# Supplementary material for: Rapid and direct discovery of functional tumor specific neoantigens by high resolution mass spectrometry and novel algorithm prediction
Source: Cell Insight. 2025 May 12;4(3):100251. doi: 10.1016/j.cellin.2025.100251 (PMC12179604; doi:10.1016/j.cellin.2025.100251)
Supplement: Multimedia component 2 [file mmc2.xlsx]

## Sheet: 1#
Features	count
Assembled genes	14390
Assembled transcripts	33676
Transcripts matching annotation	22875
Novel genes	97

## Sheet: 2#
Sample	Total_SNPs	Fraction_SNPs_in_dbSNP	Fraction_SNPs_in_1000G	Novel	Homozygous
Mia-paca2	18211	0.7886	0.6742	3848	12644

## Sheet: 3#
Sample	synonymous_variant	missense_variant	stop_gained	stop_lost	start_lost	splice_region_variant
Mia-paca2	3228	2070	12	4	2	275
