# Supplementary material for: Rapid and direct discovery of functional tumor specific neoantigens by high resolution mass spectrometry and novel algorithm prediction
Source: Cell Insight. 2025 May 12;4(3):100251. doi: 10.1016/j.cellin.2025.100251 (PMC12179604; doi:10.1016/j.cellin.2025.100251)
Supplement: Multimedia component 3 [file mmc3.csv]

	mutate genes
1	NOC2L
2	PLEKHN1
3	HES4
4	SCNN1D
5	CPSF3L
6	TAS1R3
7	CCNL2
8	ATAD3A
9	MIB2
10	CDK11A
11	NADK
12	TMEM52
13	ARHGEF16
14	TP73
15	C1orf174
16	CHD5
17	GPR153
18	THAP3
19	H6PD
20	TMEM201
21	MTHFR
22	TNFRSF1B
23	CASP9
24	PLEKHM2
25	FBLIM1
26	UQCRHL
27	FAM131C
28	ATP13A2
29	ARHGEF10L
30	ALDH4A1
31	UBR4
32	EMC1
33	MRTO4
34	AKR7A2
35	PQLC2
36	TMCO4
37	CDA
38	PINK1
39	HSPG2
40	EPHA8
41	EPHB2
42	ID3
43	FUCA1
44	RSRP1
45	SEPN1
46	UBXN11
47	RPS6KA1
48	GPN2
49	SYTL1
50	MAP3K6
51	AHDC1
52	STX12
53	THEMIS2
54	TRNAU1AP
55	SRSF4
56	MECR
57	PTPRU
58	SDC3
59	ADGRB2
60	ZMYM4
61	THRAP3
62	OSCP1
63	C1orf109
64	EPHA10
65	SF3A3
66	RHBDL2
67	CAP1
68	RLF
69	ZMPSTE24
70	HIVEP3
71	ZMYND12
72	EBNA1BP2
73	KDM4A
74	RNF220
75	MAST2
76	PIK3R3
77	POMGNT1
78	LRRC41
79	UQCRH
80	NSUN4
81	ATPAF1
82	NRDC
83	ORC1
84	CPT2
85	MRPL37
86	TTC4
87	JAK1
88	WLS
89	CTH
90	CTBS
91	LPAR3
92	15-Sep
93	GBP2
94	EPHX4
95	TMED5
96	DPYD
97	CSF1
98	PPM1J
99	SLC16A1
100	DCLRE1B
101	VANGL1
102	ATP1A1
103	TTF2
104	WDR3
105	ANP32E
106	MRPS21
107	RPRD2
108	ECM1
109	ADAMTSL4
110	ARNT
111	FAM63A
112	SEMA6C
113	MRPL9
114	THEM4
115	S100A3
116	S100A2
117	ATP8B2
118	ADAR
119	PBXIP1
120	FLAD1
121	ADAM15
122	EFNA3
123	EFNA1
124	UBQLN4
125	PMF1-BGLAP
126	PMF1
127	TMEM79
128	IQGAP3
129	NES
130	ISG20L2
131	RRNAD1
132	PRCC
133	ARHGEF11
134	KLHDC9
135	USP21
136	ADAMTS4
137	ATF6
138	UHMK1
139	RGS4
140	KIFAP3
141	PRRC2C
142	METTL13
143	PIGC
144	ZBTB37
145	SOAT1
146	QSOX1
147	LAMC1
148	TSEN15
149	TPR
150	C1orf27
151	ASPM
152	SHISA4
153	TIMM17A
154	RNPEP
155	ADIPOR1
156	TMCC2
157	NUAK2
158	LEMD1
159	SRGAP2
160	DTL
161	NSL1
162	SMYD2
163	CENPF
164	LYPLAL1
165	EPRS
166	RAB3GAP2
167	MIA3
168	CAPN2
169	LBR
170	SRP9
171	ACBD3
172	SNAP47
173	IBA57
174	NUP133
175	IRF2BP2
176	LGALS8
177	HEATR1
178	EXO1
179	SDCCAG8
180	ACP1
181	TRAPPC12
182	NBAS
183	SDC1
184	SLC5A6
185	ATRAID
186	FEZ2
187	ATL2
188	MORN2
189	EML4
190	THADA
191	PPP1R21
192	MTIF2
193	CFAP36
194	PNPT1
195	FAM161A
196	CEP68
197	PCYOX1
198	ADD2
199	MPHOSPH10
200	GCFC2
201	TRABD2A
202	TGOLN2
203	GGCX
204	POLR1A
205	PTCD3
206	MRPS5
207	EIF5B
208	NPAS2
209	TBC1D8
210	RNF149
211	TGFBRAP1
212	POLR1B
213	DDX18
214	C2orf76
215	TMEM177
216	TMEM185B
217	CCDC74B
218	MZT2A
219	CCDC74A
220	R3HDM1
221	ORC4
222	RIF1
223	STK39
224	CYBRD1
225	HAT1
226	DNAJC10
227	COL3A1
228	ASNSD1
229	INPP1
230	CFLAR
231	ALS2
232	CPS1
233	SPAG16
234	ATIC
235	CNPPD1
236	FAM134A
237	ATG9A
238	CHPF
239	OBSL1
240	STK11IP
241	SLC4A3
242	IRS1
243	SP110
244	ITM2C
245	ARMC9
246	HJURP
247	COL6A3
248	SCLY
249	TRAF3IP1
250	CAPN10
251	FARP2
252	ATG4B
253	ING5
254	D2HGDH
255	ARPC4-TTLL3
256	IL17RC
257	CRELD1
258	FANCD2
259	IRAK2
260	TATDN2
261	VGLL4
262	NUP210
263	STT3B
264	DYNC1LI1
265	GLB1
266	PDCD6IP
267	XYLB
268	CSRNP1
269	ANO10
270	KIF15
271	CDCP1
272	TMEM158
273	NBEAL2
274	PTPN23
275	MAP4
276	SLC26A6
277	IP6K2
278	P4HTM
279	DALRD3
280	QRICH1
281	USP19
282	GPX1
283	DAG1
284	RNF123
285	GMPPB
286	RBM6
287	SEMA3F
288	HYAL3
289	HYAL2
290	C3orf18
291	NISCH
292	NT5DC2
293	PBRM1
294	GNL3
295	SLC25A26
296	ZNF717
297	GBE1
298	MINA
299	CPOX
300	NEPRO
301	B4GALT4
302	ARHGAP31
303	TMEM39A
304	IQCB1
305	KPNA1
306	CCDC14
307	ALG1L
308	SLC41A3
309	CHCHD6
310	GATA2
311	PLXND1
312	NCK1
313	COMMD2
314	TMEM183B
315	PTX3
316	TNIK
317	MCCC1
318	ECE2
319	EIF4G1
320	MAGEF1
321	EHHADH
322	TMEM44
323	LSG1
324	TNK2
325	PIGZ
326	RUBCN
327	FYTTD1
328	PIGG
329	TMEM175
330	C4orf48
331	TNIP2
332	ADD1
333	HTT
334	MAN2B2
335	AFAP1
336	SH3TC1
337	WDR1
338	FBXL5
339	FAM200B
340	PDS5A
341	SCFD2
342	SRP72
343	GRSF1
344	SDAD1
345	ANTXR2
346	GPAT3
347	PDLIM5
348	RAP1GDS1
349	MANBA
350	HADH
351	CCNA2
352	HPF1
353	AGA
354	TRAPPC11
355	FAT1
356	SLC9A3
357	SLC12A7
358	SRD5A1
359	PAPD7
360	FASTKD3
361	MTRR
362	MYO10
363	DROSHA
364	AMACR
365	RAI14
366	OSMR
367	ANXA2R
368	PELO
369	GPX8
370	SETD9
371	CENPK
372	CDK7
373	MRPS27
374	HEXB
375	F2RL1
376	WDR41
377	AP3B1
378	MSH3
379	ATG10
380	CCNH
381	CAST
382	RIOK2
383	PJA2
384	REEP5
385	HSD17B4
386	PPIC
387	SLC22A4
388	KDM3B
389	PROB1
390	TMEM173
391	WDR55
392	KIAA0141
393	SH3RF2
394	FBXO38
395	ADRB2
396	SH3TC2
397	HMGXB3
398	TCOF1
399	GM2A
400	GEMIN5
401	THG1L
402	SLU7
403	RARS
404	SPDL1
405	MSX2
406	NOP16
407	GPRIN1
408	UIMC1
409	FGFR4
410	NSD1
411	DBN1
412	FAM193B
413	SQSTM1
414	C5orf45
415	TBC1D9B
416	MGAT1
417	ZFP62
418	PSMG4
419	PXDC1
420	ECI2
421	RREB1
422	NUP153
423	TPMT
424	ZSCAN16
425	HLA-A
426	TRIM39-RPP21
427	HLA-E
428	IER3
429	VARS2
430	CCHCR1
431	TCF19
432	HLA-C
433	HLA-B
434	MICA
435	MICB
436	NFKBIL1
437	PRRC2A
438	C6orf47
439	LY6G5B
440	HSPA1A
441	HSPA1B
442	SKIV2L
443	DXO
444	PPT2
445	TAP2
446	PSMB9
447	HLA-DMA
448	WDR46
449	TAPBP
450	ZBTB22
451	PHF1
452	PACSIN1
453	ANKS1A
454	DEF6
455	MOCS1
456	CCND3
457	TBCC
458	CUL7
459	DLK2
460	POLH
461	AARS2
462	DST
463	LMBRD1
464	MTO1
465	CD109
466	SENP6
467	NT5E
468	COQ3
469	PNISR
470	FIG4
471	TSPYL1
472	HINT3
473	ADGRG6
474	PCMT1
475	AKAP12
476	MTRF1L
477	SCAF8
478	IGF2R
479	FAM20C
480	DNAAF5
481	SUN1
482	ADAP1
483	MICALL2
484	TMEM184A
485	AP5Z1
486	TNRC18
487	CCZ1
488	PMS2
489	AIMP2
490	EIF2AK1
491	FAM220A
492	ZNF316
493	TMEM106B
494	TAX1BP1
495	GARS
496	HERPUD2
497	EEPD1
498	ANLN
499	STK17A
500	URGCP
501	POLM
502	NUDCD3
503	CCM2
504	C7orf69
505	LANCL2
506	SUMF2
507	TYW1
508	POM121
509	MLXIPL
510	DNAJC30
511	WBSCR27
512	CLIP2
513	POM121C
514	MDH2
515	ZP3
516	DTX2
517	UPK3B
518	PTPN12
519	GTPBP10
520	COL1A2
521	ASNS
522	BAIAP2L1
523	ARPC1A
524	MCM7
525	GIGYF1
526	TRIP6
527	MUC3A
528	FAM185A
529	COG5
530	MET
531	POT1
532	METTL2B
533	CALU
534	IRF5
535	ZC3HC1
536	EXOC4
537	WDR91
538	NUP205
539	CREB3L2
540	FMC1
541	ADCK2
542	ZNF786
543	ZNF282
544	ZNF777
545	KRBA1
546	ZNF467
547	REPIN1
548	ZNF775
549	KCNH2
550	NUB1
551	ERI1
552	MTMR9
553	ASAH1
554	FAM160B2
555	SLC39A14
556	SORBS3
557	PDLIM2
558	C8orf58
559	TNFRSF10B
560	TNFRSF10D
561	TNFRSF10A
562	R3HCC1
563	LOXL2
564	WRN
565	WHSC1L1
566	SLC20A2
567	PRKDC
568	MCM4
569	TMEM70
570	FABP5
571	MTDH
572	UBR5
573	EIF3E
574	EXT1
575	DERL1
576	ASAP1
577	SLC45A4
578	ADGRB1
579	THEM6
580	TOP1MT
581	EEF1D
582	TIGD5
583	TSTA3
584	ZNF707
585	FAM83H
586	SCRIB
587	PLEC
588	PARP10
589	CYC1
590	MAF1
591	MROH1
592	FBXL6
593	TONSL
594	RECQL4
595	ZNF517
596	ZNF7
597	COMMD5
598	WASH1
599	TMEM261
600	BAG1
601	NFX1
602	UBAP2
603	KIAA1161
604	RUSC2
605	CCDC107
606	GBA2
607	POLR1E
608	ALDH1B1
609	TDRD7
610	TBC1D2
611	TMEM38B
612	RAD23B
613	KIAA0368
614	FKBP15
615	AKNA
616	WHRN
617	CDK5RAP2
618	SCAI
619	LRSAM1
620	FAM129B
621	TOR2A
622	DPM2
623	PTGES2
624	COQ4
625	WDR34
626	ZDHHC12
627	ENDOG
628	SPOUT1
629	MIGA2
630	CRAT
631	FNBP1
632	ABL1
633	AIF1L
634	NUP214
635	PRRC2B
636	POMT1
637	UCK1
638	VAV2
639	PPP1R26
640	CAMSAP1
641	QSOX2
642	GPSM1
643	SNAPC4
644	SDCCAG3
645	NOTCH1
646	FAM69B
647	RABL6
648	C8G
649	MAN1B1
650	NDOR1
651	EXD3
652	PFKP
653	AKR1C2
654	ANKRD16
655	UPF2
656	DHTKD1
657	OPTN
658	PRPF18
659	RPP38
660	CUBN
661	HACD1
662	SVIL
663	BMS1
664	RET
665	FAM21C
666	FAM21A
667	CSTF2T
668	ZWINT
669	ADO
670	HERC4
671	MYPN
672	KIAA1279
673	HKDC1
674	TYSND1
675	PALD1
676	SLC29A3
677	C10orf54
678	SEC24C
679	PLAU
680	EIF5AL1
681	TMEM254
682	ANXA11
683	MMRN2
684	SNCG
685	CEP55
686	RRP12
687	MMS19
688	ANKRD2
689	ZFYVE27
690	COX15
691	ABCC2
692	CWF19L1
693	BLOC1S2
694	SCD
695	HIF1AN
696	KAZALD1
697	WBP1L
698	PDCD11
699	OBFC1
700	SLK
701	COL17A1
702	GSTO1
703	DUSP5
704	PDCD4
705	CASP7
706	PDZD8
707	PRDX3
708	BAG3
709	SEC23IP
710	TACC2
711	PSTK
712	LHPP
713	DOCK1
714	MKI67
715	PPP2R2D
716	STK32C
717	LRRC27
718	PWWP2B
719	NKX6-2
720	KNDC1
721	TUBGCP2
722	ECHS1
723	PAOX
724	MTG1
725	SIRT3
726	IFITM2
727	IFITM1
728	SIGIRR
729	PTDSS2
730	LMNTD2
731	RASSF7
732	PHRF1
733	PIDD1
734	PNPLA2
735	CHID1
736	TSSC4
737	KCNQ1
738	SLC22A18
739	OSBPL5
740	FAM160A2
741	PRKCDBP
742	SMPD1
743	ST5
744	AKIP1
745	DENND5A
746	ZNF143
747	CSNK2A3
748	NUCB2
749	KCNJ11
750	SAAL1
751	HTATIP2
752	CCDC34
753	NAT10
754	APIP
755	PDHX
756	CD44
757	CD82
758	PEX16
759	ARFGAP2
760	ACP2
761	MADD
762	SLC39A13
763	NDUFS3
764	NUP160
765	PTPRJ
766	TNKS1BP1
767	CCDC86
768	TMEM132A
769	VPS37C
770	TKFC
771	INCENP
772	AHNAK
773	EML3
774	GANAB
775	METTL12
776	UQCC3
777	BSCL2
778	TMEM223
779	RCOR2
780	NAA40
781	TRPT1
782	PLCB3
783	PRDX5
784	RPS6KA4
785	MEN1
786	ATG2A
787	ARL2
788	SNX15
789	SAC3D1
790	POLA2
791	EHBP1L1
792	PCNX3
793	SIPA1
794	AP5B1
795	MUS81
796	C11orf68
797	SART1
798	DPP3
799	ZDHHC24
800	SPTBN2
801	LRFN4
802	AIP
803	CHKA
804	C11orf24
805	PPP6R3
806	TESMIN
807	IGHMBP2
808	TPCN2
809	MYEOV
810	NADSYN1
811	PAAF1
812	XRRA1
813	RPS3
814	TSKU
815	ACER3
816	NDUFC2-KCTD14
817	ALG8
818	USP35
819	PRCP
820	TMEM126A
821	CTSC
822	CHORDC1
823	CEP57
824	ACAT1
825	BCO2
826	RNF214
827	CEP164
828	VPS11
829	DPAGT1
830	HINFP
831	NLRX1
832	OAF
833	ROBO4
834	TMEM218
835	CHEK1
836	PUS3
837	SNX19
838	SLC6A12
839	WNK1
840	FOXM1
841	RHNO1
842	SCNN1A
843	TAPBPL
844	ZNF384
845	C1R
846	ATF7IP
847	PLBD1
848	SLCO1B3
849	KRAS
850	TM7SF3
851	DDX11
852	AMN1
853	RAPGEF3
854	TMEM106C
855	KANSL2
856	CERS5
857	LETMD1
858	ZNF740
859	ESPL1
860	TIMELESS
861	NAB2
862	LRP1
863	SLC26A10
864	USP15
865	C12orf66
866	ZFC3H1
867	BBS10
868	VEZT
869	NEDD1
870	RBM19
871	MAP1LC3B2
872	CIT
873	PXN
874	COQ5
875	P2RX4
876	CAMKK2
877	ANAPC5
878	SETD1B
879	SBNO1
880	CCDC92
881	NCOR2
882	DHX37
883	SFSWAP
884	MMP17
885	ULK1
886	DDX51
887	FBRSL1
888	ANKLE2
889	ZMYM2
890	LATS2
891	MIPEP
892	PARP4
893	NUP58
894	SUPT20H
895	SLC25A15
896	ZC3H13
897	SUCLA2
898	THSD1
899	CKAP2
900	MZT1
901	FBXL3
902	CARS2
903	ATP11A
904	UPF3A
905	TTC5
906	APEX1
907	RNASE4
908	ARHGEF40
909	SALL2
910	OXA1L
911	ACIN1
912	BCL2L2-PABPN1
913	AP1G2
914	DHRS4L2
915	PSME2
916	KHNYN
917	SDR39U1
918	STRN3
919	HEATR5A
920	BAZ1A
921	FAM177A1
922	MBIP
923	PNN
924	CTAGE5
925	SLC38A6
926	MTHFD1
927	ZFYVE26
928	EXD2
929	RBM25
930	ACOT1
931	ACOT2
932	ACYP1
933	GSTZ1
934	VIPAS39
935	ISM2
936	SNW1
937	C14orf159
938	RIN3
939	LGMN
940	WDR25
941	MOK
942	ZNF839
943	TNFAIP2
944	XRCC3
945	ZBTB42
946	AHNAK2
947	MTA1
948	HERC2
949	EIF2AK4
950	SRP14
951	BUB1B
952	DISP2
953	KNSTRN
954	BAHD1
955	ZFYVE19
956	NUSAP1
957	NDUFAF1
958	RPAP1
959	ZNF106
960	CDAN1
961	SORD
962	MAPK6
963	LIPC
964	ANXA2
965	LACTB
966	PLEKHO2
967	MTFMT
968	TIPIN
969	AAGAB
970	IQCH
971	PAQR5
972	HEXA
973	ADPGK
974	STRA6
975	CYP1A1
976	PPCDC
977	C15orf39
978	IREB2
979	ADAMTS7
980	CTSH
981	MTHFS
982	FAM103A1
983	C15orf40
984	ZSCAN2
985	NMB
986	KLHL25
987	AEN
988	MFGE8
989	FANCI
990	TICRR
991	MESP1
992	SEMA4B
993	CRTC3
994	MAN2A2
995	PRC1
996	RGMA
997	TM2D3
998	PDIA2
999	AXIN1
1000	TMEM8A
1001	NME4
1002	PIGQ
1003	SSTR5
1004	BAIAP3
1005	TELO2
1006	NUBP2
1007	ZNF598
1008	TSC2
1009	PKD1
1010	BRICD5
1011	E4F1
1012	AMDHD2
1013	SRRM2
1014	TCEB2
1015	ZNF205
1016	ZNF263
1017	NAA60
1018	DNASE1
1019	TRAP1
1020	VASN
1021	DNAJA3
1022	ANKS3
1023	EEF2KMT
1024	METTL22
1025	TXNDC11
1026	ZC3H7A
1027	GSPT1
1028	CPPED1
1029	COQ7
1030	TMEM159
1031	EEF2K
1032	GGA2
1033	EARS2
1034	GTF3C1
1035	SULT1A1
1036	TUFM
1037	SH2B1
1038	QPRT
1039	SEZ6L2
1040	CD2BP2
1041	ZNF768
1042	PRR14
1043	ZNF646
1044	PRSS53
1045	VKORC1
1046	SLC5A2
1047	IRX3
1048	BBS2
1049	HERPUD1
1050	ADGRG1
1051	SLC38A7
1052	GOT2
1053	EDC4
1054	VPS4A
1055	NQO1
1056	NOB1
1057	COG4
1058	DHODH
1059	BCAR1
1060	ADAT1
1061	KARS
1062	CMC2
1063	CENPN
1064	TLDC1
1065	USP10
1066	CRISPLD2
1067	C16orf74
1068	C16orf95
1069	ZCCHC14
1070	KLHDC4
1071	CYBA
1072	CTU2
1073	PIEZO1
1074	CDT1
1075	ACSF3
1076	ANKRD11
1077	SPG7
1078	ZNF276
1079	FANCA
1080	MC1R
1081	GEMIN4
1082	MYO1C
1083	SCARF1
1084	GSG2
1085	ZZEF1
1086	CXCL16
1087	CAMTA2
1088	RPAIN
1089	ZBTB4
1090	LOC100996842
1091	TP53
1092	WRAP53
1093	CNTROB
1094	ALOXE3
1095	PER1
1096	AURKB
1097	CTC1
1098	PFAS
1099	ZNF286A
1100	NCOR1
1101	MPRIP
1102	RAI1
1103	SMCR8
1104	TVP23B
1105	EPN2
1106	B9D1
1107	ALDH3A1
1108	SPECC1
1109	MYO18A
1110	COPRS
1111	UTP6
1112	ZNF830
1113	NLE1
1114	MYO19
1115	ACACA
1116	C17orf96
1117	CISD3
1118	STARD3
1119	ERBB2
1120	GRB7
1121	RAPGEFL1
1122	KRT15
1123	KRT19
1124	JUP
1125	NT5C3B
1126	NAGLU
1127	RUNDC1
1128	IFI35
1129	HDAC5
1130	C17orf53
1131	ASB16
1132	SLC25A39
1133	DBF4B
1134	ARHGAP27
1135	MAPT
1136	SCRN2
1137	SP2
1138	HOXB3
1139	ITGA3
1140	XYLT2
1141	EME1
1142	RSAD1
1143	SPATA20
1144	PCTP
1145	MTMR4
1146	MED13
1147	METTL2A
1148	MRC2
1149	C17orf58
1150	AMZ2
1151	SLC39A11
1152	TTYH2
1153	TMEM104
1154	GGA3
1155	CASKIN2
1156	TSEN54
1157	LLGL2
1158	ITGB4
1159	TRIM65
1160	FBF1
1161	SPHK1
1162	UBE2O
1163	RHBDF2
1164	SEC14L1
1165	9-Sep
1166	TMC6
1167	BIRC5
1168	SOCS3
1169	USP36
1170	CBX8
1171	CEP131
1172	SLC25A10
1173	ASPSCR1
1174	RFNG
1175	FASN
1176	CCDC57
1177	TBCD
1178	B3GNTL1
1179	METRNL
1180	NDUFV2
1181	PPP4R1
1182	SEH1L
1183	TMEM241
1184	NPC1
1185	C18orf21
1186	SLC39A6
1187	EPG5
1188	SKA1
1189	PIGN
1190	ATP9B
1191	NFATC1
1192	HSBP1L1
1193	PLPP2
1194	TPGS1
1195	POLRMT
1196	PALM
1197	PLPPR3
1198	PRTN3
1199	MED16
1200	ARID3A
1201	WDR18
1202	ABCA7
1203	ARHGAP45
1204	POLR2E
1205	SBNO2
1206	CBARP
1207	NDUFS7
1208	TCF3
1209	REXO1
1210	AMH
1211	CACTIN
1212	APBA3
1213	SIRT6
1214	STAP2
1215	CHAF1A
1216	UBXN6
1217	PLIN3
1218	UHRF1
1219	PTPRS
1220	CAPS
1221	TRIP10
1222	ARHGEF18
1223	ZNF358
1224	PNPLA6
1225	TRAPPC5
1226	SNAPC2
1227	CERS4
1228	ANGPTL4
1229	ZNF414
1230	ZNF317
1231	PPAN-P2RY11
1232	DNMT1
1233	S1PR2
1234	KRI1
1235	DOCK6
1236	PRKCSH
1237	MAN2B1
1238	FBXW9
1239	RNASEH2A
1240	GCDH
1241	GADD45GIP1
1242	C19orf53
1243	ZSWIM4
1244	CC2D1A
1245	RFX1
1246	MISP3
1247	GIPC1
1248	NOTCH3
1249	KLF2
1250	MYO9B
1251	USE1
1252	ANO8
1253	GTPBP3
1254	MAP1S
1255	MAST3
1256	JUND
1257	GDF15
1258	KXD1
1259	CRTC1
1260	DDX49
1261	HOMER3
1262	SUGP2
1263	ANKRD27
1264	LRP3
1265	FXYD5
1266	DMKN
1267	UPK1A
1268	KMT2B
1269	U2AF1L4
1270	SDHAF1
1271	THAP8
1272	WDR62
1273	ZNF146
1274	FAM98C
1275	ACTN4
1276	PAK4
1277	PLEKHG2
1278	PRX
1279	SERTAD1
1280	SPTBN4
1281	LTBP4
1282	TGFB1
1283	PSG9
1284	XRCC1
1285	BCAM
1286	ERCC2
1287	CD3EAP
1288	SIX5
1289	DMPK
1290	CCDC61
1291	SLC1A5
1292	AP2S1
1293	NPAS1
1294	CCDC9
1295	INAFM1
1296	DHX34
1297	GLTSCR2
1298	PLA2G4C
1299	C19orf73
1300	PPFIA3
1301	PIH1D1
1302	ALDH16A1
1303	RCN3
1304	SCAF1
1305	IRF3
1306	ADM5
1307	FUZ
1308	TBC1D17
1309	NUP62
1310	ATF5
1311	POLD1
1312	C19orf48
1313	KLK10
1314	CACNG6
1315	LENG1
1316	LENG8
1317	LENG9
1318	PPP1R12C
1319	DNAAF3
1320	PTPRH
1321	TMEM86B
1322	RPL28
1323	ZNF628
1324	SBK2
1325	ZNF579
1326	ZNF787
1327	ZNF274
1328	ZNF837
1329	ZNF584
1330	ZNF324
1331	ZNF446
1332	MZF1
1333	C20orf96
1334	PSMF1
1335	IDH3B
1336	UBOX5
1337	FASTKD5
1338	MAVS
1339	PRND
1340	FERMT1
1341	BFSP1
1342	RRBP1
1343	ZNF133
1344	SEC23B
1345	CRNKL1
1346	ACSS1
1347	ENTPD6
1348	GINS1
1349	ASXL1
1350	E2F1
1351	RALY
1352	PIGU
1353	CEP250
1354	CPNE1
1355	PHF20
1356	BLCAP
1357	RALGAPB
1358	PLCG1
1359	LPIN3
1360	JPH2
1361	DBNDD2
1362	PIGT
1363	ZNF335
1364	MMP9
1365	DDX27
1366	ZNFX1
1367	TMEM189-UBE2V1
1368	AURKA
1369	RTFDC1
1370	RBM38
1371	LAMA5
1372	CABLES2
1373	OGFR
1374	SLC17A9
1375	KCNQ2
1376	PPDPF
1377	HELZ2
1378	RTEL1
1379	ZGPAT
1380	SLC2A4RG
1381	ABHD16B
1382	LKAAEAR1
1383	URB1
1384	GART
1385	SON
1386	ITSN1
1387	RCAN1
1388	TTC3
1389	BRWD1
1390	HMGN1
1391	RIPK4
1392	RRP1B
1393	AGPAT3
1394	TRAPPC10
1395	PTTG1IP
1396	FAM207A
1397	SLC19A1
1398	COL6A1
1399	COL6A2
1400	LSS
1401	MCM3AP
1402	YBEY
1403	PCNT
1404	IL17RA
1405	BCL2L13
1406	DGCR2
1407	CLTCL1
1408	GNB1L
1409	TXNRD2
1410	ARVCF
1411	ZDHHC8
1412	SCARF2
1413	THAP7
1414	BCR
1415	MMP11
1416	SLC2A11
1417	SPECC1L
1418	GGT1
1419	HPS4
1420	GAS2L1
1421	THOC5
1422	SEC14L2
1423	SMTN
1424	LIMK2
1425	SFI1
1426	FBXO7
1427	FOXRED2
1428	SH3BP1
1429	GCAT
1430	APOBEC3B
1431	SYNGR1
1432	ATF4
1433	MKL1
1434	ST13
1435	L3MBTL2
1436	TCF20
1437	RRP7A
1438	SERHL2
1439	POLDIP3
1440	A4GALT
1441	MCAT
1442	TSPO
1443	TTLL12
1444	SAMM50
1445	PARVB
1446	PRR5
1447	PHF21B
1448	FBLN1
1449	TTC38
1450	GTSE1
1451	CELSR1
1452	ZBED4
1453	PIM3
1454	SELO
1455	TUBGCP6
1456	PLXNB2
1457	PPP6R2
1458	LMF2
1459	ARSA
1460	SHANK3
1461	ARSD
1462	USP9X
1463	DDX3X
1464	TBC1D25
1465	GRIPAP1
1466	RGAG4
1467	CITED1
1468	PHKA1
1469	SLC16A2
1470	ARMCX2
1471	LONRF3
1472	SLC25A43
1473	SLC25A5
1474	NKAP
1475	GLUD2
1476	PLXNB3
1477	IRAK1
1478	PLXNA3
1479	ASMTL
1480	DHRSX
