# Supplementary material for: Rapid and direct discovery of functional tumor specific neoantigens by high resolution mass spectrometry and novel algorithm prediction
Source: Cell Insight. 2025 May 12;4(3):100251. doi: 10.1016/j.cellin.2025.100251 (PMC12179604; doi:10.1016/j.cellin.2025.100251)
Supplement: Multimedia component 4 [file mmc4.xlsx]

## Sheet: db.peptideDbSearch.summary
Sample	# MS1	# MS2	# PSM	# Peptides	# Sequences	Notes
IP(W6/32)	16399	52219	4926	1869	1839
All	16399	52219	4926	1869	1839	#PSM / #MS2 = 9%

## Sheet: IP(Uniprot)
Peptide	-10LgP	Mass	Tag Length	CAA (%)	Length	Delta Rt	MS2 Correlation	ppm	m/z	z	RT	Area Sample 1	Intensity Sample 1	Scan	Source File	#Spec Sample 1	Accession	PTM	AScore	Found By	local confidence (%)	tag(>=0.0%)
AAAAAYLGAPPPPP	54.16	1262.67	14	0	14	-33.0234	0.1136	1.4	632.341	2	12.7216			7121	20240118_IP.raw	2	A8MTJ6|FOXI3_HUMAN			DB Search	0 0 0 0 0 0 0 0 0 0 0 0 0 0	AAAAAYLGAPPPPP
AAAGV	19.06	387.212	5	20	5	-5.0203	0.1098	-2.3	388.218	1	25.4054	31900000	106000000	22025	20240118_IP.raw	5	P54762|EPHB1_HUMAN;Q9NZJ7|MTCH1_HUMAN;Q2M3V2|SWAHA_HUMAN;Q9H3Z7|ABHGB_HUMAN;Q5U5Q3|MEX3C_HUMAN;Q2M385|MPEG1_HUMAN;Q5VYV0|FOXB2_HUMAN;Q9NYQ7|CELR3_HUMAN;Q16650|TBR1_HUMAN;Q7RTV2|GSTA5_HUMAN;P13640|MT1G_HUMAN;O15217|GSTA4_HUMAN;P20936|RASA1_HUMAN;O95396|MOCS3_HUMAN;P16401|H15_HUMAN;O95390|GDF11_HUMAN;Q9UP95|S12A4_HUMAN;Q5U651|RAIN_HUMAN;Q7Z3S7|CA2D4_HUMAN;P51797|CLCN6_HUMAN;Q9Y5P6|GMPPB_HUMAN;P5179…			DB Search	0 0 5 0 0	AAAGV
AAAIP	23.75	441.259	5	0	5	-18.6862	0.0268	-0.9	442.266	1	20.2725	192000	2330000	15398	20240118_IP.raw	3	Q69YQ0|CYTSA_HUMAN;Q9H0A0|NAT10_HUMAN;Q9BYV9|BACH2_HUMAN;Q9Y618|NCOR2_HUMAN;Q5JWR5|DOP1_HUMAN;Q5VY80|ULBP6_HUMAN;Q53FA7|QORX_HUMAN;Q9UHB4|NDOR1_HUMAN;Q14515|SPRL1_HUMAN;Q9Y6R1|S4A4_HUMAN;A8MQ27|NEU1B_HUMAN;O00472|ELL2_HUMAN;Q63ZE4|S22AA_HUMAN;Q9ULK0|GRID1_HUMAN;Q5T481|RBM20_HUMAN			DB Search	0 0 0 0 0	AAAIP
AAALP	23.75	441.259	5	0	5	-18.0886	0.0377	-0.9	442.266	1	20.2725	192000	2330000	15398	20240118_IP.raw	3	P82673|RT35_HUMAN;Q9P2S6|ANKY1_HUMAN;O60741|HCN1_HUMAN;Q53S08|RAB6D_HUMAN;A6NHY2|AKD1B_HUMAN;Q5TCY1|TTBK1_HUMAN;Q07973|CP24A_HUMAN;Q9NYQ6|CELR1_HUMAN;Q9UHV2|SRTD1_HUMAN;Q9H8M5|CNNM2_HUMAN;Q8IZJ3|CPMD8_HUMAN;Q03518|TAP1_HUMAN;Q8IWL8|STH_HUMAN;Q9P2Y5|UVRAG_HUMAN;O60885|BRD4_HUMAN;Q9HBX8|LGR6_HUMAN;P21917|DRD4_HUMAN;Q99797|MIPEP_HUMAN;Q8IXZ3|SP8_HUMAN;Q9UK61|TASOR_HUMAN;Q96JG9|ZN469_HUMAN;Q15262|PTP…			DB Search	0 0 0 0 0	AAALP
AAASI	22.53	431.238	5	20	5	2.7502	0.5303	-2.2	432.244	1	31.1966	24400000	65700000	26213	20240118_IP.raw	2	P19099|C11B2_HUMAN;Q92793|CBP_HUMAN;Q8IW50|F219A_HUMAN;Q400G9|AMZ1_HUMAN;P30046|DOPD_HUMAN;Q9C0F0|ASXL3_HUMAN;Q9BZJ7|GPR62_HUMAN;Q8NI60|COQ8A_HUMAN;Q96D53|COQ8B_HUMAN;A6NDB9|PALM3_HUMAN;Q96IZ2|ADTRP_HUMAN;Q9Y4G6|TLN2_HUMAN;A6NHG4|DDTL_HUMAN;Q674R7|ATG9B_HUMAN;Q86V21|AACS_HUMAN;P15538|C11B1_HUMAN;Q8WVM8|SCFD1_HUMAN;Q9P212|PLCE1_HUMAN;O00512|BCL9_HUMAN;P17987|TCPA_HUMAN;A6NGB7|TM221_HUMAN			DB Search	0 0 0 0 5	AAASI
AAASL	22.53	431.238	5	20	5	5.0617	0.5116	-2.2	432.244	1	31.1966	24400000	65700000	26213	20240118_IP.raw	2	P22413|ENPP1_HUMAN;Q13231|CHIT1_HUMAN;Q6ZTA4|TRI67_HUMAN;Q8WWL7|CCNB3_HUMAN;Q9UNS1|TIM_HUMAN;Q6GYQ0|RGPA1_HUMAN;P21817|RYR1_HUMAN;Q6ZSI9|CAN12_HUMAN;Q15021|CND1_HUMAN;Q9NWW9|PLAT2_HUMAN;P42858|HD_HUMAN;Q7RTM1|OTOP1_HUMAN;Q9Y283|INVS_HUMAN;O95789|ZMYM6_HUMAN;O43451|MGA_HUMAN;O95396|MOCS3_HUMAN;Q9H254|SPTN4_HUMAN;O94927|HAUS5_HUMAN;Q9C093|SPEF2_HUMAN;O60299|LZTS3_HUMAN;O95180|CAC1H_HUMAN;Q2VWA4|SKO…			DB Search	0 0 0 0 5	AAASL
AAAVG	19.24	387.212	5	0	5	-2.3333	0.063	-2.3	388.218	1	25.4054	8210000	40500000	21918	20240118_IP.raw	2	Q16678|CP1B1_HUMAN;P78543|BTG2_HUMAN;Q5VYV0|FOXB2_HUMAN;O95622|ADCY5_HUMAN;A0A286YF58|TM271_HUMAN;Q8NDT2|RB15B_HUMAN;P30048|PRDX3_HUMAN;A2RRL7|TM213_HUMAN;Q9NZL9|MAT2B_HUMAN;Q9BSJ2|GCP2_HUMAN;Q8TDW4|ST7L_HUMAN;Q8NCT1|ARRD4_HUMAN;Q9H2X8|I27L2_HUMAN;P46821|MAP1B_HUMAN;Q13564|ULA1_HUMAN;Q9HD20|AT131_HUMAN;Q8N2A8|PLD6_HUMAN;A6QL63|ABTB3_HUMAN;Q9Y4C5|CHST2_HUMAN;Q6ZT12|UBR3_HUMAN;Q66K41|Z385C_HUMAN;Q1…			DB Search	0 0 0 0 0	AAAVG
AHLESYKKSSAA	77.73	1290.66	12	83.3	12	-22.0178	0.6803	1.8	431.227	3	9.3857	2210000	14500000	3239	20240118_IP.raw	1	Q9UPT6|JIP3_HUMAN;P21817|RYR1_HUMAN;B1APH4|ZN487_HUMAN;Q96KB5|TOPK_HUMAN;Q5VT06|CE350_HUMAN;Q9BZQ8|NIBA1_HUMAN;Q9NS56|TOPRS_HUMAN;Q9H792|PEAK1_HUMAN;Q8IZP0|ABI1_HUMAN;P11055|MYH3_HUMAN;Q8NGD3|OR4K5_HUMAN;Q7RTU5|ASCL5_HUMAN;Q15760|GPR19_HUMAN;P60014|KR10A_HUMAN;P0DTE5|UD2A2_HUMAN;O75122|CLAP2_HUMAN;Q8IV32|CCD71_HUMAN;Q14151|SAFB2_HUMAN;Q13255|GRM1_HUMAN;Q5SQ80|A20A2_HUMAN;Q8N660|NBPFF_HUMAN;Q13166…			DeepNovo	5 55 19 16 12 4 14 2 0 1 22 5	AHLESYKKSSAA
AAGPG	18.09	371.18	5	0	5	2.568	0.0013	-1.9	372.187	1	28.2984	13100000	21900000	24366	20240118_IP.raw	1	Q8TDU9|RL3R2_HUMAN;Q9UKY7|CDV3_HUMAN;Q03169|TNAP2_HUMAN;Q76M96|CCD80_HUMAN;Q6ZW31|SYDE1_HUMAN;Q8NB15|ZN511_HUMAN;Q460N5|PAR14_HUMAN;P23352|KALM_HUMAN;P10275|ANDR_HUMAN;O75446|SAP30_HUMAN;Q2T9J0|TYSD1_HUMAN;Q9UGU0|TCF20_HUMAN;O60393|NOBOX_HUMAN;Q96A46|MFRN2_HUMAN;O00144|FZD9_HUMAN;Q8IWQ3|BRSK2_HUMAN;O75363|BCAS1_HUMAN;Q8WUB8|PHF10_HUMAN;Q8N196|SIX5_HUMAN;P0DTL6|ZTRF1_HUMAN;Q8NFZ8|CADM4_HUMAN;Q1338…			DB Search	0 0 0 0 0	AAGPG
AAGSP	17.39	401.191	5	0	5	-14.1569	0.1064	-2	402.197	1	22.7035	8270000	9810000	21419	20240118_IP.raw	3	Q9BRP8|PYM1_HUMAN;Q96BZ4|PLD4_HUMAN;C9J069|AJM1_HUMAN;Q9Y651|SOX21_HUMAN;Q8N1F8|S11IP_HUMAN;Q9H8M5|CNNM2_HUMAN;A6NKB5|PCX2_HUMAN;Q96PM9|Z385A_HUMAN;Q6P6C2|ALKB5_HUMAN;O95907|MOT3_HUMAN;Q8IVB5|LIX1L_HUMAN;Q86Z14|KLOTB_HUMAN;Q8TD84|DSCL1_HUMAN;Q8NI36|WDR36_HUMAN;Q9NQ30|ESM1_HUMAN;Q8IXZ3|SP8_HUMAN;Q9UBL0|ARP21_HUMAN;Q9GZV5|WWTR1_HUMAN;A0A087WV62|TVB16_HUMAN;Q96GM8|TOE1_HUMAN;Q15648|MED1_HUMAN;Q92994…			DB Search	0 0 0 0 0	AAGSP
AAIAD	17.74	459.233	5	20	5	13.7844	0.204	-2.3	460.239	1	39.3002	6420000	47700000	30220	20240118_IP.raw	1	Q9C0G6|DYH6_HUMAN;P04259|K2C6B_HUMAN;P48668|K2C6C_HUMAN;P30876|RPB2_HUMAN;P49917|DNLI4_HUMAN;Q16348|S15A2_HUMAN;P05787|K2C8_HUMAN;P02538|K2C6A_HUMAN			DB Search	0 0 0 0 3	AAIAD
AAIAE	24.62	473.248	5	20	5	6.7703	0.3208	-1.1	474.255	1	32.3405	9280000	18500000	26328	20240118_IP.raw	3	P28072|PSB6_HUMAN;Q15319|PO4F3_HUMAN;Q9UI36|DACH1_HUMAN;Q96RS6|NUDC1_HUMAN;Q9UHW9|S12A6_HUMAN;O75363|BCAS1_HUMAN;Q12837|PO4F2_HUMAN;P0CAP2|GRL1A_HUMAN;Q9H7E2|TDRD3_HUMAN;Q01851|PO4F1_HUMAN;Q8IZM9|S38A6_HUMAN;P08729|K2C7_HUMAN;P52179|MYOM1_HUMAN;O43683|BUB1_HUMAN;Q6PID6|TTC33_HUMAN;Q03060|CREM_HUMAN;Q5TB30|DEP1A_HUMAN;Q96KQ7|EHMT2_HUMAN;Q7Z5J8|ANKAR_HUMAN			DB Search	0 0 0 0 5	AAIAE
AAIAP	19.3	441.259	5	0	5	1.0321	0.1078	-2	442.265	1	40.4379	5920000	19800000	30574	20240118_IP.raw	2	Q96MW1|CCD43_HUMAN;Q9HCS2|CP4FC_HUMAN;P78329|CP4F2_HUMAN;Q17RY0|CPEB4_HUMAN;A8K8P3|SFI1_HUMAN;A0A0J9YWL9|TX13C_HUMAN;O15014|ZN609_HUMAN;Q6NT55|CP4FN_HUMAN;Q9BQ52|RNZ2_HUMAN;Q15393|SF3B3_HUMAN;Q96I25|SPF45_HUMAN;Q7Z628|ARHG8_HUMAN			DB Search	0 0 0 0 0	AAIAP
AAIAT	19.43	445.254	5	0	5	-2.3252	0.0882	-1.9	446.26	1	23.6535	55500000	209000000	18281	20240118_IP.raw	12	Q6PEY2|TBA3E_HUMAN;Q71U36|TBA1A_HUMAN;P68363|TBA1B_HUMAN;Q9BQE3|TBA1C_HUMAN;Q9Y259|CHKB_HUMAN;Q71F23|CENPU_HUMAN;Q96GM1|PLPR2_HUMAN;Q86Y56|DAAF5_HUMAN;A6NNT2|CP096_HUMAN;P0DPH8|TBA3D_HUMAN;Q96PX8|SLIK1_HUMAN;P0DPH7|TBA3C_HUMAN;Q92575|UBXN4_HUMAN;Q8IYX4|DND1_HUMAN;Q9BVV6|TALD3_HUMAN;O15020|SPTN2_HUMAN			DB Search	0 0 0 1 1	AAIAT
AAIGG	21.34	387.212	5	20	5	-3.2014	0.4711	-2.3	388.218	1	22.6291	31900000	106000000	19721	20240118_IP.raw	5	Q9BY41|HDAC8_HUMAN;Q8IVL0|NAV3_HUMAN;A8MU46|SMTL1_HUMAN;P48163|MAOX_HUMAN;O96009|NAPSA_HUMAN;P52179|MYOM1_HUMAN;Q13423|NNTM_HUMAN;Q5VU43|MYOME_HUMAN;Q8WWN8|ARAP3_HUMAN;Q9UBN7|HDAC6_HUMAN			DB Search	0 0 2 0 0	AAIGG
AAIPA	17.98	441.259	5	0	5	1.0396	0.9178	-2	442.265	1	40.4379	5920000	19800000	30510	20240118_IP.raw	2	Q8TAS1|UHMK1_HUMAN;Q9Y6M7|S4A7_HUMAN;Q9Y6X2|PIAS3_HUMAN;Q9UJW3|DNM3L_HUMAN;Q86YQ8|CPNE8_HUMAN;Q96A11|G3ST3_HUMAN;Q5VY80|ULBP6_HUMAN;Q12794|HYAL1_HUMAN;P19338|NUCL_HUMAN;P13051|UNG_HUMAN;Q9BW04|SARG_HUMAN;Q6ZRS2|SRCAP_HUMAN;Q9Y6R1|S4A4_HUMAN;Q9NQG6|MID51_HUMAN;Q8TE76|MORC4_HUMAN;P55196|AFAD_HUMAN;Q02318|CP27A_HUMAN;Q8N3K9|CMYA5_HUMAN;O94854|K0754_HUMAN			DB Search	0 0 0 0 0	AAIPA
AAIVD	19.23	487.264	5	0	5	-2.8046	0.0659	-0.8	488.271	1	28.1482	268000000	410000000	26694	20240118_IP.raw	7	Q3L8U1|CHD9_HUMAN;P62140|PP1B_HUMAN;Q9Y5S2|MRCKB_HUMAN;Q16775|GLO2_HUMAN;Q6UB99|ANR11_HUMAN;Q6PKC3|TXD11_HUMAN;P36873|PP1G_HUMAN;P62136|PP1A_HUMAN;Q2LD37|BLTP1_HUMAN;P68104|EF1A1_HUMAN;Q9HCK8|CHD8_HUMAN;Q5VTE0|EF1A3_HUMAN;Q6UB98|ANR12_HUMAN;Q9BUX1|CHAC1_HUMAN			DB Search	0 0 0 0 0	AAIVD
AAKRF	14.78	591.349	5	20	5	12.0017	0.3391	-5.2	592.354	1	44.2681	2070000	1500000	32642	20240118_IP.raw	1	P46782|RS5_HUMAN;Q14644|RASA3_HUMAN;Q6ZUS5|CC121_HUMAN;Q9BZ95|NSD3_HUMAN;Q14108|SCRB2_HUMAN;P30679|GNA15_HUMAN;Q14956|GPNMB_HUMAN			DB Search	0 0 0 0 5	AAKRF
AALAD	17.74	459.233	5	20	5	13.2874	0.1801	-2.3	460.239	1	39.3002	6420000	47700000	30220	20240118_IP.raw	1	Q9ULD9|ZN608_HUMAN;Q8NCQ5|FBX15_HUMAN;Q9HC35|EMAL4_HUMAN;Q155Q3|DIXC1_HUMAN;Q96S52|PIGS_HUMAN;Q9NWF9|RN216_HUMAN;Q86X53|ERIC1_HUMAN;O00459|P85B_HUMAN;O15067|PUR4_HUMAN;Q8IZQ1|WDFY3_HUMAN;Q5T2T1|MPP7_HUMAN;Q96JG9|ZN469_HUMAN;Q96GW7|PGCB_HUMAN;Q86VR8|FJX1_HUMAN;Q99437|VATO_HUMAN;Q9C0D5|TANC1_HUMAN;Q13813|SPTN1_HUMAN;Q9H1K1|ISCU_HUMAN			DB Search	0 0 0 0 3	AALAD
AALAE	24.62	473.248	5	20	5	6.8247	0.294	-1.1	474.255	1	32.3405	9280000	18500000	26328	20240118_IP.raw	3	O75533|SF3B1_HUMAN;Q13395|TARB1_HUMAN;A6NGW2|STRCL_HUMAN;Q9P107|GMIP_HUMAN;Q5I0X4|CF226_HUMAN;Q96JH8|RADIL_HUMAN;Q06547|GABP1_HUMAN;A6NFI3|ZN316_HUMAN;Q8N119|MMP21_HUMAN;Q5T319|F182B_HUMAN;Q1W6H9|F110C_HUMAN;Q15003|CND2_HUMAN;Q15814|TBCC_HUMAN;Q8IVH2|FOXP4_HUMAN;Q9NY26|S39A1_HUMAN;Q9P225|DYH2_HUMAN;Q7RTU9|STRC_HUMAN;Q8WY36|BBX_HUMAN;Q6PI26|SHQ1_HUMAN;Q17RC7|EX3L4_HUMAN;Q9NYC9|DYH9_HUMAN;Q8TAK5|GA…			DB Search	0 0 0 0 5	AALAE
AALAP	19.3	441.259	5	0	5	7.8539	0.0798	-2	442.265	1	40.4379	5920000	19800000	30574	20240118_IP.raw	2	Q12796|PNRC1_HUMAN;Q8WV93|AFG1L_HUMAN;P08887|IL6RA_HUMAN;P19526|FUT1_HUMAN;Q9H013|ADA19_HUMAN;Q9BZJ7|GPR62_HUMAN;P0CG38|POTEI_HUMAN;P52824|DGKQ_HUMAN;Q9Y240|CLC11_HUMAN;Q8IVM8|S22A9_HUMAN;Q86UP3|ZFHX4_HUMAN;Q13428|TCOF_HUMAN;O60391|NMD3B_HUMAN;Q5VW38|GP107_HUMAN;Q6P531|GGT6_HUMAN;Q9NP79|VTA1_HUMAN;O75128|COBL_HUMAN;A0A0J9YXV3|GREP1_HUMAN;Q13224|NMDE2_HUMAN;Q6BAA4|FCRLB_HUMAN;Q8IXF0|NPAS3_HUMAN;Q9…			DB Search	0 0 0 0 0	AALAP
AALAT	19.43	445.254	5	0	5	-1.8707	0.0759	-1.9	446.26	1	23.6535	55500000	209000000	18281	20240118_IP.raw	12	Q92616|GCN1_HUMAN;Q8N434|SVOPL_HUMAN;P51787|KCNQ1_HUMAN;Q9Y426|C2CD2_HUMAN;Q9BRQ3|NUD22_HUMAN;Q6VB84|FX4L3_HUMAN;Q86VZ4|LRP11_HUMAN;Q9BZC7|ABCA2_HUMAN;A9Z1Z3|FR1L4_HUMAN;Q3SYB3|FX4L6_HUMAN;P20700|LMNB1_HUMAN;Q9NSE4|SYIM_HUMAN;Q2MV58|TECT1_HUMAN;Q9H7M9|VISTA_HUMAN;Q86WU2|LDHD_HUMAN;Q12815|TROAP_HUMAN;Q04912|RON_HUMAN;Q8WWH5|TRUB1_HUMAN;Q96EX3|DC2I2_HUMAN;A6NKF1|SAC31_HUMAN;Q8IZ41|RASEF_HUMAN;Q8N2C…			DB Search	0 0 0 1 1	AALAT
AALGG	21.34	387.212	5	20	5	-4.7959	0.4155	-2.3	388.218	1	22.6291	31900000	106000000	19721	20240118_IP.raw	5	Q5TF21|SOGA3_HUMAN;Q9BT09|CNPY3_HUMAN;P25391|LAMA1_HUMAN;O15389|SIGL5_HUMAN;H3BPF8|GOG8S_HUMAN;H3BQL2|GOG8T_HUMAN;O00155|GPR25_HUMAN;D6RF30|GOG8K_HUMAN;Q9Y283|INVS_HUMAN;H3BV12|GOG8Q_HUMAN;Q9BXH1|BBC3_HUMAN;Q9NSA0|S22AB_HUMAN;Q9Y256|FACE2_HUMAN;P22059|OSBP1_HUMAN;Q6VVX0|CP2R1_HUMAN;Q4KMQ1|TPRN_HUMAN;Q6UXP3|TM14E_HUMAN;A6NMD2|GOG8J_HUMAN;O14828|SCAM3_HUMAN;F8WBI6|GOG8N_HUMAN;Q6NWY9|PR40B_HUMAN;A6N…			DB Search	0 0 2 0 0	AALGG
AALPA	17.98	441.259	5	0	5	5.7406	0.9043	-2	442.265	1	40.4379	5920000	19800000	30510	20240118_IP.raw	2	P82673|RT35_HUMAN;Q7RTU1|TCF23_HUMAN;P21817|RYR1_HUMAN;P55198|AF17_HUMAN;Q8WU58|F222B_HUMAN;P0C6S8|LIGO3_HUMAN;B1AK53|ESPN_HUMAN;Q10586|DBP_HUMAN;Q9UFG5|CS025_HUMAN;Q8IX05|CD302_HUMAN;Q6PCB0|VWA1_HUMAN;Q5T2T1|MPP7_HUMAN;Q96JG9|ZN469_HUMAN;Q9H254|SPTN4_HUMAN;P0DN78|OPSG3_HUMAN;Q7RTV3|ZN367_HUMAN;Q9Y466|NR2E1_HUMAN;O14686|KMT2D_HUMAN;P04000|OPSR_HUMAN;Q9H869|YYAP1_HUMAN;P04628|WNT1_HUMAN;Q9Y6R7|FCG…			DB Search	0 0 0 0 0	AALPA
AALVD	19.23	487.264	5	0	5	-1.3654	0.0545	-0.8	488.271	1	28.1482	268000000	410000000	26694	20240118_IP.raw	7	Q9Y5H7|PCDA5_HUMAN;O75376|NCOR1_HUMAN;Q63HK5|TSH3_HUMAN;Q9Y5I0|PCDAD_HUMAN;Q7Z7M0|MEGF8_HUMAN;Q9UN74|PCDA4_HUMAN;Q9Y5I1|PCDAB_HUMAN;Q15274|NADC_HUMAN;Q9BUF5|TBB6_HUMAN;Q9Y5I3|PCDA1_HUMAN;Q6ZQT7|YJ013_HUMAN;P28698|MZF1_HUMAN;Q96NY9|MUS81_HUMAN;Q96CW5|GCP3_HUMAN;Q9Y6I3|EPN1_HUMAN;Q9Y5H8|PCDA3_HUMAN;Q4G0P3|HYDIN_HUMAN;Q9Y5H6|PCDA8_HUMAN;Q2TAC6|KIF19_HUMAN;Q9UN75|PCDAC_HUMAN;P09211|GSTP1_HUMAN;Q6PGP7…			DB Search	0 0 0 0 0	AALVD
AAM(+15.99)PKKQN	42.48	902.464	8	37.5	8	-21.0479	0.7846	1.6	452.24	2	10.3876			4503	20240118_IP.raw	2	Q8WU79|SMAP2_HUMAN;Q96IZ5|RBM41_HUMAN;P29083|T2EA_HUMAN;Q96PP4|TSG13_HUMAN;Q6P1N0|C2D1A_HUMAN;Q6WRI0|IGS10_HUMAN;P78406|RAE1L_HUMAN;Q2NL67|PARP6_HUMAN;Q6PEV8|F199X_HUMAN;Q9HD64|XAGE1_HUMAN;Q9UGU5|HMGX4_HUMAN;P07814|SYEP_HUMAN;Q9P219|DAPLE_HUMAN;Q8N3C7|CLIP4_HUMAN;Q14003|KCNC3_HUMAN;Q8IVV2|LOXH1_HUMAN;Q9Y2U5|M3K2_HUMAN;Q92823|NRCAM_HUMAN;Q6KC79|NIPBL_HUMAN;P19622|HME2_HUMAN;Q8ND90|PNMA1_HUMAN;Q460…	Oxidation (M)	M3:Oxidation (M):1001.00	DeepNovo	0 0 0 8 8 1 1 2	AAM(+15.99)PKKQN
AAPGG	17.56	371.18	5	0	5	-2.5345	0.0029	-1.9	372.187	1	28.2984	13800000	25000000	24298	20240118_IP.raw	3	Q9NYD6|HXC10_HUMAN;P0CJ87|DU4L4_HUMAN;O43918|AIRE_HUMAN;Q9UJU5|FOXD3_HUMAN;Q7Z7F0|KHDC4_HUMAN;Q8N568|DCLK2_HUMAN;Q2L4Q9|PRS53_HUMAN;Q6RFH8|DUX4C_HUMAN;A1L4H1|SRCRL_HUMAN;Q8TCN5|ZN507_HUMAN;P0CJ90|DU4L7_HUMAN;Q5T3U5|MRP7_HUMAN;P41225|SOX3_HUMAN;Q96JE9|MAP6_HUMAN;Q6UXQ8|YO002_HUMAN;Q9P242|NYAP2_HUMAN;Q8IY81|SPB1_HUMAN;Q0D2H9|GOG8D_HUMAN;Q96RK0|CIC_HUMAN;O95180|CAC1H_HUMAN;Q9NRC6|SPTN5_HUMAN;A0A0U1R…			DB Search	0 0 0 0 0	AAPGG
AAPGV	17.58	413.227	5	0	5	-3.1645	0.0072	-1.9	414.234	1	22.2982	4510000	28500000	17658	20240118_IP.raw	8	P13645|K1C10_HUMAN;P19012|K1C15_HUMAN;Q8ND23|CARL3_HUMAN;Q8N3D4|EH1L1_HUMAN;Q7Z3Y7|K1C28_HUMAN;Q9BXH1|BBC3_HUMAN;P31350|RIR2_HUMAN;Q9P1Y6|PHRF1_HUMAN;Q71SY5|MED25_HUMAN;Q96PG8|BBC3B_HUMAN;P09848|LPH_HUMAN;P08779|K1C16_HUMAN;P49918|CDN1C_HUMAN;Q96RK0|CIC_HUMAN;P02533|K1C14_HUMAN;Q5VV63|ATRN1_HUMAN;P16112|PGCA_HUMAN;Q04695|K1C17_HUMAN;Q8N9P0|YF006_HUMAN;Q99456|K1C12_HUMAN;Q96NA2|RILP_HUMAN;Q7Z3Z0|K…			DB Search	0 0 0 0 0	AAPGV
AAPRPPPKPM	20.23	1060.59	10	0	10	-14.2052	0.5762	1.1	354.536	3	11.2634	7200	164000	5437	20240118_IP.raw	1	Q5JNZ5|RS26L_HUMAN;P62854|RS26_HUMAN			DB Search	0 0 0 0 0 0 0 0 0 0	AAPRPPPKPM
ATAASSSSLEKS	66.98	1137.55	12	83.3	12	-19.5318	0.7312	0.8	569.783	2	9.9267	358000	4050000	3947	20240118_IP.raw	1	P60709|ACTB_HUMAN;Q6S8J3|POTEE_HUMAN;P63267|ACTH_HUMAN;P68133|ACTS_HUMAN;P62736|ACTA_HUMAN;P63261|ACTG_HUMAN;P68032|ACTC_HUMAN			DB Search	5 10 73 73 32 15 8 3 3 6 0 0	ATAASSSSLEKS
AAPTG	16.09	415.207	5	20	5	5.7704	0.0133	-2	416.213	1	31.5488	8280000	33800000	25781	20240118_IP.raw	1	P59923|ZN445_HUMAN;Q8NHY3|GA2L2_HUMAN;Q5VT52|RPRD2_HUMAN;Q5VT97|SYDE2_HUMAN;Q9Y3X0|CCDC9_HUMAN;O75175|CNOT3_HUMAN;P27987|IP3KB_HUMAN;Q8N1G1|REXO1_HUMAN;Q86TI0|TBCD1_HUMAN;Q9UDY8|MALT1_HUMAN;Q9H4F8|SMOC1_HUMAN;Q9H195|MUC3B_HUMAN;Q8NHY6|ZFP28_HUMAN;P52948|NUP98_HUMAN;Q02505|MUC3A_HUMAN;Q7L311|ARMX2_HUMAN			DB Search	0 0 0 0 2	AAPTG
AARAA	22.26	458.26	5	0	5	2.6004	0.1835	7	459.271	1	28.7672	2380000	13400000	24610	20240118_IP.raw	5	A6NCL7|AN33B_HUMAN;P0CJ87|DU4L4_HUMAN;Q8N6I1|EID2_HUMAN;Q96JG8|MAGD4_HUMAN;Q17R98|ZN827_HUMAN;O14654|IRS4_HUMAN;P05091|ALDH2_HUMAN;Q6RFH8|DUX4C_HUMAN;Q9H9Z2|LN28A_HUMAN;Q9BZJ7|GPR62_HUMAN;P0CJ90|DU4L7_HUMAN;Q9NYQ7|CELR3_HUMAN;Q07617|SPAG1_HUMAN;Q9HA92|RSAD1_HUMAN;Q8WZ42|TITIN_HUMAN;O43759|SNG1_HUMAN;Q5T4B2|GT253_HUMAN;Q9C029|TRIM7_HUMAN;Q8TDI8|TMC1_HUMAN;A6NKL6|T200C_HUMAN;P24158|PRTN3_HUMAN;O145…			DB Search	0 0 0 0 0	AARAA
AARPH	14.66	550.298	5	0	5	40.293	0.3339	2.1	551.306	1	68.9304	17400000	28300000	49680	20240118_IP.raw	2	Q9BZE7|EVG1_HUMAN;Q52M58|CN177_HUMAN;Q9H324|ATS10_HUMAN;P09958|FURIN_HUMAN;Q6NXT1|ANR54_HUMAN;P22626|ROA2_HUMAN			DB Search	0 0 0 0 0	AARPH
AATPE	18.13	487.228	5	80	5	0.6032	0.017	0	488.235	1	32.8211	985000	1480000	26282	20240118_IP.raw	1	Q9NS40|KCNH7_HUMAN;O95359|TACC2_HUMAN;Q99417|MYCBP_HUMAN;O00499|BIN1_HUMAN;O75096|LRP4_HUMAN;Q92766|RREB1_HUMAN;Q8IX07|FOG1_HUMAN;Q96L96|ALPK3_HUMAN;Q8N6M5|ALLC_HUMAN;Q8NCB2|CAMKV_HUMAN;O14901|KLF11_HUMAN;Q6NUT3|MFS12_HUMAN;P49006|MRP_HUMAN;Q92736|RYR2_HUMAN;P41235|HNF4A_HUMAN;O15230|LAMA5_HUMAN;O00322|UPK1A_HUMAN			DB Search	5 0 4 5 5	AATPE
AATPT	19.79	459.233	5	40	5	-5.7093	0.167	-2.3	460.239	1	25.2223	34400000	48600000	24413	20240118_IP.raw	6	Q8TBJ4|PLPR1_HUMAN;Q9ULM3|YETS2_HUMAN;Q9UPR5|NAC2_HUMAN;P46937|YAP1_HUMAN;Q8TEK3|DOT1L_HUMAN;Q9Y2Y9|KLF13_HUMAN;Q15772|SPEG_HUMAN;Q96RK0|CIC_HUMAN;Q6NSJ2|PHLB3_HUMAN;Q9Y6I3|EPN1_HUMAN;Q6IQ55|TTBK2_HUMAN;Q00587|BORG5_HUMAN;Q86XN7|PRSR1_HUMAN;Q99700|ATX2_HUMAN;Q96CK0|ZN653_HUMAN;Q969H4|CNKR1_HUMAN;P49447|CY561_HUMAN;P0DMW3|SIML1_HUMAN;P02751|FINC_HUMAN;Q86VP3|PACS2_HUMAN;Q63ZY3|KANK2_HUMAN;Q9P1Z0|Z…			DB Search	0 0 0 3 5	AATPT
AAVGP	19.05	413.227	5	0	5	-3.2979	0.355	-1.9	414.234	1	22.2982	4510000	14300000	17597	20240118_IP.raw	4	Q13395|TARB1_HUMAN;Q14410|GLPK2_HUMAN;Q96C34|RUND1_HUMAN;Q96KQ4|ASPP1_HUMAN;P52824|DGKQ_HUMAN;Q86X51|EZHIP_HUMAN;O60755|GALR3_HUMAN;Q8WU17|RN139_HUMAN;Q6ZRP7|QSOX2_HUMAN;Q6ZS72|PEAK3_HUMAN;P80192|M3K9_HUMAN;Q13625|ASPP2_HUMAN;P49715|CEBPA_HUMAN;Q13761|RUNX3_HUMAN;Q9C029|TRIM7_HUMAN;Q9Y4D7|PLXD1_HUMAN;A8MPS7|YDJC_HUMAN;Q9NVM9|INT13_HUMAN;Q96NA2|RILP_HUMAN;Q9UNA0|ATS5_HUMAN;O75439|MPPB_HUMAN;Q5VST9…			DB Search	0 0 0 0 0	AAVGP
AAVNTDTLNGAN	76.11	1159.55	12	50	12	-15.0695	0.2147	-5.1	580.778	2	14.8066			9497	20240118_IP.raw	2	Q15700|DLG2_HUMAN;O75112|LDB3_HUMAN;Q96I34|PP16A_HUMAN;O43439|MTG8R_HUMAN;Q8NHQ9|DDX55_HUMAN;P20930|FILA_HUMAN;Q9P109|GCNT4_HUMAN;O00237|RN103_HUMAN;Q14526|HIC1_HUMAN;Q5JV73|FRPD3_HUMAN;Q59EK9|RUN3A_HUMAN;Q9P242|NYAP2_HUMAN;P18054|LOX12_HUMAN;Q96IV0|NGLY1_HUMAN;Q68DE3|USF3_HUMAN;O75473|LGR5_HUMAN;Q8NFC6|BD1L1_HUMAN;O95835|LATS1_HUMAN;Q96GD3|SCMH1_HUMAN;Q569H4|LARGN_HUMAN;Q9UMD9|COHA1_HUMAN;Q9NSN8…			DeepNovo	0 0 1 0 30 0 15 16 2 0 8 5	AAVNTDTLNGAN
ADEDYGRDSGPPT	69.49	1378.56	13	30.8	13	-8.0721	0.5767	1.5	690.29	2	17.6327	280000	6370000	12787	20240118_IP.raw	5	Q9H1E3|NUCKS_HUMAN			DB Search	0 0 5 15 18 0 0 0 0 0 7 0 0	ADEDYGRDSGPPT
ADIVS	21.32	503.259	5	0	5	1.8327	0.0044	-1	504.266	1	29.5714	160000000	117000000	27153	20240118_IP.raw	8	Q8N609|TR1L1_HUMAN;Q15629|TRAM1_HUMAN;Q5H9R4|ARMX4_HUMAN;Q9P2E7|PCD10_HUMAN;Q9ULM6|CNOT6_HUMAN;P29317|EPHA2_HUMAN;Q6ZRI0|OTOG_HUMAN			DB Search	1 0 0 0 0	ADIVS
DSLPLVDTHSKR	68.86	1366.72	12	66.7	12	-19.9419	0.499	0.9	456.581	3	17.9705	3230000	8390000	12908	20240118_IP.raw	5	P08670|VIME_HUMAN			DB Search	0 0 5 30 30 23 17 9 2 1 1 2	DSLPLVDTHSKR
ADLVS	21.32	503.259	5	0	5	1.7222	0.0047	-1	504.266	1	29.5714	160000000	117000000	27153	20240118_IP.raw	8	P11473|VDR_HUMAN;Q96P09|BIRC8_HUMAN;O15315|RA51B_HUMAN;O43593|HAIR_HUMAN;Q53G44|IF44L_HUMAN;P18074|ERCC2_HUMAN;P17036|ZNF3_HUMAN;Q5T5Y3|CAMP1_HUMAN;Q15761|NPY5R_HUMAN;P22455|FGFR4_HUMAN;Q6NXP6|NXRD1_HUMAN;Q06203|PUR1_HUMAN;Q5T011|SZT2_HUMAN;Q8WTR4|GDPD5_HUMAN			DB Search	1 0 0 0 0	ADLVS
ADVPVPDKQPR	47.14	1220.65	11	36.4	11	-4.0387	0.5628	-6.8	407.888	3	23.4537			18717	20240118_IP.raw	2	O14646|CHD1_HUMAN;Q08289|CACB2_HUMAN;Q8WWA1|TMM40_HUMAN;Q08AD1|CAMP2_HUMAN;O00429|DNM1L_HUMAN;Q8ND83|SLAI1_HUMAN;P26447|S10A4_HUMAN;Q13796|SHRM2_HUMAN;Q9UFH2|DYH17_HUMAN;P09884|DPOLA_HUMAN;Q9BW83|IFT27_HUMAN;Q9Y2J0|RP3A_HUMAN;O75747|P3C2G_HUMAN;Q86UP3|ZFHX4_HUMAN;Q6P158|DHX57_HUMAN;O14525|ASTN1_HUMAN;Q70EL1|UBP54_HUMAN;Q9HBR0|S38AA_HUMAN;Q9BXT2|CCG6_HUMAN;Q5XKR4|OTP_HUMAN;Q6N021|TET2_HUMAN;Q92945…			DeepNovo	0 0 0 0 0 15 15 5 5 1 1	ADVPVPDKQPR
AEAAT	17.79	461.212	5	60	5	-12.6845	0.0434	-1.9	462.219	1	18.6537	129000	342000	13917	20240118_IP.raw	1	Q9GZS9|CHST5_HUMAN;O75533|SF3B1_HUMAN;Q8WWL7|CCNB3_HUMAN;Q5TGY3|AHDC1_HUMAN;Q99536|VAT1_HUMAN;Q96S55|WRIP1_HUMAN;Q9GZX3|CHST6_HUMAN;Q9UHC7|MKRN1_HUMAN;Q8IWE4|DCNL3_HUMAN;Q8IWC1|MA7D3_HUMAN;Q9NRC1|ST7_HUMAN;Q5H9T9|FSCB_HUMAN;Q15772|SPEG_HUMAN;Q8WWA0|ITLN1_HUMAN;O95996|APCL_HUMAN;O43914|TYOBP_HUMAN;A7MCY6|TBKB1_HUMAN;Q8WWU7|ITLN2_HUMAN			DB Search	5 14 0 0 4	AEAAT
AEAIE	18.27	531.254	5	40	5	7.3556	0.1506	2.6	532.263	1	37.3386	7150000	5850000	28841	20240118_IP.raw	2	Q96NY7|CLIC6_HUMAN;Q6X4W1|NSMF_HUMAN;Q9HC77|CENPJ_HUMAN;P35222|CTNB1_HUMAN;Q96PU4|UHRF2_HUMAN;Q14527|HLTF_HUMAN;Q9UKA4|AKA11_HUMAN			DB Search	5 0 0 0 5	AEAIE
AEALE	18.27	531.254	5	40	5	9.1804	0.1612	2.6	532.263	1	37.3386	7150000	5850000	28841	20240118_IP.raw	2	P24821|TENA_HUMAN;Q8N135|LGI4_HUMAN;Q8TCG5|CPT1C_HUMAN;O60885|BRD4_HUMAN;Q96HA7|TONSL_HUMAN;Q86UU1|PHLB1_HUMAN;Q8N5D0|WDTC1_HUMAN;A6NNW6|ENO4_HUMAN;Q68D06|SLN13_HUMAN;Q8TAX9|GSDMB_HUMAN;P46013|KI67_HUMAN;Q9NP94|S39A2_HUMAN;Q9Y2L9|LRCH1_HUMAN;Q96PV0|SYGP1_HUMAN;O75150|BRE1B_HUMAN;Q15059|BRD3_HUMAN;P54750|PDE1A_HUMAN;Q7Z7L1|SLN11_HUMAN;P69905|HBA_HUMAN;Q9UJX4|APC5_HUMAN;P01023|A2MG_HUMAN;O43502|RA5…			DB Search	5 0 0 0 5	AEALE
AEAYKTH	32.9	818.392	7	28.6	7	-12.25	0.3576	2.3	410.204	2	17.4108			12453	20240118_IP.raw	1	Q86WC4|OSTM1_HUMAN;Q9NS87|KIF15_HUMAN;Q9Y618|NCOR2_HUMAN;A6NC98|CC88B_HUMAN;Q9UJY5|GGA1_HUMAN;Q9UJ72|ANX10_HUMAN;Q96HA7|TONSL_HUMAN;Q8NFY4|SEM6D_HUMAN;Q14254|FLOT2_HUMAN;Q16799|RTN1_HUMAN;O60477|BRNP1_HUMAN;Q5H9U9|DDX6L_HUMAN;O95561|CA105_HUMAN			DeepNovo	0 0 24 0 0 0 5	AEAYKTH
AEGGV	18.52	431.202	5	20	5	-6.8747	0.0673	-1.6	432.208	1	22.1743	932000	1230000	15987	20240118_IP.raw	1	P54252|ATX3_HUMAN;Q8NFZ8|CADM4_HUMAN;Q9HC84|MUC5B_HUMAN;Q8TBB5|KLDC4_HUMAN;A0A1B0GUV1|CQ114_HUMAN;Q5RHP9|ERIC3_HUMAN			DB Search	3 0 0 0 0	AEGGV
AEIGA	24.71	459.233	5	20	5	8.619	0.1941	-0.7	460.24	1	34.1251	16100	426000	27245	20240118_IP.raw	1	Q9BXD5|NPL_HUMAN;Q17RC7|EX3L4_HUMAN;Q99798|ACON_HUMAN;Q13435|SF3B2_HUMAN;Q5JS37|NHLC3_HUMAN;Q9BSV6|SEN34_HUMAN;Q6ZNG9|KRBA2_HUMAN;O43196|MSH5_HUMAN;Q96JB5|CK5P3_HUMAN;Q9P1Z0|ZBTB4_HUMAN;Q7L5A3|ATOSB_HUMAN			DB Search	0 0 5 0 0	AEIGA
AELAGGKWAE	51.6	1030.51	10	50	10	-1.5492	0.4062	9.7	516.266	2	34.0056			27193	20240118_IP.raw	1	O14522|PTPRT_HUMAN;Q92834|RPGR_HUMAN;Q9NZN1|IRPL1_HUMAN;P43403|ZAP70_HUMAN;P09630|HXC6_HUMAN;O75995|SASH3_HUMAN;Q13371|PHLP_HUMAN;Q9BZJ7|GPR62_HUMAN;Q16222|UAP1_HUMAN;Q06495|NPT2A_HUMAN;Q12772|SRBP2_HUMAN;Q96KJ4|MSLNL_HUMAN;P14735|IDE_HUMAN;P14859|PO2F1_HUMAN;Q5ST30|SYVM_HUMAN;A6NFK2|GRCR2_HUMAN;A0A7P0TBJ1|HAPR2_HUMAN;P21728|DRD1_HUMAN;Q8WVR3|TPC14_HUMAN;P38398|BRCA1_HUMAN;Q9NP60|IRPL2_HUMAN;O153…			DeepNovo	0 0 65 40 0 0 0 8 8 5	AELAGGKWAE
AELGA	24.71	459.233	5	20	5	8.5697	0.2051	-0.7	460.24	1	34.1251	16100	426000	27245	20240118_IP.raw	1	Q14244|MAP7_HUMAN;Q13395|TARB1_HUMAN;P38484|INGR2_HUMAN;A5YM72|CRNS1_HUMAN;A6NEY8|PRXD1_HUMAN;Q5VXH5|PRAM7_HUMAN;O15061|SYNEM_HUMAN;P16435|NCPR_HUMAN;Q4VXU2|PAP1L_HUMAN;P00390|GSHR_HUMAN;O95180|CAC1H_HUMAN;Q86SM5|MRGRG_HUMAN;Q5VWM4|PRAM8_HUMAN;Q96NU7|HUTI_HUMAN;Q9BYT8|NEUL_HUMAN;Q5U651|RAIN_HUMAN;P24298|ALAT1_HUMAN;P35270|SPRE_HUMAN;P10745|RET3_HUMAN;Q86SM8|MRGRE_HUMAN;Q9H6K4|OPA3_HUMAN;O43598|DN…			DB Search	0 0 5 0 0	AELGA
AELYDTKN	29.98	952.45	8	0	8	53.4969	0.1248	-1	477.232	2	80.283			61538	20240118_IP.raw	19	P0DN25|C1C1L_HUMAN			DB Search	0 0 0 0 0 0 0 1	AELYDTKN
AESGV	21.25	461.212	5	60	5	-10.9399	0.1196	-1.9	462.219	1	18.6537	129000	2050000	14544	20240118_IP.raw	6	P28072|PSB6_HUMAN;Q9NXA8|SIR5_HUMAN;P61106|RAB14_HUMAN;Q68DN1|CB016_HUMAN;Q9UN71|PCDGG_HUMAN;A8MTQ0|NOTO_HUMAN;O75132|ZBED4_HUMAN;Q53F19|NCBP3_HUMAN			DB Search	5 4 4 0 0	AESGV
AETAA	18.27	461.212	5	60	5	-10.5828	0.1922	-1.9	462.219	1	18.6537	129000	342000	13785	20240118_IP.raw	1	Q8N0Y7|PGAM4_HUMAN;P47736|RPGP1_HUMAN;Q92766|RREB1_HUMAN;O60427|FADS1_HUMAN;Q4ZIN3|MBRL_HUMAN;Q8N594|MPND_HUMAN;Q9BXI3|5NT1A_HUMAN;P23921|RIR1_HUMAN;P15259|PGAM2_HUMAN;Q08043|ACTN3_HUMAN;Q69YW2|STUM_HUMAN;A6NNH2|F90AR_HUMAN;Q5XUX0|FBX31_HUMAN;Q5RHP9|ERIC3_HUMAN;P18669|PGAM1_HUMAN;Q12788|TBL3_HUMAN;P35609|ACTN2_HUMAN;P12814|ACTN1_HUMAN;O43707|ACTN4_HUMAN			DB Search	5 5 0 0 5	AETAA
AETILE	18.63	674.349	6	50	6	-12.4604	0.752	0.3	675.356	1	26.6096	466000	1650000	21458	20240118_IP.raw	1	Q3SXR2|CC036_HUMAN			DB Search	0 0 0 93 31 5	AETILE
AETVG	22.36	475.228	5	20	5	-15.1258	0.0801	0.8	476.236	1	19.9636	197000	581000	14931	20240118_IP.raw	2	O75474|FRAT2_HUMAN;Q9BTC0|DIDO1_HUMAN;P32019|I5P2_HUMAN;P11172|UMPS_HUMAN;O75387|LAT3_HUMAN;Q92837|FRAT1_HUMAN;Q9UBN1|CCG4_HUMAN			DB Search	0 0 5 0 0	AETVG
AFAFDKE	40.89	826.386	7	71.4	7	-13.0316	0.3241	1.1	414.201	2	25.7699	519000	1440000	20966	20240118_IP.raw	1	O95197|RTN3_HUMAN;Q9NVV4|PAPD1_HUMAN;Q6P1N0|C2D1A_HUMAN;Q8TDW7|FAT3_HUMAN;Q92736|RYR2_HUMAN;Q7Z401|MYCPP_HUMAN;Q15437|SC23B_HUMAN			DeepNovo	5 0 0 51 36 31 5	AFAFDKE
AFEGSY	41.86	672.275	6	50	6	-6.3964	0.7746	1.2	673.284	1	27.7522	292000	1260000	22760	20240118_IP.raw	1	Q9HAF1|EAF6_HUMAN			DB Search	0 0 13 0 7 5	AFEGSY
AFICP	31.71	549.262	5	40	5	-33.5257	0.2463	3.6	550.271	1	25.1297	18400000	97700000	23568	20240118_IP.raw	16	P02790|HEMO_HUMAN;P20711|DDC_HUMAN;Q15935|ZNF77_HUMAN			DB Search	5 0 0 0 5	AFICP
AFIGA	24.36	477.259	5	60	5	-15.4526	0.5139	1.2	478.267	1	23.1914	512000	4850000	18416	20240118_IP.raw	3	Q96GC9|VMP1_HUMAN;Q1MSJ5|CSPP1_HUMAN			DB Search	3 3 41 0 0	AFIGA
AFLCP	31.71	549.262	5	40	5	-23.1172	0.233	3.6	550.271	1	25.1297	18400000	97700000	23568	20240118_IP.raw	16	Q9H6L5|RETR1_HUMAN;P19113|DCHS_HUMAN;Q9NZQ8|TRPM5_HUMAN			DB Search	5 0 0 0 5	AFLCP
AFLGA	24.36	477.259	5	60	5	-17.9932	0.5291	1.2	478.267	1	23.1914	512000	4850000	18416	20240118_IP.raw	3	Q8N682|DRAM1_HUMAN;O95502|NPTXR_HUMAN;Q92482|AQP3_HUMAN;P0CG30|GSTT2_HUMAN;P03971|MIS_HUMAN;Q9P2P1|NYNRI_HUMAN;Q9BPX6|MICU1_HUMAN;A6NMZ7|CO6A6_HUMAN;A7E2V4|ZSWM8_HUMAN;Q9NZ53|PDXL2_HUMAN;Q7Z403|TMC6_HUMAN;P46531|NOTC1_HUMAN;Q14703|MBTP1_HUMAN;Q9BXB1|LGR4_HUMAN;O60548|FOXD2_HUMAN;P35318|ADML_HUMAN;Q9NQ84|GPC5C_HUMAN;Q9UMS6|SYNP2_HUMAN;P0CG29|GST2_HUMAN;P61073|CXCR4_HUMAN;O43852|CALU_HUMAN			DB Search	3 3 41 0 0	AFLGA
AFRKG	15.17	577.334	5	20	5	2.3099	0.4745	-4.6	578.338	1	34.6124	366000000	137000000	27583	20240118_IP.raw	3	Q8IZF2|AGRF5_HUMAN;Q8WXF7|ATLA1_HUMAN;O75179|ANR17_HUMAN;Q8IVV2|LOXH1_HUMAN;Q8IWZ3|ANKH1_HUMAN;Q8NHH9|ATLA2_HUMAN;P42679|MATK_HUMAN;Q6DD88|ATLA3_HUMAN;Q14511|CASL_HUMAN;Q9HBA0|TRPV4_HUMAN;Q5SZJ8|BEND6_HUMAN			DB Search	0 0 9 0 0	AFRKG
AGAGGSGSRISV	28.33	1017.52	12	25	12	-11.1709	0.7145	1	509.768	2	15.0556			9785	20240118_IP.raw	1	P05783|K1C18_HUMAN			DB Search	0 0 0 18 16 12 0 0 0 0 0 0	AGAGGSGSRISV
AGAGGSGSRISVS	61.79	1104.55	13	30.8	13	-14.7234	0.777	0.9	553.284	2	12.3706	166000	1210000	6629	20240118_IP.raw	1	P05783|K1C18_HUMAN			DB Search	0 0 15 51 33 33 0 0 0 0 0 0 0	AGAGGSGSRISVS
AGAGGSGSRISVSRST	39.25	1448.73	16	37.5	16	-17.56	0.0502	1.6	483.919	3	10.3343	61900	948000	4441	20240118_IP.raw	2	P05783|K1C18_HUMAN			DB Search	5 30 30 30 11 0 0 0 0 0 0 0 0 0 0 5	AGAGGSGSRISVSRST
GSGSRISVSRST	43.25	1192.62	12	58.3	12	-18.8827	0.6449	2	398.547	3	9.6861	159000	1070000	3664	20240118_IP.raw	1	P05783|K1C18_HUMAN			DB Search	5 5 14 0 0 3 4 4 0 0 0 4	GSGSRISVSRST
AGEVG	19.8	431.202	5	20	5	-5.8306	0.0288	-1.6	432.208	1	22.1743	932000	3680000	16529	20240118_IP.raw	3	P00813|ADA_HUMAN;P0CJ78|ZN865_HUMAN;Q5T8R8|DOAS1_HUMAN;Q14999|CUL7_HUMAN;Q96QI5|HS3S6_HUMAN;P21333|FLNA_HUMAN;Q96GQ5|RUSF1_HUMAN;P08123|CO1A2_HUMAN;Q9P2P5|HECW2_HUMAN;Q8IVF4|DYH10_HUMAN;Q8IXZ3|SP8_HUMAN;Q92547|TOPB1_HUMAN;P12110|CO6A2_HUMAN;O95980|RECK_HUMAN;P0C091|FREM3_HUMAN			DB Search	5 0 0 0 0	AGEVG
AGGPT	20.26	401.191	5	40	5	-3.0815	0.1886	-2	402.197	1	22.7035	8270000	23100000	22388	20240118_IP.raw	7	A6NJ08|MB3L5_HUMAN;Q8WXQ3|CN183_HUMAN;P16260|GDC_HUMAN;O95025|SEM3D_HUMAN;A0A1B0GVZ6|MB3LB_HUMAN;Q96LS8|CB048_HUMAN;Q16512|PKN1_HUMAN;Q9BXH1|BBC3_HUMAN;Q96DT7|ZBT10_HUMAN;A6NE82|MB3L3_HUMAN;Q8TCT9|HM13_HUMAN;P47974|TISD_HUMAN;Q8NHZ7|MB3L2_HUMAN;P20700|LMNB1_HUMAN;Q969G2|LHX4_HUMAN;O75069|TMCC2_HUMAN;A6NDZ8|MB3L4_HUMAN;Q99445|GML_HUMAN			DB Search	0 0 0 2 2	AGGPT
AGGSGSRISVSRST	42.45	1320.67	14	57.1	14	-19.0832	0.7655	1.3	441.233	3	9.8972			3908	20240118_IP.raw	1	P05783|K1C18_HUMAN			DB Search	5 63 41 37 7 0 0 2 3 3 0 0 0 0	AGGSGSRISVSRST
AGIES	24.37	475.228	5	20	5	-3.5417	0.1494	-2.5	476.234	1	24.4854	2120000	10900000	19203	20240118_IP.raw	6	Q14980|NUMA1_HUMAN;Q6P9F7|LRC8B_HUMAN			DB Search	5 0 0 0 0	AGIES
AGLES	24.37	475.228	5	20	5	-3.564	0.152	-2.5	476.234	1	24.4854	2120000	10900000	19203	20240118_IP.raw	6	Q9UGQ3|GTR6_HUMAN;Q86SK9|SCD5_HUMAN;O95714|HERC2_HUMAN;Q12986|NFX1_HUMAN;P49454|CENPF_HUMAN;Q15751|HERC1_HUMAN;P53609|PGTB1_HUMAN;Q8IUC4|RHPN2_HUMAN;Q8N398|VW5B2_HUMAN;Q8WYA0|IFT81_HUMAN;Q9H6F5|CCD86_HUMAN;O75385|ULK1_HUMAN;Q6QHF9|PAOX_HUMAN;P08069|IGF1R_HUMAN;Q8NGA0|OR7G1_HUMAN;Q9NR30|DDX21_HUMAN;Q8NCM8|DYHC2_HUMAN;Q8TF61|FBX41_HUMAN;O00187|MASP2_HUMAN;O60673|REV3L_HUMAN;O60832|DKC1_HUMAN;Q5VUB5…			DB Search	5 0 0 0 0	AGLES
AGNSS	15.62	434.176	5	0	5	1.153	0.2226	-6.1	435.181	1	30.4674	4110000	12300000	24970	20240118_IP.raw	1	P09110|THIK_HUMAN;Q9Y617|SERC_HUMAN;Q9NZ20|PA2G3_HUMAN;Q53SF7|COBL1_HUMAN;Q6UXF1|TM108_HUMAN;O95461|LARG1_HUMAN;P07988|PSPB_HUMAN;P52746|ZN142_HUMAN;Q12913|PTPRJ_HUMAN;Q7Z589|EMSY_HUMAN;Q96C10|DHX58_HUMAN;Q9BSF8|BTBDA_HUMAN;Q9C0K0|BC11B_HUMAN;Q5T619|ZN648_HUMAN;Q9P283|SEM5B_HUMAN;Q9NQ66|PLCB1_HUMAN			DB Search	0 0 0 0 0	AGNSS
AGPPG	16.5	397.196	5	20	5	-2.4344	0.0684	-2.3	398.202	1	24.4647	4960000	61400000	19971	20240118_IP.raw	2	P25067|CO8A2_HUMAN;O43781|DYRK3_HUMAN;Q14993|COJA1_HUMAN;Q03692|COAA1_HUMAN;P35250|RFC2_HUMAN;Q5VV17|OTUD1_HUMAN;P84550|SKOR1_HUMAN;P02461|CO3A1_HUMAN;P61296|HAND2_HUMAN;Q6PCT2|FXL19_HUMAN;Q6ZS11|RINL_HUMAN;Q86Y26|NUTM1_HUMAN;P39059|COFA1_HUMAN;Q14055|CO9A2_HUMAN;Q5GH72|XKR7_HUMAN;Q9UMD9|COHA1_HUMAN;P02462|CO4A1_HUMAN;O15381|NVL_HUMAN;Q5TCQ9|MAGI3_HUMAN;Q9P2H5|UBP35_HUMAN;Q07092|COGA1_HUMAN;Q9ULI…			DB Search	0 0 0 0 5	AGPPG
AGPSI	17.66	443.238	5	0	5	-2.9501	0.0816	-2.1	444.244	1	23.6123	117000000	117000000	19808	20240118_IP.raw	4	P21796|VDAC1_HUMAN;Q9P0L2|MARK1_HUMAN;P63267|ACTH_HUMAN;P68133|ACTS_HUMAN;Q8WY07|CTR3_HUMAN;Q9H6I2|SOX17_HUMAN;P62736|ACTA_HUMAN;P14649|MYL6B_HUMAN;Q86UU9|TKN4_HUMAN;P68032|ACTC_HUMAN			DB Search	0 0 0 0 0	AGPSI
AGPSL	17.66	443.238	5	0	5	-2.3664	0.087	-2.1	444.244	1	23.6123	117000000	117000000	19808	20240118_IP.raw	4	P14651|HXB3_HUMAN;Q7RTU4|BHA09_HUMAN;Q9BY07|S4A5_HUMAN;Q8N8D1|PDCD7_HUMAN;P47902|CDX1_HUMAN;O15016|TRI66_HUMAN;Q9H7S9|ZN703_HUMAN;P53634|CATC_HUMAN;P27694|RFA1_HUMAN;Q92614|MY18A_HUMAN;O43151|TET3_HUMAN;Q14686|NCOA6_HUMAN;P31645|SC6A4_HUMAN;P98095|FBLN2_HUMAN;Q9UL36|ZN236_HUMAN;Q6ZSY5|PPR3F_HUMAN;Q9NP50|SHCAF_HUMAN;Q6AI08|HEAT6_HUMAN;P26651|TTP_HUMAN;P01178|NEU1_HUMAN;Q9H254|SPTN4_HUMAN;Q8TER5|AR…			DB Search	0 0 0 0 0	AGPSL
AGPVG	19.07	399.212	5	0	5	0.1107	0.0138	-1.6	400.218	1	27.0098	27600000	22500000	22478	20240118_IP.raw	5	Q6AZY7|SCAR3_HUMAN;P0CG12|DERPC_HUMAN;Q69YL0|NCAS2_HUMAN;P23246|SFPQ_HUMAN;Q16656|NRF1_HUMAN;P78509|RELN_HUMAN;O15446|RPA34_HUMAN;O00459|P85B_HUMAN;P14543|NID1_HUMAN;P51668|UB2D1_HUMAN;P61077|UB2D3_HUMAN;P53420|CO4A4_HUMAN;Q9UGN4|CLM8_HUMAN;Q8WUA4|TF3C2_HUMAN;Q9NP79|VTA1_HUMAN;Q9Y2X8|UB2D4_HUMAN;Q9UBY0|SL9A2_HUMAN;P35247|SFTPD_HUMAN;Q92750|TAF4B_HUMAN;Q14534|ERG1_HUMAN;P62837|UB2D2_HUMAN;Q9NYZ3|G…			DB Search	0 0 0 0 0	AGPVG
AGVET	24.17	475.228	5	60	5	-2.3731	0.5313	-2.3	476.234	1	27.2653	12200000	50800000	21793	20240118_IP.raw	6	P05093|CP17A_HUMAN;Q86V81|THOC4_HUMAN;P0DOY2|IGLC2_HUMAN;Q9UIC8|LCMT1_HUMAN;Q9ULW8|PADI3_HUMAN;Q4KMP7|TB10B_HUMAN;P0CG04|IGLC1_HUMAN;B9A064|IGLL5_HUMAN;O14904|WNT9A_HUMAN;P0DOY3|IGLC3_HUMAN;Q9UL12|SARDH_HUMAN;P0DOX8|IGL1_HUMAN			DB Search	5 0 0 8 5	AGVET
AGVFDKE	25.95	764.37	7	57.1	7	-14.5059	0.5513	1.7	383.193	2	11.5569	219000	1790000	5768	20240118_IP.raw	2	P60660|MYL6_HUMAN;Q9BXP8|PAPP2_HUMAN;P05976|MYL1_HUMAN;P54687|BCAT1_HUMAN;Q6P4R8|NFRKB_HUMAN;Q68CP9|ARID2_HUMAN;Q8TD86|CALL6_HUMAN;Q6P2Q9|PRP8_HUMAN;Q9BX84|TRPM6_HUMAN;Q49AR2|CE022_HUMAN;Q9UFH2|DYH17_HUMAN;Q7Z5L2|R3HCL_HUMAN;P08590|MYL3_HUMAN;P23443|KS6B1_HUMAN;P98198|AT8B2_HUMAN;Q8N807|PDILT_HUMAN;P14649|MYL6B_HUMAN;Q8NEM2|SHCBP_HUMAN;P12829|MYL4_HUMAN			DeepNovo	0 0 0 14 23 25 5	AGVFDKE
AGVPG	19.93	399.212	5	0	5	-7.3326	0.5402	-2.5	400.218	1	18.987	27600000	64800000	15032	20240118_IP.raw	13	P25067|CO8A2_HUMAN;P15941|MUC1_HUMAN;Q96JQ0|PCD16_HUMAN;Q0VG06|FP100_HUMAN;P43121|MUC18_HUMAN;P24043|LAMA2_HUMAN;A1L4H1|SRCRL_HUMAN;P15502|ELN_HUMAN;A0A1B0GWB2|PRT1B_HUMAN;C9JLR9|ZFTA_HUMAN;O43278|SPIT1_HUMAN;P52790|HXK3_HUMAN;Q53ET0|CRTC2_HUMAN;Q96NX9|DACH2_HUMAN;P51828|ADCY7_HUMAN;Q9BVN2|RUSC1_HUMAN;Q5T089|MORN1_HUMAN;Q9BPW9|DHRS9_HUMAN;Q14055|CO9A2_HUMAN;Q14623|IHH_HUMAN;A0A0J9YXV3|GREP1_HUMAN…			DB Search	0 0 0 0 0	AGVPG
AGVTE	37.76	475.228	5	60	5	-4.655	0.519	-2.5	476.234	1	24.4854	14300000	131000000	20450	20240118_IP.raw	21	Q96B70|LENG9_HUMAN;Q6ZSY5|PPR3F_HUMAN;Q9P1Z9|CC180_HUMAN;P52306|GDS1_HUMAN;Q5MJ70|SPDYA_HUMAN;Q7Z5P9|MUC19_HUMAN;O43861|ATP9B_HUMAN;Q15365|PCBP1_HUMAN;Q12889|OVGP1_HUMAN			DB Search	2 0 0 2 2	AGVTE
AGVVG	20.23	401.227	5	20	5	-7.1363	0.0913	-1.8	402.234	1	18.5975	9390000	65600000	15578	20240118_IP.raw	16	P51841|GUC2F_HUMAN;P16066|ANPRA_HUMAN;P58107|EPIPL_HUMAN;P43119|PI2R_HUMAN;Q9Y490|TLN1_HUMAN;Q99489|OXDD_HUMAN;Q86VD1|MORC1_HUMAN;Q5T4D3|TMTC4_HUMAN;P33402|GCYA2_HUMAN;Q02108|GCYA1_HUMAN;Q9H832|UBE2Z_HUMAN;Q02846|GUC2D_HUMAN;Q9P2J2|TUTLA_HUMAN;P25092|GUC2C_HUMAN;Q9H0J9|PAR12_HUMAN;P20594|ANPRB_HUMAN;Q9H0B3|IQCN_HUMAN;Q9BYT1|S17A9_HUMAN;Q15149|PLEC_HUMAN			DB Search	4 0 0 0 0	AGVVG
AGVVM	20.35	475.246	5	80	5	-10.937	0.7306	0.6	476.254	1	25.5091	10300000	31300000	20311	20240118_IP.raw	1	Q9NUT2|MITOS_HUMAN;P78563|RED1_HUMAN			DB Search	5 0 3 39 5	AGVVM
AGWCI	15.15	548.242	5	0	5	12.3365	0.0774	5.2	549.252	1	49.7995	4290000	18600000	35457	20240118_IP.raw	1	Q14576|ELAV3_HUMAN;Q5T1R4|ZEP3_HUMAN			DB Search	0 0 0 0 0	AGWCI
AGWCL	15.15	548.242	5	0	5	12.149	0.0604	5.2	549.252	1	49.7995	4290000	18600000	35457	20240118_IP.raw	1	A1KZ92|PXDNL_HUMAN;Q6ZSK4|NTAS1_HUMAN			DB Search	0 0 0 0 0	AGWCL
INETSQHHDDLE	61.13	1436.62	12	58.3	12	-22.1293	0.3126	0.9	719.316	2	11.1782	84000	1270000	5396	20240118_IP.raw	2	P08670|VIME_HUMAN			DB Search	5 9 9 10 0 0 8 0 0 0 21 5	INETSQHHDDLE
AHMASKE	33.97	772.354	7	100	7	-16.8989	0.5681	0.6	387.184	2	8.7875	94900	1230000	2526	20240118_IP.raw	1	P04406|G3P_HUMAN			DB Search	5 40 40 17 17 18 5	AHMASKE
AICYC	16.16	571.213	5	40	5	15.6771	0.6573	-1.8	572.22	1	67.967	726000	3230000	49589	20240118_IP.raw	1	O75792|RNH2A_HUMAN;Q9GZM7|TINAL_HUMAN			DB Search	5 11 0 0 0	AICYC
AIDVM	18.02	547.268	5	60	5	-8.9293	0.8352	-0.6	548.274	1	28.6726	889000	7900000	23404	20240118_IP.raw	6	O94915|FRYL_HUMAN;Q5JQF8|PAP1M_HUMAN			DB Search	5 0 0 22 5	AIDVM
AIEIPQ	22.39	669.37	6	16.7	6	-5.576	0.8248	1.9	670.378	1	31.9161	1150000	1940000	26122	20240118_IP.raw	1	Q9Y6V0|PCLO_HUMAN;Q63HQ2|EGFLA_HUMAN			DB Search	0 0 0 27 0 0	AIEIPQ
AIESPA	27.84	586.296	6	33.3	6	-12.9898	0.8525	0.4	587.304	1	14.2404	310000	1330000	8679	20240118_IP.raw	1	P04792|HSPB1_HUMAN			DB Search	0 0 14 24 0 0	AIESPA
AIIDPGDSDIIRSM(+15.99)PEQTGEK	43.68	2287.1	21	9.5	21	-0.1913	0.5279	0.5	763.374	3	37.4106	5140000	25500000	29167	20240118_IP.raw	3	P62888|RL30_HUMAN	Oxidation (M)	M14:Oxidation (M):1001.00	DB Search	0 0 1 13 7 0 0 0 0 0 0 0 0 0 0 0 0 0 0 0 0	AIIDPGDSDIIRSM(+15.99)PEQTGEK
AIIDPGDSDIIRSMPEQTGEK	64.71	2271.11	21	9.5	21	-4.2372	0.1348	1.6	758.044	3	46.6784	2890000	33900000	33673	20240118_IP.raw	2	P62888|RL30_HUMAN			DB Search	0 0 12 0 0 0 0 0 0 0 0 0 0 0 0 0 0 2 0 0 0	AIIDPGDSDIIRSMPEQTGEK
KESLPAEQDVEK	53.23	1371.69	12	75	12	-16.8562	0.5849	0.5	458.237	3	9.0545			2868	20240118_IP.raw	1	P48165|CXA8_HUMAN;Q14494|NF2L1_HUMAN;Q8IX94|CTGE4_HUMAN;Q16610|ECM1_HUMAN;Q6A163|K1C39_HUMAN;Q96JH7|VCIP1_HUMAN;Q13029|PRDM2_HUMAN;Q9UQ13|SHOC2_HUMAN;Q8TEV9|SMCR8_HUMAN;A6NHR9|SMHD1_HUMAN;Q9HCD6|TANC2_HUMAN;Q6XZF7|DNMBP_HUMAN;O76027|ANXA9_HUMAN;P0C860|MS3L2_HUMAN;Q13330|MTA1_HUMAN;F8WCM5|INSR2_HUMAN;A4D2H0|CTGEF_HUMAN;A6NMK7|CPS4L_HUMAN;Q8WWQ8|STAB2_HUMAN;Q6ULP2|AFTIN_HUMAN;Q9ULM6|CNOT6_HUMAN;Q96…			DeepNovo	5 5 0 0 0 16 14 10 10 6 6 5	KESLPAEQDVEK
AINTEFKNTRT	52.87	1293.67	11	36.4	11	-10.5436	0.6604	-0.9	432.229	3	14.9805	19100	285000	9685	20240118_IP.raw	1	P08670|VIME_HUMAN			DB Search	0 0 0 0 23 26 26 0 0 0 5	AINTEFKNTRT
AITEI	17.52	545.306	5	0	5	-2.6925	0.0342	-1.4	546.313	1	36.3775	25400000	30400000	27906	20240118_IP.raw	1	O15031|PLXB2_HUMAN;Q8WWZ7|ABCA5_HUMAN;Q14190|SIM2_HUMAN;Q9H195|MUC3B_HUMAN			DB Search	0 0 0 0 0	AITEI
AITEL	17.52	545.306	5	0	5	-2.805	0.0426	-1.4	546.313	1	36.3775	25400000	30400000	27906	20240118_IP.raw	1	Q9H251|CAD23_HUMAN;Q9Y316|MEMO1_HUMAN;Q6DN90|IQEC1_HUMAN;P20936|RASA1_HUMAN;P30711|GSTT1_HUMAN;Q99623|PHB2_HUMAN;O95477|ABCA1_HUMAN;Q8TAG9|EXOC6_HUMAN;Q96DT5|DYH11_HUMAN			DB Search	0 0 0 0 0	AITEL
AITST	14.75	491.259	5	0	5	-5.633	0.2099	-1.5	492.266	1	21.0073	8300000	12200000	17383	20240118_IP.raw	4	Q8NE28|STKL1_HUMAN;O15075|DCLK1_HUMAN;Q8IZF6|AGRG4_HUMAN;Q9H195|MUC3B_HUMAN;Q5VVB8|TM244_HUMAN;Q05586|NMDZ1_HUMAN;A0A1W2PR95|IGB1C_HUMAN;Q02505|MUC3A_HUMAN			DB Search	0 0 0 1 1	AITST
AIYLTSPSETRS	43.61	1323.67	12	33.3	12	-10.0532	0.7946	0.7	662.841	2	27.544	1420000	10200000	22201	20240118_IP.raw	2	Q92824|PCSK5_HUMAN			HOMOLOG	0 0 15 31 36 14 0 0 0 0 0 0	AIYLTSPSETRS
AKEMLE	26.12	719.352	6	66.7	6	-17.3014	0.2473	-5.6	360.682	2	10.615			4759	20240118_IP.raw	1	P49454|CENPF_HUMAN			DB Search	5 5 7 0 0 5	AKEMLE
AKFDKE	22.41	736.375	6	100	6	-21.7099	0.7576	0.6	369.195	2	10.5926	3610000	28100000	4676	20240118_IP.raw	1	A1A4S6|RHG10_HUMAN;Q16878|CDO1_HUMAN;Q52LD8|RFTN2_HUMAN;Q92616|GCN1_HUMAN;Q9H9E3|COG4_HUMAN;P33176|KINH_HUMAN;A6NI28|RHG42_HUMAN;Q9NQ90|ANO2_HUMAN;Q9HC78|ZBT20_HUMAN;Q8TE73|DYH5_HUMAN;Q13206|DDX10_HUMAN;Q96NT1|NP1L5_HUMAN;Q8N1W1|ARG28_HUMAN;Q9UFH2|DYH17_HUMAN;Q8NEG7|DEN6B_HUMAN;Q08378|GOGA3_HUMAN;Q9NWZ3|IRAK4_HUMAN;Q6ZR62|RTL4_HUMAN;P35237|SPB6_HUMAN			DeepNovo	5 27 25 25 9 5	AKFDKE
KHLPVDAKFDKE	60.53	1425.76	12	75	12	-14.1269	0.1991	2.7	476.262	3	12.2247	9220	161000	6490	20240118_IP.raw	4	Q15477|SKI2_HUMAN;Q16878|CDO1_HUMAN;Q9UKF5|ADA29_HUMAN;Q01484|ANK2_HUMAN;Q92616|GCN1_HUMAN;P33176|KINH_HUMAN;A6NI28|RHG42_HUMAN;Q8TE73|DYH5_HUMAN;Q96NT1|NP1L5_HUMAN;Q9UFH2|DYH17_HUMAN;Q96RV3|PCX1_HUMAN;P20929|NEBU_HUMAN;O75564|JERKY_HUMAN;Q08378|GOGA3_HUMAN;P35237|SPB6_HUMAN;Q09028|RBBP4_HUMAN;Q8WZ42|TITIN_HUMAN;Q9Y466|NR2E1_HUMAN;O75570|RF1M_HUMAN;Q96SN7|ORAI2_HUMAN;Q14241|ELOA1_HUMAN;Q01196|RUN…			DeepNovo	5 0 0 0 53 52 6 6 4 4 4 4	KHLPVDAKFDKE
KHLVVDAKFDKE	65.62	1427.78	12	75	12	-15.4769	0.2983	4.7	476.935	3	10.4585			4585	20240118_IP.raw	1	O60779|S19A2_HUMAN;O75369|FLNB_HUMAN;Q16878|CDO1_HUMAN;Q92616|GCN1_HUMAN;P33176|KINH_HUMAN;A6NI28|RHG42_HUMAN;Q9P2R3|ANFY1_HUMAN;P42285|MTREX_HUMAN;Q9UGP5|DPOLL_HUMAN;Q8TE73|DYH5_HUMAN;Q9Y4E6|WDR7_HUMAN;Q96NT1|NP1L5_HUMAN;Q9UFH2|DYH17_HUMAN;P20929|NEBU_HUMAN;A6XGL0|YJEN3_HUMAN;Q9HCM2|PLXA4_HUMAN;Q08378|GOGA3_HUMAN;P35237|SPB6_HUMAN;P13010|XRCC5_HUMAN;Q09028|RBBP4_HUMAN;P78527|PRKDC_HUMAN;O60513|B…			DeepNovo	5 0 0 0 58 57 10 10 4 3 3 5	KHLVVDAKFDKE
AKTDQAQKAEGAGDAK	36.09	1587.79	16	0	16	-23.2788	0.582	0.9	530.269	3	9.0312	81500	1930000	2791	20240118_IP.raw	2	P05204|HMGN2_HUMAN			DB Search	0 0 0 0 0 0 0 0 0 0 0 0 0 0 0 0	AKTDQAQKAEGAGDAK
ALAPSTM	64.81	689.342	7	42.9	7	-11.428	0.9601	0.8	690.35	1	25.6292	285000	3540000	20704	20240118_IP.raw	3	P60709|ACTB_HUMAN;P63267|ACTH_HUMAN;P68133|ACTS_HUMAN;P62736|ACTA_HUMAN;P63261|ACTG_HUMAN;P68032|ACTC_HUMAN			DB Search	0 0 21 4 4 0 0	ALAPSTM
ALCYC	16.16	571.213	5	40	5	30.1317	0.6482	-1.8	572.22	1	67.967	726000	3230000	49589	20240118_IP.raw	1	Q6P9B9|INT5_HUMAN;Q9UJW2|TINAG_HUMAN			DB Search	5 11 0 0 0	ALCYC
ALDSSNSMQ	33.66	951.397	9	33.3	9	-8.9746	0.1495	1.1	476.706	2	16.7914	400000	3050000	11764	20240118_IP.raw	1	P05783|K1C18_HUMAN			DB Search	0 0 2 0 0 0 1 3 5	ALDSSNSMQ
ALDVM	18.02	547.268	5	60	5	-10.6242	0.8693	-0.6	548.274	1	28.6726	889000	7900000	23404	20240118_IP.raw	6	O15534|PER1_HUMAN;Q9UMS6|SYNP2_HUMAN;P26447|S10A4_HUMAN			DB Search	5 0 0 22 5	ALDVM
ALELPQ	22.39	669.37	6	16.7	6	-5.8297	0.8317	1.9	670.378	1	31.9161	1150000	1940000	26122	20240118_IP.raw	1	Q96SF2|TCPQM_HUMAN;A6NM43|TCPQL_HUMAN;P04114|APOB_HUMAN			DB Search	0 0 0 27 0 0	ALELPQ
ALESPA	27.84	586.296	6	33.3	6	-11.6176	0.8727	0.4	587.304	1	14.2404	310000	1330000	8679	20240118_IP.raw	1	Q9NS91|RAD18_HUMAN;Q9Y4C4|MFHA1_HUMAN			DB Search	0 0 14 24 0 0	ALESPA
ALINMSSLPAQD	39.14	1258.62	12	16.7	12	-45.3281	0.0165	-6.6	630.314	2	17.2535	168000	2590000	12199	20240118_IP.raw	6	Q53F19|NCBP3_HUMAN			DB Search	0 0 10 10 0 0 0 0 0 0 0 0	ALINMSSLPAQD
ALMMT	38.03	565.26	5	80	5	-7.5404	0.7818	0.5	566.268	1	30.0932	190000	960000	24457	20240118_IP.raw	1	Q02880|TOP2B_HUMAN			DB Search	5 0 16 25 5	ALMMT
ALRDVRQQYE	29.46	1276.65	10	10	10	-7.8638	0.2997	0.8	426.558	3	17.7251	691000	3450000	13056	20240118_IP.raw	1	P08670|VIME_HUMAN			DB Search	0 0 0 0 0 0 0 0 0 5	ALRDVRQQYE
ALTEI	17.52	545.306	5	0	5	-2.7222	0.0428	-1.4	546.313	1	36.3775	25400000	30400000	27906	20240118_IP.raw	1	P78527|PRKDC_HUMAN;Q86X10|RLGPB_HUMAN;O75473|LGR5_HUMAN;O60486|PLXC1_HUMAN;Q96AY4|TTC28_HUMAN;Q9UQP3|TENN_HUMAN;Q92729|PTPRU_HUMAN;Q9HBX8|LGR6_HUMAN;Q6ZMT1|STAC2_HUMAN;Q8N4N8|KIF2B_HUMAN;Q5VV67|PPRC1_HUMAN;Q02505|MUC3A_HUMAN;Q3KQZ1|S2535_HUMAN			DB Search	0 0 0 0 0	ALTEI
ALTEL	17.52	545.306	5	0	5	-2.8178	0.0683	-1.4	546.313	1	36.3775	25400000	30400000	27906	20240118_IP.raw	1	P30279|CCND2_HUMAN;P59044|NLRP6_HUMAN;O43149|ZZEF1_HUMAN;P40197|GPV_HUMAN;Q12981|SEC20_HUMAN;P12270|TPR_HUMAN;Q9HCE6|ARGAL_HUMAN;Q86YC3|LRC33_HUMAN;Q9NYK1|TLR7_HUMAN;Q9P209|CEP72_HUMAN;O95613|PCNT_HUMAN;Q9BQD7|ANKMT_HUMAN;B8ZZ34|SHSA8_HUMAN;P34896|GLYC_HUMAN;O60292|SI1L3_HUMAN;O15254|ACOX3_HUMAN;P04114|APOB_HUMAN;Q96EP0|RNF31_HUMAN;Q15435|PP1R7_HUMAN;O15013|ARHGA_HUMAN;Q6ZWH5|NEK10_HUMAN;Q9H2L4|T…			DB Search	0 0 0 0 0	ALTEL
ALTNGIYPH	64.53	984.503	9	0	9	-5.1001	0.5849	2.1	493.26	2	28.9706	239000	3940000	23851	20240118_IP.raw	4	Q02878|RL6_HUMAN			DB Search	0 0 0 0 0 0 1 1 1	ALTNGIYPH
ALTNGIYPHKLVF	47.9	1471.82	13	23.1	13	0.6019	0.6602	1.3	491.614	3	48.319	850000	2660000	34875	20240118_IP.raw	1	Q02878|RL6_HUMAN			DB Search	0 0 0 0 0 0 32 12 0 0 0 0 5	ALTNGIYPHKLVF
ALTST	14.75	491.259	5	0	5	-6.0078	0.2341	-1.5	492.266	1	21.0073	8300000	12200000	17383	20240118_IP.raw	4	Q9NUQ9|CYRIB_HUMAN;Q9NP73|ALG13_HUMAN;Q14028|CNGB1_HUMAN;Q5HYC2|K2026_HUMAN;Q13438|OS9_HUMAN;Q9UN75|PCDAC_HUMAN;Q12769|NU160_HUMAN;Q9UF12|HYPDH_HUMAN;P52951|GBX2_HUMAN;Q14956|GPNMB_HUMAN			DB Search	0 0 0 1 1	ALTST
KPNPQSSDVLPK	57.38	1308.7	12	75	12	-10.6286	0.6456	-5.9	437.239	3	14.9332			9644	20240118_IP.raw	1	Q9BWH6|RPAP1_HUMAN;Q9H8M5|CNNM2_HUMAN;Q92673|SORL_HUMAN;Q8IU80|TMPS6_HUMAN;Q6PEV8|F199X_HUMAN;Q6AI08|HEAT6_HUMAN;P48436|SOX9_HUMAN;A4D0S4|LAMB4_HUMAN;Q8NA75|DC4L2_HUMAN;Q96T52|IMP2L_HUMAN;Q09028|RBBP4_HUMAN;Q86VH2|KIF27_HUMAN;Q5T2E6|ARMD3_HUMAN;O75122|CLAP2_HUMAN;Q02779|M3K10_HUMAN;Q96P50|ACAP3_HUMAN;Q86WP2|GPBP1_HUMAN;P24928|RPB1_HUMAN;P30260|CDC27_HUMAN;O95503|CBX6_HUMAN;Q13480|GAB1_HUMAN;Q9Y45…			DeepNovo	5 6 0 0 0 11 19 19 22 43 6 5	KPNPQSSDVLPK
AM(+15.99)KKT	14.72	593.321	5	40	5	4.3473	0.1881	9.1	594.333	1	30.1539	3030000	2460000	24047	20240118_IP.raw	1	Q9Y4A9|O10H1_HUMAN;Q92541|RTF1_HUMAN;Q8N5S1|S2541_HUMAN;A6NGY3|CE052_HUMAN;Q8NGA6|O10H5_HUMAN;Q8IZD4|DCP1B_HUMAN	Oxidation (M)	M2:Oxidation (M):1001.00	DB Search	5 0 3 0 0	AM(+15.99)KKT
AM(+15.99)MPSLVHRK	51.09	1184.62	10	50	10	-9.7564	0.4676	-7.5	395.876	3	15.837			10659	20240118_IP.raw	1	Q8WXE1|ATRIP_HUMAN;P62424|RL7A_HUMAN;O75533|SF3B1_HUMAN;Q8N568|DCLK2_HUMAN;Q562R1|ACTBL_HUMAN;Q8IWA4|MFN1_HUMAN;P0CG38|POTEI_HUMAN;Q8NGK1|O51G1_HUMAN;Q2KHR3|QSER1_HUMAN;Q2M3C7|SPKAP_HUMAN;P06870|KLK1_HUMAN;Q8N9H8|MUT7_HUMAN;Q8NAV2|CH058_HUMAN;Q9BYX7|ACTBM_HUMAN;O95714|HERC2_HUMAN;Q9UNA1|RHG26_HUMAN;Q6SA08|TSSK4_HUMAN;O15016|TRI66_HUMAN;P38935|SMBP2_HUMAN;Q5VTT2|CFA95_HUMAN;Q96JK9|MAML3_HUMAN;Q136…	Oxidation (M)	M2:Oxidation (M):0.00	DeepNovo	0 0 0 83 25 25 43 9 0 0	AM(+15.99)MPSLVHRK
PEPVKSAPVPKK	53.47	1275.76	12	83.3	12	-19.6642	0.6779	0.4	426.259	3	9.2476	137000	2370000	3146	20240118_IP.raw	2	Q99879|H2B1M_HUMAN			DB Search	0 0 9 9 42 13 13 9 9 7 7 5	PEPVKSAPVPKK
AMVLM	21.77	563.281	5	20	5	-20.3259	0.0779	-2.9	564.287	1	34.5164	23800000	14700000	26582	20240118_IP.raw	2	Q9H1D0|TRPV6_HUMAN;Q8IUH8|SPP2C_HUMAN			DB Search	5 0 0 0 0	AMVLM
APATA	14.74	429.222	5	20	5	19.2095	0.3262	-2.1	430.229	1	44.7724	2920000	10300000	33023	20240118_IP.raw	1	Q5TF21|SOGA3_HUMAN;Q9H2Y9|SO5A1_HUMAN;A6NM43|TCPQL_HUMAN;A8CG34|P121C_HUMAN;A0AV96|RBM47_HUMAN;Q4ZIN3|MBRL_HUMAN;Q13698|CAC1S_HUMAN;Q8WWX9|SELM_HUMAN;Q6ZW31|SYDE1_HUMAN;Q8WXD9|CSKI1_HUMAN;Q9Y4H2|IRS2_HUMAN;Q9C0A1|ZFHX2_HUMAN;Q96RK0|CIC_HUMAN;Q96SF2|TCPQM_HUMAN;Q9NP71|MLXPL_HUMAN;Q6IA69|NADE_HUMAN;O75781|PALM_HUMAN;Q9H222|ABCG5_HUMAN;Q8IZA3|H18_HUMAN;Q92959|SO2A1_HUMAN;Q9NZP6|NPAP1_HUMAN;Q6NUT3|MF…			DB Search	0 0 0 0 3	APATA
APFEPV	24.73	658.333	6	50	6	5.6192	0.0474	0.8	659.34	1	44.6465	1310000	2690000	32974	20240118_IP.raw	1	P01033|TIMP1_HUMAN;Q9P2J5|SYLC_HUMAN;Q8TBJ5|FEZF2_HUMAN;Q5U5Q3|MEX3C_HUMAN;Q9P107|GMIP_HUMAN;P54760|EPHB4_HUMAN			DeepNovo	5 8 23 0 0 0	APFEPV
APFLTRSGPL	38	1057.59	10	50	10	11.4651	0.2793	-3.3	529.802	2	48.9021			35198	20240118_IP.raw	2	Q8N9I5|FADS6_HUMAN;P49069|CAMLG_HUMAN;Q9Y520|PRC2C_HUMAN;Q8IVV7|GID4_HUMAN;Q9Y4A8|NF2L3_HUMAN;Q9Y3X0|CCDC9_HUMAN;A0A0D9SF12|CC163_HUMAN;O15015|ZN646_HUMAN;Q15067|ACOX1_HUMAN;O95427|PIGN_HUMAN;Q86UU1|PHLB1_HUMAN;Q8IXK0|PHC2_HUMAN;Q9UPU3|SORC3_HUMAN;Q6R327|RICTR_HUMAN;O75157|T22D2_HUMAN;Q96T60|PNKP_HUMAN;O14497|ARI1A_HUMAN;P02730|B3AT_HUMAN;Q6ZS11|RINL_HUMAN;Q9ULJ3|ZBT21_HUMAN;Q9BTC0|DIDO1_HUMAN;P4…			DeepNovo	5 26 5 0 1 0 0 0 3 5	APFLTRSGPL
PSSTASHRLPGK	53.82	1236.66	12	66.7	12	-18.1459	0.2934	0	413.226	3	9.7705	60700	527000	3775	20240118_IP.raw	1	Q7Z692|CEA19_HUMAN;Q53EL9|SEZ6_HUMAN;P25391|LAMA1_HUMAN;Q9H1N7|S35B3_HUMAN;Q96QE4|LR37B_HUMAN;Q8N264|RHG24_HUMAN;Q8NE00|TM104_HUMAN;Q2KHR3|QSER1_HUMAN;Q9ULX5|RN112_HUMAN;Q9ULG1|INO80_HUMAN;P48378|RFX2_HUMAN;Q96N68|CR015_HUMAN;Q8IWZ3|ANKH1_HUMAN;O60397|COX7S_HUMAN;Q9UGU0|TCF20_HUMAN;Q53FE4|CD017_HUMAN;Q9HCD6|TANC2_HUMAN;P51828|ADCY7_HUMAN;Q9UL54|TAOK2_HUMAN;O75081|MTG16_HUMAN;P04114|APOB_HUMAN;P00…			DeepNovo	0 0 50 50 77 29 13 9 0 0 4 4	PSSTASHRLPGK
APGGLIG	25.25	583.333	7	57.1	7	-7.371	0.8978	0.2	584.34	1	32.0119	2450000	13600000	25754	20240118_IP.raw	3	Q2VIR3|IF2GL_HUMAN;P41091|IF2G_HUMAN			DB Search	5 1 0 0 26 80 5	APGGLIG
APGGLLG	25.25	583.333	7	57.1	7	-6.3297	0.8706	0.2	584.34	1	32.0119	2450000	13600000	25754	20240118_IP.raw	3	Q13651|I10R1_HUMAN			DB Search	5 1 0 0 26 80 5	APGGLLG
RIVDGKVVSETN	60.97	1315.71	12	66.7	12	-11.7148	0.7379	1.6	439.578	3	13.7703	152000	1190000	8348	20240118_IP.raw	2	P05783|K1C18_HUMAN			DB Search	0 0 8 8 48 33 19 17 0 0 21 5	RIVDGKVVSETN
APGPKGEGERPAQN	38.62	1406.69	14	42.9	14	-20.4356	0.1716	0.5	469.904	3	9.0906	168000	1470000	2871	20240118_IP.raw	1	P52272|HNRPM_HUMAN			DB Search	5 11 0 0 0 0 0 0 0 0 14 16 43 5	APGPKGEGERPAQN
APKVD	19.19	528.291	5	100	5	-18.57	0.803	1.2	529.299	1	11.0908	51300	1820000	5277	20240118_IP.raw	3	Q09666|AHNK_HUMAN;Q9H1X3|DJC25_HUMAN;Q9BY43|CHM4A_HUMAN			DB Search	5 7 5 12 5	APKVD
APSYGARPVS	23.37	1003.51	10	50	10	-11.2365	0.7152	1.7	502.762	2	14.5072	309000	1260000	9062	20240118_IP.raw	1	P05783|K1C18_HUMAN			DB Search	5 26 18 18 5 0 0 0 0 0	APSYGARPVS
APSYVVEHGFK	82.57	1232.62	11	27.3	11	-13.1306	0.3548	1.8	617.318	2	16.9608			11934	20240118_IP.raw	4	Q9ULD5|ZN777_HUMAN;Q6ZMT9|DTHD1_HUMAN;A6NKB5|PCX2_HUMAN;Q9Y2K6|UBP20_HUMAN;Q6P1M3|L2GL2_HUMAN;Q9NPA0|EMC7_HUMAN;Q13107|UBP4_HUMAN;P08922|ROS1_HUMAN;Q15334|L2GL1_HUMAN;Q14563|SEM3A_HUMAN;Q9NZR2|LRP1B_HUMAN;Q9NRY4|RHG35_HUMAN;Q96RE7|NACC1_HUMAN;Q8WZ42|TITIN_HUMAN;Q13332|PTPRS_HUMAN;Q96JM2|ZN462_HUMAN;Q96FN9|DTD2_HUMAN			DeepNovo	0 0 9 9 0 0 0 0 0 0 2	APSYVVEHGFK
APVNVTT	31.69	700.375	7	85.7	7	-8.0139	0.8254	1.2	701.384	1	17.5877	421000	4920000	12755	20240118_IP.raw	2	Q5VTE0|EF1A3_HUMAN;P68104|EF1A1_HUMAN			DB Search	4 0 4 5 28 21 5	APVNVTT
SLPLVDTHSKRT	45.36	1352.74	12	58.3	12	-10.0682	0.2361	1.2	451.921	3	15.9053	1360000	4010000	10844	20240118_IP.raw	2	P08670|VIME_HUMAN			DB Search	0 0 32 32 15 15 2 2 1 0 0 3	SLPLVDTHSKRT
TRDGQVINETSQ	49.99	1346.64	12	58.3	12	-12.4379	0.6272	1.1	674.329	2	14.0799			8689	20240118_IP.raw	3	P08670|VIME_HUMAN			DB Search	0 0 0 0 0 17 48 46 46 86 52 5	TRDGQVINETSQ
AQKAEGAGDAK	35.72	1044.52	11	27.3	11	-22.2895	0.6941	1.1	523.268	2	9.0322	22800	384000	2845	20240118_IP.raw	1	P05204|HMGN2_HUMAN			DB Search	0 0 17 10 7 0 0 0 0 0 0	AQKAEGAGDAK
AQQACIESKHD	44.01	1228.55	11	0	11	1.8958	0.1026	4.8	615.285	2	27.4777			22413	20240118_IP.raw	7	Q9UNE7|CHIP_HUMAN			HOMOLOG	0 0 0 0 0 0 0 0 0 0 0	AQQACIESKHD
ARFVEL	27.3	733.412	6	66.7	6	-6.4509	0.5661	1.8	367.714	2	32.5453			26210	20240118_IP.raw	1	P52294|IMA5_HUMAN;Q9Y6J9|TAF6L_HUMAN;Q9Y2M0|FAN1_HUMAN;Q9Y493|ZAN_HUMAN;Q8NI27|THOC2_HUMAN;Q9NU22|MDN1_HUMAN;Q9UP79|ATS8_HUMAN;O60477|BRNP1_HUMAN;Q9NNZ3|DNJC4_HUMAN;Q96KD3|GAR1B_HUMAN;O43506|ADA20_HUMAN;P51857|AK1D1_HUMAN			DeepNovo	0 0 7 16 18 5	ARFVEL
ARKYG	15.43	593.329	5	0	5	2.1045	0.152	-4.1	594.333	1	30.1539	3030000	4920000	22304	20240118_IP.raw	2	Q9P015|RM15_HUMAN;Q9UPA5|BSN_HUMAN;Q17RG1|KCD19_HUMAN			DB Search	0 0 0 0 0	ARKYG
ARYNA	29.1	593.292	5	40	5	-3.0182	0.1574	-4	594.297	1	29.2908	15000000	33400000	23655	20240118_IP.raw	9	O60239|3BP5_HUMAN;Q9H1Z4|WDR13_HUMAN;P21741|MK_HUMAN			DB Search	5 0 13 0 0	ARYNA
ASAVE	18.66	475.228	5	20	5	-2.6285	0.0392	-2.5	476.234	1	24.4854	2120000	3630000	19787	20240118_IP.raw	2	Q96QF0|RAB3I_HUMAN;Q86W28|NALP8_HUMAN;Q5M775|CYTSB_HUMAN;Q9UHC1|MLH3_HUMAN;Q13023|AKAP6_HUMAN;Q14493|SLBP_HUMAN;Q9Y219|JAG2_HUMAN;P49321|NASP_HUMAN;Q5T6F2|UBAP2_HUMAN;P78412|IRX6_HUMAN;Q96Q42|ALS2_HUMAN;Q92817|EVPL_HUMAN;Q13459|MYO9B_HUMAN;O15050|TRNK1_HUMAN;Q96AV8|E2F7_HUMAN;Q14573|ITPR3_HUMAN;Q0JRZ9|FCHO2_HUMAN			DB Search	5 0 0 0 0	ASAVE
ASDIA	20.17	475.228	5	20	5	-1.1831	0.014	-2.5	476.234	1	24.4854	2120000	7250000	19870	20240118_IP.raw	4	Q99570|PI3R4_HUMAN;Q9Y6X6|MYO16_HUMAN;P62258|1433E_HUMAN;Q15334|L2GL1_HUMAN;O95164|UBL3_HUMAN			DB Search	5 0 0 0 0	ASDIA
ASDLA	20.17	475.228	5	20	5	-2.3756	0.0147	-2.5	476.234	1	24.4854	2120000	7250000	19870	20240118_IP.raw	4	Q5K4E3|POLS2_HUMAN;Q765P7|MTSS2_HUMAN			DB Search	5 0 0 0 0	ASDLA
ASEIT	20.35	519.254	5	20	5	-4.2854	0.027	-1.4	520.261	1	25.0599	12600000	19700000	23869	20240118_IP.raw	5	Q2M3A8|MRAS1_HUMAN;Q6XE38|SG1D4_HUMAN;Q9BQ50|TREX2_HUMAN;O95831|AIFM1_HUMAN;P49116|NR2C2_HUMAN;O94885|SASH1_HUMAN;Q9Y3B3|TMED7_HUMAN;Q9NSU2|TREX1_HUMAN;Q96AJ1|CLUA1_HUMAN			DB Search	5 0 0 0 0	ASEIT
ASELT	20.35	519.254	5	20	5	-3.2365	0.028	-1.4	520.261	1	25.0599	12600000	19700000	23869	20240118_IP.raw	5	Q9NR96|TLR9_HUMAN;Q9H1R3|MYLK2_HUMAN;Q8NEV8|EXPH5_HUMAN;Q10570|CPSF1_HUMAN;Q86WZ6|ZN227_HUMAN;O00341|EAA5_HUMAN;O60610|DIAP1_HUMAN;Q9H0U9|TSYL1_HUMAN;Q5TAH2|SL9C2_HUMAN;Q2VY69|ZN284_HUMAN;Q7Z5N4|SDK1_HUMAN;Q562E7|WDR81_HUMAN;Q15109|RAGE_HUMAN			DB Search	5 0 0 0 0	ASELT
ASELVRT	21.13	774.423	7	57.1	7	-5.5134	0.5858	-1	388.219	2	22.0129			17245	20240118_IP.raw	1	Q2M1P5|KIF7_HUMAN;Q9BUI4|RPC3_HUMAN;A6NKT7|RGPD3_HUMAN;Q15413|RYR3_HUMAN;P62241|RS8_HUMAN;Q8WV41|SNX33_HUMAN;Q5VTT5|MYOM3_HUMAN;Q5T5Y3|CAMP1_HUMAN;Q6V0L0|CP26C_HUMAN;P59537|T2R43_HUMAN;Q8IWT3|CUL9_HUMAN;P28370|SMCA1_HUMAN;Q96P48|ARAP1_HUMAN;Q6IQ26|DEN5A_HUMAN;O14715|RGPD8_HUMAN;O75969|AKAP3_HUMAN;P59538|T2R31_HUMAN;O43310|CTIF_HUMAN;Q7Z353|HDX_HUMAN;Q13761|RUNX3_HUMAN;Q969V6|MRTFA_HUMAN;Q9UKA2|FB…			DeepNovo	5 33 36 0 0 0 5	ASELVRT
ASEVT	18.11	505.238	5	60	5	-6.4563	0.0186	-1.8	506.245	1	23.5792	4060000	5950000	19528	20240118_IP.raw	2	P10070|GLI2_HUMAN;Q6V0I7|FAT4_HUMAN;Q8WXI7|MUC16_HUMAN;Q9NSC5|HOME3_HUMAN;Q13433|S39A6_HUMAN;Q8IYM0|F186B_HUMAN;Q9UPN4|CP131_HUMAN;Q9HCE3|ZN532_HUMAN;Q9Y2U8|MAN1_HUMAN;Q92752|TENR_HUMAN;Q9UKP4|ATS7_HUMAN;Q8WYP5|ELYS_HUMAN;P60008|HILS1_HUMAN			DB Search	5 4 4 0 0	ASEVT
VSEKGTVQQADE	70.19	1289.61	12	100	12	-18.5182	0.5773	1.3	645.813	2	10.3478	20600000	269000000	4329	20240118_IP.raw	3	P32969|RL9_HUMAN			DB Search	5 17 11 3 4 5 27 60 33 33 24 5	VSEKGTVQQADE
ASGPT	21.34	431.202	5	20	5	-4.7439	0.2502	-1.7	432.208	1	22.1743	932000	2450000	16991	20240118_IP.raw	2	Q8IVS8|GLCTK_HUMAN;Q6ZTA4|TRI67_HUMAN;Q5JSZ5|PRC2B_HUMAN;A8MU46|SMTL1_HUMAN;Q8IZF6|AGRG4_HUMAN;O43294|TGFI1_HUMAN;Q9P281|BAHC1_HUMAN;Q8TD26|CHD6_HUMAN;P04035|HMDH_HUMAN;Q8NHP8|PLBL2_HUMAN;Q9BPY8|HOP_HUMAN;Q8WYL5|SSH1_HUMAN;Q8IXK0|PHC2_HUMAN;P18564|ITB6_HUMAN;Q6UVM3|KCNT2_HUMAN;Q8TDL5|BPIB1_HUMAN;Q9H195|MUC3B_HUMAN;Q53GL7|PAR10_HUMAN;O15524|SOCS1_HUMAN			DB Search	5 0 0 1 1	ASGPT
ASGPV	18.47	429.222	5	20	5	-0.0837	0.5087	-1.3	430.229	1	27.5709	3400000	14100000	22936	20240118_IP.raw	2	Q9NQ25|SLAF7_HUMAN;Q8TE49|OTU7A_HUMAN;Q13232|NDK3_HUMAN;Q8WUY3|PRUN2_HUMAN;P42345|MTOR_HUMAN;P23945|FSHR_HUMAN;Q96JK9|MAML3_HUMAN;Q02388|CO7A1_HUMAN;P31249|HXD3_HUMAN;Q5IJ48|CRUM2_HUMAN;Q9H8E8|CSR2B_HUMAN;Q86TG7|PEG10_HUMAN;Q9NTG1|PKDRE_HUMAN			DB Search	0 0 3 0 0	ASGPV
ASGRTTGIVMDSGD	61.81	1365.62	14	21.4	14	-7.5051	0.8237	0.4	683.817	2	21.07	209000	932000	16504	20240118_IP.raw	1	P60709|ACTB_HUMAN;Q562R1|ACTBL_HUMAN;P63261|ACTG_HUMAN			DB Search	0 0 0 0 0 0 0 0 13 6 6 0 0 0	ASGRTTGIVMDSGD
ASIGE	18.54	475.228	5	40	5	-4.3348	0.0896	-2.5	476.234	1	24.4854	2120000	3630000	19997	20240118_IP.raw	2	Q08AG5|ZN844_HUMAN;Q3KP31|ZN791_HUMAN;O75923|DYSF_HUMAN;Q9BTP7|FAP24_HUMAN;Q8N972|ZN709_HUMAN;Q9H4L7|SMRCD_HUMAN			DB Search	5 0 0 0 5	ASIGE
ASIVG	18.31	445.254	5	0	5	-2.3749	0.1699	-1.9	446.26	1	23.6535	55500000	52300000	17530	20240118_IP.raw	3	Q9UBV2|SE1L1_HUMAN;Q9H2M3|BHMT2_HUMAN;P39059|COFA1_HUMAN;P30101|PDIA3_HUMAN;Q5XXA6|ANO1_HUMAN;Q96QP1|ALPK1_HUMAN;Q9UPY3|DICER_HUMAN			DB Search	0 0 0 0 0	ASIVG
ASLGE	18.54	475.228	5	40	5	-4.1976	0.1045	-2.5	476.234	1	24.4854	2120000	3630000	19997	20240118_IP.raw	2	Q8TDM6|DLG5_HUMAN;Q5JSZ5|PRC2B_HUMAN;Q9BZW7|TSG10_HUMAN;P05060|SCG1_HUMAN;Q5TF39|MFS4B_HUMAN;O95466|FMNL1_HUMAN;Q99567|NUP88_HUMAN;Q01082|SPTB2_HUMAN;Q6ZUT9|DEN5B_HUMAN;Q9BR39|JPH2_HUMAN;Q7Z745|MRO2B_HUMAN;Q8IWN7|RP1L1_HUMAN			DB Search	5 0 0 0 5	ASLGE
ASLSTF	48.55	624.312	6	50	6	-3.4237	0.7262	-0.2	625.319	1	35.0937	3980000	15600000	27897	20240118_IP.raw	1	P60709|ACTB_HUMAN;Q9BYX7|ACTBM_HUMAN;P62736|ACTA_HUMAN;Q562R1|ACTBL_HUMAN;P63261|ACTG_HUMAN;P0CG38|POTEI_HUMAN;Q6S8J3|POTEE_HUMAN;P63267|ACTH_HUMAN;P68133|ACTS_HUMAN;A5A3E0|POTEF_HUMAN;P0CG39|POTEJ_HUMAN;P68032|ACTC_HUMAN;Q8WVP7|LMBR1_HUMAN			DB Search	0 0 0 7 4 4	ASLSTF
ASLVG	18.31	445.254	5	0	5	-3.4836	0.142	-1.9	446.26	1	23.6535	55500000	52300000	17530	20240118_IP.raw	3	P59923|ZN445_HUMAN;Q8N5X7|IF4E3_HUMAN;Q9NWW9|PLAT2_HUMAN;Q96GX1|TECT2_HUMAN;P48751|B3A3_HUMAN;Q8NF50|DOCK8_HUMAN;Q01201|RELB_HUMAN;O95260|ATE1_HUMAN;O00560|SDCB1_HUMAN;Q5EBL4|RIPL1_HUMAN;Q7L1I2|SV2B_HUMAN;O60641|AP180_HUMAN;Q9UKA4|AKA11_HUMAN;P52951|GBX2_HUMAN;O95528|GTR10_HUMAN;Q9Y2X3|NOP58_HUMAN;Q9H190|SDCB2_HUMAN;Q9BY32|ITPA_HUMAN;P19484|TFEB_HUMAN;Q86VR7|VS10L_HUMAN;Q63ZY3|KANK2_HUMAN;Q8WVB6|…			DB Search	0 0 0 0 0	ASLVG
ASPGT	19.33	431.202	5	40	5	-5.8655	0.0118	-1.7	432.208	1	22.1743	932000	1230000	18434	20240118_IP.raw	1	O75112|LDB3_HUMAN;Q96PE2|ARHGH_HUMAN;Q8N5S3|CB073_HUMAN;Q8N398|VW5B2_HUMAN;Q8TDZ2|MICA1_HUMAN;Q96C10|DHX58_HUMAN;Q53H80|AKIR2_HUMAN;P18846|ATF1_HUMAN;O14770|MEIS2_HUMAN;Q9H808|TLE6_HUMAN;Q9P0G3|KLK14_HUMAN;Q9NRH2|SNRK_HUMAN;Q7L4P6|BEND5_HUMAN;Q8N3K9|CMYA5_HUMAN;Q8NCU4|CC191_HUMAN;Q96BD0|SO4A1_HUMAN;Q9BXK1|KLF16_HUMAN;Q9UKU6|TRHDE_HUMAN;Q8TAB3|PCD19_HUMAN			DB Search	0 0 0 2 5	ASPGT
ASPPS	18.86	457.217	5	0	5	-0.1186	0.0207	-1.1	458.224	1	31.637	217000	639000	25711	20240118_IP.raw	1	Q99689|FEZ1_HUMAN;Q8N1L1|CV037_HUMAN;P84095|RHOG_HUMAN;O95932|TGM3L_HUMAN;Q9ULQ0|STRP2_HUMAN;O75604|UBP2_HUMAN;Q14493|SLBP_HUMAN;Q8TEM1|PO210_HUMAN;Q96F45|ZN503_HUMAN;Q7L0X2|ERIP6_HUMAN;Q9C073|F117A_HUMAN;Q9P0X4|CAC1I_HUMAN;Q8NHJ6|LIRB4_HUMAN;Q6PI77|GASP3_HUMAN;P04275|VWF_HUMAN;Q8IVL0|NAV3_HUMAN;Q96AP0|ACD_HUMAN;O15213|WDR46_HUMAN;Q14781|CBX2_HUMAN;Q86UP3|ZFHX4_HUMAN;Q8N3U1|YS014_HUMAN;P53701|CCH…			DB Search	0 0 0 0 0	ASPPS
ASPTT	19.63	475.228	5	20	5	-3.0621	0.0175	-2.5	476.234	1	24.4854	2120000	3630000	19711	20240118_IP.raw	2	Q8IVL1|NAV2_HUMAN;P18825|ADA2C_HUMAN;Q96NL0|RUN3B_HUMAN;O43155|FLRT2_HUMAN;Q9Y519|T184B_HUMAN;Q96GD3|SCMH1_HUMAN;Q86WB0|ZC3C1_HUMAN;O95343|SIX3_HUMAN;O15397|IPO8_HUMAN;P51610|HCFC1_HUMAN;Q9UF83|YM012_HUMAN;Q96M96|FGD4_HUMAN;Q7Z4V0|ZN438_HUMAN;Q03001|DYST_HUMAN;Q9NYQ8|FAT2_HUMAN			DB Search	5 0 0 0 0	ASPTT
ASSIV	18.19	475.264	5	0	5	-0.4683	0	-1.3	476.271	1	25.3897	1740000	3050000	19870	20240118_IP.raw	2	Q5HYJ1|TECRL_HUMAN;Q8TED4|G6PT3_HUMAN;P01730|CD4_HUMAN;Q6P2I3|FAH2B_HUMAN;Q9C0G6|DYH6_HUMAN;Q96GK7|FAH2A_HUMAN;Q9HCE0|EPG5_HUMAN;Q9BQI3|E2AK1_HUMAN;Q49SQ1|GPR33_HUMAN;P07550|ADRB2_HUMAN;Q76KP1|B4GN4_HUMAN;Q6T4P5|PLPR3_HUMAN;Q9BPW4|APOL4_HUMAN;Q86XX4|FRAS1_HUMAN			DB Search	0 0 0 0 0	ASSIV
ASSLV	18.19	475.264	5	0	5	-0.4142	0	-1.3	476.271	1	25.3897	1740000	3050000	19870	20240118_IP.raw	2	Q9Y6M7|S4A7_HUMAN;Q0VAF6|SYCN_HUMAN;Q15113|PCOC1_HUMAN;Q9HBE1|PATZ1_HUMAN;Q2Y0W8|S4A8_HUMAN;O95427|PIGN_HUMAN;Q9UIU6|SIX4_HUMAN;Q6ZRS2|SRCAP_HUMAN;Q9NSA0|S22AB_HUMAN;Q14C86|GAPD1_HUMAN;Q13936|CAC1C_HUMAN;Q6PII3|CC174_HUMAN;P21145|MAL_HUMAN;Q2VPB7|AP5B1_HUMAN;Q7Z494|NPHP3_HUMAN;A2RU67|F234B_HUMAN;Q5CZC0|FSIP2_HUMAN;Q2PZI1|D19L1_HUMAN;Q86U44|MTA70_HUMAN;P24588|AKAP5_HUMAN;Q05932|FOLC_HUMAN;P60608|E…			DB Search	0 0 0 0 0	ASSLV
ASSPGGVYATR	31.03	1064.53	11	27.3	11	-11.7958	0.4599	0.5	533.27	2	14.3564	404000	1820000	8848	20240118_IP.raw	1	P08670|VIME_HUMAN			DB Search	0 0 3 20 8 0 0 0 0 0 0	ASSPGGVYATR
ASSPGGVYATRS	43.41	1151.56	12	41.7	12	-11.8981	0.4831	0.8	576.786	2	14.1968	446000	4340000	8925	20240118_IP.raw	3	P08670|VIME_HUMAN			DB Search	0 0 0 25 16 3 3 4 0 0 0 0	ASSPGGVYATRS
ASSPGGVYATRSSA	37.57	1309.63	14	21.4	14	-10.0462	0.5332	0.9	655.821	2	15.6222	235000	1120000	10264	20240118_IP.raw	1	P08670|VIME_HUMAN			DB Search	0 0 0 24 24 0 0 19 0 0 0 0 0 0	ASSPGGVYATRSSA
VVVKKIETRDGK	42.93	1370.82	12	58.3	12	-21.3705	0.3959	0.4	457.949	3	9.5611	182000	946000	3397	20240118_IP.raw	1	P05787|K2C8_HUMAN			DB Search	5 36 22 22 24 18 5 0 0 0 0 0	VVVKKIETRDGK
ASVAE	19.44	475.228	5	60	5	-6.6823	0.1198	-2.5	476.234	1	24.4854	16600000	28400000	19532	20240118_IP.raw	6	Q9Y330|ZBT12_HUMAN;Q16143|SYUB_HUMAN;Q9H410|DSN1_HUMAN;Q8N1F7|NUP93_HUMAN;Q05923|DUS2_HUMAN;Q8TCN5|ZN507_HUMAN;Q5T5Y3|CAMP1_HUMAN;Q86XP1|DGKH_HUMAN;Q01082|SPTB2_HUMAN;P11277|SPTB1_HUMAN;Q27J81|INF2_HUMAN;Q14258|TRI25_HUMAN;P78549|NTH_HUMAN;Q96FV0|LRC46_HUMAN;Q16760|DGKD_HUMAN;Q8N3K9|CMYA5_HUMAN;Q9BYE9|CDHR2_HUMAN			DB Search	5 0 10 0 5	ASVAE
ASVSI	18.65	475.264	5	0	5	-6.3801	0.1699	-1.3	476.271	1	25.3897	3340000	44700000	19711	20240118_IP.raw	3	Q9BXS9|S26A6_HUMAN;Q6YHK3|CD109_HUMAN;Q9BZ71|PITM3_HUMAN;Q9Y6R7|FCGBP_HUMAN;M0R2J8|DCDC1_HUMAN;P29317|EPHA2_HUMAN;Q12983|BNIP3_HUMAN;O95347|SMC2_HUMAN;Q9BZ72|PITM2_HUMAN;Q92618|ZN516_HUMAN;Q96PY5|FMNL2_HUMAN;P08575|PTPRC_HUMAN;P46379|BAG6_HUMAN;Q14966|ZN638_HUMAN;O00562|PITM1_HUMAN			DB Search	0 0 0 0 0	ASVSI
ASVSL	18.65	475.264	5	0	5	-5.1504	0.2431	-1.3	476.271	1	25.3897	3340000	44700000	19711	20240118_IP.raw	3	O15438|MRP3_HUMAN;Q6ZMY6|WDR88_HUMAN;P16452|EPB42_HUMAN;P48165|CXA8_HUMAN;Q53G59|KLH12_HUMAN;Q8TF68|ZN384_HUMAN;Q9H4A3|WNK1_HUMAN;Q9UJY5|GGA1_HUMAN;Q53TQ3|IN80D_HUMAN;Q6ZMB5|T184A_HUMAN;Q9H0R6|GATA_HUMAN;Q8NDH2|CC168_HUMAN;P19835|CEL_HUMAN;Q16478|GRIK5_HUMAN;Q6QHF9|PAOX_HUMAN;Q14833|GRM4_HUMAN;Q9BV79|MECR_HUMAN;O15303|GRM6_HUMAN;A8MVW0|F1712_HUMAN;O75467|Z324A_HUMAN;P06276|CHLE_HUMAN;Q9P2P1|NYNRI…			DB Search	0 0 0 0 0	ASVSL
ASVSP	18.55	459.233	5	0	5	-1.2446	0.274	-2.3	460.239	1	25.2223	34400000	32400000	24343	20240118_IP.raw	4	Q8N1I0|DOCK4_HUMAN;O43149|ZZEF1_HUMAN;Q96LR7|CB050_HUMAN;Q7Z4V5|HDGR2_HUMAN;P11831|SRF_HUMAN;Q9NXS3|KLH28_HUMAN;P09603|CSF1_HUMAN;Q8IXK0|PHC2_HUMAN;Q8NDA2|HMCN2_HUMAN;A6NGG8|PCARE_HUMAN;O43189|PHF1_HUMAN;Q13428|TCOF_HUMAN;O14529|CUX2_HUMAN;Q9NQC3|RTN4_HUMAN;Q7RTS5|OTOP3_HUMAN;P27930|IL1R2_HUMAN;Q9BWN1|PRR14_HUMAN;Q12872|SFSWA_HUMAN;Q9P202|WHRN_HUMAN;O00548|DLL1_HUMAN;P46821|MAP1B_HUMAN;Q9UMD9|COH…			DB Search	0 0 0 0 0	ASVSP
ASVVT	20.35	475.264	5	40	5	-0.8674	0.1381	-1.3	476.271	1	25.3897	4410000	13300000	19997	20240118_IP.raw	6	P23470|PTPRG_HUMAN;P19876|CXCL3_HUMAN;Q9Y639|NPTN_HUMAN;P82279|CRUM1_HUMAN;Q14204|DYHC1_HUMAN;Q9HBW9|AGRL4_HUMAN;Q6W4X9|MUC6_HUMAN;Q5THJ4|VP13D_HUMAN;Q5T4S7|UBR4_HUMAN;P26715|NKG2A_HUMAN;Q9NS64|RPRM_HUMAN;Q86YP4|P66A_HUMAN;O95259|KCNH1_HUMAN;O15440|MRP5_HUMAN			DB Search	0 0 0 8 5	ASVVT
ATAAI	18.04	445.254	5	0	5	-2.9332	0.0541	-1.9	446.26	1	23.6535	55500000	52300000	18104	20240118_IP.raw	3	O15438|MRP3_HUMAN;P18089|ADA2B_HUMAN;P10912|GHR_HUMAN;Q9NZQ3|SPN90_HUMAN;Q96B97|SH3K1_HUMAN;Q96I59|SYNM_HUMAN;Q6UB99|ANR11_HUMAN;A6NMK8|INY2B_HUMAN;P35237|SPB6_HUMAN;O95377|CXB5_HUMAN			DB Search	0 0 0 0 1	ATAAI
ATAAL	18.04	445.254	5	0	5	-1.796	0.0874	-1.9	446.26	1	23.6535	55500000	52300000	18104	20240118_IP.raw	3	Q02641|CACB1_HUMAN;Q9ULD9|ZN608_HUMAN;Q8N9M1|CS047_HUMAN;Q96A09|TET5B_HUMAN;Q9ULL5|PRR12_HUMAN;Q96G91|P2Y11_HUMAN;Q99743|NPAS2_HUMAN;Q9NWH2|TM242_HUMAN;Q9BSN7|TM204_HUMAN;Q6WRI0|IGS10_HUMAN;Q86UU1|PHLB1_HUMAN;Q86WZ0|HEAT4_HUMAN;Q96RI0|PAR4_HUMAN;Q8NAT2|TDRD5_HUMAN;Q8WU58|F222B_HUMAN;Q6NUQ1|RINT1_HUMAN;Q8IZ52|CHSS2_HUMAN;P30048|PRDX3_HUMAN;Q5T440|CAF17_HUMAN;O95206|PCDH8_HUMAN;Q9HBL0|TENS1_HUMAN;Q…			DB Search	0 0 0 0 1	ATAAL
WSVDPLRDVSEC	56.14	1404.63	12	75	12	-5.9431	0.7464	-0.1	703.324	2	46.9717	1240000	12500000	33792	20240118_IP.raw	2	Q96M61|MAGBI_HUMAN;Q15291|RBBP5_HUMAN;Q9NPQ8|RIC8A_HUMAN;Q8WXI7|MUC16_HUMAN;Q12851|M4K2_HUMAN;O00429|DNM1L_HUMAN;Q86WB7|UN93A_HUMAN;Q9Y4D8|HECD4_HUMAN;Q8N5H7|SH2D3_HUMAN;Q01970|PLCB3_HUMAN;Q92530|PSMF1_HUMAN;Q9Y4A5|TRRAP_HUMAN;Q6UXT9|ABH15_HUMAN;P35237|SPB6_HUMAN;Q8WZ42|TITIN_HUMAN;Q96NU0|CNT3B_HUMAN;P0C091|FREM3_HUMAN;Q9BZ76|CNTP3_HUMAN;Q9BRQ4|CF300_HUMAN;Q86WA6|BPHL_HUMAN;Q96IJ6|GMPPA_HUMAN;Q8W…			DeepNovo	5 23 26 31 7 5 0 14 12 9 0 0	WSVDPLRDVSEC
ATAEI	25.34	503.259	5	60	5	-1.2685	0.5265	-1.6	504.266	1	25.3012	61800000	132000000	22101	20240118_IP.raw	10	Q15303|ERBB4_HUMAN;Q14916|NPT1_HUMAN;Q9Y6U7|RN215_HUMAN;Q96MZ0|GD1L1_HUMAN;Q13075|BIRC1_HUMAN			DB Search	0 0 3 3 3	ATAEI
ATAEL	25.34	503.259	5	60	5	-2.0987	0.588	-1.6	504.266	1	25.3012	61800000	132000000	22101	20240118_IP.raw	10	P54762|EPHB1_HUMAN;P29323|EPHB2_HUMAN;Q92889|XPF_HUMAN;O14686|KMT2D_HUMAN;Q9HCN6|GPVI_HUMAN;Q9HAU0|PKHA5_HUMAN;Q6IA69|NADE_HUMAN;Q7Z7A1|CNTRL_HUMAN;Q9BVK8|TM147_HUMAN;Q9UBD9|CLCF1_HUMAN;Q8TD31|CCHCR_HUMAN;Q9P2K1|C2D2A_HUMAN;Q9H089|LSG1_HUMAN;Q9UPN3|MACF1_HUMAN;O14828|SCAM3_HUMAN;Q86YR7|MF2L2_HUMAN			DB Search	0 0 3 3 3	ATAEL
ATAIP	21.24	471.269	5	0	5	14.1934	0.0407	-1.9	472.276	1	44.3396	6210000	10400000	32137	20240118_IP.raw	3	Q8TF30|WHAMM_HUMAN;A6NEQ2|F181B_HUMAN;Q1A5X7|WHAL1_HUMAN;Q96C57|CSTOS_HUMAN;Q9GZZ0|HXD1_HUMAN			DB Search	0 0 0 0 0	ATAIP
ATALP	21.24	471.269	5	0	5	14.1934	0.0613	-1.9	472.276	1	44.3396	6210000	10400000	32137	20240118_IP.raw	3	Q9Y2P8|RCL1_HUMAN;Q99500|S1PR3_HUMAN;A0A411D538|SCPPQ_HUMAN;P10912|GHR_HUMAN;P0C7T8|TM253_HUMAN;Q9HCS7|SYF1_HUMAN;Q08462|ADCY2_HUMAN;Q8N5H7|SH2D3_HUMAN;P42684|ABL2_HUMAN;P84996|ALEX_HUMAN;Q53RT3|APRV1_HUMAN;Q68DE3|USF3_HUMAN;Q9BXA5|SUCR1_HUMAN;Q8IUQ4|SIAH1_HUMAN;P50990|TCPQ_HUMAN;Q76N32|CEP68_HUMAN;P68543|UBX2A_HUMAN;O15054|KDM6B_HUMAN;O95996|APCL_HUMAN;Q7Z5A7|TAFA5_HUMAN;Q5VVW2|GARL3_HUMAN;Q9HC8…			DB Search	0 0 0 0 0	ATALP
ATDLWR	32.86	760.387	6	66.7	6	-1.3119	0.7039	-1.6	381.2	2	34.6971			27571	20240118_IP.raw	1	Q01453|PMP22_HUMAN;Q15772|SPEG_HUMAN;O95838|GLP2R_HUMAN;Q5GH72|XKR7_HUMAN			DeepNovo	5 17 54 22 0 0	ATDLWR
ATDSI	20.54	505.238	5	20	5	-2.9731	0.0581	-1.8	506.245	1	23.5792	4060000	5950000	20051	20240118_IP.raw	2	Q9UH36|SRR1L_HUMAN;Q5T1M5|FKB15_HUMAN;Q8TDJ6|DMXL2_HUMAN			DB Search	5 0 0 0 0	ATDSI
ATDSL	20.54	505.238	5	20	5	-4.6045	0.0706	-1.8	506.245	1	23.5792	4060000	5950000	20051	20240118_IP.raw	2	Q9BUB5|MKNK1_HUMAN;P23467|PTPRB_HUMAN;Q8IWB1|IPRI_HUMAN;Q5TCS8|KAD9_HUMAN;A0A1B0GUA6|CC195_HUMAN;Q7Z7M0|MEGF8_HUMAN;Q96PQ5|IPP2L_HUMAN;Q5K130|CLU1O_HUMAN;Q14209|E2F2_HUMAN;Q7Z401|MYCPP_HUMAN;Q8NFK1|CXG3_HUMAN;P16150|LEUK_HUMAN;P56746|CLD15_HUMAN;A1L390|PKHG3_HUMAN;Q14517|FAT1_HUMAN			DB Search	5 0 0 0 0	ATDSL
ATDVT	21.88	505.238	5	60	5	-2.7553	0.0365	-1.8	506.245	1	23.5792	4060000	53500000	18977	20240118_IP.raw	18	Q969F8|KISSR_HUMAN;Q9NYK1|TLR7_HUMAN;P13611|CSPG2_HUMAN			DB Search	5 0 0 6 5	ATDVT
ATDYGT	19.93	626.255	6	0	6	-1.0256	0.0385	8	627.267	1	26.937	31100	320000	21979	20240118_IP.raw	1	Q13591|SEM5A_HUMAN			DB Search	0 0 0 0 0 0	ATDYGT
ATETP	16.7	517.238	5	0	5	-1.2098	0.2197	-0.8	518.245	1	30.1119	12200000	5380000	22316	20240118_IP.raw	2	Q68DY9|ZN772_HUMAN;Q96GP6|SREC2_HUMAN;O60391|NMD3B_HUMAN;A1XBS5|CBAR1_HUMAN;Q96JK9|MAML3_HUMAN			DB Search	0 0 0 0 0	ATETP
ATEVI	29.83	531.29	5	60	5	-9.6879	0.606	1.3	532.298	1	20.6811	343000	2720000	15966	20240118_IP.raw	3	Q96IV0|NGLY1_HUMAN;O14657|TOR1B_HUMAN			DB Search	0 0 25 45 5	ATEVI
ATEVL	29.83	531.29	5	60	5	-8.5359	0.5787	1.3	532.298	1	20.6811	343000	2720000	15966	20240118_IP.raw	3	Q96MI9|CBPC4_HUMAN;O60239|3BP5_HUMAN;P40425|PBX2_HUMAN;Q8IW03|SIAH3_HUMAN;Q8TED9|AF1L1_HUMAN;Q9UHV5|RPGFL_HUMAN;Q9C0B7|TNG6_HUMAN;Q9Y4X5|ARI1_HUMAN;O75964|ATP5L_HUMAN;Q9BYU1|PBX4_HUMAN			DB Search	0 0 25 45 5	ATEVL
ATGIE	19.48	489.243	5	40	5	0.4084	0.2045	-1.4	490.25	1	25.9294	3400000	2500000	19850	20240118_IP.raw	1	Q13619|CUL4A_HUMAN;O60312|AT10A_HUMAN;O94823|AT10B_HUMAN;Q9P241|AT10D_HUMAN;Q13620|CUL4B_HUMAN;Q9UP83|COG5_HUMAN			DB Search	0 0 0 3 3	ATGIE
ATGLE	19.48	489.243	5	40	5	0.4809	0.1894	-1.4	490.25	1	25.9294	3400000	2500000	19850	20240118_IP.raw	1	Q9Y6Q9|NCOA3_HUMAN;A6NES4|MRO2A_HUMAN;Q96MX3|ZNF48_HUMAN;P52272|HNRPM_HUMAN;P39059|COFA1_HUMAN;P10606|COX5B_HUMAN;Q8WZ42|TITIN_HUMAN;Q8IY81|SPB1_HUMAN;Q96PE3|INP4A_HUMAN			DB Search	0 0 0 3 3	ATGLE
ATIEI	19.99	545.306	5	0	5	4.8831	0.0448	-6.8	546.31	1	43.0509	27200000	118000000	31573	20240118_IP.raw	2	Q9H195|MUC3B_HUMAN			DB Search	0 0 0 0 0	ATIEI
ATIEL	19.99	545.306	5	0	5	4.8064	0.0704	-6.8	546.31	1	43.0509	27200000	118000000	31573	20240118_IP.raw	2	Q9BQT9|CSTN3_HUMAN			DB Search	0 0 0 0 0	ATIEL
ATIIS	16.88	503.296	5	0	5	-5.7713	0.1097	-1.5	504.302	1	33.5889	2930000	3980000	27028	20240118_IP.raw	2	Q9HAP2|MLXIP_HUMAN;Q5TCX8|M3K21_HUMAN;P42229|STA5A_HUMAN;Q92786|PROX1_HUMAN;P51692|STA5B_HUMAN;Q69YI7|NAIF1_HUMAN;Q9NQS3|NECT3_HUMAN;Q6WKZ4|RFIP1_HUMAN;Q9H0I9|TKTL2_HUMAN;Q6ZVT0|TTL10_HUMAN;O76074|PDE5A_HUMAN			DB Search	0 0 0 0 0	ATIIS
ATILS	16.88	503.296	5	0	5	-5.7467	0.1116	-1.5	504.302	1	33.5889	2930000	3980000	27028	20240118_IP.raw	2	Q5SYE7|NHSL1_HUMAN;P78527|PRKDC_HUMAN;Q2M3V2|SWAHA_HUMAN;Q7Z418|KCNKI_HUMAN;Q92558|WASF1_HUMAN;C9JRZ8|AK1BF_HUMAN;Q9UPQ7|PZRN3_HUMAN;Q6IFH4|OR6B2_HUMAN;P24863|CCNC_HUMAN;Q9Y6W5|WASF2_HUMAN;O60218|AK1BA_HUMAN;Q9UPY6|WASF3_HUMAN;Q2LD37|BLTP1_HUMAN;O00178|GTPB1_HUMAN;Q8NGE0|O10AD_HUMAN;P48643|TCPE_HUMAN;O15050|TRNK1_HUMAN;Q8NG31|KNL1_HUMAN;Q12815|TROAP_HUMAN;P17987|TCPA_HUMAN			DB Search	0 0 0 0 0	ATILS
ATKVT	14.49	518.306	5	0	5	7.2401	0.0921	-6.3	519.31	1	39.4383	40300000	57700000	30301	20240118_IP.raw	2	P24043|LAMA2_HUMAN;Q5THJ4|VP13D_HUMAN;O43175|SERA_HUMAN;P47712|PA24A_HUMAN			DB Search	0 0 0 1 1	ATKVT
ATLEI	19.99	545.306	5	0	5	4.6311	0.0385	-6.8	546.31	1	43.0509	27200000	118000000	31573	20240118_IP.raw	2	Q8NEV4|MYO3A_HUMAN;Q5VTA0|PRA17_HUMAN;P21817|RYR1_HUMAN;Q8WYQ5|DGCR8_HUMAN			DB Search	0 0 0 0 0	ATLEI
ATLEL	19.99	545.306	5	0	5	4.4946	0.0632	-6.8	546.31	1	43.0509	27200000	118000000	31573	20240118_IP.raw	2	P14653|HXB1_HUMAN;P46926|GNPI1_HUMAN			DB Search	0 0 0 0 0	ATLEL
ATLIS	16.88	503.296	5	0	5	-5.7906	0.0809	-1.5	504.302	1	33.5889	2930000	3980000	27028	20240118_IP.raw	2	Q9UKQ9|KLK9_HUMAN;Q6ZMR5|TM11A_HUMAN;Q15154|PCM1_HUMAN;P48357|LEPR_HUMAN;Q8IZS7|CLCL1_HUMAN;Q8TB61|S35B2_HUMAN;Q8WXG9|AGRV1_HUMAN;O95394|AGM1_HUMAN;Q53TQ3|IN80D_HUMAN;Q8WWQ8|STAB2_HUMAN			DB Search	0 0 0 0 0	ATLIS
ATLLS	16.88	503.296	5	0	5	-5.5671	0.0848	-1.5	504.302	1	33.5889	2930000	3980000	27028	20240118_IP.raw	2	Q96MI9|CBPC4_HUMAN;Q9Y2Z9|COQ6_HUMAN;P04234|CD3D_HUMAN;Q9NXC5|MIOS_HUMAN;Q8WWN8|ARAP3_HUMAN;Q9NY15|STAB1_HUMAN;Q9BXX2|AN30B_HUMAN;Q16650|TBR1_HUMAN;A6NI56|CC154_HUMAN;Q7Z4B0|CR020_HUMAN;Q6S5L8|SHC4_HUMAN;O43299|AP5Z1_HUMAN;O14525|ASTN1_HUMAN;Q5VU43|MYOME_HUMAN;Q14439|GP176_HUMAN;Q9Y2V0|CDIN1_HUMAN;Q5JU00|DRC5_HUMAN;Q70J99|UN13D_HUMAN;O94989|ARHGF_HUMAN;Q5VW36|FOCAD_HUMAN;Q9P2D3|HTR5B_HUMAN;Q8N2C7…			DB Search	0 0 0 0 0	ATLLS
ATLTVRK	25.42	787.492	7	28.6	7	-10.2615	0.0278	5.4	394.755	2	20.4193	298000	1070000	16117	20240118_IP.raw	1	Q96JQ0|PCD16_HUMAN;O75829|CNMD_HUMAN;Q86UP0|CAD24_HUMAN;Q86UP6|CUZD1_HUMAN;Q86VF2|IGFN1_HUMAN;Q9Y6N7|ROBO1_HUMAN;Q9HCK4|ROBO2_HUMAN;Q9BWM7|SFXN3_HUMAN;O14910|LIN7A_HUMAN;Q8IWU6|SULF1_HUMAN;O94911|ABCA8_HUMAN;Q8N184|ZN567_HUMAN;Q9BYP7|WNK3_HUMAN;P0C6S8|LIGO3_HUMAN;Q6UXM1|LRIG3_HUMAN;Q5VTY9|HHAT_HUMAN;Q6PL45|BRID5_HUMAN;Q96JN0|LCOR_HUMAN;O00476|NPT4_HUMAN;Q14566|MCM6_HUMAN;Q8WZ42|TITIN_HUMAN;Q5T2Q4…			DeepNovo	0 0 0 9 25 0 0	ATLTVRK
ATPEI	20.87	529.275	5	0	5	1.0455	0.0108	-2.6	530.281	1	39.7336	994000000	9550000000	29550	20240118_IP.raw	30	Q8NEE8|TTC16_HUMAN;A8MXV6|CD15L_HUMAN;P01040|CYTA_HUMAN;O75369|FLNB_HUMAN;Q96T59|CDRTF_HUMAN;Q3KP66|INAVA_HUMAN;O00499|BIN1_HUMAN			DB Search	0 0 0 1 1	ATPEI
ATPEL	20.87	529.275	5	0	5	11.2872	0.0095	-2.6	530.281	1	39.7336	994000000	9550000000	29550	20240118_IP.raw	30	Q12791|KCMA1_HUMAN;Q6NV74|CRCDL_HUMAN;Q12802|AKP13_HUMAN;P28906|CD34_HUMAN;Q5VST9|OBSCN_HUMAN;Q13627|DYR1A_HUMAN;Q96RP7|G3ST4_HUMAN;O14901|KLF11_HUMAN;Q9BX63|FANCJ_HUMAN;O15040|TCPR2_HUMAN;Q9H7D7|WDR26_HUMAN;Q8N6R0|EFNMT_HUMAN;Q9NQ32|CK016_HUMAN;Q8N461|FXL16_HUMAN;Q9Y463|DYR1B_HUMAN			DB Search	0 0 0 1 1	ATPEL
ATPPGHPGPPPP	38.75	1120.57	12	50	12	-12.7783	0.1166	6.4	561.294	2	12.9654	92400	1090000	7316	20240118_IP.raw	2	Q68EM7|RHG17_HUMAN;Q9NU39|FX4L1_HUMAN;Q96J92|WNK4_HUMAN;O00459|P85B_HUMAN;Q99640|PMYT1_HUMAN;Q15032|R3HD1_HUMAN;O00330|ODPX_HUMAN;Q9HD15|SRA1_HUMAN;O60381|HBP1_HUMAN;O60309|L37A3_HUMAN;P42768|WASP_HUMAN;Q9UI08|EVL_HUMAN;Q2VWA4|SKOR2_HUMAN;Q99700|ATX2_HUMAN;O94855|SC24D_HUMAN;O95835|LATS1_HUMAN;Q8IX07|FOG1_HUMAN;Q9H091|ZMY15_HUMAN;P0CG20|PRR35_HUMAN;Q7Z6E9|RBBP6_HUMAN;Q96K62|ZBT45_HUMAN;P04196|HRG…			DeepNovo	0 0 5 7 0 0 14 14 9 6 0 0	ATPPGHPGPPPP
ATPPT	17.55	485.248	5	20	5	8.1534	0.0245	-2	486.255	1	33.6966	271000000	9780000000	28510	20240118_IP.raw	35	P51587|BRCA2_HUMAN;Q8TF05|PP4R1_HUMAN;Q14118|DAG1_HUMAN;Q96T92|INSM2_HUMAN;P23246|SFPQ_HUMAN;P48745|CCN3_HUMAN;O94989|ARHGF_HUMAN;Q8NEZ4|KMT2C_HUMAN;Q7Z333|SETX_HUMAN;Q8TBY9|CF251_HUMAN;Q674R7|ATG9B_HUMAN;P16109|LYAM3_HUMAN;Q8WZ42|TITIN_HUMAN			DB Search	0 0 0 0 4	ATPPT
ADLQNDEVAFR	78.51	1276.6	11	72.7	11	-5.4446	0.8394	1.1	639.31	2	33.5791	144000	1310000	26910	20240118_IP.raw	1	P61247|RS3A_HUMAN			DB Search	0 0 0 40 32 20 12 12 8 4 4	ADLQNDEVAFR
ATRAA	14.74	488.271	5	0	5	-13.9823	0.1254	-6.9	489.275	1	11.6524	1480	91500	5933	20240118_IP.raw	1	P10809|CH60_HUMAN;Q96NL1|TMM74_HUMAN;Q5JWF2|GNAS1_HUMAN;Q8IY26|PLPP6_HUMAN;Q8N697|S15A4_HUMAN;Q9P225|DYH2_HUMAN;Q9NYQ6|CELR1_HUMAN;Q13219|PAPP1_HUMAN;Q9Y4F5|C170B_HUMAN;Q8IY34|S15A3_HUMAN;Q96GQ5|RUSF1_HUMAN;Q7Z5L2|R3HCL_HUMAN;Q9NTI2|AT8A2_HUMAN;P62745|RHOB_HUMAN;P61586|RHOA_HUMAN;Q9NPG2|NGB_HUMAN;Q6ZMZ3|SYNE3_HUMAN			DB Search	0 0 0 0 0	ATRAA
ATRSSAVRLR	35.07	1115.65	10	30	10	-21.458	0.4593	-0.1	372.891	3	9.3209	27100	263000	3229	20240118_IP.raw	1	P08670|VIME_HUMAN			DB Search	0 0 0 0 0 2 0 0 3 3	ATRSSAVRLR
ATTEI	25.16	533.27	5	20	5	4.576	0.0601	-1.2	534.276	1	30.1192	13600000	13400000	22374	20240118_IP.raw	2	Q8WXI7|MUC16_HUMAN;Q9H195|MUC3B_HUMAN;Q9P2G1|AKIB1_HUMAN;Q9UPN3|MACF1_HUMAN			DB Search	5 0 0 0 0	ATTEI
ATTEL	25.16	533.27	5	20	5	4.2085	0.0875	-1.2	534.276	1	30.1192	13600000	13400000	22374	20240118_IP.raw	2	P19099|C11B2_HUMAN;D6RGX4|F90AP_HUMAN;Q8N9B5|JMY_HUMAN;Q9H9E3|COG4_HUMAN;P15538|C11B1_HUMAN;C9JL84|HHLA1_HUMAN;Q6ZVN7|SEML_HUMAN;Q99715|COCA1_HUMAN;Q9H2Y7|ZN106_HUMAN			DB Search	5 0 0 0 0	ATTEL
ATTIE	20.41	533.27	5	0	5	4.6685	0.1955	-1.2	534.276	1	30.1192	4440000	7670000	22584	20240118_IP.raw	2	Q9NR64|KLHL1_HUMAN;Q96BP3|PPWD1_HUMAN;Q92834|RPGR_HUMAN			DB Search	0 0 0 0 0	ATTIE
ATTIT	21.56	505.275	5	20	5	-1.6385	0.2949	-1.6	506.281	1	23.8133	50100000	47500000	18605	20240118_IP.raw	16	Q9BYE7|PCGF6_HUMAN;P31327|CPSM_HUMAN;Q9BVL2|NUP58_HUMAN;Q9BSM1|PCGF1_HUMAN;Q9HC84|MUC5B_HUMAN;Q15262|PTPRK_HUMAN			DB Search	0 0 0 0 5	ATTIT
ATTLE	20.41	533.27	5	0	5	4.4237	0.2094	-1.2	534.276	1	30.1192	4440000	7670000	22584	20240118_IP.raw	2	Q13042|CDC16_HUMAN;Q8TD84|DSCL1_HUMAN;P36269|GGT5_HUMAN;Q8NFP9|NBEA_HUMAN;Q5PRF9|SMAG2_HUMAN;Q5VT06|CE350_HUMAN;Q96DT5|DYH11_HUMAN;Q9Y575|ASB3_HUMAN			DB Search	0 0 0 0 0	ATTLE
ATTLT	21.56	505.275	5	20	5	-2.103	0.3203	-1.6	506.281	1	23.8133	50100000	47500000	18605	20240118_IP.raw	16	Q96ST8|CEP89_HUMAN;P53618|COPB_HUMAN;P78364|PHC1_HUMAN;Q9NQ69|LHX9_HUMAN;C9JH25|PRRT4_HUMAN;Q9P2P6|STAR9_HUMAN;Q8NH56|O52N5_HUMAN;Q8NG66|NEK11_HUMAN;P01854|IGHE_HUMAN;O95273|CCDB1_HUMAN;Q9ULH4|LRFN2_HUMAN;Q7Z5P9|MUC19_HUMAN;P14859|PO2F1_HUMAN;P0DOX4|IGE_HUMAN;Q9HD42|CHM1A_HUMAN;Q4VNC1|AT134_HUMAN;Q96MW7|TIGD1_HUMAN			DB Search	0 0 0 0 5	ATTLT
ATTPT	20.31	489.243	5	0	5	-5.1853	0.4943	-1.4	490.25	1	25.9294	3400000	5010000	20432	20240118_IP.raw	2	Q9Y698|CCG2_HUMAN;O14795|UN13B_HUMAN;Q9Y2D9|ZN652_HUMAN;Q8WWM7|ATX2L_HUMAN;A5PL33|KRBA1_HUMAN;Q6WRI0|IGS10_HUMAN;Q9UPW8|UN13A_HUMAN;Q14978|NOLC1_HUMAN;Q8NB66|UN13C_HUMAN;Q9BQI5|SGIP1_HUMAN;Q86TM6|SYVN1_HUMAN;Q13492|PICAL_HUMAN;Q96C57|CSTOS_HUMAN;Q86UP3|ZFHX4_HUMAN;Q9H195|MUC3B_HUMAN;Q9HC84|MUC5B_HUMAN;Q9Y2E5|MA2B2_HUMAN;Q9C0A1|ZFHX2_HUMAN;Q8N3V7|SYNPO_HUMAN			DB Search	0 0 0 0 0	ATTPT
ATVGV	22.33	445.254	5	0	5	-2.042	0.158	-1.9	446.26	1	23.6535	55500000	837000000	18257	20240118_IP.raw	48	Q06055|AT5G2_HUMAN;Q96EX3|DC2I2_HUMAN;Q6ZTA4|TRI67_HUMAN;Q9H511|KLH31_HUMAN;Q6UXM1|LRIG3_HUMAN;Q9NQX3|GEPH_HUMAN;P05496|AT5G1_HUMAN;Q7Z6P3|RAB44_HUMAN;Q8IUL8|CILP2_HUMAN;Q4AC94|C2CD3_HUMAN;P48201|AT5G3_HUMAN			DB Search	0 0 0 0 0	ATVGV
ATVIE	15.87	531.29	5	0	5	-9.8351	0	-1.3	532.297	1	17.9036	75600000	79100000	12904	20240118_IP.raw	2	P28340|DPOD1_HUMAN;Q92956|TNR14_HUMAN;Q04656|ATP7A_HUMAN;O75110|ATP9A_HUMAN;Q9BZ71|PITM3_HUMAN;Q7Z2W9|RM21_HUMAN;O94985|CSTN1_HUMAN			DB Search	0 0 0 0 0	ATVIE
ATVLE	15.87	531.29	5	0	5	-12.4091	0	-1.3	532.297	1	17.9036	75600000	79100000	12904	20240118_IP.raw	2	O95782|AP2A1_HUMAN;Q8N5X7|IF4E3_HUMAN;O95714|HERC2_HUMAN;Q8NH72|OR4C6_HUMAN;Q14123|PDE1C_HUMAN;Q9BVR0|HRC23_HUMAN;Q9NYQ6|CELR1_HUMAN;Q92729|PTPRU_HUMAN;O94973|AP2A2_HUMAN;Q86WZ0|HEAT4_HUMAN;Q8NDH2|CC168_HUMAN;Q5W0Z9|ZDH20_HUMAN;P46934|NEDD4_HUMAN;Q9HCU4|CELR2_HUMAN;Q9H3Y8|PPDPF_HUMAN;P80365|DHI2_HUMAN;Q9NZQ9|TMOD4_HUMAN;Q9BV73|CP250_HUMAN;Q9UJZ1|STML2_HUMAN;Q68DQ2|CRBG3_HUMAN;O95259|KCNH1_HUMAN			DB Search	0 0 0 0 0	ATVLE
ATVSI	22.12	489.28	5	0	5	-5.8785	0.1502	-1.2	490.287	1	25.1348	168000000	1090000000	22065	20240118_IP.raw	40	Q12968|NFAC3_HUMAN;Q5TCX8|M3K21_HUMAN;P31997|CEAM8_HUMAN;Q969W1|ZDH16_HUMAN;Q8N9L9|ACOT4_HUMAN;Q6DN14|MCTP1_HUMAN;Q9UKZ9|PCOC2_HUMAN;Q7Z6E9|RBBP6_HUMAN;O43186|CRX_HUMAN;Q5SZK8|FREM2_HUMAN;P60008|HILS1_HUMAN			DB Search	1 0 0 0 0	ATVSI
ATVSL	22.12	489.28	5	0	5	-4.9566	0.1955	-1.2	490.287	1	25.1348	168000000	1090000000	22065	20240118_IP.raw	40	Q9BYN7|ZN341_HUMAN;Q15283|RASA2_HUMAN;Q92619|HMHA1_HUMAN;Q71RG4|TMUB2_HUMAN;Q16827|PTPRO_HUMAN;Q9P2P6|STAR9_HUMAN;P10600|TGFB3_HUMAN;O60245|PCDH7_HUMAN;Q5SVJ3|SMIP3_HUMAN;P36269|GGT5_HUMAN;Q9Y5F6|PCDGM_HUMAN;P43220|GLP1R_HUMAN;P16150|LEUK_HUMAN;Q8IYU4|UBQLN_HUMAN;P20742|PZP_HUMAN			DB Search	1 0 0 0 0	ATVSL
ATVTP	19.45	487.264	5	0	5	10.0606	0.2525	-2.4	488.27	1	36.998	210000000	174000000	28416	20240118_IP.raw	4	Q9BZ76|CNTP3_HUMAN;Q9H4X1|RGCC_HUMAN;Q9H1E3|NUCKS_HUMAN;O15067|PUR4_HUMAN;Q9P0V8|SLAF8_HUMAN;Q92574|TSC1_HUMAN;Q53TQ3|IN80D_HUMAN;Q96NU0|CNT3B_HUMAN;Q8IWN7|RP1L1_HUMAN;O15069|NACAD_HUMAN			DB Search	0 0 0 0 0	ATVTP
ATVVG	21.8	445.254	5	40	5	-2.3581	0.3759	-1.9	446.26	1	23.6535	55500000	105000000	18678	20240118_IP.raw	6	Q8IVJ1|S41A1_HUMAN;Q6ZW13|CP086_HUMAN;Q8IWV2|CNTN4_HUMAN;P28288|ABCD3_HUMAN;Q9UQ52|CNTN6_HUMAN;Q9NQS7|INCE_HUMAN;A4D1Z8|GRIFN_HUMAN;Q96GD3|SCMH1_HUMAN;O95490|AGRL2_HUMAN;Q9Y2G4|ANKR6_HUMAN;Q14690|RRP5_HUMAN;Q96GZ6|S41A3_HUMAN;Q6ZRI0|OTOG_HUMAN;Q5TIE3|VW5B1_HUMAN;O00533|NCHL1_HUMAN;Q9BUL5|PHF23_HUMAN;O60503|ADCY9_HUMAN;Q7Z410|TMPS9_HUMAN;Q9H0R4|HDHD2_HUMAN;Q8NGF8|OR4B1_HUMAN;P46020|KPB1_HUMAN;Q96J…			DB Search	3 0 2 0 0	ATVVG
AVAAT	17.29	431.238	5	20	5	-0.0731	0.1317	-1.1	432.245	1	26.2307	1260000	31600000	21353	20240118_IP.raw	1	P15941|MUC1_HUMAN;Q07866|KLC1_HUMAN;O60486|PLXC1_HUMAN;Q6ZRP5|YD019_HUMAN;Q6UXK2|ISLR2_HUMAN;Q9Y2Y9|KLF13_HUMAN;A7E2F4|GOG8A_HUMAN;Q9NR82|KCNQ5_HUMAN;Q9H1E5|TMX4_HUMAN;P63162|RSMN_HUMAN;P28370|SMCA1_HUMAN;Q9H2D1|S2532_HUMAN;O75474|FRAT2_HUMAN;O00217|NDUS8_HUMAN;Q9NSK0|KLC4_HUMAN;O95182|NDUA7_HUMAN;O75746|S2512_HUMAN;P85037|FOXK1_HUMAN;Q969Z4|TR19L_HUMAN;Q6Y1H2|HACD2_HUMAN;Q6P597|KLC3_HUMAN;A6NFF2…			DB Search	0 0 0 1 3	AVAAT
AVASFPKKQE	45.26	1103.6	10	40	10	-16.2125	0.5953	0.9	552.807	2	10.9014	74100	2960000	5014	20240118_IP.raw	3	P14406|CX7A2_HUMAN			DB Search	0 0 13 6 6 0 0 0 0 2	AVASFPKKQE
AVGMI	27.19	489.262	5	40	5	-18.0197	0.5477	-6.8	490.266	1	20.988	70900	379000	16337	20240118_IP.raw	1	Q7Z5H5|VN1R4_HUMAN;O00512|BCL9_HUMAN;Q16348|S15A2_HUMAN			DB Search	0 0 0 6 5	AVGMI
AVGML	27.19	489.262	5	40	5	-17.4514	0.568	-6.8	490.266	1	20.988	70900	379000	16337	20240118_IP.raw	1	Q9Y6N1|COX11_HUMAN;Q9BYT8|NEUL_HUMAN;O95996|APCL_HUMAN;Q63HN8|RN213_HUMAN;Q03001|DYST_HUMAN;Q8IVW8|SPNS2_HUMAN;Q9H6R6|ZDHC6_HUMAN;Q6IQ26|DEN5A_HUMAN			DB Search	0 0 0 6 5	AVGML
AVGSI	21.24	445.254	5	20	5	-1.5465	0.6783	-2.4	446.26	1	24.7048	37400000	69800000	24045	20240118_IP.raw	4	P01130|LDLR_HUMAN;P20794|MAK_HUMAN;Q9NZU1|FLRT1_HUMAN;Q3LXA3|TKFC_HUMAN;Q9BZF1|OSBL8_HUMAN;Q9Y6I9|TX264_HUMAN;Q8WZ42|TITIN_HUMAN;Q7Z5J8|ANKAR_HUMAN;Q9NV96|CC50A_HUMAN			DB Search	0 0 0 1 3	AVGSI
AVGSL	21.24	445.254	5	20	5	-0.7633	0.6068	-2.4	446.26	1	24.7048	37400000	69800000	24045	20240118_IP.raw	4	Q92585|MAML1_HUMAN;Q4ZHG4|FNDC1_HUMAN;O14522|PTPRT_HUMAN;A1A5C7|S22AN_HUMAN;Q8WU76|SCFD2_HUMAN;Q5T6X4|F162B_HUMAN;A0AV02|S12A8_HUMAN;O95071|UBR5_HUMAN;P56270|MAZ_HUMAN;A2A3N6|PIPSL_HUMAN;Q5JR59|MTUS2_HUMAN;Q8IZT8|HS3S5_HUMAN;Q96JG9|ZN469_HUMAN;Q8IWP9|CC28A_HUMAN;Q7Z7F7|RM55_HUMAN;Q495T6|MMEL1_HUMAN;Q8TB33|CX024_HUMAN;Q8NCC5|SPX3_HUMAN			DB Search	0 0 0 1 3	AVGSL
AVGVIKAVD	28.15	870.518	9	44.4	9	-8.5701	0.6319	1.4	436.267	2	21.3593	732000	4900000	16430	20240118_IP.raw	2	Q5VTE0|EF1A3_HUMAN;P68104|EF1A1_HUMAN			DB Search	0 0 9 4 7 0 0 0 2	AVGVIKAVD
AVGVM	20.65	475.246	5	60	5	-12.1431	0.6007	0.6	476.254	1	25.5091	10300000	125000000	20365	20240118_IP.raw	4	O60346|PHLP1_HUMAN;P53582|MAP11_HUMAN;O75688|PPM1B_HUMAN;Q08AI6|S38AB_HUMAN;Q5RL73|RBM48_HUMAN;P40145|ADCY8_HUMAN;Q8TAF8|LHPL5_HUMAN			DB Search	5 0 0 47 5	AVGVM
APGPKGEGERP	38.7	1093.55	11	63.6	11	-21.5785	0.2389	0.5	365.525	3	9.2004	148000	1130000	3022	20240118_IP.raw	1	P52272|HNRPM_HUMAN			DB Search	5 73 24 24 29 4 4 0 0 0 0	APGPKGEGERP
AVPQEV	21.44	641.338	6	50	6	2.5359	0.9763	1.1	642.346	1	28.8076	1210000	3600000	23711	20240118_IP.raw	1	Q9NVN8|GNL3L_HUMAN;P55084|ECHB_HUMAN;A6NHL2|TBAL3_HUMAN;Q7Z407|CSMD3_HUMAN;P00450|CERU_HUMAN;Q96AH8|RAB7B_HUMAN;Q9UJY4|GGA2_HUMAN;Q96NW7|LRRC7_HUMAN;Q16612|NREP_HUMAN;Q13151|ROA0_HUMAN;Q8N573|OXR1_HUMAN;Q8NFP4|MDGA1_HUMAN;Q09028|RBBP4_HUMAN;Q8WZ42|TITIN_HUMAN;P25311|ZA2G_HUMAN;Q9NRJ5|PAPOB_HUMAN;Q86TJ5|ZN554_HUMAN;Q13867|BLMH_HUMAN;P11137|MTAP2_HUMAN;O15169|AXIN1_HUMAN;O60341|KDM1A_HUMAN;Q8N4V2|S…			DeepNovo	0 0 3 0 2 5	AVPQEV
APVNVTTEVKS	61.64	1143.61	11	54.5	11	-19.5984	0.4395	1.3	572.815	2	18.5694	218000	1250000	13641	20240118_IP.raw	1	Q5VTE0|EF1A3_HUMAN;P68104|EF1A1_HUMAN			DB Search	5 16 16 10 10 8 0 0 0 0 0	APVNVTTEVKS
AVVAE	21.16	487.264	5	20	5	2.4618	0.6192	-0.8	488.271	1	28.1482	208000000	398000000	21957	20240118_IP.raw	7	Q9UHR6|ZNHI2_HUMAN;P29972|AQP1_HUMAN;Q92664|TF3A_HUMAN;P36508|ZNF76_HUMAN;P18583|SON_HUMAN;Q7L9B9|EEPD1_HUMAN;Q92805|GOGA1_HUMAN;Q03169|TNAP2_HUMAN;O95684|CEP43_HUMAN;Q86X83|COMD2_HUMAN;A6NEL2|SWAHB_HUMAN;Q9UFH2|DYH17_HUMAN;Q9UPN4|CP131_HUMAN;Q9NYC9|DYH9_HUMAN;Q9C009|FOXQ1_HUMAN;Q13683|ITA7_HUMAN;Q8N1L9|BATF2_HUMAN;Q8WZ42|TITIN_HUMAN;A6NND4|O2AT4_HUMAN			DB Search	0 0 4 0 0	AVVAE
AVVGM	24.63	475.246	5	40	5	-16.1838	0.1193	-9.2	476.249	1	22.8582	7330000	10500000	19336	20240118_IP.raw	2	Q9UQD0|SCN8A_HUMAN;Q14524|SCN5A_HUMAN;P35498|SCN1A_HUMAN;Q99250|SCN2A_HUMAN;P35499|SCN4A_HUMAN;Q9NY46|SCN3A_HUMAN;Q15858|SCN9A_HUMAN			DB Search	5 0 0 0 5	AVVGM
AVVVKKIETRD	48.73	1256.75	11	36.4	11	-16.2063	0.5128	1.1	419.923	3	11.666	190000	831000	6146	20240118_IP.raw	2	P05787|K2C8_HUMAN			DB Search	0 0 0 0 60 37 16 12 0 0 0	AVVVKKIETRD
AVVVKKIETRDG	45.44	1313.77	12	16.7	12	-15.4403	0.686	1.1	438.93	3	12.1499	99500	325000	6185	20240118_IP.raw	2	P05787|K2C8_HUMAN			DB Search	0 0 0 0 0 31 28 0 0 0 0 0	AVVVKKIETRDG
AVYPPQ	32.55	673.343	6	33.3	6	-6.7042	0.1396	1.2	674.352	1	22.709	8360000	18200000	18784	20240118_IP.raw	3	Q8IYR0|CF206_HUMAN;Q8NCI6|GLBL3_HUMAN;Q9P225|DYH2_HUMAN;Q8IZQ1|WDFY3_HUMAN;A5YM72|CRNS1_HUMAN;Q9NWU5|RM22_HUMAN			DeepNovo	0 0 8 8 0 0	AVYPPQ
AYAIIKEEL	56.32	1048.58	9	44.4	9	-0.7633	0.6323	-0.8	525.297	2	42.0096	212000	4170000	31364	20240118_IP.raw	4	Q6PL18|ATAD2_HUMAN			DB Search	0 0 27 22 23 0 0 0 4	AYAIIKEEL
AYM(+15.99)KWASF	24.64	1018.46	8	50	8	-6.9268	0.1224	-3.8	510.234	2	31.7256	179000	1070000	25488	20240118_IP.raw	1	Q9UHD1|CHRD1_HUMAN;Q149M9|NWD1_HUMAN;Q86TU7|SETD3_HUMAN;Q6ZRR7|LRRC9_HUMAN	Oxidation (M)	M3:Oxidation (M):1001.00	DeepNovo	0 0 0 0 7 7 5 5	AYM(+15.99)KWASF
AYRAQ	16.27	607.308	5	40	5	6.7876	0.4022	-5.3	608.312	1	37.3684	26000000	19500000	28657	20240118_IP.raw	3	Q9Y485|DMXL1_HUMAN;Q6PIW4|FIGL1_HUMAN;Q96IW2|SHD_HUMAN;Q9BSH5|HDHD3_HUMAN;Q96PK6|RBM14_HUMAN;Q15464|SHB_HUMAN			DB Search	5 0 0 0 5	AYRAQ
AYSVEHNQL	73.81	1059.5	9	44.4	9	-4.8138	0.6403	1	530.757	2	22.1743	520000	1970000	17519	20240118_IP.raw	1	Q9Y520|PRC2C_HUMAN			DB Search	0 0 10 7 7 0 0 0 5	AYSVEHNQL
ATQQNDEVAFR	54.81	1277.6	11	72.7	11	6.8196	0.6455	8.3	639.813	2	33.6664			27000	20240118_IP.raw	1	P43004|EAA2_HUMAN;Q8TDG4|HELQ_HUMAN;Q8WZ64|ARAP2_HUMAN;Q9H2G9|GO45_HUMAN;Q9NQ48|LZTL1_HUMAN;Q5MJ09|SPXN3_HUMAN;Q9Y5A7|NUB1_HUMAN;Q16612|NREP_HUMAN;Q08379|GOGA2_HUMAN;P46019|KPB2_HUMAN;P35556|FBN2_HUMAN;Q9C093|SPEF2_HUMAN;Q0P670|SPEM2_HUMAN;Q5MJ10|SPXN2_HUMAN;P07197|NFM_HUMAN;Q9UPW8|UN13A_HUMAN;P56715|RP1_HUMAN;Q8TAD8|SNIP1_HUMAN;Q9Y2L5|TPPC8_HUMAN;Q8TBR5|CSAS1_HUMAN;Q9Y6M5|ZNT1_HUMAN;Q8TEB1|DCA11…			DeepNovo	0 0 0 45 17 17 9 9 6 6 5	ATQQNDEVAFR
AYVHMVTHF	63.04	1103.52	9	44.4	9	-4.7326	0.4262	1.4	552.769	2	34.5728	2500000	29000000	27445	20240118_IP.raw	6	P55061|BI1_HUMAN			DB Search	2 2 7 5 1 1 1 0 0	AYVHMVTHF
CDGGFPDKQPR	65.07	1218.55	11	54.5	11	-1.8619	0.3813	2.1	407.19	3	23.9022			19161	20240118_IP.raw	2	O14646|CHD1_HUMAN;P24043|LAMA2_HUMAN;Q9BY07|S4A5_HUMAN;Q8WWA1|TMM40_HUMAN;P10915|HPLN1_HUMAN;Q8ND83|SLAI1_HUMAN;P26447|S10A4_HUMAN;Q9BZA7|PC11X_HUMAN;Q9Y2J0|RP3A_HUMAN;O75747|P3C2G_HUMAN;Q86Y91|KI18B_HUMAN;Q9UHV7|MED13_HUMAN;Q70EL1|UBP54_HUMAN;Q6V1P9|PCD23_HUMAN;Q02241|KIF23_HUMAN;Q5XKR4|OTP_HUMAN;O14578|CTRO_HUMAN;Q14119|VEZF1_HUMAN;Q8NB59|SYT14_HUMAN;Q9H347|UBQL3_HUMAN;Q9UHN6|CEIP2_HUMAN;Q92835…			DeepNovo	0 0 0 5 5 16 14 5 5 1 1	CDGGFPDKQPR
CGPPFPK	17.34	744.363	7	57.1	7	0.5292	0.8077	-6.4	373.186	2	26.4455			21474	20240118_IP.raw	2	Q86UQ4|ABCAD_HUMAN;P10070|GLI2_HUMAN;Q9NQL9|DMRT3_HUMAN;Q8IX94|CTGE4_HUMAN;A0A1B0GWB2|PRT1B_HUMAN;Q6ZN17|LN28B_HUMAN;Q14679|TTLL4_HUMAN;Q01974|ROR2_HUMAN;Q7Z7G1|CLNK_HUMAN;Q2Q1W2|LIN41_HUMAN;Q9Y238|DLEC1_HUMAN;Q8WZ42|TITIN_HUMAN;Q96RT6|CTGE2_HUMAN;Q4VCS5|AMOT_HUMAN;Q0VF96|CGNL1_HUMAN;Q9C0J8|WDR33_HUMAN;Q86UF2|CTGE6_HUMAN;Q96PC5|MIA2_HUMAN;Q9UK33|ZN580_HUMAN;A4D2H0|CTGEF_HUMAN;Q86UU0|BCL9L_HUMAN;A…			DeepNovo	0 0 0 14 14 6 5	CGPPFPK
CHVLKQSG	45.4	870.438	8	37.5	8	-7.0545	0.5549	-4.9	436.224	2	21.1742			16445	20240118_IP.raw	1	Q9ULD5|ZN777_HUMAN;Q9H7B2|RPF2_HUMAN;Q9Y6D5|BIG2_HUMAN;Q4KMZ1|IQCC_HUMAN;Q9Y6X0|SETBP_HUMAN;Q8TCN5|ZN507_HUMAN;Q9UPY3|DICER_HUMAN;O00370|LORF2_HUMAN;Q9P2N2|RHG28_HUMAN;Q9HCM3|K1549_HUMAN;Q9BXT4|TDRD1_HUMAN;Q5TEA6|SE1L2_HUMAN;Q96NH3|BROMI_HUMAN;Q96JC1|VPS39_HUMAN;O00506|STK25_HUMAN;A8MVU1|NCF1C_HUMAN;P42338|PK3CB_HUMAN;Q9ULD6|INTU_HUMAN;Q96SZ6|CK5P1_HUMAN;Q99715|COCA1_HUMAN;Q96DR5|BPIA2_HUMAN;Q9UP…			DeepNovo	0 0 0 25 13 13 0 0	CHVLKQSG
CIICI	25.54	563.281	5	0	5	-10.8002	0.3676	-2.4	564.287	1	29.5714	17900000	23000000	22956	20240118_IP.raw	7	A1A5C7|S22AN_HUMAN			DB Search	0 0 0 0 0	CIICI
CIICL	25.54	563.281	5	0	5	-9.4047	0.3177	-2.4	564.287	1	29.5714	17900000	23000000	22956	20240118_IP.raw	7	Q9NTJ5|SAC1_HUMAN			DB Search	0 0 0 0 0	CIICL
CIIFA	26.45	565.293	5	20	5	-43.303	0.189	3.2	566.303	1	23.7684	2830000	978000	17033	20240118_IP.raw	1	Q96S97|MYADM_HUMAN;Q9NQ40|S52A3_HUMAN			DB Search	0 0 0 0 5	CIIFA
CIKAQ	31.32	561.294	5	0	5	14.3639	0.1894	9.7	562.307	1	40.652	15000000	52100000	31014	20240118_IP.raw	4	Q13075|BIRC1_HUMAN			DB Search	0 0 0 1 1	CIKAQ
CIKLK	19.09	603.378	5	20	5	49.752	0.275	8.7	604.39	1	75.273	1060000	9810000	56813	20240118_IP.raw	8	O75152|ZC11A_HUMAN;Q5T9S5|CCD18_HUMAN;Q9HCH0|NCK5L_HUMAN;P0DQW0|ZC11C_HUMAN;A0A1B0GTU1|ZC11B_HUMAN;Q9H2U9|ADAM7_HUMAN			DB Search	0 0 0 0 5	CIKLK
CILCI	25.54	563.281	5	0	5	-8.542	0.3418	-2.4	564.287	1	29.5714	17900000	23000000	22956	20240118_IP.raw	7	Q9HD40|SPCS_HUMAN			DB Search	0 0 0 0 0	CILCI
CILCL	25.54	563.281	5	0	5	-7.8545	0.3062	-2.4	564.287	1	29.5714	17900000	23000000	22956	20240118_IP.raw	7	Q8IVF7|FMNL3_HUMAN			DB Search	0 0 0 0 0	CILCL
CILFA	26.45	565.293	5	20	5	-39.31	0.1486	3.2	566.303	1	23.7684	2830000	978000	17033	20240118_IP.raw	1	Q96BY7|ATG2B_HUMAN;Q8IZM9|S38A6_HUMAN;Q8TF46|DI3L1_HUMAN			DB Search	0 0 0 0 5	CILFA
CLICI	25.54	563.281	5	0	5	-15.8703	0.3746	-2.4	564.287	1	29.5714	17900000	23000000	22956	20240118_IP.raw	7	Q15788|NCOA1_HUMAN			DB Search	0 0 0 0 0	CLICI
CLIFA	26.45	565.293	5	20	5	-39.5561	0.2487	3.2	566.303	1	23.7684	2830000	978000	17033	20240118_IP.raw	1	Q4AC99|1A1L2_HUMAN;Q9NYW5|TA2R4_HUMAN			DB Search	0 0 0 0 5	CLIFA
CLKAQ	31.32	561.294	5	0	5	15.1203	0.2069	9.7	562.307	1	40.652	15000000	52100000	31014	20240118_IP.raw	4	P50748|KNTC1_HUMAN;Q5JXX7|TMM31_HUMAN;Q8IWE2|NXP20_HUMAN			DB Search	0 0 0 1 1	CLKAQ
CLKIK	19.09	603.378	5	20	5	49.2943	0.3043	8.7	604.39	1	75.273	1060000	9810000	56813	20240118_IP.raw	8	Q8NHM5|KDM2B_HUMAN;Q8NA19|LMBL4_HUMAN			DB Search	0 0 0 0 5	CLKIK
CLKLK	19.09	603.378	5	20	5	49.6714	0.3008	8.7	604.39	1	75.273	1060000	9810000	56813	20240118_IP.raw	8	Q6UW88|EPGN_HUMAN;Q14512|FGFP1_HUMAN;P52803|EFNA5_HUMAN			DB Search	0 0 0 0 5	CLKLK
CLLCL	25.54	563.281	5	0	5	-8.2404	0.3102	-2.4	564.287	1	29.5714	17900000	23000000	22956	20240118_IP.raw	7	Q6P2S7|TTC41_HUMAN;Q8NEG5|ZSWM2_HUMAN			DB Search	0 0 0 0 0	CLLCL
CLLFA	26.45	565.293	5	20	5	-38.2261	0.1908	3.2	566.303	1	23.7684	2830000	978000	17033	20240118_IP.raw	1	Q6QNK2|AGRD1_HUMAN;Q8TED4|G6PT3_HUMAN;Q8NAC3|I17RC_HUMAN;P49682|CXCR3_HUMAN;P57057|G6PT2_HUMAN			DB Search	0 0 0 0 5	CLLFA
CPHLVRS	42.55	810.417	7	42.9	7	-8.0302	0.4229	9.5	406.22	2	17.4591			12506	20240118_IP.raw	1	Q15303|ERBB4_HUMAN;P53708|ITA8_HUMAN;Q9NRJ1|MOST1_HUMAN;O15460|P4HA2_HUMAN;Q14126|DSG2_HUMAN;Q5TEA3|DAAF9_HUMAN;O75694|NU155_HUMAN;Q9C0I4|THS7B_HUMAN;A0A1B0GUW6|SPEM3_HUMAN;Q9UBN7|HDAC6_HUMAN;Q96H78|S2544_HUMAN;P49137|MAPK2_HUMAN;Q13838|DX39B_HUMAN;Q8NEG5|ZSWM2_HUMAN;Q9UGR2|Z3H7B_HUMAN;Q8IZT6|ASPM_HUMAN			DeepNovo	5 0 0 17 7 0 0	CPHLVRS
DAETI	16.87	547.249	5	40	5	12.8945	0.1153	-2	548.255	1	41.0527	2240000	1870000	31488	20240118_IP.raw	1	Q8TEP8|CE192_HUMAN;Q7Z7J7|LHPL4_HUMAN;O60287|NPA1P_HUMAN			DB Search	0 0 0 6 5	DAETI
DAETL	16.87	547.249	5	40	5	12.9343	0.1978	-2	548.255	1	41.0527	2240000	1870000	31488	20240118_IP.raw	1	A0A1B0GV85|RELD1_HUMAN;Q9UFP1|GAK1A_HUMAN;Q9BPX3|CND3_HUMAN;P26358|DNMT1_HUMAN;Q86YV6|MYLK4_HUMAN;Q9H0B6|KLC2_HUMAN;P13928|ANXA8_HUMAN;O94915|FRYL_HUMAN;Q5VT79|AXA81_HUMAN;Q13610|PWP1_HUMAN;Q9NVH0|EXD2_HUMAN;P08758|ANXA5_HUMAN;Q6P4Q7|CNNM4_HUMAN;P29350|PTN6_HUMAN;Q86TJ2|TAD2B_HUMAN;P03956|MMP1_HUMAN;O43252|PAPS1_HUMAN;Q03001|DYST_HUMAN;Q96SW2|CRBN_HUMAN;Q5TBA9|FRY_HUMAN;Q96JP9|CDHR1_HUMAN			DB Search	0 0 0 6 5	DAETL
DAGVV	18.11	459.233	5	0	5	-0.4747	0.0073	-2.3	460.239	1	25.2223	34400000	16200000	23849	20240118_IP.raw	2	Q4G0T1|SRCRM_HUMAN;P13798|ACPH_HUMAN;Q08380|LG3BP_HUMAN;A1L4H1|SRCRL_HUMAN;Q96JK4|HIPL1_HUMAN;Q9H0B3|IQCN_HUMAN;Q5H9S7|DCA17_HUMAN			DB Search	0 0 1 0 0	DAGVV
DAINTEFKNT	46.66	1151.55	10	20	10	-8.7622	0.6194	0.4	576.78	2	27.3209	78300	502000	22237	20240118_IP.raw	1	P08670|VIME_HUMAN			DB Search	0 0 8 7 0 0 0 0 0 0	DAINTEFKNT
DAKFD	28.11	594.265	5	80	5	-13.5673	0.6626	0.8	595.273	1	13.7703	2680000	13200000	8419	20240118_IP.raw	3	Q9BQ24|ZFY21_HUMAN			DB Search	5 10 0 16 5	DAKFD
DAKFDK	22.03	722.36	6	100	6	-20.0339	0.6613	1.4	362.188	2	10.6271			4770	20240118_IP.raw	1	Q96NT1|NP1L5_HUMAN;Q8N1W1|ARG28_HUMAN;Q16576|RBBP7_HUMAN;Q16878|CDO1_HUMAN;Q6ZR62|RTL4_HUMAN;Q9BQ24|ZFY21_HUMAN;Q09028|RBBP4_HUMAN;Q9HC78|ZBT20_HUMAN;Q8TE73|DYH5_HUMAN			DeepNovo	5 69 69 22 22 5	DAKFDK
DAKFDKE	35.88	851.403	7	100	7	-15.7362	0.5241	2.2	426.709	2	11.1629	60900000	463000000	5376	20240118_IP.raw	6	A1A4S6|RHG10_HUMAN;Q16878|CDO1_HUMAN;Q52LD8|RFTN2_HUMAN;Q92616|GCN1_HUMAN;Q9H9E3|COG4_HUMAN;P33176|KINH_HUMAN;A6NI28|RHG42_HUMAN;Q9NQ90|ANO2_HUMAN;Q9BQ24|ZFY21_HUMAN;Q9HC78|ZBT20_HUMAN;Q8TE73|DYH5_HUMAN;Q13206|DDX10_HUMAN;Q96NT1|NP1L5_HUMAN;Q8N1W1|ARG28_HUMAN;Q9UFH2|DYH17_HUMAN;Q16576|RBBP7_HUMAN;Q8NEG7|DEN6B_HUMAN;Q08378|GOGA3_HUMAN;Q9NWZ3|IRAK4_HUMAN;Q6ZR62|RTL4_HUMAN;P35237|SPB6_HUMAN;Q09028|R…			DeepNovo	5 77 80 27 26 22 5	DAKFDKE
DAKFE	22.7	608.281	5	100	5	-12.193	0.7683	1.1	609.288	1	14.6116	1830000	23400000	9446	20240118_IP.raw	6	Q9H7X7|IFT22_HUMAN;Q9H0A8|COMD4_HUMAN;P46100|ATRX_HUMAN;Q03468|ERCC6_HUMAN;Q7Z7A1|CNTRL_HUMAN			DB Search	5 9 4 14 5	DAKFE
DAKFGPA	31.22	704.349	7	71.4	7	-15.1527	0.2668	-1.2	353.182	2	10.6114	67600	1020000	4776	20240118_IP.raw	1	Q2KJY2|KI26B_HUMAN;P78383|S35B1_HUMAN;P15336|ATF2_HUMAN;Q9Y5H6|PCDA8_HUMAN;Q9UNG2|TNF18_HUMAN;P54577|SYYC_HUMAN;P11940|PABP1_HUMAN;P51692|STA5B_HUMAN;Q9H361|PABP3_HUMAN;Q96QV1|HHIP_HUMAN;Q96RT8|GCP5_HUMAN;O95936|EOMES_HUMAN;Q9UPX0|TUTLB_HUMAN;Q9UN73|PCDA6_HUMAN;Q8N884|CGAS_HUMAN;P17544|ATF7_HUMAN			DeepNovo	5 7 29 10 4 0 0	DAKFGPA
DAKPM(+15.99)	21.97	576.258	5	40	5	-20.7162	0.0732	-4.4	577.263	1	10.5888	527000	4300000	4966	20240118_IP.raw	1	Q9Y6V0|PCLO_HUMAN	Oxidation (M)	M5:Oxidation (M):1001.00	DB Search	5 10 0 0 0	DAKPM(+15.99)
DAKTDQAQKAEGAGDAK	42.15	1702.81	17	52.9	17	-21.7057	0.7647	-2.3	426.709	4	9.355	264000	4690000	3204	20240118_IP.raw	2	P05204|HMGN2_HUMAN			DB Search	0 0 5 0 0 0 0 0 0 9 9 13 13 5 5 11 5	DAKTDQAQKAEGAGDAK
DAPRAVFPS	24.32	958.487	9	11.1	9	-9.2426	0.5508	3.4	480.252	2	30.1575	234000	1970000	24683	20240118_IP.raw	3	P60709|ACTB_HUMAN;Q6S8J3|POTEE_HUMAN;P63267|ACTH_HUMAN;P68133|ACTS_HUMAN;P62736|ACTA_HUMAN;Q562R1|ACTBL_HUMAN;A5A3E0|POTEF_HUMAN;P0CG39|POTEJ_HUMAN;P63261|ACTG_HUMAN;P68032|ACTC_HUMAN;P0CG38|POTEI_HUMAN			DB Search	0 0 0 0 0 0 6 0 0	DAPRAVFPS
DESGPSIVHRK	67.72	1223.63	11	81.8	11	-16.3963	0.4223	1.3	408.883	3	9.7705	378000	2500000	3754	20240118_IP.raw	1	P60709|ACTB_HUMAN;Q9BYX7|ACTBM_HUMAN;Q6S8J3|POTEE_HUMAN;A5A3E0|POTEF_HUMAN;P0CG39|POTEJ_HUMAN;P63261|ACTG_HUMAN;P0CG38|POTEI_HUMAN			DB Search	0 0 55 55 75 39 39 45 11 2 2	DESGPSIVHRK
DATRD	25.12	576.25	5	60	5	-20.4619	0.6425	8.4	577.263	1	10.5888	527000	4300000	4638	20240118_IP.raw	1	P98198|AT8B2_HUMAN;Q02153|GCYB1_HUMAN;Q8WZ42|TITIN_HUMAN;Q9BQI7|PSD2_HUMAN;P33402|GCYA2_HUMAN			DB Search	5 10 0 0 5	DATRD
DMAVHPDKQPR	62.38	1292.63	11	63.6	11	-1.0013	0.7312	-5.8	431.881	3	24.4764			19698	20240118_IP.raw	2	O14646|CHD1_HUMAN;Q8TCB7|METL6_HUMAN;Q8WWA1|TMM40_HUMAN;Q8ND83|SLAI1_HUMAN;P26447|S10A4_HUMAN;P20929|NEBU_HUMAN;Q9Y2J0|RP3A_HUMAN;O75747|P3C2G_HUMAN;Q5ST30|SYVM_HUMAN;Q70EL1|UBP54_HUMAN;Q5XKR4|OTP_HUMAN;Q9H0A0|NAT10_HUMAN;Q9UBB4|ATX10_HUMAN;Q14119|VEZF1_HUMAN;Q9UHN6|CEIP2_HUMAN;Q92835|SHIP1_HUMAN;Q6P3W2|DJC24_HUMAN;Q9UPY5|XCT_HUMAN;O75061|AUXI_HUMAN;Q86US8|EST1A_HUMAN;P42704|LPPRC_HUMAN;Q7L576|CY…			DeepNovo	0 0 6 0 0 13 11 10 8 4 4	DMAVHPDKQPR
DAVGV	21.96	459.233	5	0	5	-3.3528	0.0603	-2.3	460.239	1	25.2223	46400000	46900000	24663	20240118_IP.raw	4	Q9NR64|KLHL1_HUMAN;Q9Y294|ASF1A_HUMAN;O95180|CAC1H_HUMAN;Q96PQ7|KLHL5_HUMAN;Q9NVP2|ASF1B_HUMAN;P40145|ADCY8_HUMAN;Q05586|NMDZ1_HUMAN;O43497|CAC1G_HUMAN			DB Search	0 0 0 0 0	DAVGV
DSLPLVDTHSK	73.86	1210.62	11	54.5	11	-14.7847	0.581	1	404.548	3	23.6742	994000	6940000	18878	20240118_IP.raw	6	P08670|VIME_HUMAN			DB Search	0 0 0 80 80 42 20 11 7 0 0	DSLPLVDTHSK
DDEEAEEKAPVKK	45.6	1486.72	13	53.8	13	-20.3864	0.2886	1.6	496.58	3	9.3857	78100	902000	3299	20240118_IP.raw	1	P06748|NPM_HUMAN			DB Search	5 16 42 31 0 0 0 0 7 0 0 3 3	DDEEAEEKAPVKK
DEALARVL	52.65	885.492	8	12.5	8	-0.3026	0.6932	1.1	443.754	2	37.3497	122000	1370000	28864	20240118_IP.raw	2	Q14494|NF2L1_HUMAN;O14744|ANM5_HUMAN;Q9Y2H2|SAC2_HUMAN;Q8N5A5|ZGPAT_HUMAN;Q6R327|RICTR_HUMAN;Q9Y484|WIPI4_HUMAN;Q9H0J9|PAR12_HUMAN;Q9Y543|HES2_HUMAN;Q86VR8|FJX1_HUMAN;Q92622|RUBIC_HUMAN;Q8N3Y3|LARG2_HUMAN;Q53GD3|CTL4_HUMAN;Q9UDX3|S14L4_HUMAN;P0CW24|PNM6A_HUMAN;P51957|NEK4_HUMAN;Q9NY26|S39A1_HUMAN;Q6XZF7|DNMBP_HUMAN;Q7Z5M5|TMC3_HUMAN;Q6PRD1|GP179_HUMAN;Q5VT98|PRA20_HUMAN;Q4LDE5|SVEP1_HUMAN;Q8TAK5|…			DeepNovo	0 0 36 0 0 0 0 0	DEALARVL
DEDYGRDSGPPT	41.97	1307.53	12	8.3	12	-6.7823	0.5802	1.2	654.771	2	18.7029	42300	669000	13868	20240118_IP.raw	2	Q9H1E3|NUCKS_HUMAN			DB Search	0 0 0 19 0 0 0 0 0 0 0 0	DEDYGRDSGPPT
DEPAP	21.29	527.223	5	0	5	-12.3416	0.0794	1.6	528.231	1	14.5766	115000	619000	9174	20240118_IP.raw	1	Q9H8N7|ZN395_HUMAN;Q9BRR0|ZKSC3_HUMAN;P29279|CCN2_HUMAN;Q969J2|ZKSC4_HUMAN;Q9BTC0|DIDO1_HUMAN;O75154|RFIP3_HUMAN;A8MVW0|F1712_HUMAN;Q6ZT12|UBR3_HUMAN;Q86UL8|MAGI2_HUMAN;Q9UJ14|GGT7_HUMAN			DB Search	0 0 0 0 0	DEPAP
EAPAAKVSKKE	64.3	1156.65	11	90.9	11	-23.1558	0.2639	1.1	386.556	3	9.1249	535000	3680000	2956	20240118_IP.raw	1	Q12796|PNRC1_HUMAN;Q92791|SC65_HUMAN;Q9BWH6|RPAP1_HUMAN;P48165|CXA8_HUMAN;Q5VT06|CE350_HUMAN;Q9Y250|LZTS1_HUMAN;P50552|VASP_HUMAN;P20929|NEBU_HUMAN;Q96C03|MID49_HUMAN;Q13428|TCOF_HUMAN;P17987|TCPA_HUMAN;Q14145|KEAP1_HUMAN;Q92621|NU205_HUMAN;Q07820|MCL1_HUMAN;A2A368|MAGBG_HUMAN;Q5VV63|ATRN1_HUMAN;Q86VH2|KIF27_HUMAN;Q8N8U3|RTL3_HUMAN;Q96JN8|NEUL4_HUMAN;Q8NA58|PNDC1_HUMAN;O94991|SLIK5_HUMAN;Q6XZF7|D…			DeepNovo	5 12 31 17 8 8 8 2 2 1 2	EAPAAKVSKKE
EHRAMGPGTAF	55.64	1172.54	11	54.5	11	-8.4024	0.2627	7.2	587.281	2	17.2535	262000	3710000	12172	20240118_IP.raw	1	P20592|MX2_HUMAN;P23246|SFPQ_HUMAN;Q9H0H9|C4F30_HUMAN;C9J069|AJM1_HUMAN;Q14549|GBX1_HUMAN;Q07075|AMPE_HUMAN;Q9NSC7|SIA7A_HUMAN;A6NHQ4|EPOP_HUMAN;P42345|MTOR_HUMAN;Q8NBP0|TTC13_HUMAN;Q6IEE7|T132E_HUMAN;Q96J84|KIRR1_HUMAN;P07988|PSPB_HUMAN;Q96G03|PGM2_HUMAN;O43157|PLXB1_HUMAN;Q13683|ITA7_HUMAN;A0JLT2|MED19_HUMAN;Q9UN66|PCDB8_HUMAN;Q99967|CITE2_HUMAN;P08620|FGF4_HUMAN;Q13207|TBX2_HUMAN;Q6V1P9|PCD23_…			DeepNovo	5 0 0 13 0 0 0 7 12 35 5	EHRAMGPGTAF
ELTADLEPSLR	56.01	1242.65	11	54.5	11	-12.3595	0.4897	-2.5	415.221	3	25.0603	4690	123000	20238	20240118_IP.raw	1	Q8N140|EID3_HUMAN;P35568|IRS1_HUMAN;O75309|CAD16_HUMAN;Q9H9F9|ARP5_HUMAN;Q9P2F5|STOX2_HUMAN;O00429|DNM1L_HUMAN;Q9UGL1|KDM5B_HUMAN;Q7Z4J2|GL6D1_HUMAN;Q8N119|MMP21_HUMAN;Q5VZV1|MT21C_HUMAN;Q9UEG4|ZN629_HUMAN;Q9Y5I7|CLD16_HUMAN;A4D0S4|LAMB4_HUMAN;Q9NRB3|CHSTC_HUMAN;O60566|BUB1B_HUMAN;P00736|C1R_HUMAN;O60512|B4GT3_HUMAN;Q12968|NFAC3_HUMAN;Q5VWM4|PRAM8_HUMAN;Q6P0Q8|MAST2_HUMAN;O95522|PRA12_HUMAN;Q1415…			DeepNovo	0 0 0 0 0 36 95 4 2 2 5	ELTADLEPSLR
DFVHMVTFH	50.67	1131.52	9	11.1	9	9.1267	0.3879	2.1	566.767	2	53.1933			37819	20240118_IP.raw	2	P55061|BI1_HUMAN;Q6IPU0|CENPP_HUMAN;Q9NUJ7|PLCX1_HUMAN;Q9NQ33|ASCL3_HUMAN;Q16827|PTPRO_HUMAN;Q4G0P3|HYDIN_HUMAN			DeepNovo	0 0 0 2 1 1 1 0 0	DFVHMVTFH
DGDPGP	17.66	556.213	6	0	6	-7.5291	0.6489	7.5	557.224	1	21.1539	7570000	4820000	16723	20240118_IP.raw	3	Q13424|SNTA1_HUMAN;Q8IZC6|CORA1_HUMAN			DB Search	0 0 0 0 0 0	DGDPGP
DGGVI	18.51	459.233	5	40	5	3.9027	0.0917	-2	460.239	1	31.1966	12000000	30700000	26185	20240118_IP.raw	2	P61923|COPZ1_HUMAN;Q9BYV7|BCDO2_HUMAN;Q9P299|COPZ2_HUMAN;Q8TF65|GIPC2_HUMAN;O43252|PAPS1_HUMAN			DB Search	0 0 0 30 5	DGGVI
DGGVL	18.51	459.233	5	40	5	0.7139	0.1319	-2	460.239	1	31.1966	12000000	30700000	26185	20240118_IP.raw	2	A6NCL7|AN33B_HUMAN;Q86V25|VASH2_HUMAN;Q5EB52|MEST_HUMAN;Q96PE2|ARHGH_HUMAN;P19623|SPEE_HUMAN;Q9UHI8|ATS1_HUMAN;P15090|FABP4_HUMAN;Q9H7P9|PKHG2_HUMAN;O95396|MOCS3_HUMAN;Q86WI1|PKHL1_HUMAN;P49796|RGS3_HUMAN;Q8WTS6|SETD7_HUMAN;P14616|INSRR_HUMAN			DB Search	0 0 0 30 5	DGGVL
FEGFPDKQPRK	59.76	1347.69	11	72.7	11	-8.9664	0.3463	0.9	450.239	3	16.9058	79500	1510000	11872	20240118_IP.raw	5	P26447|S10A4_HUMAN			DB Search	5 32 7 7 9 9 8 8 0 0 0	FEGFPDKQPRK
DGPVRGIDF	41.76	974.482	9	44.4	9	5.744	0.4802	-9.4	488.244	2	43.8897			32195	20240118_IP.raw	1	P53621|COPA_HUMAN			DB Search	0 0 18 18 0 0 0 47 5	DGPVRGIDF
DGQVINETSQ	28.86	1089.49	10	30	10	-7.3985	0.8701	2	545.755	2	19.5608	75200	469000	14754	20240118_IP.raw	1	P08670|VIME_HUMAN			DB Search	0 0 0 14 0 0 0 0 17 5	DGQVINETSQ
DHMQDRRAL	47.48	1140.55	9	44.4	9	-19.6284	0.2615	1	381.19	3	10.8713	63100	2260000	5066	20240118_IP.raw	2	O75815|BCAR3_HUMAN			DB Search	5 42 13 0 0 0 0 0 5	DHMQDRRAL
DISMTN	34.61	679.285	6	33.3	6	-11.3862	0.2355	-4.1	680.289	1	19.9354	663000	2580000	15283	20240118_IP.raw	2	Q8NDH2|CC168_HUMAN			DB Search	0 0 0 0 60 5	DISMTN
DISSI	20.05	533.27	5	20	5	-7.5074	0.5607	-1.2	534.276	1	30.1192	4440000	3840000	21094	20240118_IP.raw	1	Q8NH92|OR1S1_HUMAN;O95757|HS74L_HUMAN;Q01970|PLCB3_HUMAN;Q8IV61|GRP3_HUMAN;Q14494|NF2L1_HUMAN;Q5T6V5|QNG1_HUMAN;A8TX70|CO6A5_HUMAN;Q86VP6|CAND1_HUMAN;Q9UBT7|CTNL1_HUMAN			DB Search	0 0 0 0 5	DISSI
DISSL	20.05	533.27	5	20	5	-7.3024	0.5606	-1.2	534.276	1	30.1192	4440000	3840000	21094	20240118_IP.raw	1	Q12851|M4K2_HUMAN;Q96A44|SPSB4_HUMAN;Q9Y2Z9|COQ6_HUMAN;Q96C34|RUND1_HUMAN;Q9HCX4|TRPC7_HUMAN;Q9Y210|TRPC6_HUMAN;Q9H9A6|LRC40_HUMAN;Q9UGU5|HMGX4_HUMAN;P35658|NU214_HUMAN;Q13507|TRPC3_HUMAN;Q9UPU3|SORC3_HUMAN;Q8NI08|NCOA7_HUMAN;Q01954|BNC1_HUMAN;Q9H195|MUC3B_HUMAN;B2RTY4|MYO9A_HUMAN;Q6ZN30|BNC2_HUMAN;Q6MZW2|FSTL4_HUMAN;Q6P575|BGP11_HUMAN;Q5UIP0|RIF1_HUMAN;Q86YF9|DZIP1_HUMAN;Q6A162|K1C40_HUMAN;O7578…			DB Search	0 0 0 0 5	DISSL
DIVGS	22.5	489.243	5	20	5	-4.8442	0.761	-1.4	490.25	1	25.9294	3400000	2500000	20104	20240118_IP.raw	1	Q6UY01|LRC31_HUMAN;Q9BYH1|SE6L1_HUMAN;Q6KC79|NIPBL_HUMAN;P21817|RYR1_HUMAN;Q8NDV7|TNR6A_HUMAN;Q5M9Q1|NKAPL_HUMAN;P41743|KPCI_HUMAN			DB Search	0 0 0 0 5	DIVGS
DIVTT	20.9	547.285	5	0	5	-4.4953	0.3014	-1.8	548.292	1	33.6077	135000000	41100000	27622	20240118_IP.raw	2	O60216|RAD21_HUMAN;P34897|GLYM_HUMAN;Q8IYT4|KATL2_HUMAN;P11597|CETP_HUMAN;Q13061|TRDN_HUMAN			DB Search	0 0 0 0 0	DIVTT
DIVVE	20.15	573.301	5	40	5	-9.2743	0.8167	0.9	574.309	1	28.1445	158000	977000	22781	20240118_IP.raw	1	P51798|CLCN7_HUMAN;Q14721|KCNB1_HUMAN;Q8NFY9|KBTB8_HUMAN;O75096|LRP4_HUMAN;Q9BY12|SCAPE_HUMAN;Q96DT5|DYH11_HUMAN			DB Search	0 0 13 0 5	DIVVE
DLCVTN	33.19	663.29	6	66.7	6	-1.4187	0.3476	-5.1	664.294	1	24.2573	325000	2600000	19609	20240118_IP.raw	2	Q8N5Z0|AADAT_HUMAN;Q15622|OR7A5_HUMAN;Q0ZLH3|PJVK_HUMAN;Q9BT22|ALG1_HUMAN;Q9NP78|ABCB9_HUMAN;Q8IWZ3|ANKH1_HUMAN;Q86XI2|CNDG2_HUMAN			DeepNovo	0 0 10 10 41 5	DLCVTN
DLLEKPQA	40.37	912.492	8	50	8	-17.5959	0.6432	0.6	457.253	2	14.2395	534000	3110000	9003	20240118_IP.raw	2	A4QPH2|PI4P2_HUMAN;P16157|ANK1_HUMAN;Q9BWX1|PHF7_HUMAN;Q86TI0|TBCD1_HUMAN;Q76M96|CCD80_HUMAN;Q99457|NP1L3_HUMAN;Q99798|ACON_HUMAN;Q460N5|PAR14_HUMAN;Q75QN2|INT8_HUMAN;Q00872|MYPC1_HUMAN;P11055|MYH3_HUMAN;Q9BVV2|FND11_HUMAN;Q8N8U3|RTL3_HUMAN;Q5VSL9|STRP1_HUMAN;Q8N3Z6|ZCHC7_HUMAN;Q05513|KPCZ_HUMAN;Q9P2K1|C2D2A_HUMAN;Q9NYW8|RBAK_HUMAN;Q9GZU2|PEG3_HUMAN;P47897|SYQ_HUMAN;P79483|DRB3_HUMAN;Q8WXI8|CLC4D…			DeepNovo	0 0 69 40 40 3 0 0	DLLEKPQA
DLMATGG	31.16	663.29	7	14.3	7	-8.9022	0.309	-5.1	664.294	1	24.2573	325000	1300000	19667	20240118_IP.raw	1	Q504Q3|PAN2_HUMAN;A2RRP1|NBAS_HUMAN;O95563|MPC2_HUMAN;Q6IC98|GRAM4_HUMAN;P0C869|PA24B_HUMAN;Q13698|CAC1S_HUMAN;Q8TES7|FBF1_HUMAN;Q9H808|TLE6_HUMAN;Q15582|BGH3_HUMAN;Q3MJ16|PA24E_HUMAN;P58397|ATS12_HUMAN;P0CJ74|HMN7_HUMAN;Q9NZK5|ADA2_HUMAN;Q15154|PCM1_HUMAN;Q15751|HERC1_HUMAN;Q96IZ0|PAWR_HUMAN;O60763|USO1_HUMAN;Q9NUD5|ZCHC3_HUMAN;Q86XP0|PA24D_HUMAN;Q9BSK2|S2533_HUMAN;P13796|PLSL_HUMAN;Q9P2D3|HTR5B…			DeepNovo	0 0 0 0 22 0 0	DLMATGG
DLSMTN	34.61	679.285	6	33.3	6	-14.4478	0.2341	-4.1	680.289	1	19.9354	663000	2580000	15283	20240118_IP.raw	2	A6NKL6|T200C_HUMAN;Q9ULI0|ATD2B_HUMAN			DB Search	0 0 0 0 60 5	DLSMTN
DLSSI	20.05	533.27	5	20	5	-7.3226	0.5575	-1.2	534.276	1	30.1192	4440000	3840000	21094	20240118_IP.raw	1	P26572|MGAT1_HUMAN;Q8N228|SCML4_HUMAN;Q9NYF5|FA13B_HUMAN;Q5XKL5|BTBD8_HUMAN;Q9H8Y5|ANKZ1_HUMAN;Q15759|MK11_HUMAN;Q8N1B4|VPS52_HUMAN;Q7RTW8|OTOAN_HUMAN;Q6ZRG5|YQ015_HUMAN;Q6ZS81|WDFY4_HUMAN;Q6PL18|ATAD2_HUMAN;Q9P2D1|CHD7_HUMAN;Q9GZY0|NXF2_HUMAN;Q92540|SMG7_HUMAN;Q2NKX8|ERC6L_HUMAN;P49327|FAS_HUMAN;O95476|CNEP1_HUMAN;Q68DK2|ZFY26_HUMAN			DB Search	0 0 0 0 5	DLSSI
DLSSL	20.05	533.27	5	20	5	-7.5863	0.5776	-1.2	534.276	1	30.1192	4440000	3840000	21094	20240118_IP.raw	1	Q96QU8|XPO6_HUMAN;Q9HAP2|MLXIP_HUMAN;O60294|TYW4_HUMAN;O95819|M4K4_HUMAN;P11717|MPRI_HUMAN;Q9BRX8|PXL2A_HUMAN;P15336|ATF2_HUMAN;Q9H222|ABCG5_HUMAN;Q6P2P2|ANM9_HUMAN;Q8N5A5|ZGPAT_HUMAN;Q8IUI4|S29P2_HUMAN;Q86WV1|SKAP1_HUMAN;Q9NVV5|AIG1_HUMAN;Q01201|RELB_HUMAN;P16435|NCPR_HUMAN;Q9Y608|LRRF2_HUMAN;Q86UT6|NLRX1_HUMAN;Q5VV67|PPRC1_HUMAN;Q9NR99|MXRA5_HUMAN			DB Search	0 0 0 0 5	DLSSL
DLVGS	22.5	489.243	5	20	5	-7.0837	0.7395	-1.4	490.25	1	25.9294	3400000	2500000	20104	20240118_IP.raw	1	Q93074|MED12_HUMAN;P16112|PGCA_HUMAN;Q6P9B6|MEAK7_HUMAN;P39059|COFA1_HUMAN;Q7Z695|ADCK2_HUMAN;Q9P2Y5|UVRAG_HUMAN;Q9UPU5|UBP24_HUMAN;Q4LDE5|SVEP1_HUMAN;A9Z1Z3|FR1L4_HUMAN;O00268|TAF4_HUMAN;Q8N5G2|MACOI_HUMAN;Q9H165|BC11A_HUMAN;P07864|LDHC_HUMAN			DB Search	0 0 0 0 5	DLVGS
DLVTT	20.9	547.285	5	0	5	-5.7905	0.3102	-1.8	548.292	1	33.6077	135000000	41100000	27622	20240118_IP.raw	2	P78536|ADA17_HUMAN;Q8WXI7|MUC16_HUMAN;Q5H9R7|PP6R3_HUMAN;Q9BYK8|HELZ2_HUMAN;Q7Z444|RASE_HUMAN;P19971|TYPH_HUMAN;Q05586|NMDZ1_HUMAN;O14981|BTAF1_HUMAN			DB Search	0 0 0 0 0	DLVTT
DLVVE	20.15	573.301	5	40	5	-10.1387	0.8093	0.9	574.309	1	28.1445	158000	977000	22781	20240118_IP.raw	1	Q16836|HCDH_HUMAN;Q92896|GSLG1_HUMAN;O15519|CFLAR_HUMAN;Q9Y6Y8|S23IP_HUMAN;Q03001|DYST_HUMAN;O75912|DGKI_HUMAN;Q96M89|CC138_HUMAN;Q92543|SNX19_HUMAN;A6ND91|ASPDH_HUMAN			DB Search	0 0 13 0 5	DLVVE
DM(+15.99)LPAGA	24.04	689.305	7	14.3	7	-13.2918	0.1211	1.2	690.313	1	17.8436	155000	809000	12909	20240118_IP.raw	1	Q6ZPD9|D19L3_HUMAN;P21817|RYR1_HUMAN;Q8WWV6|FCAMR_HUMAN;Q6P5W5|S39A4_HUMAN;Q9Y275|TN13B_HUMAN;Q86UU1|PHLB1_HUMAN;O43278|SPIT1_HUMAN;P55198|AF17_HUMAN;Q99611|SPS2_HUMAN;A2VCK2|DCD2B_HUMAN;Q8N441|FGRL1_HUMAN;Q9Y6J0|CABIN_HUMAN;Q9BQD7|ANKMT_HUMAN;Q96A46|MFRN2_HUMAN;Q9BSJ2|GCP2_HUMAN;Q9H0A0|NAT10_HUMAN;Q86Y26|NUTM1_HUMAN;Q8WXS8|ATS14_HUMAN;O14578|CTRO_HUMAN;Q9Y625|GPC6_HUMAN;A6NDK9|GOG6C_HUMAN;H0YKK7…	Oxidation (M)	M2:Oxidation (M):1001.00	DeepNovo	0 0 0 0 0 0 5	DM(+15.99)LPAGA
DM(+15.99)PLAGA	24.19	689.305	7	14.3	7	-10.6028	0.6822	1.2	690.313	1	17.8436	155000	1620000	12843	20240118_IP.raw	2	Q13461|FOXE3_HUMAN;Q2MJR0|SPRE3_HUMAN;Q96F45|ZN503_HUMAN;Q9ULI3|HEG1_HUMAN;P14678|RSMB_HUMAN;Q8IXZ3|SP8_HUMAN;Q5THJ4|VP13D_HUMAN;Q8N573|OXR1_HUMAN;Q96JG9|ZN469_HUMAN;Q96EP9|NTCP4_HUMAN;P63162|RSMN_HUMAN;Q9P2R6|RERE_HUMAN;Q6VEQ5|WASH2_HUMAN;P31314|TLX1_HUMAN;O00257|CBX4_HUMAN;Q8NHW6|OTOSP_HUMAN;A8K0Z3|WASH1_HUMAN;Q13023|AKAP6_HUMAN;A6NC98|CC88B_HUMAN;O60248|SOX15_HUMAN;O43541|SMAD6_HUMAN;Q96IF1|AJ…	Oxidation (M)	M2:Oxidation (M):1001.00	DeepNovo	0 0 0 0 0 0 5	DM(+15.99)PLAGA
FGGPGTASRPS	60.53	1032.5	11	63.6	11	-12.5365	0.5868	0.6	517.257	2	13.736			8295	20240118_IP.raw	2	P08670|VIME_HUMAN			DB Search	5 13 13 54 20 20 12 0 0 0 0	FGGPGTASRPS
DNAQAAHAQAPKVD	63.9	1434.69	14	57.1	14	-16.4816	0.5507	0	479.236	3	10.514			4652	20240118_IP.raw	1	P47914|RL29_HUMAN;O43781|DYRK3_HUMAN;Q9Y6D5|BIG2_HUMAN;Q8N8A6|DDX51_HUMAN;P25205|MCM3_HUMAN;O14639|ABLM1_HUMAN;Q9Y2G4|ANKR6_HUMAN;P43403|ZAP70_HUMAN;Q6IF63|O52W1_HUMAN;O60422|ONEC3_HUMAN;Q92626|PXDN_HUMAN;Q96L73|NSD1_HUMAN;Q13428|TCOF_HUMAN;P46013|KI67_HUMAN;Q9HA92|RSAD1_HUMAN;Q4VNC0|AT135_HUMAN;Q9UMR5|PPT2_HUMAN;P28370|SMCA1_HUMAN;Q96IC2|REXO5_HUMAN;Q09666|AHNK_HUMAN;P35269|T2FA_HUMAN;Q6PRD1|GP1…			DeepNovo	5 0 13 3 3 0 0 13 13 28 4 0 0 1	DNAQAAHAQAPKVD
DNIAR	21.34	587.303	5	0	5	-12.0827	0.0293	-0.3	588.31	1	16.6232	48600	326000	11531	20240118_IP.raw	1	Q14703|MBTP1_HUMAN;P17661|DESM_HUMAN;Q9UBZ9|REV1_HUMAN;P28370|SMCA1_HUMAN;Q13873|BMPR2_HUMAN			DB Search	0 0 1 0 0	DNIAR
DNLAR	21.34	587.303	5	0	5	-10.6526	0.0348	-0.3	588.31	1	16.6232	48600	326000	11531	20240118_IP.raw	1	Q8NF91|SYNE1_HUMAN;Q8IXJ9|ASXL1_HUMAN;Q9BVC4|LST8_HUMAN;O14791|APOL1_HUMAN;P33908|MA1A1_HUMAN			DB Search	0 0 1 0 0	DNLAR
DPATA	19.05	473.212	5	20	5	-5.8539	0.0147	-2	474.219	1	23.4005	2890000	2070000	21310	20240118_IP.raw	2	Q5SNV9|CA167_HUMAN;Q96QS3|ARX_HUMAN;P50991|TCPD_HUMAN;Q13627|DYR1A_HUMAN;Q14687|GSE1_HUMAN;Q86XT4|TRI50_HUMAN;Q86UP3|ZFHX4_HUMAN;Q8N9V2|TRIML_HUMAN;Q8TDW7|FAT3_HUMAN;Q6ZNG2|DBX2_HUMAN;Q8WZ42|TITIN_HUMAN;Q8NG06|TRI58_HUMAN			DB Search	0 0 2 0 0	DPATA
DPISL	16.7	543.29	5	0	5	-14.5636	0.2603	-1.8	544.297	1	37.8309	1280000	5500000	29257	20240118_IP.raw	1	Q9ULX5|RN112_HUMAN;Q96N23|CFA54_HUMAN;Q6NT76|HMBX1_HUMAN			DB Search	0 0 0 0 0	DPISL
DPLSI	16.7	543.29	5	0	5	-15.5987	0.2374	-1.8	544.297	1	37.8309	1280000	5500000	29257	20240118_IP.raw	1	Q6ZMU5|TRI72_HUMAN;Q9BQT9|CSTN3_HUMAN;Q7Z769|S35E3_HUMAN;Q15057|ACAP2_HUMAN;Q15262|PTPRK_HUMAN;Q8WXI2|CNKR2_HUMAN			DB Search	0 0 0 0 0	DPLSI
DPLSL	16.7	543.29	5	0	5	-19.5263	0.253	-1.8	544.297	1	37.8309	1280000	5500000	29257	20240118_IP.raw	1	Q9H3S7|PTN23_HUMAN;O15068|MCF2L_HUMAN;Q8TDX5|ACMSD_HUMAN;Q13360|ZN177_HUMAN;P42694|HELZ_HUMAN;Q5VZ89|DEN4C_HUMAN;Q4FZB7|KMT5B_HUMAN;Q7L2J0|MEPCE_HUMAN;A6NKB5|PCX2_HUMAN;Q9Y5H3|PCDGA_HUMAN;Q96PX9|PKH4B_HUMAN;Q8NHP8|PLBL2_HUMAN;Q7Z401|MYCPP_HUMAN;Q5JTC6|AMER1_HUMAN;Q9UFH2|DYH17_HUMAN;Q9Y2U5|M3K2_HUMAN;Q7Z3G6|PRIC2_HUMAN;Q96P48|ARAP1_HUMAN;Q14517|FAT1_HUMAN			DB Search	0 0 0 0 0	DPLSL
DPMDA	23.86	547.195	5	60	5	-17.7409	0.7679	0.1	548.202	1	12.6848	26300	233000	7095	20240118_IP.raw	1	Q9P2D8|UNC79_HUMAN			DB Search	0 0 38 38 5	DPMDA
DQFQKVLSL	38.14	1076.59	9	11.1	9	-0.9219	0.5835	2.3	539.302	2	53.9203	19900	619000	38394	20240118_IP.raw	1	Q6IA86|ELP2_HUMAN			DB Search	0 0 2 0 0 0 0 1 1	DQFQKVLSL
DQIDI	19.32	602.291	5	20	5	-10.0562	0.542	-7.4	603.294	1	27.6896	15000	312000	22583	20240118_IP.raw	1	Q8IV76|PASD1_HUMAN;O75077|ADA23_HUMAN;Q14500|KCJ12_HUMAN			DB Search	0 0 13 0 0	DQIDI
DQIDL	19.32	602.291	5	20	5	-10.4561	0.5888	-7.4	603.294	1	27.6896	15000	312000	22583	20240118_IP.raw	1	Q7Z4N2|TRPM1_HUMAN;Q16630|CPSF6_HUMAN;P49643|PRI2_HUMAN;Q8N684|CPSF7_HUMAN			DB Search	0 0 13 0 0	DQIDL
DQLDI	19.32	602.291	5	20	5	-11.2363	0.5158	-7.4	603.294	1	27.6896	15000	312000	22583	20240118_IP.raw	1	Q6P3X3|TTC27_HUMAN;Q96DL1|NXPE2_HUMAN;Q8N323|NXPE1_HUMAN			DB Search	0 0 13 0 0	DQLDI
DQLDL	19.32	602.291	5	20	5	-11.7212	0.5732	-7.4	603.294	1	27.6896	15000	312000	22583	20240118_IP.raw	1	Q9UFF9|CNOT8_HUMAN;O15519|CFLAR_HUMAN;Q9Y5Q9|TF3C3_HUMAN;O14936|CSKP_HUMAN;Q6ZR37|PKHG7_HUMAN;P56749|CLD12_HUMAN;Q92817|EVPL_HUMAN			DB Search	0 0 13 0 0	DQLDL
DQYMRTGEGF	35.76	1202.5	10	40	10	-3.5023	0.5217	3	602.26	2	35.4698			27887	20240118_IP.raw	1	P01116|RASK_HUMAN;P01112|RASH_HUMAN;P01111|RASN_HUMAN			DB Search	0 0 22 16 0 0 0 0 6 5	DQYMRTGEGF
HTSYVFAGGHT	65.69	1175.54	11	54.5	11	4.9658	0.4005	9.1	588.781	2	30.6996			24896	20240118_IP.raw	1	Q96GR2|ACBG1_HUMAN;Q9Y651|SOX21_HUMAN;P54764|EPHA4_HUMAN;Q8NHA4|O2AE1_HUMAN;Q8NGL3|OR5DE_HUMAN;Q9HBX8|LGR6_HUMAN;Q8WV83|S35F5_HUMAN;P35658|NU214_HUMAN;Q86SQ6|AGRA1_HUMAN;Q9HA92|RSAD1_HUMAN;Q13641|TPBG_HUMAN;P35869|AHR_HUMAN;Q96LM5|SMIP2_HUMAN;P09131|P3_HUMAN;Q14393|GAS6_HUMAN;Q9NP58|ABCB6_HUMAN;Q9UMZ3|PTPRQ_HUMAN;A8K2U0|A2ML1_HUMAN;Q6ZMU1|C3P1_HUMAN;P19532|TFE3_HUMAN;Q9BZW4|TM6S2_HUMAN;Q12913|PTP…			DeepNovo	0 0 0 0 0 23 23 23 21 15 5	HTSYVFAGGHT
KNAPVDAKFDK	52.87	1231.66	11	72.7	11	-19.004	0.4148	6.6	411.562	3	10.7015			4842	20240118_IP.raw	1	Q6ZR08|DYH12_HUMAN;Q16878|CDO1_HUMAN;Q8TAL5|CI043_HUMAN;Q96GX1|TECT2_HUMAN;Q68CP9|ARID2_HUMAN;Q16401|PSMD5_HUMAN;Q8NBK3|SUMF1_HUMAN;Q8TE73|DYH5_HUMAN;Q96NT1|NP1L5_HUMAN;Q8N1W1|ARG28_HUMAN;P54577|SYYC_HUMAN;Q13017|RHG05_HUMAN;Q06203|PUR1_HUMAN;O43303|CP110_HUMAN;Q09028|RBBP4_HUMAN;Q8WZ42|TITIN_HUMAN;Q14249|NUCG_HUMAN;Q9Y2F5|ICE1_HUMAN;Q13615|MTMR3_HUMAN;Q96N96|SPT13_HUMAN;Q9H5V9|STEEP_HUMAN;P06744…			DeepNovo	5 0 0 0 41 60 11 11 3 3 5	KNAPVDAKFDK
KPAAEAAPVSR	56.79	1095.6	11	81.8	11	-20.5201	0.647	-4.9	366.207	3	9.163			3002	20240118_IP.raw	1	Q9HAP2|MLXIP_HUMAN;Q5TF21|SOGA3_HUMAN;P35568|IRS1_HUMAN;Q8N8A6|DDX51_HUMAN;Q504T8|MIDN_HUMAN;Q9UNF1|MAGD2_HUMAN;Q96Q06|PLIN4_HUMAN;Q6AI08|HEAT6_HUMAN;Q9BZC1|CELF4_HUMAN;Q13434|MKRN4_HUMAN;Q7RTT9|S29A4_HUMAN;O75843|AP1G2_HUMAN;Q5F1R6|DJC21_HUMAN;Q9NZQ3|SPN90_HUMAN;Q5K4E3|POLS2_HUMAN;Q2VWA4|SKOR2_HUMAN;Q14241|ELOA1_HUMAN;P27487|DPP4_HUMAN;P0DTL6|ZTRF1_HUMAN;Q6ZMZ0|RN19B_HUMAN;Q96P50|ACAP3_HUMAN;Q14…			DeepNovo	5 15 2 2 3 0 0 31 24 12 5	KPAAEAAPVSR
DSETDRL	41.32	834.372	7	71.4	7	-15.7332	0.582	4.7	418.195	2	11.2235			5445	20240118_IP.raw	1	Q5J8M3|EMC4_HUMAN;Q96HR8|NAF1_HUMAN;Q9P2Z0|THA10_HUMAN;Q68CP4|HGNAT_HUMAN;Q8N5F7|NKAP_HUMAN;P25098|ARBK1_HUMAN;P46937|YAP1_HUMAN;Q9GZS1|RPA49_HUMAN;O14867|BACH1_HUMAN;Q8NA96|YE027_HUMAN;Q9NSI6|BRWD1_HUMAN;P78352|DLG4_HUMAN;Q92841|DDX17_HUMAN;Q49MI3|CERKL_HUMAN;Q13823|NOG2_HUMAN;Q96IK5|GMCL1_HUMAN;Q9NQC3|RTN4_HUMAN;O75444|MAF_HUMAN;Q8N3K9|CMYA5_HUMAN;P22459|KCNA4_HUMAN;Q02952|AKA12_HUMAN;A6NFR6|CE…			DeepNovo	5 0 0 9 9 15 5	DSETDRL
DSIAA	24.59	475.228	5	20	5	1.3026	0.1986	-2.3	476.234	1	27.2653	12200000	16900000	23332	20240118_IP.raw	2	Q9UIL4|KIF25_HUMAN;Q495M9|USH1G_HUMAN;Q15643|TRIPB_HUMAN;Q96S19|MTL26_HUMAN;Q9BSJ8|ESYT1_HUMAN;Q969P6|TOP1M_HUMAN;O60447|EVI5_HUMAN			DB Search	0 0 0 0 3	DSIAA
DSLAA	24.59	475.228	5	20	5	1.5683	0.181	-2.3	476.234	1	27.2653	12200000	16900000	23332	20240118_IP.raw	2	O75116|ROCK2_HUMAN;Q96DU9|PABP5_HUMAN;Q86VZ4|LRP11_HUMAN;Q9N2J8|ENH3_HUMAN;Q9Y4H2|IRS2_HUMAN;Q9UHV7|MED13_HUMAN;Q8N4H0|SPA6L_HUMAN;Q8TCU4|ALMS1_HUMAN;O14497|ARI1A_HUMAN;Q9UI33|SCNBA_HUMAN;Q9Y5R5|DMRT2_HUMAN;Q8IXQ5|KLHL7_HUMAN;Q9BTE3|MCMBP_HUMAN;Q9Y5Y0|FLVC1_HUMAN;P60508|SYCY2_HUMAN;P35499|SCN4A_HUMAN;Q9N2K0|ENH1_HUMAN;O60641|AP180_HUMAN;Q32P44|EMAL3_HUMAN;P54886|P5CS_HUMAN;H7BZ55|CRCC2_HUMAN;Q071…			DB Search	0 0 0 0 3	DSLAA
DSLPLVDTHS	26.81	1082.52	10	30	10	-1.999	0.6152	-1.9	542.268	2	35.442			27873	20240118_IP.raw	2	P08670|VIME_HUMAN			DB Search	0 0 0 7 7 0 0 4 0 0	DSLPLVDTHS
KRYDAVAFDKE	61.01	1340.67	11	63.6	11	-14.9852	0.1946	8	447.902	3	10.6661			4806	20240118_IP.raw	1	P49585|PCY1A_HUMAN;Q5JVL4|EFHC1_HUMAN;A2RRP1|NBAS_HUMAN;Q5T0U0|CC122_HUMAN;Q6P1N0|C2D1A_HUMAN;Q92889|XPF_HUMAN;O75064|DEN4B_HUMAN;Q9HAC7|SUCHY_HUMAN;Q8NF91|SYNE1_HUMAN;P06731|CEAM5_HUMAN;O95347|SMC2_HUMAN;Q92618|ZN516_HUMAN;P31997|CEAM8_HUMAN;Q9UKY1|ZHX1_HUMAN;O75564|JERKY_HUMAN;Q6P158|DHX57_HUMAN;O75631|UPK3A_HUMAN;O75093|SLIT1_HUMAN;Q8N350|CBARP_HUMAN;P13688|CEAM1_HUMAN;P25103|NK1R_HUMAN;P52848…			DeepNovo	5 0 0 34 30 0 0 10 10 10 5	KRYDAVAFDKE
KSGNFGGSRNM	37.48	1153.53	11	54.5	11	-20.8544	0.8666	1.6	385.518	3	9.9631	103000	900000	3961	20240118_IP.raw	2	P22626|ROA2_HUMAN			DB Search	5 0 0 0 7 67 22 4 0 0 2	KSGNFGGSRNM
DSLPLVDTHSKRT	66.93	1467.77	13	53.8	13	-8.0248	0.3374	1.4	490.264	3	18.2064	2700000	9740000	13261	20240118_IP.raw	4	P08670|VIME_HUMAN			DB Search	0 0 5 14 14 10 9 3 2 0 0 0 0	DSLPLVDTHSKRT
DSLPNPL	32.94	754.386	7	71.4	7	-12.9277	0.6589	1.3	755.394	1	40.0905	2180000	5730000	30365	20240118_IP.raw	1	O14654|IRS4_HUMAN;Q03426|KIME_HUMAN;Q08289|CACB2_HUMAN;Q92786|PROX1_HUMAN;Q8TEU7|RPGF6_HUMAN;Q6PIW4|FIGL1_HUMAN;Q7Z6M4|MTEF4_HUMAN;Q9P2K6|KLH42_HUMAN;Q16760|DGKD_HUMAN;B2RTY4|MYO9A_HUMAN;Q9Y6J0|CABIN_HUMAN;Q9P2R6|RERE_HUMAN;O00507|USP9Y_HUMAN;Q9H252|KCNH6_HUMAN;Q658Y4|F91A1_HUMAN;O75473|LGR5_HUMAN;Q5TBB1|RNH2B_HUMAN;Q9H6B1|Z385D_HUMAN;P54259|ATN1_HUMAN;Q5VTB9|RN220_HUMAN;Q7RTS1|BHA15_HUMAN;Q6VMQ6…			DeepNovo	0 0 5 4 5 4 4	DSLPNPL
DSLQCSSGYSTQTTTPCC	37.76	1880.72	18	0	18	-7.1462	0.03	2.8	941.371	2	31.574			25486	20240118_IP.raw	1	O43312|MTSS1_HUMAN			DB Search	0 0 0 0 0 0 0 0 0 0 0 0 0 0 0 0 0 0	DSLQCSSGYSTQTTTPCC
DSNAA	20.18	476.187	5	0	5	1.8317	0.023	1.8	477.195	1	27.2819	4090000	9840000	23468	20240118_IP.raw	2	Q6DKJ4|NXN_HUMAN;A7E2V4|ZSWM8_HUMAN			DB Search	0 0 0 0 0	DSNAA
DSVIS	21.78	519.254	5	20	5	2.6155	0.0807	-1.8	520.26	1	35.4122	32000000	46200000	29245	20240118_IP.raw	5	P00441|SODC_HUMAN;Q69YN4|VIR_HUMAN;Q8TAL5|CI043_HUMAN;O95405|ZFYV9_HUMAN;O43149|ZZEF1_HUMAN;Q9C0D2|CE295_HUMAN;O00754|MA2B1_HUMAN;Q9UFH2|DYH17_HUMAN;Q8TF76|HASP_HUMAN;Q9BX66|SRBS1_HUMAN;P55040|GEM_HUMAN;Q9NZV1|CRIM1_HUMAN;A7XYQ1|SOBP_HUMAN			DB Search	0 0 0 0 2	DSVIS
DSVKLEA	29.78	760.397	7	14.3	7	-8.0158	0.7389	0.7	381.206	2	17.5877	46400	513000	12615	20240118_IP.raw	1	Q6PF04|ZN613_HUMAN;Q9UQ52|CNTN6_HUMAN;Q9NSC7|SIA7A_HUMAN;Q7Z7G8|VP13B_HUMAN;P09871|C1S_HUMAN;Q7Z570|Z804A_HUMAN;Q8TD57|DYH3_HUMAN;Q01974|ROR2_HUMAN;Q9BZQ8|NIBA1_HUMAN;P12270|TPR_HUMAN;Q8N6P7|I22R1_HUMAN;Q2KHR3|QSER1_HUMAN;O94993|SOX30_HUMAN;P11498|PYC_HUMAN;Q96JN0|LCOR_HUMAN;Q5T2T1|MPP7_HUMAN;Q1ED39|KNOP1_HUMAN;P23677|IP3KA_HUMAN;Q15751|HERC1_HUMAN;Q5S007|LRRK2_HUMAN;Q9UPM8|AP4E1_HUMAN;A0PJK1|SC5…			DeepNovo	0 0 15 0 0 0 0	DSVKLEA
DSVLS	21.78	519.254	5	20	5	0.1668	0.0834	-1.8	520.26	1	35.4122	32000000	46200000	29245	20240118_IP.raw	5	Q12968|NFAC3_HUMAN;Q9HD36|B2L10_HUMAN;Q9UPT6|JIP3_HUMAN;Q16647|PTGIS_HUMAN;Q96MT8|CEP63_HUMAN;P07360|CO8G_HUMAN;Q6ZN84|CCD81_HUMAN;Q9UBZ9|REV1_HUMAN;Q9Y5Y6|ST14_HUMAN;Q2M389|WASC4_HUMAN;P78352|DLG4_HUMAN;Q8TCU6|PREX1_HUMAN;Q13769|THOC5_HUMAN;Q9HB40|RISC_HUMAN;Q9ULX6|AKP8L_HUMAN;O60285|NUAK1_HUMAN;P35712|SOX6_HUMAN;A6QL64|AN36A_HUMAN;Q86VP3|PACS2_HUMAN;P26022|PTX3_HUMAN;Q13111|CAF1A_HUMAN;Q5C9Z4|N…			DB Search	0 0 0 0 2	DSVLS
DSVVG	17.34	475.228	5	0	5	1.7973	0.1196	-2.3	476.234	1	27.2653	12200000	50800000	22652	20240118_IP.raw	6	Q8NF50|DOCK8_HUMAN;P48200|IREB2_HUMAN;Q69YN4|VIR_HUMAN;Q8N3Z3|GTPB8_HUMAN;Q6ZNB5|XNDC1_HUMAN;Q8IYW2|CFA46_HUMAN;Q9H582|ZN644_HUMAN;Q8N2H3|PYRD2_HUMAN			DB Search	0 0 0 0 0	DSVVG
DTHKSR	19.78	742.372	6	33.3	6	-12.0612	0.6314	1.2	372.194	2	15.1941			9940	20240118_IP.raw	1	O00623|PEX12_HUMAN;Q70CQ2|UBP34_HUMAN;O95972|BMP15_HUMAN;Q86UC2|RSPH3_HUMAN;P01011|AACT_HUMAN;Q6ZU64|CFA65_HUMAN			DeepNovo	0 0 26 0 0 5	DTHKSR
DTPEPLDV	32.17	884.413	8	25	8	-16.7995	0.4867	-1.7	443.213	2	24.0796			19335	20240118_IP.raw	1	Q9ULD5|ZN777_HUMAN;Q5U3C3|TM164_HUMAN;A6NKT7|RGPD3_HUMAN;Q9BW27|NUP85_HUMAN;Q96F46|I17RA_HUMAN;Q9UGU5|HMGX4_HUMAN;P49750|YLPM1_HUMAN;P84550|SKOR1_HUMAN;Q9BRR9|RHG09_HUMAN;Q5BKX8|CAVN4_HUMAN;Q8WZ42|TITIN_HUMAN;P47712|PA24A_HUMAN;Q9UPX0|TUTLB_HUMAN;O14715|RGPD8_HUMAN;Q96MT7|CFA44_HUMAN;Q6PRD1|GP179_HUMAN;P10244|MYBB_HUMAN;A6NEQ2|F181B_HUMAN;P58417|NXPH1_HUMAN;Q68DN1|CB016_HUMAN;Q15334|L2GL1_HUMAN;P…			DeepNovo	0 0 0 0 14 14 0 0	DTPEPLDV
DTPPELNT	31.85	885.408	8	25	8	-13.1792	0.421	1.2	443.712	2	23.8133	1130000	4660000	19401	20240118_IP.raw	2	Q92966|SNPC3_HUMAN;P57077|M3KCL_HUMAN;Q6ZNJ1|NBEL2_HUMAN;O15075|DCLK1_HUMAN;Q13907|IDI1_HUMAN;P46939|UTRN_HUMAN;P17029|ZKSC1_HUMAN;Q08209|PP2BA_HUMAN;Q15398|DLGP5_HUMAN;O00409|FOXN3_HUMAN;Q9H1B7|I2BPL_HUMAN;Q5T8P6|RBM26_HUMAN;Q9P2K8|E2AK4_HUMAN;Q5T3J3|LRIF1_HUMAN;Q9UKG9|OCTC_HUMAN;Q7Z5L9|I2BP2_HUMAN;Q8TE59|ATS19_HUMAN;Q6V1X1|DPP8_HUMAN;Q8NDZ0|BEND2_HUMAN;Q8IYU8|MICU2_HUMAN;Q9Y266|NUDC_HUMAN;Q1526…			DeepNovo	0 0 0 0 0 0 13 5	DTPPELNT
DTSRSIIRN	21.86	1060.56	9	33.3	9	-15.2693	0.7467	0.3	354.528	3	10.7171	41700	1080000	4847	20240118_IP.raw	2	P62857|RS28_HUMAN			DB Search	4 4 0 0 0 0 2 0 0	DTSRSIIRN
DVGIE	23.89	531.254	5	20	5	0.0926	0.2096	2.6	532.263	1	37.3386	7150000	17600000	29275	20240118_IP.raw	6	Q96E29|MTEF3_HUMAN;Q2TB10|ZN800_HUMAN;Q8WZ42|TITIN_HUMAN;Q5T200|ZC3HD_HUMAN			DB Search	0 0 0 0 5	DVGIE
DVGLE	23.89	531.254	5	20	5	-0.7644	0.2117	2.6	532.263	1	37.3386	7150000	17600000	29275	20240118_IP.raw	6	P48728|GCST_HUMAN;Q86TD4|SRCA_HUMAN;Q1X8D7|LRC36_HUMAN;O15230|LAMA5_HUMAN;Q15386|UBE3C_HUMAN			DB Search	0 0 0 0 5	DVGLE
DVIGV	24.06	501.28	5	0	5	-8.381	0.1486	-1.2	502.286	1	29.2526	37400000	154000000	23566	20240118_IP.raw	11	Q14289|FAK2_HUMAN;Q14703|MBTP1_HUMAN;P39023|RL3_HUMAN;Q9UKF5|ADA29_HUMAN;P83105|HTRA4_HUMAN			DB Search	0 0 0 0 0	DVIGV
DVLGV	24.06	501.28	5	0	5	-9.5281	0.1332	-1.2	502.286	1	29.2526	37400000	154000000	23566	20240118_IP.raw	11	O95149|SPN1_HUMAN;Q8NI37|PPTC7_HUMAN;A8MUP2|CSKMT_HUMAN;Q96QZ7|MAGI1_HUMAN;O15213|WDR46_HUMAN;Q9UHV7|MED13_HUMAN;P0C7A2|F153B_HUMAN;P31689|DNJA1_HUMAN;Q8N4N3|KLH36_HUMAN;Q9NPA2|MMP25_HUMAN			DB Search	0 0 0 0 0	DVLGV
DVSGP	17.86	473.212	5	20	5	7.5822	0.4066	-2.5	474.218	1	34.2765	2130000	1990000	27382	20240118_IP.raw	2	Q9P2F8|SI1L2_HUMAN;Q09666|AHNK_HUMAN;P26640|SYVC_HUMAN;Q5ST30|SYVM_HUMAN;Q15599|NHRF2_HUMAN;Q9HCM1|RESF1_HUMAN			DB Search	0 0 3 0 0	DVSGP
DVVKLER	22.12	857.497	7	28.6	7	-11.2959	0.6869	0.9	429.756	2	14.2102	230000	1180000	8686	20240118_IP.raw	1	Q96JQ0|PCD16_HUMAN;Q8IWX5|SGPP2_HUMAN;Q9HBG6|IF122_HUMAN;Q03135|CAV1_HUMAN;Q9HDC9|APMAP_HUMAN;Q9Y6D5|BIG2_HUMAN;Q8NDI1|EHBP1_HUMAN;O14924|RGS12_HUMAN;Q2VIQ3|KIF4B_HUMAN;P10243|MYBA_HUMAN;P09871|C1S_HUMAN;O75691|UTP20_HUMAN;Q147U1|ZN846_HUMAN;P52790|HXK3_HUMAN;Q2KHR3|QSER1_HUMAN;O94993|SOX30_HUMAN;A7E2F4|GOG8A_HUMAN;Q8IWZ3|ANKH1_HUMAN;P46013|KI67_HUMAN;Q08378|GOGA3_HUMAN;Q4VCS5|AMOT_HUMAN;A6NDK9|G…			DeepNovo	0 0 14 3 0 0 1	DVVKLER
DVVST	20.22	519.254	5	20	5	-0.5417	0.4752	-1.4	520.261	1	25.0599	21600000	22100000	19811	20240118_IP.raw	5	Q8IYS0|ASTRC_HUMAN;Q9H3Z7|ABHGB_HUMAN;Q96RT7|GCP6_HUMAN;P52747|ZN143_HUMAN;P46013|KI67_HUMAN;Q6PIV7|S2534_HUMAN;Q03393|PTPS_HUMAN;Q8WZ42|TITIN_HUMAN			DB Search	0 0 0 0 4	DVVST
DVVVT	23.21	531.29	5	0	5	-4.5742	0.1994	-1.5	532.297	1	34.2372	208000000	473000000	26480	20240118_IP.raw	8	Q5VUY0|ADCL3_HUMAN;Q9BX59|TPSNR_HUMAN;Q12888|TP53B_HUMAN;Q9NQH7|XPP3_HUMAN;Q9Y6R7|FCGBP_HUMAN;Q96NL3|ZN599_HUMAN;Q9H867|MT21D_HUMAN;O75564|JERKY_HUMAN;P12955|PEPD_HUMAN;Q8WXG9|AGRV1_HUMAN;Q6PJ61|FBX46_HUMAN;Q86SU0|ILDR1_HUMAN			DB Search	0 0 0 1 1	DVVVT
KSLPDAKFDKE	46.79	1276.67	11	63.6	11	-14.7197	0.2867	9.4	426.567	3	11.7471			6049	20240118_IP.raw	1	Q16878|CDO1_HUMAN;A6NI28|RHG42_HUMAN;Q8TE73|DYH5_HUMAN;P04066|FUCO_HUMAN;O94911|ABCA8_HUMAN;P20929|NEBU_HUMAN;O43665|RGS10_HUMAN;Q5GH70|XKR9_HUMAN;P46013|KI67_HUMAN;Q9H7D0|DOCK5_HUMAN;Q9H0J9|PAR12_HUMAN;Q08378|GOGA3_HUMAN;Q5TEA6|SE1L2_HUMAN;P35237|SPB6_HUMAN;Q09028|RBBP4_HUMAN;Q9BUK6|MSTO1_HUMAN;Q4AC99|1A1L2_HUMAN;Q9C093|SPEF2_HUMAN;Q13530|SERC3_HUMAN;Q9NQG5|RPR1B_HUMAN;Q9Y4F5|C170B_HUMAN;Q0VDD8|…			DeepNovo	5 0 0 0 0 70 70 28 28 28 5	KSLPDAKFDKE
EAGPT	20.11	473.212	5	40	5	-0.2987	0.3407	-1.8	474.219	1	31.6924	3290000	3120000	26328	20240118_IP.raw	3	A6NGG8|PCARE_HUMAN;Q9H0E9|BRD8_HUMAN;B2RNN3|C1T9B_HUMAN;P05997|CO5A2_HUMAN;P08908|5HT1A_HUMAN;P02766|TTHY_HUMAN;P0C862|C1T9A_HUMAN;P02458|CO2A1_HUMAN			DB Search	0 0 0 2 2	EAGPT
EAGVT	22	475.228	5	20	5	-7.7287	0.1689	-1.4	476.234	1	20.8401	12400000	18000000	16064	20240118_IP.raw	6	P49448|DHE4_HUMAN;Q96JN8|NEUL4_HUMAN;Q9UBF9|MYOTI_HUMAN;O60507|TPST1_HUMAN;A0A5A2|TVB58_HUMAN;Q12889|OVGP1_HUMAN;Q6ZNA4|RN111_HUMAN;Q92835|SHIP1_HUMAN;P41091|IF2G_HUMAN;A0A5B0|TVB14_HUMAN;O60704|TPST2_HUMAN;A0A0A0MS03|TVB53_HUMAN;Q2VIR3|IF2GL_HUMAN;Q15361|TTF1_HUMAN;A4D126|ISPD_HUMAN;P37837|TALDO_HUMAN;P00367|DHE3_HUMAN;Q86XL3|ANKL2_HUMAN			DB Search	0 0 0 0 5	EAGVT
EAKLLR	18.99	728.455	6	66.7	6	-6.6187	0.7771	1.7	365.235	2	20.5756			15891	20240118_IP.raw	1	Q96JX3|SRAC1_HUMAN;Q8IX94|CTGE4_HUMAN;P46939|UTRN_HUMAN;Q8IVG5|SAM9L_HUMAN;Q96KB5|TOPK_HUMAN;Q9P2H0|CE126_HUMAN;Q96JH7|VCIP1_HUMAN;Q9H972|CN093_HUMAN;Q9Y4L1|HYOU1_HUMAN;A8MV57|MPTX_HUMAN;Q6PIW4|FIGL1_HUMAN;Q9UGL1|KDM5B_HUMAN;P07478|TRY2_HUMAN;O75564|JERKY_HUMAN;Q99798|ACON_HUMAN;Q9ULV8|CBLC_HUMAN;Q9Y4A5|TRRAP_HUMAN;P49748|ACADV_HUMAN;P11055|MYH3_HUMAN;P51957|NEK4_HUMAN;O75593|FOXH1_HUMAN;Q9P225|D…			DeepNovo	0 0 36 27 24 5	EAKLLR
EALAEVK	24.54	758.417	7	71.4	7	-6.9342	0.3823	4.8	380.218	2	20.9821	76000	417000	16077	20240118_IP.raw	1	Q92771|DDX12_HUMAN;Q96FC9|DDX11_HUMAN;A8MPP1|D11L8_HUMAN			DB Search	0 0 31 5 5 6 5	EALAEVK
EALEVR	17.31	715.386	6	33.3	6	-11.5481	0.6766	0.4	358.701	2	14.3241	930000	7630000	8741	20240118_IP.raw	2	Q93008|USP9X_HUMAN;Q96PP8|GBP5_HUMAN;Q96BY7|ATG2B_HUMAN;Q02224|CENPE_HUMAN;O94826|TOM70_HUMAN;Q496Y0|LONF3_HUMAN;P24821|TENA_HUMAN;Q9H814|PHAX_HUMAN;O95907|MOT3_HUMAN;Q9NYH9|UTP6_HUMAN;Q6ZVW7|I17EL_HUMAN;Q9NWV8|BABA1_HUMAN;Q9UK28|TM59L_HUMAN;P51948|MAT1_HUMAN;P32455|GBP1_HUMAN;Q96NY7|CLIC6_HUMAN;Q96CD0|FBXL8_HUMAN;Q7Z2Y5|NRK_HUMAN;Q6L9W6|B4GN3_HUMAN;Q9BV73|CP250_HUMAN;Q8TCU4|ALMS1_HUMAN;O43909|EX…			DeepNovo	0 0 12 5 1 1	EALEVR
EALSP	20.25	515.259	5	20	5	3.3473	0.3192	-1	516.266	1	32.0987	10300000	65000000	27193	20240118_IP.raw	4	O43281|EFS_HUMAN;A8CG34|P121C_HUMAN;P78364|PHC1_HUMAN;A6NF01|P121B_HUMAN;Q08AD1|CAMP2_HUMAN;Q14678|KANK1_HUMAN;Q9BY89|K1671_HUMAN;O43151|TET3_HUMAN;Q6P9B9|INT5_HUMAN;Q9H063|MAF1_HUMAN;P51817|PRKX_HUMAN;Q96HA1|P121A_HUMAN;Q96D98|EID2B_HUMAN;Q6T4R5|NHS_HUMAN;Q63HN8|RN213_HUMAN;O75387|LAT3_HUMAN;Q9HBL0|TENS1_HUMAN;Q04912|RON_HUMAN;P18858|DNLI1_HUMAN;Q12756|KIF1A_HUMAN;Q9Y5U2|TSSC4_HUMAN;P01588|EPO_H…			DeepNovo	0 0 62 0 0	EALSP
KWGPPSGGKPQ	46.24	1137.59	11	63.6	11	-17.7507	0.3215	-4.6	380.203	3	9.0727	7520	212000	2957	20240118_IP.raw	2	O43490|PROM1_HUMAN;A6H8M9|CDHR4_HUMAN;P46939|UTRN_HUMAN;Q9NT68|TEN2_HUMAN;P51582|P2RY4_HUMAN;P46937|YAP1_HUMAN;A6NGY3|CE052_HUMAN;P20963|CD3Z_HUMAN;Q9NRF2|SH2B1_HUMAN;Q53ET0|CRTC2_HUMAN;P17066|HSP76_HUMAN;Q9NWC5|TM45A_HUMAN;P84550|SKOR1_HUMAN;Q9UBX1|CATF_HUMAN;Q96RK0|CIC_HUMAN;P54652|HSP72_HUMAN;Q6V1X1|DPP8_HUMAN;Q8NFD5|ARI1B_HUMAN;P24928|RPB1_HUMAN;Q86X29|LSR_HUMAN;Q9HCJ0|TNR6C_HUMAN;Q5TCQ9|MAGI…			DeepNovo	5 25 0 0 0 0 10 9 9 4 4	KWGPPSGGKPQ
EASEVARH	40.64	897.43	8	50	8	-15.3741	0.6751	0.2	449.723	2	10.1876	5440	276000	4284	20240118_IP.raw	2	Q5QJE6|TDIF2_HUMAN;Q9Y6X2|PIAS3_HUMAN;P04049|RAF1_HUMAN;Q9P2E2|KIF17_HUMAN;Q9BYH1|SE6L1_HUMAN;P53602|MVD1_HUMAN;Q5TCS8|KAD9_HUMAN;Q9NVK5|FGOP2_HUMAN;Q16518|RPE65_HUMAN;P31930|QCR1_HUMAN;Q9BZJ7|GPR62_HUMAN;Q58WW2|DCAF6_HUMAN;O15050|TRNK1_HUMAN;Q49MI3|CERKL_HUMAN;Q6KC79|NIPBL_HUMAN;Q6N069|NAA16_HUMAN;Q7Z6G8|ANS1B_HUMAN;P28336|NMBR_HUMAN;Q6ZVH7|ESPNL_HUMAN;Q6PF15|KLH35_HUMAN;Q6NSJ2|PHLB3_HUMAN;O6034…			DeepNovo	0 0 26 38 30 0 0 5	EASEVARH
EDQDELVL	39.28	959.445	8	0	8	-8.2036	0.3716	-1.1	480.729	2	35.2047			27776	20240118_IP.raw	1	Q6TFL4|KLH24_HUMAN;Q96HM7|PED1B_HUMAN;P10619|PPGB_HUMAN;Q13395|TARB1_HUMAN;Q9UPY8|MARE3_HUMAN;A8K0S8|ME3L2_HUMAN;Q8IYX3|CC116_HUMAN;Q2NL67|PARP6_HUMAN;P56537|IF6_HUMAN;O43615|TIM44_HUMAN;Q8N7U6|EFHB_HUMAN;Q06323|PSME1_HUMAN;Q9UJA3|MCM8_HUMAN;O75808|CAN15_HUMAN;Q2VWA4|SKOR2_HUMAN;Q155Q3|DIXC1_HUMAN;P0DJH9|RD3L_HUMAN;P0C860|MS3L2_HUMAN;Q14151|SAFB2_HUMAN;Q9Y2Z2|MTO1_HUMAN;Q0VDD8|DYH14_HUMAN;P27797|…			DeepNovo	0 0 0 0 0 0 0 1	EDQDELVL
EDVPSE	26.69	674.276	6	33.3	6	-10.8853	0.9433	0.9	675.284	1	14.5893	4220000	17500000	9325	20240118_IP.raw	1	Q9ULX3|NOB1_HUMAN			DB Search	0 0 5 4 0 0	EDVPSE
LPLVDTHSKRT	62.64	1265.71	11	72.7	11	-22.3394	0.3166	0.4	422.911	3	15.2578	154000	704000	9856	20240118_IP.raw	2	P08670|VIME_HUMAN			DB Search	5 81 85 24 24 19 19 0 0 0 5	LPLVDTHSKRT
LRVAPEEHPVL	63.98	1258.7	11	72.7	11	-7.1491	0.5399	0.9	420.575	3	29.6441	1300000	6420000	24347	20240118_IP.raw	4	P60709|ACTB_HUMAN;A5A3E0|POTEF_HUMAN;P63261|ACTG_HUMAN			DB Search	0 0 10 16 5 3 7 42 22 0 5	LRVAPEEHPVL
EEVPPPLE	23.26	908.449	8	50	8	-14.3167	0.3504	4.3	455.234	2	23.2008			18464	20240118_IP.raw	3	Q8IXQ6|PARP9_HUMAN;O14979|HNRDL_HUMAN;Q8IX15|HOMEZ_HUMAN;Q5BKX5|ACTMP_HUMAN;P49750|YLPM1_HUMAN;P61812|TGFB2_HUMAN;Q7Z3B3|KANL1_HUMAN;O43711|TLX3_HUMAN;Q12906|ILF3_HUMAN;Q7Z353|HDX_HUMAN;Q9BXF3|CECR2_HUMAN;Q6UX07|DHR13_HUMAN;Q8NEN9|PDZD8_HUMAN;Q8NI35|INADL_HUMAN;Q8NFD5|ARI1B_HUMAN;Q14185|DOCK1_HUMAN;O95424|DEXI_HUMAN;Q7Z6E9|RBBP6_HUMAN;Q4LDE5|SVEP1_HUMAN;Q96K62|ZBT45_HUMAN;O15056|SYNJ2_HUMAN;A6NKD…			DeepNovo	5 26 0 0 0 0 49 5	EEVPPPLE
EEVQSLPLPL	46.42	1123.61	10	50	10	-13.6505	0.9492	-0.6	562.813	2	67.5433	1560000	7990000	49343	20240118_IP.raw	2	Q9NX24|NHP2_HUMAN			DB Search	0 0 2 2 3 4 4 0 0 0	EEVQSLPLPL
EFLPKE	16.54	761.396	6	33.3	6	-8.507	0.7923	1.7	381.706	2	29.6229	156000	500000	24284	20240118_IP.raw	1	O43182|RHG06_HUMAN;Q6ZMN8|CCNI2_HUMAN;Q13825|AUHM_HUMAN;Q9UJW8|ZN180_HUMAN;Q8WV37|ZN480_HUMAN;Q5TGP6|MROH9_HUMAN;Q12986|NFX1_HUMAN;Q58A45|PAN3_HUMAN;P0C7T5|ATX1L_HUMAN;Q9NVM4|ANM7_HUMAN;Q9C0D2|CE295_HUMAN;P32314|FOXN2_HUMAN;P78424|PO6F2_HUMAN;O60759|CYTIP_HUMAN;Q8NHQ9|DDX55_HUMAN;Q96Q42|ALS2_HUMAN;Q8NDH2|CC168_HUMAN;P19827|ITIH1_HUMAN;Q8N4F4|S22AO_HUMAN;Q9Y4G6|TLN2_HUMAN;O60241|AGRB2_HUMAN;Q6ZMT1…			DeepNovo	0 0 2 3 0 0	EFLPKE
EFVGA	18.74	521.249	5	20	5	-24.1172	0.0968	-0.1	522.256	1	14.6941	135000	548000	9189	20240118_IP.raw	1	Q9UBN4|TRPC4_HUMAN;Q8N653|LZTR1_HUMAN;Q9P1Q0|VPS54_HUMAN;Q9UL62|TRPC5_HUMAN			DB Search	5 0 0 0 0	EFVGA
EGAGP	16.85	429.186	5	20	5	-7.6241	0.2696	-3.1	430.192	1	24.1831	4430	176000	19421	20240118_IP.raw	1	P78559|MAP1A_HUMAN;Q8TAK6|OLIG1_HUMAN;Q92619|HMHA1_HUMAN;Q6ZP65|BICL1_HUMAN;Q8WXC6|CSN9_HUMAN;P11474|ERR1_HUMAN;Q8WUY3|PRUN2_HUMAN;A1L4H1|SRCRL_HUMAN;O00287|RFXAP_HUMAN;Q8IVF2|AHNK2_HUMAN;O43151|TET3_HUMAN;Q86TH1|ATL2_HUMAN;Q6Q788|APOA5_HUMAN;O94850|DEND_HUMAN;Q6TDP4|KLH17_HUMAN;Q9UEG4|ZN629_HUMAN;Q86UU9|TKN4_HUMAN;Q8IY17|PLPL6_HUMAN;Q8IZ83|A16A1_HUMAN;Q13033|STRN3_HUMAN;Q99466|NOTC4_HUMAN;A6NCS6…			DB Search	0 0 3 0 0	EGAGP
EGAVLGKGGKPQ	21.71	1139.63	12	50	12	-19.1197	0.56	4.3	380.885	3	9.109			2934	20240118_IP.raw	1	P25067|CO8A2_HUMAN			DB Search	3 0 0 0 0 0 0 20 8 8 7 5	EGAVLGKGGKPQ
LVSESSDVLPK	57.66	1172.63	11	63.6	11	-12.1709	0.6597	6.7	587.326	2	27.0083	670000	6440000	21864	20240118_IP.raw	4	P05787|K2C8_HUMAN			DB Search	5 5 6 6 3 0 0 2 4 0 0	LVSESSDVLPK
EGFPDKQPRK	50.08	1200.63	10	20	10	-11.4947	0.6934	1	601.32	2	16.8695	22700	278000	11830	20240118_IP.raw	2	P26447|S10A4_HUMAN			DB Search	0 0 0 2 2 0 0 0 0 0	EGFPDKQPRK
NEATGGKYVPR	51.19	1190.6	11	54.5	11	-16.5196	0.4681	0.7	397.876	3	11.1782	26200	351000	5324	20240118_IP.raw	1	P68371|TBB4B_HUMAN;P07437|TBB5_HUMAN			DB Search	0 0 61 81 0 0 0 31 31 17 5	NEATGGKYVPR
EGIAA	20.2	459.233	5	0	5	-2.5897	0.005	-2.3	460.239	1	25.2223	34400000	48600000	23950	20240118_IP.raw	6	P25398|RS12_HUMAN;Q9BXI3|5NT1A_HUMAN;Q6P1R4|DUS1L_HUMAN;Q9Y6E2|5MP1_HUMAN;Q6ZMY3|SPOC1_HUMAN;Q2VIQ3|KIF4B_HUMAN;Q08426|ECHP_HUMAN;O15528|CP27B_HUMAN			DB Search	0 0 0 0 0	EGIAA
EGKFGAP	33.6	704.349	7	71.4	7	-14.9044	0.2276	-1.2	353.182	2	10.6114	67600	3050000	4758	20240118_IP.raw	3	P28329|CLAT_HUMAN;Q08345|DDR1_HUMAN;Q9H1R3|MYLK2_HUMAN;Q7Z402|TMC7_HUMAN;Q9Y520|PRC2C_HUMAN;Q9H7Z7|PGES2_HUMAN;P40939|ECHA_HUMAN;Q12851|M4K2_HUMAN;Q14204|DYHC1_HUMAN;Q8TB61|S35B2_HUMAN;Q5T1M5|FKB15_HUMAN;P48634|PRC2A_HUMAN;O15050|TRNK1_HUMAN;Q9NZP6|NPAP1_HUMAN;O15040|TCPR2_HUMAN;Q7Z404|TMC4_HUMAN;Q05397|FAK1_HUMAN;Q16832|DDR2_HUMAN;Q9UHX1|PUF60_HUMAN;Q8TEA8|DTD1_HUMAN;Q5I0G3|MDH1B_HUMAN;O00358|FO…			DeepNovo	4 4 25 9 3 0 0	EGKFGAP
EGKFPEE	29.16	834.376	7	57.1	7	-14.8649	0.1794	1.4	418.196	2	10.5888	846000	7010000	4654	20240118_IP.raw	1	Q6ZS17|RIPR1_HUMAN;Q9NQV8|PRDM8_HUMAN;P07202|PERT_HUMAN;Q9C0F0|ASXL3_HUMAN;Q9Y5Q5|CORIN_HUMAN;Q9NZ56|FMN2_HUMAN;Q9Y5U5|TNR18_HUMAN;Q96DU9|PABP5_HUMAN;Q9HCC9|LST2_HUMAN;Q8N5D0|WDTC1_HUMAN;P04844|RPN2_HUMAN;A6NMS7|L37A1_HUMAN;O60879|DIAP2_HUMAN;Q96DY7|MTBP_HUMAN;Q765P7|MTSS2_HUMAN;Q9P212|PLCE1_HUMAN;O75182|SIN3B_HUMAN;Q63HN8|RN213_HUMAN;A6NM11|L37A2_HUMAN;O60309|L37A3_HUMAN;Q96ST3|SIN3A_HUMAN			DeepNovo	5 14 15 0 0 0 5	EGKFPEE
EGLAA	20.2	459.233	5	0	5	-6.0993	0.0044	-2.3	460.239	1	25.2223	34400000	48600000	23950	20240118_IP.raw	6	A0A494C0N9|F246B_HUMAN;Q16650|TBR1_HUMAN;H3BV60|TGR3L_HUMAN;Q9Y6V0|PCLO_HUMAN;Q8NFJ9|BBS1_HUMAN;H7BZ55|CRCC2_HUMAN;Q8IZD0|SAM14_HUMAN;Q96T76|MMS19_HUMAN;Q9H0U9|TSYL1_HUMAN;Q6ZUX3|TGRM2_HUMAN			DB Search	0 0 0 0 0	EGLAA
EGPPG	16.54	455.202	5	20	5	4.1912	0.0361	-1.7	456.208	1	33.852	6510000	7080000	27379	20240118_IP.raw	1	Q6AZY7|SCAR3_HUMAN;O95479|G6PE_HUMAN;A5PKW4|PSD1_HUMAN;Q9UHV2|SRTD1_HUMAN;P43403|ZAP70_HUMAN;P39060|COIA1_HUMAN;Q8WZ42|TITIN_HUMAN;P29400|CO4A5_HUMAN;P53420|CO4A4_HUMAN;Q8IV77|CNGA4_HUMAN;Q9Y242|TCF19_HUMAN;Q86Y26|NUTM1_HUMAN;Q14624|ITIH4_HUMAN;Q92835|SHIP1_HUMAN;P02462|CO4A1_HUMAN;P60827|C1QT8_HUMAN;P19484|TFEB_HUMAN;Q07092|COGA1_HUMAN;Q2UY09|COSA1_HUMAN;P20908|CO5A1_HUMAN;Q8N1Q8|THEM5_HUMAN;O60…			DB Search	0 0 0 0 5	EGPPG
EGVRTDKE	31.88	932.456	8	50	8	-14.1449	0.5232	5.5	467.238	2	18.1522	5570000	22700000	13121	20240118_IP.raw	1	P29728|OAS2_HUMAN;Q96T49|PP16B_HUMAN;Q6JBY9|CPZIP_HUMAN;Q6R6M4|U17L2_HUMAN;Q9BQI6|SLF1_HUMAN;Q15042|RB3GP_HUMAN;Q13724|MOGS_HUMAN;Q9Y2K6|UBP20_HUMAN;Q6ZN16|M3K15_HUMAN;Q2TBE0|C19L2_HUMAN;Q9H799|CPLN1_HUMAN;Q13698|CAC1S_HUMAN;Q7Z3Y7|K1C28_HUMAN;Q8NF91|SYNE1_HUMAN;Q7Z2T5|TRM1L_HUMAN;Q2MV58|TECT1_HUMAN;Q12884|SEPR_HUMAN;Q8N271|PROM2_HUMAN;Q9UKM7|MA1B1_HUMAN;Q06787|FMR1_HUMAN;Q99985|SEM3C_HUMAN;Q7RTZ…			DeepNovo	5 0 0 0 0 13 13 5	EGVRTDKE
NPLHLTGPRTE	54.43	1233.65	11	54.5	11	-3.1166	0.044	-8.9	412.219	3	24.0512			19306	20240118_IP.raw	1	Q8IWV8|UBR2_HUMAN;Q86UQ4|ABCAD_HUMAN;Q8WXI7|MUC16_HUMAN;Q8N468|MFD4A_HUMAN;Q8IWT6|LRC8A_HUMAN;P01730|CD4_HUMAN;Q969V4|TEKT1_HUMAN;P86397|HTD2_HUMAN;Q7Z6I6|RHG30_HUMAN;Q12772|SRBP2_HUMAN;Q9H706|GARE1_HUMAN;Q86X59|CQ082_HUMAN;Q9Y283|INVS_HUMAN;Q15485|FCN2_HUMAN;Q9Y5A7|NUB1_HUMAN;Q13751|LAMB3_HUMAN;Q86Y33|CD20B_HUMAN;Q06250|WIT1_HUMAN;Q7L1W4|LRC8D_HUMAN;O95460|MATN4_HUMAN;Q8N3Y3|LARG2_HUMAN;Q99788|C…			DeepNovo	0 0 16 28 66 9 0 0 0 37 5	NPLHLTGPRTE
EHGIDPT	32.58	767.345	7	42.9	7	-15.8355	0.7663	-0.6	384.68	2	10.9136			5085	20240118_IP.raw	1	P68371|TBB4B_HUMAN;Q9BVA1|TBB2B_HUMAN;Q13885|TBB2A_HUMAN;P07437|TBB5_HUMAN;P04350|TBB4A_HUMAN			DB Search	5 17 34 0 0 0 0	EHGIDPT
RAVGDDLGGYK	62.7	1149.58	11	63.6	11	-12.667	0.1906	3.4	384.201	3	12.79			7197	20240118_IP.raw	1	P09104|ENOG_HUMAN;Q16822|PCKGM_HUMAN;P21817|RYR1_HUMAN;Q15413|RYR3_HUMAN;Q92673|SORL_HUMAN;P13929|ENOB_HUMAN;Q9H4D0|CSTN2_HUMAN;Q6ZVD7|STOX1_HUMAN;Q9H2G9|GO45_HUMAN;Q96MI6|PPM1M_HUMAN;Q96BJ8|ELMO3_HUMAN;P06733|ENOA_HUMAN;P17010|ZFX_HUMAN;P55072|TERA_HUMAN;Q14D33|RTP5_HUMAN;Q9NR71|ASAH2_HUMAN;Q5T4B2|GT253_HUMAN;P49326|FMO5_HUMAN;Q9Y2X8|UB2D4_HUMAN;Q9BRQ4|CF300_HUMAN;Q9HCS4|TF7L1_HUMAN;O75417|DPOLQ…			DeepNovo	0 0 8 8 0 0 12 8 8 9 5	RAVGDDLGGYK
EHVTELL	24.11	839.439	7	85.7	7	3.1356	0.4058	-0.2	420.727	2	42.3674			31571	20240118_IP.raw	1	Q8NEB5|PLPP5_HUMAN;P21817|RYR1_HUMAN;Q8N9W5|DAAF3_HUMAN;Q9BPX3|CND3_HUMAN;O43248|HXC11_HUMAN;Q9ULI1|NWD2_HUMAN;Q9NT68|TEN2_HUMAN;P49754|VPS41_HUMAN;P35219|CAH8_HUMAN;Q8NHQ9|DDX55_HUMAN;O15528|CP27B_HUMAN;Q5T3U5|MRP7_HUMAN;Q5TC82|RC3H1_HUMAN;Q03721|KCNC4_HUMAN;Q96P65|QRFPR_HUMAN;P86434|AAS1_HUMAN;Q8NGF8|OR4B1_HUMAN;Q9BT17|MTG1_HUMAN;P52657|T2AG_HUMAN;Q96MW7|TIGD1_HUMAN;Q9H2K2|TNKS2_HUMAN;Q5F1R6|DJ…			DeepNovo	2 2 2 2 17 0 5	EHVTELL
EIAAG	20.6	459.233	5	20	5	9.8774	0.2451	-1.9	460.239	1	35.3326	127000000	156000000	28142	20240118_IP.raw	5	Q495C1|RN212_HUMAN;Q5VTT5|MYOM3_HUMAN;Q9NR99|MXRA5_HUMAN			DB Search	0 0 0 0 5	EIAAG
EIAPS	19.37	515.259	5	60	5	5.8873	0.0636	-1	516.266	1	32.0987	10300000	16300000	27270	20240118_IP.raw	1	Q96BY7|ATG2B_HUMAN;Q8TER0|SNED1_HUMAN;O75385|ULK1_HUMAN;Q6RVD6|SPAT8_HUMAN;Q96G42|KLD7B_HUMAN			DB Search	0 0 15 4 4	EIAPS
EIATA	21.85	503.259	5	0	5	-0.1622	0.5714	-1.6	504.266	1	25.3012	61800000	105000000	21167	20240118_IP.raw	8	O60641|AP180_HUMAN;Q9ULI3|HEG1_HUMAN;Q9NYU1|UGGG2_HUMAN			DB Search	0 0 0 0 0	EIATA
EIGAT	14.83	489.243	5	0	5	9.2133	0.2231	-1.3	490.25	1	36.1124	15700000	13300000	27885	20240118_IP.raw	2	P16112|PGCA_HUMAN;Q99798|ACON_HUMAN;Q86UL3|GPAT4_HUMAN;Q9P2Q2|FRM4A_HUMAN;P08572|CO4A2_HUMAN			DB Search	0 0 0 0 0	EIGAT
EIITA	21.55	545.306	5	0	5	28.4453	0.7708	7.5	546.317	1	67.7506	28500000	63900000	49880	20240118_IP.raw	6	Q8IZU8|DSEL_HUMAN;P08567|PLEK_HUMAN;Q8NGY2|OR6K2_HUMAN			DB Search	0 0 0 0 0	EIITA
EILSI	15.74	573.337	5	0	5	15.1716	0.3589	-2.7	574.343	1	75.2649	610000	2690000	56949	20240118_IP.raw	2	Q9NRJ5|PAPOB_HUMAN;Q96CT2|KLH29_HUMAN;Q9P212|PLCE1_HUMAN;P18075|BMP7_HUMAN;O60711|LPXN_HUMAN			DB Search	0 0 0 0 0	EILSI
EILSL	15.74	573.337	5	0	5	14.3835	0.3957	-2.7	574.343	1	75.2649	610000	2690000	56949	20240118_IP.raw	2	A4D1F6|LRRD1_HUMAN;Q8NG92|O13H1_HUMAN;O15397|IPO8_HUMAN;Q16589|CCNG2_HUMAN;O94854|K0754_HUMAN;Q9Y4K3|TRAF6_HUMAN;Q9GZT8|NIF3L_HUMAN;Q02505|MUC3A_HUMAN;O75330|HMMR_HUMAN;Q9NWL6|ASND1_HUMAN;Q9BRZ2|TRI56_HUMAN			DB Search	0 0 0 0 0	EILSL
EILTA	21.55	545.306	5	0	5	28.3446	0.7528	7.5	546.317	1	67.7506	28500000	63900000	49880	20240118_IP.raw	6	Q9BYP7|WNK3_HUMAN;Q8WZA0|LZIC_HUMAN;Q5JS13|RGPS1_HUMAN;Q9NUQ6|SPS2L_HUMAN;Q9ULH7|MRTFB_HUMAN;P05156|CFAI_HUMAN;Q5SXM8|DNLZ_HUMAN;Q16891|MIC60_HUMAN			DB Search	0 0 0 0 0	EILTA
EIPGA	22.53	485.248	5	0	5	11.9988	0.0039	-2.5	486.255	1	39.8108	12900000	14000000	31333	20240118_IP.raw	2	Q15652|JHD2C_HUMAN;Q9NWM0|SMOX_HUMAN;O15245|S22A1_HUMAN;Q8TAB5|CA216_HUMAN;Q96I25|SPF45_HUMAN;Q99972|MYOC_HUMAN;Q9UNY4|TTF2_HUMAN			DB Search	0 0 0 0 0	EIPGA
EISSI	17.01	547.285	5	20	5	16.9951	0.6029	-1.3	548.292	1	55.9672	5460000	15300000	40504	20240118_IP.raw	1	Q96QF0|RAB3I_HUMAN;Q5SW79|CE170_HUMAN;Q9UK41|VPS28_HUMAN;Q96QE5|TEFM_HUMAN;P00533|EGFR_HUMAN;Q9P0K7|RAI14_HUMAN;O75694|NU155_HUMAN;Q96L14|C170L_HUMAN;Q9NPC7|MYNN_HUMAN;Q9Y4F5|C170B_HUMAN			DB Search	0 0 0 0 5	EISSI
EISSL	17.01	547.285	5	20	5	16.5721	0.6097	-1.3	548.292	1	55.9672	5460000	15300000	40504	20240118_IP.raw	1	Q8NE28|STKL1_HUMAN;Q92896|GSLG1_HUMAN;Q12959|DLG1_HUMAN;Q8WXF3|REL3_HUMAN;Q6IQ55|TTBK2_HUMAN;O60282|KIF5C_HUMAN;Q6PKC3|TXD11_HUMAN;P07332|FES_HUMAN;Q8NET4|RTL9_HUMAN;O15117|FYB1_HUMAN;P48380|RFX3_HUMAN;Q99932|SPAG8_HUMAN;Q9HCE6|ARGAL_HUMAN;O43451|MGA_HUMAN;Q08378|GOGA3_HUMAN;P49335|PO3F4_HUMAN;Q5THK1|PR14L_HUMAN;P30622|CLIP1_HUMAN;Q8TF62|AT8B4_HUMAN			DB Search	0 0 0 0 5	EISSL
EISVG	18.49	503.259	5	0	5	-7.8583	0.1169	-1.6	504.266	1	25.3012	61800000	26400000	20689	20240118_IP.raw	2	Q92794|KAT6A_HUMAN;Q09666|AHNK_HUMAN;P51681|CCR5_HUMAN;P02748|CO9_HUMAN;P13591|NCAM1_HUMAN;Q8TB22|SPT20_HUMAN;M0R2J8|DCDC1_HUMAN;Q8NG66|NEK11_HUMAN			DB Search	0 0 0 0 0	EISVG
EITIS	17.82	561.301	5	20	5	6.4483	0.2536	5.6	562.311	1	45.548	152000	1730000	33344	20240118_IP.raw	2	Q15751|HERC1_HUMAN;O75445|USH2A_HUMAN;Q969R2|OSBP2_HUMAN;P59534|T2R39_HUMAN;Q6P1R3|MSD2_HUMAN;P35658|NU214_HUMAN;Q9Y6V0|PCLO_HUMAN;Q8TAX9|GSDMB_HUMAN;Q8NA57|CL050_HUMAN;Q9H9P8|L2HDH_HUMAN;P30085|KCY_HUMAN;Q15149|PLEC_HUMAN			DB Search	0 0 0 0 5	EITIS
EITLS	17.82	561.301	5	20	5	6.3281	0.2618	5.6	562.311	1	45.548	152000	1730000	33344	20240118_IP.raw	2	Q96K78|AGRG7_HUMAN;Q9NRR2|TRYG1_HUMAN;O60292|SI1L3_HUMAN;A6NK59|ASB14_HUMAN;Q96N23|CFA54_HUMAN;Q9ULB1|NRX1A_HUMAN;Q15697|ZN174_HUMAN;Q9Y6X0|SETBP_HUMAN;Q9Y4C0|NRX3A_HUMAN;Q16799|RTN1_HUMAN;P34913|HYES_HUMAN;Q709C8|VP13C_HUMAN;Q9H3S3|TMPS5_HUMAN;P20936|RASA1_HUMAN;Q07001|ACHD_HUMAN			DB Search	0 0 0 0 5	EITLS
EITVV	15.7	559.322	5	20	5	35.0557	0.597	4.6	560.332	1	73.4169	833000	1600000	54657	20240118_IP.raw	1	Q5YKI7|GGNB1_HUMAN;Q8WXG9|AGRV1_HUMAN;Q8WZ42|TITIN_HUMAN			DB Search	0 0 11 0 0	EITVV
EIVNP	28.33	570.301	5	20	5	-16.6771	0.2797	1.8	571.31	1	17.2385	264000	2500000	12091	20240118_IP.raw	1	Q9BYT9|ANO3_HUMAN;Q9NQC7|CYLD_HUMAN;Q8WWY3|PRP31_HUMAN;Q8IYU2|HACE1_HUMAN;Q9UMN6|KMT2B_HUMAN;O60522|TDRD6_HUMAN			DB Search	0 0 8 0 0	EIVNP
RVGSSNFRGGL	46.95	1148.61	11	54.5	11	-5.8752	0.7466	1.2	383.876	3	19.6263	232000	870000	14740	20240118_IP.raw	1	P05787|K2C8_HUMAN			DB Search	0 0 13 28 28 29 24 0 0 0 5	RVGSSNFRGGL
ELAAG	20.6	459.233	5	20	5	9.8831	0.2365	-1.9	460.239	1	35.3326	127000000	156000000	28142	20240118_IP.raw	5	Q8N2M4|TM86A_HUMAN;Q5U651|RAIN_HUMAN;Q6WKZ4|RFIP1_HUMAN;O75976|CBPD_HUMAN;Q14527|HLTF_HUMAN;Q96IY1|NSL1_HUMAN;Q96L96|ALPK3_HUMAN;Q92508|PIEZ1_HUMAN;Q9NQZ7|ENTP7_HUMAN;P25054|APC_HUMAN;Q8TCT8|SPP2A_HUMAN;Q9UKX5|ITA11_HUMAN;Q9UKL6|PPCT_HUMAN;P07954|FUMH_HUMAN;Q5SZK8|FREM2_HUMAN;Q14667|BLTP2_HUMAN			DB Search	0 0 0 0 5	ELAAG
ELAPS	19.37	515.259	5	60	5	5.631	0.0707	-1	516.266	1	32.0987	10300000	16300000	27270	20240118_IP.raw	1	Q12849|GRSF1_HUMAN;Q6F5E8|CARL2_HUMAN;Q6P1Q9|MET2B_HUMAN;O15439|MRP4_HUMAN;Q96IZ6|MET2A_HUMAN;Q8WUA8|TSK_HUMAN;Q86X83|COMD2_HUMAN;Q86TB3|ALPK2_HUMAN;Q49AM3|TTC31_HUMAN;Q8N766|EMC1_HUMAN;Q03060|CREM_HUMAN;Q92575|UBXN4_HUMAN;Q01892|SPIB_HUMAN;Q99650|OSMR_HUMAN			DB Search	0 0 15 4 4	ELAPS
ELATA	21.85	503.259	5	0	5	-0.2617	0.5773	-1.6	504.266	1	25.3012	61800000	105000000	21167	20240118_IP.raw	8	Q8WVR3|TPC14_HUMAN;Q9P217|ZSWM5_HUMAN;Q96S82|UBL7_HUMAN;Q0D2I5|IFFO1_HUMAN;P54136|SYRC_HUMAN;Q14CM0|FRPD4_HUMAN;Q9BWW7|SCRT1_HUMAN			DB Search	0 0 0 0 0	ELATA
SGPGSRISSSS	42.67	1020.48	11	90.9	11	-20.0048	0.3142	1.1	511.25	2	9.8558	272000	1970000	3807	20240118_IP.raw	1	P05787|K2C8_HUMAN			DB Search	5 7 22 10 2 0 4 6 8 7 5	SGPGSRISSSS
ELGAT	14.83	489.243	5	0	5	9.7284	0.2303	-1.3	490.25	1	36.1124	15700000	13300000	27885	20240118_IP.raw	2	Q5TAA0|TTC22_HUMAN;P58107|EPIPL_HUMAN;O94955|RHBT3_HUMAN;P28332|ADH6_HUMAN;Q9UIF7|MUTYH_HUMAN;P00325|ADH1B_HUMAN;P52790|HXK3_HUMAN;Q9NWM0|SMOX_HUMAN;Q13136|LIPA1_HUMAN;Q12768|WASC5_HUMAN;Q9Y2P4|S27A6_HUMAN;P07327|ADH1A_HUMAN;A2VEC9|SSPO_HUMAN;P00326|ADH1G_HUMAN;A7MD48|SRRM4_HUMAN			DB Search	0 0 0 0 0	ELGAT
ELISI	15.74	573.337	5	0	5	14.124	0.3816	-2.7	574.343	1	75.2649	610000	2690000	56949	20240118_IP.raw	2	Q6P1M9|ARMX5_HUMAN;Q709F0|ACD11_HUMAN			DB Search	0 0 0 0 0	ELISI
ELISL	15.74	573.337	5	0	5	13.7805	0.4134	-2.7	574.343	1	75.2649	610000	2690000	56949	20240118_IP.raw	2	Q6PI97|HOATZ_HUMAN;Q9P291|ARMX1_HUMAN;O15327|INP4B_HUMAN;Q6UB98|ANR12_HUMAN			DB Search	0 0 0 0 0	ELISL
ELITA	21.55	545.306	5	0	5	28.8088	0.7723	7.5	546.317	1	67.7506	28500000	63900000	49880	20240118_IP.raw	6	Q16799|RTN1_HUMAN;Q9NX78|TM260_HUMAN;P11532|DMD_HUMAN;Q9BZW7|TSG10_HUMAN;Q9ULI2|RIMKB_HUMAN;P56696|KCNQ4_HUMAN;Q70YC4|TALAN_HUMAN			DB Search	0 0 0 0 0	ELITA
ELLMKKE	31.44	889.494	7	42.9	7	-6.8166	0.0676	-3.4	445.753	2	19.8059	348000	1420000	15009	20240118_IP.raw	1	Q9NZL6|RGL1_HUMAN;P0C7W6|CC172_HUMAN;O95479|G6PE_HUMAN;O43248|HXC11_HUMAN;A0A0D9SF12|CC163_HUMAN;O95397|PKHA9_HUMAN;Q9GZR7|DDX24_HUMAN;Q92820|GGH_HUMAN;Q9Y2E8|SL9A8_HUMAN;Q5T011|SZT2_HUMAN;Q9Y6J0|CABIN_HUMAN;Q2TAA8|TXIP1_HUMAN;O94804|STK10_HUMAN;O15020|SPTN2_HUMAN;Q12968|NFAC3_HUMAN;P46721|SO1A2_HUMAN;Q15751|HERC1_HUMAN;P13584|CP4B1_HUMAN;Q8IYM0|F186B_HUMAN;Q9BY12|SCAPE_HUMAN;Q9Y4B5|MTCL1_HUMAN;Q…			DeepNovo	5 0 0 0 1 5 5	ELLMKKE
ELLSI	15.74	573.337	5	0	5	13.1861	0.3703	-2.7	574.343	1	75.2649	610000	2690000	56949	20240118_IP.raw	2	P22897|MRC1_HUMAN;Q96RW7|HMCN1_HUMAN;Q70CQ2|UBP34_HUMAN;Q5TEZ5|CF163_HUMAN			DB Search	0 0 0 0 0	ELLSI
ELLSL	15.74	573.337	5	0	5	12.6001	0.4093	-2.7	574.343	1	75.2649	610000	2690000	56949	20240118_IP.raw	2	Q8TDY2|RBCC1_HUMAN;O96024|B3GT4_HUMAN;Q92541|RTF1_HUMAN;P14373|TRI27_HUMAN;Q9NVU7|SDA1_HUMAN;Q9BU23|LMF2_HUMAN;P04798|CP1A1_HUMAN;Q9UBU9|NXF1_HUMAN;Q8N108|MIER1_HUMAN;Q8N3Y3|LARG2_HUMAN;Q8IY21|DDX60_HUMAN			DB Search	0 0 0 0 0	ELLSL
ELLTA	21.55	545.306	5	0	5	29.1173	0.7494	7.5	546.317	1	67.7506	28500000	63900000	49880	20240118_IP.raw	6	Q9Y6B7|AP4B1_HUMAN;Q8IWD5|MFS6L_HUMAN;A6NKX4|S22AV_HUMAN;Q96AY4|TTC28_HUMAN;Q9BYW1|GTR11_HUMAN;Q6P2D8|XRRA1_HUMAN;Q8N5I9|NOPC1_HUMAN;Q8WW52|F151A_HUMAN			DB Search	0 0 0 0 0	ELLTA
ELMKKIILE	24.8	1115.66	9	44.4	9	-11.1294	0.1588	3.1	372.896	3	28.1867			23022	20240118_IP.raw	1	Q7Z333|SETX_HUMAN			DB Search	0 0 3 0 0 0 2 10 5	ELMKKIILE
ELPGA	22.53	485.248	5	0	5	11.6525	0.007	-2.5	486.255	1	39.8108	12900000	14000000	31333	20240118_IP.raw	2	Q9BPX1|DHB14_HUMAN;O00462|MANBA_HUMAN;Q8N137|CNTRB_HUMAN;Q92953|KCNB2_HUMAN;Q8NFU7|TET1_HUMAN;O75751|S22A3_HUMAN;P04632|CPNS1_HUMAN;Q08357|S20A2_HUMAN;P07814|SYEP_HUMAN;P12645|BMP3_HUMAN;Q8HWS3|RFX6_HUMAN;U3KPV4|A3LT2_HUMAN;Q14184|DOC2B_HUMAN;Q8NBV8|SYT8_HUMAN;Q3SY56|SP6_HUMAN;Q8IXQ3|CI040_HUMAN			DB Search	0 0 0 0 0	ELPGA
ELPSLR	22.88	713.407	6	100	6	-17.1365	0.7191	1.4	357.711	2	15.5888	510000	1480000	10377	20240118_IP.raw	4	Q9ULD5|ZN777_HUMAN;Q9BWH6|RPAP1_HUMAN;P49418|AMPH_HUMAN;P24468|COT2_HUMAN;Q8TEH3|DEN1A_HUMAN;Q16610|ECM1_HUMAN;Q7Z7G8|VP13B_HUMAN;Q86UU1|PHLB1_HUMAN;Q7Z3V4|UBE3B_HUMAN;Q9GZU5|NYX_HUMAN;Q9HCM3|K1549_HUMAN;B1AL46|NTM2E_HUMAN;Q96JB5|CK5P3_HUMAN;A0A1B0GTH6|CS2IP_HUMAN;P04114|APOB_HUMAN;Q86WB0|ZC3C1_HUMAN;O43815|STRN_HUMAN;Q9BQI3|E2AK1_HUMAN;Q9UBF8|PI4KB_HUMAN;Q3KQV9|UAP1L_HUMAN;Q5VT03|NTM2D_HUMAN;Q12…			DeepNovo	2 2 13 5 5 5	ELPSLR
ELREEL	14.76	787.408	6	66.7	6	-7.0815	0.6312	1.5	394.712	2	22.9015	234000	937000	18369	20240118_IP.raw	1	Q9HAP2|MLXIP_HUMAN;Q14789|GOGB1_HUMAN;Q8WVV4|POF1B_HUMAN;Q9H2K8|TAOK3_HUMAN;Q9Y250|LZTS1_HUMAN;Q9HCM3|K1549_HUMAN;Q96EK4|THA11_HUMAN;Q6ZRK6|CCD73_HUMAN;A6H8Y1|BDP1_HUMAN;A6NGS2|ERIC4_HUMAN;Q08378|GOGA3_HUMAN;Q9NXE8|CWC25_HUMAN;P27708|PYR1_HUMAN;Q5T011|SZT2_HUMAN;Q8IYJ2|CJ067_HUMAN;Q9UJA3|MCM8_HUMAN;Q8NDD1|CA131_HUMAN;Q9BXX3|AN30A_HUMAN;O15344|TRI18_HUMAN;Q969N2|PIGT_HUMAN;Q6W2J9|BCOR_HUMAN;Q5VUD6…			DeepNovo	1 1 2 2 9 5	ELREEL
ELRVTQ	23.05	744.413	6	83.3	6	-3.3971	0.6459	1.1	373.214	2	23.6573	207000	961000	18775	20240118_IP.raw	1	Q5TA45|INT11_HUMAN;Q86VF2|IGFN1_HUMAN;P59046|NAL12_HUMAN;Q15413|RYR3_HUMAN;Q9BUA3|SPNDC_HUMAN;P36959|GMPR1_HUMAN;Q15116|PDCD1_HUMAN;Q5J8X5|M4A13_HUMAN;Q8NDV3|SMC1B_HUMAN;P29475|NOS1_HUMAN;Q8IWE5|PKHM2_HUMAN;O43194|GPR39_HUMAN;Q92621|NU205_HUMAN;O95714|HERC2_HUMAN;Q6YHK3|CD109_HUMAN;Q68DX3|FRPD2_HUMAN;Q15269|PWP2_HUMAN;Q9UKJ1|PILRA_HUMAN;Q9NYY8|FAKD2_HUMAN;Q9NYC9|DYH9_HUMAN;P19235|EPOR_HUMAN;Q9P0K…			DeepNovo	5 14 0 8 8 5	ELRVTQ
ELSSI	17.01	547.285	5	20	5	16.5671	0.5882	-1.3	548.292	1	55.9672	5460000	15300000	40504	20240118_IP.raw	1	Q9P2D8|UNC79_HUMAN;P35916|VGFR3_HUMAN;P43088|PF2R_HUMAN;P15260|INGR1_HUMAN;O00400|ACATN_HUMAN;Q7RTW8|OTOAN_HUMAN;Q8NB66|UN13C_HUMAN;Q8WXD9|CSKI1_HUMAN;Q92519|TRIB2_HUMAN;P54252|ATX3_HUMAN;Q8IWW6|RHG12_HUMAN;Q6R327|RICTR_HUMAN;P46098|5HT3A_HUMAN;Q9Y233|PDE10_HUMAN;Q96MR6|CFA57_HUMAN;O00214|LEG8_HUMAN			DB Search	0 0 0 0 5	ELSSI
ELSSL	17.01	547.285	5	20	5	16.6913	0.5881	-1.3	548.292	1	55.9672	5460000	15300000	40504	20240118_IP.raw	1	Q9NRY5|F1142_HUMAN;Q9Y5E8|PCDBF_HUMAN;Q9UPV0|CE164_HUMAN;Q9H2U9|ADAM7_HUMAN;P56537|IF6_HUMAN;Q9Y252|RNF6_HUMAN;Q6ZRK6|CCD73_HUMAN;Q8WZ42|TITIN_HUMAN;P46736|BRCC3_HUMAN;Q96JB5|CK5P3_HUMAN;P01742|HV169_HUMAN;Q9BXI6|TB10A_HUMAN;P0DP01|HV108_HUMAN;A0A0B4J2H0|HV69D_HUMAN;Q9UKZ1|CNO11_HUMAN;Q13045|FLII_HUMAN;O60296|TRAK2_HUMAN;Q9UPM8|AP4E1_HUMAN;O60706|ABCC9_HUMAN;Q7Z5L7|PODN_HUMAN;Q16254|E2F4_HUMAN;Q7…			DB Search	0 0 0 0 5	ELSSL
ELSVG	18.49	503.259	5	0	5	-6.8007	0.0999	-1.6	504.266	1	25.3012	61800000	26400000	20689	20240118_IP.raw	2	O75140|DEPD5_HUMAN;O95793|STAU1_HUMAN;Q9H2J7|S6A15_HUMAN;Q99983|OMD_HUMAN;Q8WXI4|ACO11_HUMAN;C9JH25|PRRT4_HUMAN;Q9BUZ4|TRAF4_HUMAN;P35968|VGFR2_HUMAN;A5LHX3|PSB11_HUMAN;O15394|NCAM2_HUMAN;Q8TB24|RIN3_HUMAN;P31269|HXA9_HUMAN			DB Search	0 0 0 0 0	ELSVG
SGPKAAEPVSR	52.36	1097.58	11	54.5	11	-21.1471	0.7045	1.7	366.869	3	9.166	53800	623000	3007	20240118_IP.raw	1	Q9UHD8|SEPT9_HUMAN			DB Search	0 0 0 0 0 14 19 38 27 11 5	SGPKAAEPVSR
ELTIS	17.82	561.301	5	20	5	6.2088	0.2692	5.6	562.311	1	45.548	152000	1730000	33344	20240118_IP.raw	2	Q2KJY2|KI26B_HUMAN;Q8TD84|DSCL1_HUMAN;O95428|PPN_HUMAN;Q96B97|SH3K1_HUMAN;Q8NG04|S2610_HUMAN;Q71RC2|LARP4_HUMAN;Q6ZWE6|PKHM3_HUMAN;Q8WZ64|ARAP2_HUMAN;Q9BXT5|TEX15_HUMAN;Q3T906|GNPTA_HUMAN			DB Search	0 0 0 0 5	ELTIS
ELTLS	17.82	561.301	5	20	5	6.2935	0.2803	5.6	562.311	1	45.548	152000	1730000	33344	20240118_IP.raw	2	Q9UQC9|CLCA2_HUMAN;Q86UE6|LRRT1_HUMAN;Q5JTD7|LRC73_HUMAN;P57075|UBS3A_HUMAN;Q9BQF6|SENP7_HUMAN;P78357|CNTP1_HUMAN;Q6P2E9|EDC4_HUMAN;Q96KQ4|ASPP1_HUMAN;P13646|K1C13_HUMAN;A2CJ06|DYTN_HUMAN;P01854|IGHE_HUMAN;Q6ZVD8|PHLP2_HUMAN;P30203|CD6_HUMAN;Q5THJ4|VP13D_HUMAN;Q9Y5E6|PCDB3_HUMAN;P15173|MYOG_HUMAN;Q96FI4|NEIL1_HUMAN;Q562E7|WDR81_HUMAN;Q99933|BAG1_HUMAN;Q96JM2|ZN462_HUMAN;Q96IQ7|VSIG2_HUMAN;Q5SZK8|…			DB Search	0 0 0 0 5	ELTLS
ELTVV	15.7	559.322	5	20	5	35.7097	0.6131	4.6	560.332	1	73.4169	833000	1600000	54657	20240118_IP.raw	1	Q8N6M6|AMPO_HUMAN;O15254|ACOX3_HUMAN;Q8TDW5|SYTL5_HUMAN;Q9ULQ1|TPC1_HUMAN;O60229|KALRN_HUMAN;Q96P20|NLRP3_HUMAN;Q9HCM3|K1549_HUMAN;Q9H0M0|WWP1_HUMAN;Q9HCM2|PLXA4_HUMAN;Q8TBZ2|MYBPP_HUMAN;Q8TE67|ES8L3_HUMAN;O75962|TRIO_HUMAN			DB Search	0 0 11 0 0	ELTVV
ELVNP	28.33	570.301	5	20	5	-20.8646	0.2843	1.8	571.31	1	17.2385	264000	2500000	12091	20240118_IP.raw	1	Q9H8Y8|GORS2_HUMAN;Q9ULT8|HECD1_HUMAN;Q14703|MBTP1_HUMAN;P57075|UBS3A_HUMAN;Q08999|RBL2_HUMAN;Q3ZCT8|KBTBC_HUMAN;Q6UY09|CEA20_HUMAN;Q3MIT2|PUS10_HUMAN;Q8WXW3|PIBF1_HUMAN			DB Search	0 0 8 0 0	ELVNP
EM(+15.99)PFPK	15.76	763.357	6	100	6	-11.1621	0.9356	1.1	382.686	2	14.306	4460000	14200000	9296	20240118_IP.raw	2	Q9P2F5|STOX2_HUMAN	Oxidation (M)	M2:Oxidation (M):1001.00	DeepNovo	2 2 13 13 5 5	EM(+15.99)PFPK
EMPFPK	22.82	747.362	6	66.7	6	-14.1821	0.8933	1.1	374.689	2	25.0599	830000	2130000	20678	20240118_IP.raw	1	Q9P2F5|STOX2_HUMAN			DeepNovo	0 0 16 16 14 5	EMPFPK
EPAFDKE	29.79	834.376	7	71.4	7	-14.8963	0.4989	1.4	418.196	2	10.5888	895000	14400000	4757	20240118_IP.raw	3	Q9ULD2|MTUS1_HUMAN;P00813|ADA_HUMAN;Q6P1N0|C2D1A_HUMAN;Q8NFP9|NBEA_HUMAN;Q9Y5I4|PCDC2_HUMAN;Q9P2E7|PCD10_HUMAN;P50851|LRBA_HUMAN;Q7Z401|MYCPP_HUMAN;Q15437|SC23B_HUMAN;Q0VDD8|DYH14_HUMAN;O43615|TIM44_HUMAN;P21953|ODBB_HUMAN;O95197|RTN3_HUMAN;Q6GPH6|IPIL1_HUMAN;Q14749|GNMT_HUMAN;Q9UN75|PCDAC_HUMAN;Q9HCJ1|ANKH_HUMAN;P12829|MYL4_HUMAN			DeepNovo	5 0 0 29 22 22 5	EPAFDKE
SLDKDPSQSAN	61.23	1160.53	11	63.6	11	-18.0394	0.4807	1.1	581.273	2	10.2118	1600000	6010000	3737	20240118_IP.raw	1	O75818|RPP40_HUMAN;Q01484|ANK2_HUMAN;P48637|GSHB_HUMAN;P46939|UTRN_HUMAN;Q8N5F7|NKAP_HUMAN;Q15517|CDSN_HUMAN;Q96EU7|C1GLC_HUMAN;Q5SR53|CA200_HUMAN;Q96JN0|LCOR_HUMAN;A0A1B0GVT2|SIM36_HUMAN;Q99877|H2B1N_HUMAN;P55039|DRG2_HUMAN;Q9P1Z9|CC180_HUMAN;Q6UXN8|CLC9A_HUMAN;Q9P225|DYH2_HUMAN;Q9UL54|TAOK2_HUMAN;Q8WYA1|BMAL2_HUMAN;Q8N660|NBPFF_HUMAN;Q96QP1|ALPK1_HUMAN;Q9HCJ0|TNR6C_HUMAN;Q9Y450|HBS1L_HUMAN;Q96J…			DeepNovo	0 0 0 0 8 7 7 60 71 57 5	SLDKDPSQSAN
EPGAT	21.85	473.212	5	60	5	-8.611	0.2044	-2	474.219	1	23.4005	1840000	1720000	22945	20240118_IP.raw	2	Q86UF2|CTGE6_HUMAN;Q96PE2|ARHGH_HUMAN;Q8IX94|CTGE4_HUMAN;Q9P281|BAHC1_HUMAN;A8MZ25|YQ037_HUMAN;Q99704|DOK1_HUMAN;A4D2H0|CTGEF_HUMAN;P0CG41|CTGE8_HUMAN;Q9ULI0|ATD2B_HUMAN;A4FU28|CTGE9_HUMAN;Q96P44|COLA1_HUMAN;O15047|SET1A_HUMAN			DB Search	0 0 5 2 2	EPGAT
EPTEEERAQRPR	37.46	1496.73	12	33.3	12	-20.7867	0.7099	0.5	375.191	4	9.2487	940000	5740000	3108	20240118_IP.raw	3	Q15056|IF4H_HUMAN			DB Search	0 0 52 29 16 6 0 0 0 0 1 1	EPTEEERAQRPR
EPVFG	40.62	547.264	5	60	5	-10.312	0.5982	0.4	548.272	1	27.1077	127000	1190000	22085	20240118_IP.raw	2	P16581|LYAM2_HUMAN;Q9Y2I9|TBC30_HUMAN;O75923|DYSF_HUMAN;O75792|RNH2A_HUMAN;O00187|MASP2_HUMAN;Q7Z769|S35E3_HUMAN;Q12794|HYAL1_HUMAN			DB Search	0 0 71 24 5	EPVFG
EPVM(+15.99)T	23.93	591.257	5	20	5	-2.2911	0.3171	-4.4	592.262	1	23.9053	187000	751000	18908	20240118_IP.raw	1	O60890|OPHN1_HUMAN;Q8N2Y8|RUSC2_HUMAN	Oxidation (M)	M4:Oxidation (M):1001.00	DB Search	0 0 53 0 0	EPVM(+15.99)T
SLKDDPSQSAN	62.64	1160.53	11	81.8	11	-17.4634	0.51	0.5	581.273	2	9.8124	3170000	23700000	3783	20240118_IP.raw	4	Q14789|GOGB1_HUMAN;Q9Y698|CCG2_HUMAN;Q9UII4|HERC5_HUMAN;Q15436|SC23A_HUMAN;Q8NEW0|ZNT7_HUMAN;P46939|UTRN_HUMAN;P35222|CTNB1_HUMAN;Q9Y5E8|PCDBF_HUMAN;Q8N5F7|NKAP_HUMAN;Q15517|CDSN_HUMAN;P20929|NEBU_HUMAN;Q5SR53|CA200_HUMAN;Q99877|H2B1N_HUMAN;Q96IC2|REXO5_HUMAN;P55039|DRG2_HUMAN;Q9H6V9|LDAH_HUMAN;Q6UXN8|CLC9A_HUMAN;Q9H2C1|LHX5_HUMAN;Q6STE5|SMRD3_HUMAN;Q8WYA1|BMAL2_HUMAN;Q9Y5E7|PCDB2_HUMAN;Q9HCJ0|TN…			DeepNovo	0 0 2 2 11 9 9 47 68 45 5	SLKDDPSQSAN
ERLERQERL	18.59	1227.67	9	44.4	9	-17.6047	0.1608	1.5	410.231	3	13.0959	230000	1710000	7550	20240118_IP.raw	1	Q8N8S7|ENAH_HUMAN			DB Search	5 8 7 0 0 1 1 0 5	ERLERQERL
SMQTIQKTTTR	60.43	1293.67	11	54.5	11	-18.2725	0.7318	0.8	432.231	3	10.0917	91700	723000	4152	20240118_IP.raw	1	P05783|K1C18_HUMAN			DB Search	0 0 0 19 19 28 28 6 0 0 3	SMQTIQKTTTR
ESGMQNMSIHT	55.98	1233.51	11	18.2	11	-3.8165	0.5789	0	617.763	2	27.1968	94700	604000	22022	20240118_IP.raw	1	P05787|K2C8_HUMAN			DB Search	0 0 0 0 32 28 0 0 0 0 0	ESGMQNMSIHT
SYVGDEAQSKR	71.43	1238.59	11	63.6	11	-18.6357	0.4531	1.8	413.871	3	10.1845	50200	515000	4262	20240118_IP.raw	1	P60709|ACTB_HUMAN;P63267|ACTH_HUMAN;P68133|ACTS_HUMAN;P62736|ACTA_HUMAN;P63261|ACTG_HUMAN;P68032|ACTC_HUMAN			DB Search	0 0 31 24 11 11 19 13 0 0 5	SYVGDEAQSKR
TIEQEKQAGES	68.5	1218.57	11	63.6	11	-19.2099	0.5929	1.5	610.295	2	9.7705	170000	1700000	3761	20240118_IP.raw	1	P62328|TYB4_HUMAN			DB Search	0 0 20 18 18 4 3 7 10 0 0	TIEQEKQAGES
ESVAA	18.63	475.228	5	0	5	-1.0085	0.1557	-2.3	476.234	1	27.2653	12200000	16900000	23468	20240118_IP.raw	2	Q96MC6|MF14A_HUMAN;Q96K76|UBP47_HUMAN;O75452|RDH16_HUMAN;P98164|LRP2_HUMAN;P29218|IMPA1_HUMAN;P08670|VIME_HUMAN;O43474|KLF4_HUMAN;Q8ND83|SLAI1_HUMAN			DB Search	0 0 0 0 0	ESVAA
ETAGP	23.52	473.212	5	0	5	-8.3419	0.2885	-2	474.219	1	23.4005	1840000	1720000	18487	20240118_IP.raw	2	Q86YV0|RASL3_HUMAN;O75683|SURF6_HUMAN;Q9P2F8|SI1L2_HUMAN;Q86UP0|CAD24_HUMAN;Q10586|DBP_HUMAN;Q6ZRI6|CO039_HUMAN;P56693|SOX10_HUMAN;Q02952|AKA12_HUMAN;Q8NEZ4|KMT2C_HUMAN;Q8TEP8|CE192_HUMAN			DB Search	0 0 0 0 0	ETAGP
ETAPT	19.31	517.238	5	0	5	-1.1081	0.7142	-0.8	518.245	1	30.1119	3680000	2320000	22913	20240118_IP.raw	1	Q92954|PRG4_HUMAN;Q9HCK8|CHD8_HUMAN;O95467|GNAS3_HUMAN;Q7Z5P9|MUC19_HUMAN;Q5THK1|PR14L_HUMAN;O43301|HS12A_HUMAN;Q10567|AP1B1_HUMAN;Q9Y2S2|CRYL1_HUMAN			DB Search	0 0 1 0 0	ETAPT
TLLIKTVETRD	26.81	1287.74	11	54.5	11	-7.2317	0.6144	1.4	430.255	3	28.0914			22936	20240118_IP.raw	3	P08670|VIME_HUMAN			DB Search	0 0 6 8 24 5 3 3 0 0 0	TLLIKTVETRD
ETIPT	23.71	559.285	5	20	5	-9.1583	0.8555	1.5	560.293	1	18.6537	2100000	12200000	13822	20240118_IP.raw	2	Q8WXI7|MUC16_HUMAN;P48664|EAA4_HUMAN;P46821|MAP1B_HUMAN;Q9H5J0|ZBTB3_HUMAN			DB Search	0 0 11 1 1	ETIPT
ETLPT	23.71	559.285	5	20	5	-10.2337	0.8557	1.5	560.293	1	18.6537	2100000	12200000	13822	20240118_IP.raw	2	Q8TE23|TS1R2_HUMAN;Q9H1I8|ASCC2_HUMAN;Q9UBS9|SUCO_HUMAN;Q96JX3|SRAC1_HUMAN;Q6MZQ0|PRR5L_HUMAN;Q969Q4|ARL11_HUMAN;Q8N4N8|KIF2B_HUMAN;P17980|PRS6A_HUMAN;Q96GW7|PGCB_HUMAN;P05813|CRBA1_HUMAN;Q8IZH2|XRN1_HUMAN			DB Search	0 0 11 1 1	ETLPT
ETLSHA	32.43	656.313	6	16.7	6	-8.2132	0.1459	1.7	657.321	1	22.9015	181000	800000	18123	20240118_IP.raw	1	Q5VYJ5|MALR1_HUMAN;A2RRP1|NBAS_HUMAN;Q5DX21|IGS11_HUMAN;Q9H6V9|LDAH_HUMAN;Q9UJJ7|RUSD1_HUMAN;Q01484|ANK2_HUMAN;Q16515|ASIC2_HUMAN;Q5VWP3|MLIP_HUMAN;Q9ULH1|ASAP1_HUMAN;P07225|PROS_HUMAN;Q6P2D8|XRRA1_HUMAN;Q03701|CEBPZ_HUMAN;Q9Y2H0|DLGP4_HUMAN;Q9H195|MUC3B_HUMAN;Q16890|TPD53_HUMAN			DeepNovo	5 1 0 0 0 0	ETLSHA
ETLSKTELPT	33.93	1117.59	10	20	10	-15.9882	0.8614	-2.4	559.799	2	18.6306			13822	20240118_IP.raw	1	Q12959|DLG1_HUMAN;P15621|ZNF44_HUMAN;Q8WWV6|FCAMR_HUMAN;Q9H477|RBSK_HUMAN;Q9Y259|CHKB_HUMAN;O43766|LIAS_HUMAN;Q9Y235|ABEC2_HUMAN;Q86YV6|MYLK4_HUMAN;Q8TCN5|ZN507_HUMAN;P43146|DCC_HUMAN;Q7Z3V4|UBE3B_HUMAN;Q7Z4L9|PPR42_HUMAN;Q8TBZ0|CC110_HUMAN;Q9H7D0|DOCK5_HUMAN;Q9Y2E8|SL9A8_HUMAN;Q6UB98|ANR12_HUMAN;Q5T011|SZT2_HUMAN;Q8NAV2|CH058_HUMAN;Q08050|FOXM1_HUMAN;Q6P3S1|DEN1B_HUMAN;Q8N1G2|CMTR1_HUMAN;Q8N7J2|…			DeepNovo	0 0 9 0 0 0 0 10 0 0	ETLSKTELPT
YDESGPSIVHR	78.93	1258.59	11	72.7	11	-7.6722	0.799	0.9	420.539	3	18.0698	1470000	6200000	13419	20240118_IP.raw	2	P60709|ACTB_HUMAN;Q9BYX7|ACTBM_HUMAN;Q6S8J3|POTEE_HUMAN;A5A3E0|POTEF_HUMAN;P0CG39|POTEJ_HUMAN;P63261|ACTG_HUMAN;P0CG38|POTEI_HUMAN			DB Search	0 0 0 7 7 7 4 4 5 4 4	YDESGPSIVHR
ETPAG	20.01	473.212	5	0	5	-8.8231	0.5978	-2	474.219	1	23.4005	1840000	862000	18872	20240118_IP.raw	1	Q14674|ESPL1_HUMAN;Q15124|PGM5_HUMAN;Q96B36|AKTS1_HUMAN;Q96EP0|RNF31_HUMAN;Q9Y261|FOXA2_HUMAN;Q8IZJ1|UNC5B_HUMAN;Q92543|SNX19_HUMAN;Q8TDV0|GP151_HUMAN;O75023|LIRB5_HUMAN;O14514|AGRB1_HUMAN;Q7Z6L0|PRRT2_HUMAN;P00966|ASSY_HUMAN			DB Search	1 1 1 0 0	ETPAG
ETPAT	23.44	517.238	5	0	5	-0.7249	0.546	-0.8	518.245	1	30.1119	3680000	4640000	22589	20240118_IP.raw	2	Q14204|DYHC1_HUMAN;P46940|IQGA1_HUMAN;Q9HAU0|PKHA5_HUMAN;A2RU67|F234B_HUMAN;Q13698|CAC1S_HUMAN;P09012|SNRPA_HUMAN;Q13576|IQGA2_HUMAN;Q02818|NUCB1_HUMAN;Q04756|HGFA_HUMAN;Q9H254|SPTN4_HUMAN;P50749|RASF2_HUMAN;O14917|PCD17_HUMAN			DB Search	0 0 0 0 0	ETPAT
ETPGA	23.61	473.212	5	60	5	-8.2876	0.6791	-2	474.219	1	23.4005	1840000	2590000	21710	20240118_IP.raw	3	O75533|SF3B1_HUMAN;P25391|LAMA1_HUMAN;Q9Y5Y0|FLVC1_HUMAN;P32314|FOXN2_HUMAN;Q15714|T22D1_HUMAN;Q13127|REST_HUMAN;Q96DF8|ESS2_HUMAN;Q9UDY2|ZO2_HUMAN;Q8NBI5|S43A3_HUMAN;Q9H0X9|OSBL5_HUMAN;P01877|IGHA2_HUMAN;O75969|AKAP3_HUMAN;P01876|IGHA1_HUMAN			DB Search	3 3 5 0 0	ETPGA
ETRDGQVINET	45.66	1260.59	11	27.3	11	-11.0546	0.7407	0.8	631.305	2	14.5072	489000	2660000	9025	20240118_IP.raw	1	P08670|VIME_HUMAN			DB Search	0 0 0 0 0 0 12 24 8 0 0	ETRDGQVINET
ETRDGQVINETS	33.09	1347.63	12	33.3	12	-11.2681	0.7364	1.7	674.822	2	14.3209	521000	2700000	8836	20240118_IP.raw	2	P08670|VIME_HUMAN			DB Search	0 0 0 0 0 0 23 61 69 31 0 0	ETRDGQVINETS
ETRDGQVINETSQ	55.38	1475.69	13	61.5	13	-10.488	0.6904	1.2	738.851	2	15.0552	5820000	47700000	10147	20240118_IP.raw	3	P08670|VIME_HUMAN			DB Search	5 0 0 0 0 0 25 61 46 46 67 32 5	ETRDGQVINETSQ
ETRDGQVINETSQH	48.99	1612.74	14	35.7	14	-14.7894	0.7898	1.3	538.589	3	12.265			6609	20240118_IP.raw	1	P08670|VIME_HUMAN			DB Search	0 0 0 0 0 0 48 14 10 10 7 0 0 0	ETRDGQVINETSQH
ETRDGQVINETSQHHD	59.71	1864.83	16	18.8	16	-17.2764	0.3187	1.1	467.215	4	10.8848	25300	976000	5038	20240118_IP.raw	2	P08670|VIME_HUMAN			DB Search	0 0 0 0 0 0 8 23 0 0 6 0 0 0 0 0	ETRDGQVINETSQHHD
ETRDGQVINETSQHHDD	46.55	1979.86	17	5.9	17	-16.2199	0.2764	0.4	495.972	4	11.4563	85100	518000	5591	20240118_IP.raw	1	P08670|VIME_HUMAN			DB Search	0 0 0 0 0 1 5 0 0 0 0 0 0 0 0 0 0	ETRDGQVINETSQHHDD
EVDPNIQAVR	51.24	1139.59	10	50	10	-10.1288	0.7209	0.9	570.804	2	23.5561	455000	3090000	18644	20240118_IP.raw	2	P05787|K2C8_HUMAN			DB Search	0 0 8 4 4 3 0 0 0 2	EVDPNIQAVR
EVDPNIQAVRT	54.97	1240.64	11	45.5	11	-9.154	0.7417	1.3	621.329	2	26.4007	204000	1820000	21573	20240118_IP.raw	2	P05787|K2C8_HUMAN			DB Search	0 0 26 16 16 16 13 0 0 0 0	EVDPNIQAVRT
EVDPNIQAVRTQE	60.1	1497.74	13	46.2	13	-10.1373	0.6994	0.4	749.879	2	28.0555	358000	3180000	22802	20240118_IP.raw	2	P05787|K2C8_HUMAN			DB Search	0 0 0 13 13 49 38 10 10 0 0 0 0	EVDPNIQAVRTQE
EVIAT	21.59	531.29	5	60	5	17.0465	0.1179	-1.8	532.297	1	44.7132	3880000	4450000	32507	20240118_IP.raw	2	P02775|CXCL7_HUMAN;P19876|CXCL3_HUMAN;Q14997|PSME4_HUMAN;Q6UXI7|VITRN_HUMAN;P19875|CXCL2_HUMAN;Q8WZ75|ROBO4_HUMAN;Q3ZCN5|OTOGL_HUMAN;O15503|INSI1_HUMAN;O43439|MTG8R_HUMAN;Q8WZ60|KLHL6_HUMAN;P09341|GROA_HUMAN;Q96DN5|TBC31_HUMAN			DB Search	3 0 0 4 4	EVIAT
YETALKAEGPL	68.49	1190.62	11	63.6	11	-10.9342	0.3568	-5.7	596.313	2	26.5288			21546	20240118_IP.raw	3	Q86V59|PNM8A_HUMAN;Q8N0V5|GNT2A_HUMAN;Q00610|CLH1_HUMAN;P45974|UBP5_HUMAN;Q9Y5Y7|LYVE1_HUMAN;Q6ZRS2|SRCAP_HUMAN;Q8N7U6|EFHB_HUMAN;Q58FF7|H90B3_HUMAN;Q13535|ATR_HUMAN;O95396|MOCS3_HUMAN;Q9P209|CEP72_HUMAN;Q5VSG8|MANEL_HUMAN;Q9C093|SPEF2_HUMAN;Q9Y2P5|S27A5_HUMAN;Q09666|AHNK_HUMAN;A2RTX5|SYTC2_HUMAN;O76027|ANXA9_HUMAN;O14513|NCKP5_HUMAN;Q9BPW9|DHRS9_HUMAN;Q15768|EFNB3_HUMAN;P30408|T4S1_HUMAN;Q9H446|…			DeepNovo	0 0 87 23 23 0 0 6 2 2 3	YETALKAEGPL
EVLAT	21.59	531.29	5	60	5	14.7301	0.1251	-1.8	532.297	1	44.7132	3880000	4450000	32507	20240118_IP.raw	2	Q96SF2|TCPQM_HUMAN;Q9Y5J1|UTP18_HUMAN;Q8N4F0|BPIB2_HUMAN;A6NM43|TCPQL_HUMAN;Q8IZD2|KMT2E_HUMAN;Q96JY6|PDLI2_HUMAN;Q9H4A3|WNK1_HUMAN;Q5W0V3|FHI2A_HUMAN;A8MZ97|CB074_HUMAN;Q14676|MDC1_HUMAN;Q8IVM8|S22A9_HUMAN;O75923|DYSF_HUMAN;Q9BZF1|OSBL8_HUMAN;Q6ZUF6|NC336_HUMAN;O00358|FOXE1_HUMAN;Q9HCM1|RESF1_HUMAN;Q6PI48|SYDM_HUMAN;Q14517|FAT1_HUMAN			DB Search	3 0 0 4 4	EVLAT
AAPRPPPKPM(+15.99)	37.31	1076.58	10	60	10	-18.3042	0.5914	1.3	359.868	3	9.3936			3283	20240118_IP.raw	1	Q5JNZ5|RS26L_HUMAN;P62854|RS26_HUMAN	Oxidation (M)	M10:Oxidation (M):1001.00	DB Search	0 0 0 0 3 3 2 2 2 2	AAPRPPPKPM(+15.99)
EVQLEQLRPFS	50.2	1344.7	11	45.5	11	-1.772	0.8111	3.8	673.362	2	51.5551			36890	20240118_IP.raw	1	Q96D71|REPS1_HUMAN			DB Search	0 0 0 15 9 6 6 4 0 0 0	EVQLEQLRPFS
EVTTA	20.28	519.254	5	0	5	-0.4117	0.5901	-1.4	520.261	1	25.0599	21600000	22100000	19410	20240118_IP.raw	5	Q9NR09|BIRC6_HUMAN;P18583|SON_HUMAN;Q8TDN2|KCNV2_HUMAN;P42566|EPS15_HUMAN			DB Search	0 0 0 0 0	EVTTA
EYLMRRKL	41.18	1107.62	8	0	8	5.3681	0.4113	-2.8	554.817	2	30.8742			25007	20240118_IP.raw	1	Q969F0|FATE1_HUMAN;Q5T4F4|ZFY27_HUMAN;Q2M3D2|EX3L2_HUMAN;Q9UN42|AT1B4_HUMAN;P23246|SFPQ_HUMAN;Q14493|SLBP_HUMAN;Q9BZW7|TSG10_HUMAN;Q14204|DYHC1_HUMAN;Q8IW41|MAPK5_HUMAN;P0C7P2|RFL3S_HUMAN;Q8WXH0|SYNE2_HUMAN;Q6Q788|APOA5_HUMAN;Q96RS0|TGS1_HUMAN;O00233|PSMD9_HUMAN;Q6NXS1|IPP2B_HUMAN;Q8TDD5|MCLN3_HUMAN;Q96JM4|LRIQ1_HUMAN;Q9Y6Q5|AP1M2_HUMAN;Q96PF1|TGM7_HUMAN;Q9ULD4|BRPF3_HUMAN;Q15233|NONO_HUMAN;Q8NCE…			DeepNovo	0 0 1 0 0 0 0 0	EYLMRRKL
AM(+15.99)AAFPKKQN	50.06	1120.57	10	100	10	-21.755	0.5737	2	374.531	3	9.4303	621000	5320000	3280	20240118_IP.raw	1	O60404|O10H3_HUMAN;P14406|CX7A2_HUMAN;Q9H9L3|I20L2_HUMAN;Q96IZ5|RBM41_HUMAN;O75396|SC22B_HUMAN;Q6UVJ0|SAS6_HUMAN;P78406|RAE1L_HUMAN;Q7Z570|Z804A_HUMAN;Q6ZW49|PAXI1_HUMAN;Q2NL67|PARP6_HUMAN;Q6PEV8|F199X_HUMAN;Q9UGU5|HMGX4_HUMAN;P32455|GBP1_HUMAN;Q9P219|DAPLE_HUMAN;Q8IZX4|TAF1L_HUMAN;P19622|HME2_HUMAN;Q9UHV7|MED13_HUMAN;Q460N5|PAR14_HUMAN;Q8WWX8|SC5AB_HUMAN;P0DMB1|P23D2_HUMAN;Q7Z5J8|ANKAR_HUMAN;O43…	Oxidation (M)	M2:Oxidation (M):1001.00	DeepNovo	4 4 12 6 36 14 14 4 4 5	AM(+15.99)AAFPKKQN
AMAAFPKKQN	53.9	1104.58	10	80	10	-15.5987	0.6836	0.6	369.199	3	11.8221	2240000	11400000	6010	20240118_IP.raw	5	O60404|O10H3_HUMAN;P14406|CX7A2_HUMAN;Q9H9L3|I20L2_HUMAN;Q96IZ5|RBM41_HUMAN;O75396|SC22B_HUMAN;Q6UVJ0|SAS6_HUMAN;P78406|RAE1L_HUMAN;Q7Z570|Z804A_HUMAN;Q6ZW49|PAXI1_HUMAN;Q2NL67|PARP6_HUMAN;Q6PEV8|F199X_HUMAN;Q9UGU5|HMGX4_HUMAN;P32455|GBP1_HUMAN;Q9P219|DAPLE_HUMAN;Q8IZX4|TAF1L_HUMAN;P19622|HME2_HUMAN;Q9UHV7|MED13_HUMAN;Q460N5|PAR14_HUMAN;Q8WWX8|SC5AB_HUMAN;P0DMB1|P23D2_HUMAN;Q7Z5J8|ANKAR_HUMAN;O43…			DeepNovo	0 0 11 6 34 8 8 2 2 2	AMAAFPKKQN
EYPDRIMNTF	65.45	1284.58	10	50	10	5.432	0.7983	-0.1	643.298	2	49.1198	8550000	95600000	35343	20240118_IP.raw	3	P68371|TBB4B_HUMAN;Q13509|TBB3_HUMAN;Q9BVA1|TBB2B_HUMAN;Q13885|TBB2A_HUMAN;P07437|TBB5_HUMAN			DB Search	0 0 5 5 0 0 0 4 6 5	EYPDRIMNTF
EYSTTTLV	31.93	912.444	8	25	8	-13.9149	0.0356	2.2	457.23	2	23.964	1420000	7490000	19025	20240118_IP.raw	2	Q8WXI7|MUC16_HUMAN;Q8NG99|OR7G2_HUMAN;O43837|IDH3B_HUMAN;O60245|PCDH7_HUMAN;Q8TDJ6|DMXL2_HUMAN;Q8TE56|ATS17_HUMAN;Q9Y462|ZN711_HUMAN;Q6IE37|OVOS1_HUMAN;P01266|THYG_HUMAN;Q02817|MUC2_HUMAN;Q86UP3|ZFHX4_HUMAN;Q9Y2E8|SL9A8_HUMAN;P17010|ZFX_HUMAN;P11586|C1TC_HUMAN;Q9C0A1|ZFHX2_HUMAN;Q6V1P9|PCD23_HUMAN;Q13952|NFYC_HUMAN;Q14651|PLSI_HUMAN;Q3SXY7|LRIT3_HUMAN;O00400|ACATN_HUMAN;Q9H195|MUC3B_HUMAN;Q53EZ4|…			DeepNovo	5 9 0 0 0 0 0 0	EYSTTTLV
FAAPKQKN	32.82	902.497	8	50	8	-14.6465	0.313	5.2	452.258	2	16.6417			11579	20240118_IP.raw	1	Q12796|PNRC1_HUMAN;Q9HBJ0|PLAC1_HUMAN;O94875|SRBS2_HUMAN;Q96IZ5|RBM41_HUMAN;Q96PE2|ARHGH_HUMAN;O15446|RPA34_HUMAN;Q2NL67|PARP6_HUMAN;Q6PEV8|F199X_HUMAN;Q9UGU5|HMGX4_HUMAN;Q9GZR7|DDX24_HUMAN;Q96L73|NSD1_HUMAN;Q9UBN6|TR10D_HUMAN;P83731|RL24_HUMAN;Q460N5|PAR14_HUMAN;Q5F1R6|DJC21_HUMAN;Q96G27|WBP1_HUMAN;Q8NEN9|PDZD8_HUMAN;Q96IS3|RAX2_HUMAN;Q8NE31|FA13C_HUMAN;Q02880|TOP2B_HUMAN;Q15361|TTF1_HUMAN;Q8N9C…			DeepNovo	3 0 0 8 8 0 0 3	FAAPKQKN
DESGPSIVHR	79.31	1095.53	10	80	10	-11.7782	0.6776	0.9	548.773	2	13.8816	669000	9480000	8536	20240118_IP.raw	7	P60709|ACTB_HUMAN;Q9BYX7|ACTBM_HUMAN;Q6S8J3|POTEE_HUMAN;A5A3E0|POTEF_HUMAN;P0CG39|POTEJ_HUMAN;P63261|ACTG_HUMAN;P0CG38|POTEI_HUMAN			DB Search	0 0 46 46 8 7 7 11 5 5	DESGPSIVHR
FAGDDAPR	35.08	847.382	8	50	8	-14.6296	0.7	1.5	424.699	2	12.3271			6677	20240118_IP.raw	1	P60709|ACTB_HUMAN;Q6S8J3|POTEE_HUMAN;P63267|ACTH_HUMAN;P68133|ACTS_HUMAN;P62736|ACTA_HUMAN;A5A3E0|POTEF_HUMAN;P0CG39|POTEJ_HUMAN;P63261|ACTG_HUMAN;P68032|ACTC_HUMAN;P0CG38|POTEI_HUMAN			DB Search	5 20 0 0 9 0 0 4	FAGDDAPR
FAGDDARP	33.3	847.382	8	37.5	8	-13.5369	0.7494	1.5	424.699	2	12.4759	233000	1580000	7105	20240118_IP.raw	1	Q3L8U1|CHD9_HUMAN;P60709|ACTB_HUMAN;P48165|CXA8_HUMAN;Q9BVJ6|UT14A_HUMAN;Q9H7B2|RPF2_HUMAN;P62736|ACTA_HUMAN;P24821|TENA_HUMAN;P63261|ACTG_HUMAN;P0CG38|POTEI_HUMAN;P09884|DPOLA_HUMAN;Q9BWP8|COL11_HUMAN;Q96GW9|SYMM_HUMAN;A6NDG6|PGP_HUMAN;Q5TAP6|UT14C_HUMAN;P0CG39|POTEJ_HUMAN;Q8WZ42|TITIN_HUMAN;O75969|AKAP3_HUMAN;Q9BYX7|ACTBM_HUMAN;P42768|WASP_HUMAN;Q9P1W3|CSC1_HUMAN;O94992|HEXI1_HUMAN;P18509|PACA_…			DeepNovo	5 29 0 0 9 0 0 0	FAGDDARP
FAGRN	15.98	563.282	5	40	5	3.2114	0.3755	-3.7	564.287	1	34.5164	11500000	7270000	25570	20240118_IP.raw	1	Q9Y6X2|PIAS3_HUMAN;Q86WI0|LHPL1_HUMAN;Q9NXL9|MCM9_HUMAN;P06733|ENOA_HUMAN;O75928|PIAS2_HUMAN;Q00973|B4GN1_HUMAN;Q8NHY0|B4GN2_HUMAN			DB Search	5 0 0 0 5	FAGRN
FAPLF	17.4	593.321	5	40	5	-50.2561	0.2225	8.1	594.333	1	30.1539	3030000	2460000	21610	20240118_IP.raw	1	Q99638|RAD9A_HUMAN;Q8TBG9|SYNPR_HUMAN;Q3SYC2|MOGT2_HUMAN			DB Search	5 0 0 0 5	FAPLF
FATASVH	24.24	731.36	7	57.1	7	-13.679	0.2438	1.4	366.688	2	11.9029	36000	173000	6106	20240118_IP.raw	1	Q3MII6|TBC25_HUMAN;P53597|SUCA_HUMAN;Q86UW7|CAPS2_HUMAN;Q9Y5H7|PCDA5_HUMAN;O60244|MED14_HUMAN;Q14190|SIM2_HUMAN;Q9Y5I0|PCDAD_HUMAN;Q9UN74|PCDA4_HUMAN;O60522|TDRD6_HUMAN;Q9BZQ8|NIBA1_HUMAN;Q9NYQ7|CELR3_HUMAN;Q5T3U5|MRP7_HUMAN;O14581|OR7AH_HUMAN;O75475|PSIP1_HUMAN;O95998|I18BP_HUMAN;O75083|WDR1_HUMAN;Q9ULU8|CAPS1_HUMAN;Q9UN72|PCDA7_HUMAN;Q15622|OR7A5_HUMAN;O95180|CAC1H_HUMAN;Q14164|IKKE_HUMAN;Q9Y5H…			DeepNovo	5 13 0 0 0 13 5	FATASVH
FAVPF	28.65	579.306	5	40	5	-44.1344	0.7165	8.8	580.318	1	30.1494	11000000	13800000	22994	20240118_IP.raw	2	Q9NP70|AMBN_HUMAN;P78527|PRKDC_HUMAN;Q7Z402|TMC7_HUMAN;P25106|ACKR3_HUMAN;P41231|P2RY2_HUMAN;Q2M385|MPEG1_HUMAN;P51665|PSMD7_HUMAN			DB Search	0 0 0 2 2	FAVPF
FDAGV	23.73	507.233	5	0	5	-6.2591	0.2956	1.8	508.241	1	28.9084	303000	1100000	23412	20240118_IP.raw	1	P55327|TPD52_HUMAN;Q9H9P8|L2HDH_HUMAN			DB Search	0 0 0 0 0	FDAGV
FDAVVLLKGT	37.44	1061.61	10	10	10	31.2724	0.1626	7.3	531.817	2	80.0515	5590000	11100000	64228	20240118_IP.raw	17	Q86UK7|ZN598_HUMAN			HOMOLOG	0 0 0 0 0 0 0 0 0 5	FDAVVLLKGT
EEEDPGPFPK	27.41	1143.51	10	60	10	-16.7695	0.673	1.4	382.177	3	14.1833	7270	548000	8810	20240118_IP.raw	2	Q8IXH8|CAD26_HUMAN			DB Search	5 5 0 0 0 0 12 12 7 5	EEEDPGPFPK
FDFDKE	21.14	799.339	6	50	6	-7.1746	0.5237	-0.2	400.677	2	28.3802			23165	20240118_IP.raw	1	Q75N90|FBN3_HUMAN;Q8N7X2|STPG3_HUMAN;Q96A49|SYAP1_HUMAN;O15040|TCPR2_HUMAN;Q9Y5S2|MRCKB_HUMAN			DeepNovo	5 0 0 8 0 5	FDFDKE
FEENVPPPKK	44.44	1183.62	10	50	10	-13.8956	0.8801	1.1	395.549	3	11.6794	430000	2380000	5866	20240118_IP.raw	4	Q9H9L3|I20L2_HUMAN;O95819|M4K4_HUMAN;P21817|RYR1_HUMAN;P46939|UTRN_HUMAN;Q9H2G4|TSYL2_HUMAN;Q9Y6X0|SETBP_HUMAN;Q8IXK0|PHC2_HUMAN;Q86TB9|PATL1_HUMAN;Q9UPW0|FOXJ3_HUMAN;P52566|GDIR2_HUMAN;Q6ZRG5|YQ015_HUMAN;Q6R327|RICTR_HUMAN;P48436|SOX9_HUMAN;Q8NBN3|TM87A_HUMAN;A4D0S4|LAMB4_HUMAN;Q5JU85|IQEC2_HUMAN;O60309|L37A3_HUMAN;Q5SYE7|NHSL1_HUMAN;P78310|CXAR_HUMAN;O94991|SLIK5_HUMAN;Q7Z6E9|RBBP6_HUMAN;Q96L91…			DeepNovo	0 0 8 8 0 56 17 5 0 0	FEENVPPPKK
EEFVQMMTAK	49.54	1212.55	10	60	10	-24.7294	0.4269	6.9	405.194	3	12.9571			7389	20240118_IP.raw	1	P0DP23|CALM1_HUMAN;P0DP25|CALM3_HUMAN;P0DP24|CALM2_HUMAN			DB Search	0 0 0 0 52 23 23 15 5 5	EEFVQMMTAK
EKDKHIEEVR	45.26	1281.67	10	60	10	-22.9119	0.6787	1.3	428.23	3	9.2004	118000	836000	3060	20240118_IP.raw	1	P16949|STMN1_HUMAN			DB Search	0 0 0 0 16 18 5 5 3 3	EKDKHIEEVR
FEGFPDKQPRKK	53.49	1475.79	12	50	12	-11.9257	0.2042	1.8	369.955	4	14.1833	5560000	15500000	8980	20240118_IP.raw	7	P26447|S10A4_HUMAN			DB Search	0 0 4 0 42 34 33 33 0 0 0 3	FEGFPDKQPRKK
FENEALKG	44.95	906.445	8	50	8	-8.1542	0.4646	-2.8	454.228	2	17.9262	29600	265000	12915	20240118_IP.raw	1	Q96Q06|PLIN4_HUMAN;Q9Y6F1|PARP3_HUMAN;O95347|SMC2_HUMAN;Q9H2G9|GO45_HUMAN;P35542|SAA4_HUMAN;Q8TBZ2|MYBPP_HUMAN;Q08378|GOGA3_HUMAN;P09848|LPH_HUMAN;O60566|BUB1B_HUMAN;Q9HCD6|TANC2_HUMAN;Q9H3S7|PTN23_HUMAN;P20794|MAK_HUMAN;P35247|SFTPD_HUMAN;Q17RM4|CC142_HUMAN;Q71F56|MD13L_HUMAN;O75151|PHF2_HUMAN;P38646|GRP75_HUMAN;P56851|EP3B_HUMAN;Q9H5V7|IKZF5_HUMAN;Q15025|TNIP1_HUMAN;Q8N139|ABCA6_HUMAN;Q00613|HS…			DeepNovo	0 0 9 9 11 11 0 0	FENEALKG
FEQEM	16.03	682.263	5	40	5	-13.9047	0.6085	1.2	683.271	1	22.47	31200	214000	17779	20240118_IP.raw	1	P60709|ACTB_HUMAN;Q6S8J3|POTEE_HUMAN;Q562R1|ACTBL_HUMAN;Q9H2G2|SLK_HUMAN;A5A3E0|POTEF_HUMAN;P0CG39|POTEJ_HUMAN;P63261|ACTG_HUMAN;P0CG38|POTEI_HUMAN			DB Search	0 0 16 0 5	FEQEM
ELERVAKSNR	44.06	1200.66	10	60	10	-20.1548	0.7567	1.5	401.227	3	9.0312	54300	673000	2841	20240118_IP.raw	1	P46782|RS5_HUMAN			DB Search	5 26 23 0 0 12 30 0 0 5	ELERVAKSNR
FGMPI	24.26	563.278	5	0	5	-36.6579	0.5111	3.1	564.287	1	34.5164	17900000	9900000	27144	20240118_IP.raw	2	Q9NY91|SC5A4_HUMAN;Q5VWM4|PRAM8_HUMAN;Q5VXH5|PRAM7_HUMAN			DB Search	0 0 0 0 0	FGMPI
FGMPL	24.26	563.278	5	0	5	-39.8299	0.5131	3.1	564.287	1	34.5164	17900000	9900000	27144	20240118_IP.raw	2	O43182|RHG06_HUMAN;Q8NFA0|UBP32_HUMAN;Q13017|RHG05_HUMAN;Q6ZUG5|YC006_HUMAN;P35125|UBP6_HUMAN			DB Search	0 0 0 0 0	FGMPL
FHTAPPT	20.75	769.376	7	42.9	7	-3.6542	0.2838	0.6	385.695	2	21.8309	17900	188000	16973	20240118_IP.raw	1	Q9Y3S1|WNK2_HUMAN			DB Search	0 0 13 0 0 11 5	FHTAPPT
FHTGG	21.95	517.229	5	20	5	-5.4169	0.4339	-4.4	518.234	1	24.2215	754000	8070000	19547	20240118_IP.raw	3	A6NNS2|DRS7C_HUMAN;E7ETH6|Z587B_HUMAN;Q10571|MN1_HUMAN			DB Search	0 0 46 0 0	FHTGG
FIHTLT	19.01	730.401	6	83.3	6	-21.7825	0.3736	-5.4	366.206	2	13.2287	134000	1130000	7729	20240118_IP.raw	1	Q96S65|CSRN1_HUMAN			DB Search	5 16 0 2 16 5	FIHTLT
FIQPE	15.28	632.317	5	20	5	-12.6788	0.9101	1.7	633.325	1	26.3912	63800	361000	21416	20240118_IP.raw	1	Q8IV35|WDR49_HUMAN;Q01538|MYT1_HUMAN;Q96K76|UBP47_HUMAN			DB Search	0 0 28 0 0	FIQPE
ESGPSIVHRK	45.43	1108.6	10	100	10	-19.0734	0.4699	0.5	370.54	3	9.2004	243000	1820000	3051	20240118_IP.raw	1	P60709|ACTB_HUMAN;Q9BYX7|ACTBM_HUMAN;Q6S8J3|POTEE_HUMAN;A5A3E0|POTEF_HUMAN;P0CG39|POTEJ_HUMAN;P63261|ACTG_HUMAN;P0CG38|POTEI_HUMAN			DB Search	5 7 32 70 24 24 41 6 2 2	ESGPSIVHRK
FLENPYPQ	41.74	1006.48	8	50	8	-15.5874	0.9116	1.2	504.246	2	22.6958			17954	20240118_IP.raw	1	Q9Y2K9|STB5L_HUMAN;Q5TCS8|KAD9_HUMAN;O95248|MTMR5_HUMAN;Q8WUY3|PRUN2_HUMAN;Q8TC36|SUN5_HUMAN;Q9Y6X0|SETBP_HUMAN;Q8N5F7|NKAP_HUMAN;Q16478|GRIK5_HUMAN;Q4G0N8|SL9C1_HUMAN;A4D0S4|LAMB4_HUMAN;Q9H7H0|MET17_HUMAN;A6NFQ7|DPRX_HUMAN;Q3SXZ7|TTLL9_HUMAN;Q96RF0|SNX18_HUMAN;P23470|PTPRG_HUMAN;Q86XN7|PRSR1_HUMAN;Q155Q3|DIXC1_HUMAN;Q9NZI5|GRHL1_HUMAN;Q5FWF6|ZN789_HUMAN;Q96FB5|MT25B_HUMAN;Q0P651|ABD18_HUMAN;P487…			DeepNovo	1 1 0 0 6 6 2 2	FLENPYPQ
FLQPE	15.28	632.317	5	20	5	-11.9504	0.9418	1.7	633.325	1	26.3912	63800	361000	21416	20240118_IP.raw	1	Q14997|PSME4_HUMAN;O15259|NPHP1_HUMAN;P62955|CCG7_HUMAN;Q9H5V8|CDCP1_HUMAN;A6NNM8|TTL13_HUMAN			DB Search	0 0 28 0 0	FLQPE
FNPFPK	23.7	748.391	6	66.7	6	-14.4446	0.868	1.6	375.203	2	24.9156			20114	20240118_IP.raw	1	Q8IWV8|UBR2_HUMAN;Q9Y471|CMAH_HUMAN;Q8N1K5|THMS1_HUMAN;Q8N456|LRC18_HUMAN;O95248|MTMR5_HUMAN;P14550|AK1A1_HUMAN;O94925|GLSK_HUMAN;P41182|BCL6_HUMAN;O60566|BUB1B_HUMAN			DeepNovo	0 0 19 19 7 5	FNPFPK
FPSPF	25.35	593.285	5	40	5	-38.1548	0.0291	9.6	594.298	1	30.0188	6710000	5510000	21610	20240118_IP.raw	2	Q9UI36|DACH1_HUMAN;Q9Y3F1|TA6P_HUMAN;P13686|PPA5_HUMAN;Q13501|SQSTM_HUMAN;Q9UPY3|DICER_HUMAN;Q14202|ZMYM3_HUMAN			DB Search	5 0 0 0 5	FPSPF
FQSTKDSSKR	21.79	1182.6	10	0	10	-12.2768	0.1084	-0.1	592.307	2	13.2045			7675	20240118_IP.raw	1	Q6L8Q7|PDE12_HUMAN			HOMOLOG	0 0 0 0 0 0 0 0 0 0	FQSTKDSSKR
FRGGQ	24.93	563.282	5	20	5	-0.969	0.3161	-3.2	564.287	1	29.5714	6410000	7880000	23451	20240118_IP.raw	3	Q5TCZ1|SPD2A_HUMAN;Q9C0J8|WDR33_HUMAN;Q5VTH9|DNAI4_HUMAN			DB Search	0 0 0 0 5	FRGGQ
FSETGAGKHVPR	43.74	1284.66	12	25	12	-17.069	0.4009	-1.3	429.226	3	10.8916	39600	363000	5059	20240118_IP.raw	2	Q6PEY2|TBA3E_HUMAN;Q71U36|TBA1A_HUMAN;P68363|TBA1B_HUMAN;P0DPH8|TBA3D_HUMAN;Q9BQE3|TBA1C_HUMAN;P0DPH7|TBA3C_HUMAN			DB Search	5 3 3 0 0 0 0 0 1 1 1 1	FSETGAGKHVPR
FSETGAGKHVPRA	32.84	1355.69	13	23.1	13	-13.5582	0.3632	0.7	452.906	3	13.1725	70400	545000	7733	20240118_IP.raw	1	Q6PEY2|TBA3E_HUMAN;Q71U36|TBA1A_HUMAN;P68363|TBA1B_HUMAN;P0DPH8|TBA3D_HUMAN;Q9BQE3|TBA1C_HUMAN;P0DPH7|TBA3C_HUMAN			DB Search	5 43 33 0 0 0 0 0 0 0 0 0 0	FSETGAGKHVPRA
FSIAD	41.68	551.259	5	60	5	-2.6797	0.8194	0.2	552.266	1	34.8378	765000	3820000	27557	20240118_IP.raw	1	P62913|RL11_HUMAN;Q9UNQ2|DIM1_HUMAN;Q38SD2|LRRK1_HUMAN;Q8NEM2|SHCBP_HUMAN			DB Search	0 0 3 2 2	FSIAD
FSLAD	41.68	551.259	5	60	5	-2.8303	0.8453	0.2	552.266	1	34.8378	765000	3820000	27557	20240118_IP.raw	1	Q9Y6Q9|NCOA3_HUMAN;Q9NRD8|DUOX2_HUMAN;P17661|DESM_HUMAN;Q0P6D6|CCD15_HUMAN;P42858|HD_HUMAN;Q9Y625|GPC6_HUMAN;Q8NDC0|MISSL_HUMAN;Q14938|NFIX_HUMAN;P08670|VIME_HUMAN;O75155|CAND2_HUMAN;Q9NRD9|DUOX1_HUMAN;Q8WXX0|DYH7_HUMAN;Q9NTG1|PKDRE_HUMAN			DB Search	0 0 3 2 2	FSLAD
FSRGPG	17.9	619.308	6	16.7	6	17.3878	0.5019	-2.7	620.313	1	45.2602	5520000	4100000	33289	20240118_IP.raw	1	P98171|RHG04_HUMAN			DB Search	0 0 10 0 0 0	FSRGPG
FSTPPGKTAAT	51.07	1076.55	11	45.5	11	-1.9012	0.5496	-1.5	539.282	2	24.0095	3590000	8500000	18739	20240118_IP.raw	11	Q7L2Z9|CENPQ_HUMAN;Q8NB46|ANR52_HUMAN;Q9Y6V7|DDX49_HUMAN;O14924|RGS12_HUMAN;P01718|LV327_HUMAN;P10243|MYBA_HUMAN;Q6UXI9|NPNT_HUMAN;Q86XP3|DDX42_HUMAN;Q9HCM3|K1549_HUMAN;Q13428|TCOF_HUMAN;A8K7I4|CLCA1_HUMAN;Q9NY93|DDX56_HUMAN;Q5TEA6|SE1L2_HUMAN;Q9UQV4|LAMP3_HUMAN;Q9BZC1|CELF4_HUMAN;P35499|SCN4A_HUMAN;P01715|LV301_HUMAN;Q6IQ32|ADNP2_HUMAN;A0A075B6J6|LV322_HUMAN;Q9Y6R7|FCGBP_HUMAN;Q96GQ7|DDX27_HUMAN…			DeepNovo	5 12 14 0 0 0 0 3 0 0 5	FSTPPGKTAAT
FTASGNDKRPQ	55.57	1219.59	11	9.1	11	-2.5884	0.026	3.5	407.54	3	23.0801	15500000	36700000	18342	20240118_IP.raw	5	Q02446|SP4_HUMAN;Q9UNE2|RPH3L_HUMAN;P18754|RCC1_HUMAN;Q9C0D7|ZC12C_HUMAN;P35968|VGFR2_HUMAN;Q7Z570|Z804A_HUMAN;P11308|ERG_HUMAN;Q96JH7|VCIP1_HUMAN;O75791|GRAP2_HUMAN;Q9BTC8|MTA3_HUMAN;Q9Y2I1|NISCH_HUMAN;Q86XP3|DDX42_HUMAN;Q7Z3B3|KANL1_HUMAN;P26010|ITB7_HUMAN;Q5HY64|FA47C_HUMAN;Q7L5Y6|DET1_HUMAN;Q6ZNB7|ALKMO_HUMAN;Q9BY44|EIF2A_HUMAN;Q9NR45|SIAS_HUMAN;Q6Q759|SPG17_HUMAN;Q8TAA1|RNS11_HUMAN;Q9Y4C0|NR…			DeepNovo	0 0 0 0 0 0 3 1 1 1 1	FTASGNDKRPQ
FTVLPEKRT	33.37	1089.62	9	44.4	9	-8.1923	0.6423	0.6	364.214	3	20.0466	1090000	2980000	15490	20240118_IP.raw	2	Q13435|SF3B2_HUMAN			DB Search	0 0 0 32 6 6 1 1 5	FTVLPEKRT
ETNDTKVLRH	41.01	1211.63	10	90	10	-18.1579	0.5674	0.7	404.883	3	9.2004	94700	839000	3055	20240118_IP.raw	1	P05783|K1C18_HUMAN			DB Search	5 0 35 35 12 12 52 16 16 5	ETNDTKVLRH
FVKACLTTTN	61.54	1096.56	10	0	10	-6.7414	0.0916	4.7	549.289	2	24.1513			19403	20240118_IP.raw	1	P58107|EPIPL_HUMAN;P46939|UTRN_HUMAN;Q9P255|ZN492_HUMAN;P10915|HPLN1_HUMAN;Q8TDJ6|DMXL2_HUMAN;Q96N38|ZN714_HUMAN;Q96SZ5|AEDO_HUMAN;Q9UGU5|HMGX4_HUMAN;Q14593|ZN273_HUMAN;Q8IYX7|SAXO1_HUMAN;O75346|ZN253_HUMAN;Q02817|MUC2_HUMAN;Q9HCE6|ARGAL_HUMAN;Q8N752|KC1AL_HUMAN;Q9HCM2|PLXA4_HUMAN;Q96JA3|PKHA8_HUMAN;P42898|MTHR_HUMAN;Q8N228|SCML4_HUMAN;Q8TF32|ZN431_HUMAN;Q9Y5I4|PCDC2_HUMAN;Q96GD3|SCMH1_HUMAN;Q9UP…			DeepNovo	0 0 0 0 0 0 0 0 1 1	FVKACLTTTN
EVKSVEMHHE	31.92	1223.56	10	60	10	-21.3837	0.7547	2.1	408.862	3	9.2772	117000	1350000	3148	20240118_IP.raw	1	Q5VTE0|EF1A3_HUMAN;Q05639|EF1A2_HUMAN;P68104|EF1A1_HUMAN			DB Search	4 0 0 0 0 15 22 22 4 4	EVKSVEMHHE
FVQMKCVT	25.1	954.467	8	50	8	-12.7166	0.3517	0.8	478.241	2	24.8246	4580000	15300000	19770	20240118_IP.raw	1	Q8N6S4|AN13C_HUMAN;Q8N1I0|DOCK4_HUMAN;P98088|MUC5A_HUMAN;Q6P2C0|WDR93_HUMAN;P40200|TACT_HUMAN;Q9ULL8|SHRM4_HUMAN;Q6P4A7|SFXN4_HUMAN;Q8NEZ4|KMT2C_HUMAN;Q13796|SHRM2_HUMAN;O15294|OGT1_HUMAN;P49750|YLPM1_HUMAN;Q8IV04|TB10C_HUMAN;Q9UKT4|FBX5_HUMAN;Q8TF72|SHRM3_HUMAN;Q92620|PRP16_HUMAN;Q9HC84|MUC5B_HUMAN;Q8NCN2|ZBT34_HUMAN;Q96JA1|LRIG1_HUMAN			DeepNovo	0 0 2 2 0 0 3 3	FVQMKCVT
EVNQTEARYQ	37.85	1236.57	10	60	10	6.1031	0.4463	5	619.297	2	33.3994			26860	20240118_IP.raw	1	P17030|ZNF25_HUMAN;P62683|GAK21_HUMAN;O95149|SPN1_HUMAN;Q86W28|NALP8_HUMAN;Q8N4U5|T11L2_HUMAN;P63145|GAK24_HUMAN;Q6A163|K1C39_HUMAN;P48547|KCNC1_HUMAN;Q96KJ4|MSLNL_HUMAN;P20929|NEBU_HUMAN;Q9BR39|JPH2_HUMAN;Q9BV73|CP250_HUMAN;Q9ULL0|K1210_HUMAN;P46013|KI67_HUMAN;P35237|SPB6_HUMAN;Q53R41|FAKD1_HUMAN;P62684|GA113_HUMAN;P40337|VHL_HUMAN;Q9HCD6|TANC2_HUMAN;Q9NTX9|F217B_HUMAN;P63128|POK9_HUMAN;O75909|C…			DeepNovo	5 0 0 74 15 9 0 0 8 5	EVNQTEARYQ
FVRIGIGNHN	43.13	1125.6	10	10	10	-4.5983	0.5048	1.5	376.209	3	23.8481	411000	2640000	19255	20240118_IP.raw	2	Q92541|RTF1_HUMAN			DB Search	5 0 0 0 0 0 0 0 0 0	FVRIGIGNHN
GAAAI	20.06	401.227	5	20	5	-11.6544	0.0295	-2.7	402.234	1	23.7462	818000	816000	17111	20240118_IP.raw	1	P09110|THIK_HUMAN;P09417|DHPR_HUMAN;P06396|GELS_HUMAN;Q5JWR5|DOP1_HUMAN;Q9NX57|RAB20_HUMAN;Q8WWM7|ATX2L_HUMAN;Q9Y6X0|SETBP_HUMAN;Q8IWE2|NXP20_HUMAN;Q9NZM1|MYOF_HUMAN;P09327|VILI_HUMAN;Q92508|PIEZ1_HUMAN;Q9Y6A9|SPCS1_HUMAN;Q8IZQ1|WDFY3_HUMAN;Q5T440|CAF17_HUMAN;P02461|CO3A1_HUMAN			DB Search	0 0 0 0 5	GAAAI
GAAAL	20.06	401.227	5	20	5	-3.9925	0.0416	-2.7	402.234	1	23.7462	818000	816000	17111	20240118_IP.raw	1	Q8N7H5|PAF1_HUMAN;P35568|IRS1_HUMAN;A6NHY2|AKD1B_HUMAN;Q9H7Z7|PGES2_HUMAN;Q9H2F9|CCD68_HUMAN;Q9NQX5|NPDC1_HUMAN;B3SHH9|TM114_HUMAN;Q86VV8|RTTN_HUMAN;Q15424|SAFB1_HUMAN;Q9BX70|BTBD2_HUMAN;P51788|CLCN2_HUMAN;P21917|DRD4_HUMAN;Q6VVX0|CP2R1_HUMAN;Q9C0H2|TTYH3_HUMAN;Q9NSE4|SYIM_HUMAN;Q32P28|P3H1_HUMAN;Q04756|HGFA_HUMAN;Q5T2T1|MPP7_HUMAN;Q8N3Y3|LARG2_HUMAN;P36542|ATPG_HUMAN;P57105|SYJ2B_HUMAN;Q6NZ36|FA…			DB Search	0 0 0 0 5	GAAAL
GAAPA	15.2	385.196	5	0	5	-7.9769	0.0018	-1.9	386.203	1	22.7038	643000	1550000	18330	20240118_IP.raw	1	A0A1B0GV85|RELD1_HUMAN;Q9Y2B1|RXLT1_HUMAN;Q5JWF2|GNAS1_HUMAN;Q9BWH6|RPAP1_HUMAN;P10415|BCL2_HUMAN;Q5TCY1|TTBK1_HUMAN;Q7Z6M1|RABEK_HUMAN;Q14353|GAMT_HUMAN;Q14190|SIM2_HUMAN;P36957|ODO2_HUMAN;Q9HCU5|PREB_HUMAN;P85037|FOXK1_HUMAN;Q8N5A5|ZGPAT_HUMAN;Q5EBL2|ZN628_HUMAN;Q9GIP4|LAT1L_HUMAN;P05386|RLA1_HUMAN;P48066|S6A11_HUMAN;Q8WZA9|IRGQ_HUMAN;E7EW31|PROB1_HUMAN;Q6ZTQ3|RASF6_HUMAN;Q8N1G0|ZN687_HUMAN;Q9H…			DB Search	0 0 0 0 0	GAAPA
GAAPS	15.24	401.191	5	0	5	-7.9375	0.924	-2	402.197	1	22.7035	8270000	9810000	17629	20240118_IP.raw	3	Q14684|RRP1B_HUMAN;Q9UHV2|SRTD1_HUMAN;O60506|HNRPQ_HUMAN;Q14978|NOLC1_HUMAN;P09017|HXC4_HUMAN;Q9P2C4|TM181_HUMAN;Q8TE85|GRHL3_HUMAN;Q8IVF7|FMNL3_HUMAN;Q7Z2Y5|NRK_HUMAN;E5RQL4|FONG_HUMAN;P0C7V6|SP202_HUMAN;Q2TAK8|PWP3A_HUMAN;Q12816|TROP_HUMAN;Q96JG9|ZN469_HUMAN;Q53RT3|APRV1_HUMAN;Q13207|TBX2_HUMAN;Q5SYE7|NHSL1_HUMAN;P34903|GBRA3_HUMAN;Q8TD08|MK15_HUMAN;A6NC98|CC88B_HUMAN;P0C7V0|CF217_HUMAN;Q6P1M3|…			DB Search	0 0 0 0 0	GAAPS
GAGGSGSRISVS	28.54	1033.52	12	25	12	-15.6676	0.7033	0.5	517.765	2	11.6082	153000	1480000	6013	20240118_IP.raw	1	P05783|K1C18_HUMAN			DB Search	0 0 15 15 35 0 0 0 0 0 0 0	GAGGSGSRISVS
GAGGSGSRISVSRST	51.48	1377.7	15	20	15	-18.0024	0.1161	1.1	460.24	3	10.0917	959000	17800000	4104	20240118_IP.raw	3	P05783|K1C18_HUMAN			DB Search	0 0 15 11 11 1 0 0 1 1 1 0 0 0 0	GAGGSGSRISVSRST
GAGPI	25.86	413.227	5	0	5	-5.1268	0.4845	-1.9	414.234	1	22.2982	4510000	28500000	18731	20240118_IP.raw	8	Q569K4|Z385B_HUMAN;K9M1U5|IFNL4_HUMAN;Q00796|DHSO_HUMAN;D3DTV9|PRAC2_HUMAN;Q3YBR2|TBRG1_HUMAN;O43312|MTSS1_HUMAN;Q7L266|ASGL1_HUMAN			DB Search	0 0 1 0 0	GAGPI
GAGPL	25.86	413.227	5	0	5	-6.4982	0.5286	-1.9	414.234	1	22.2982	4510000	28500000	18731	20240118_IP.raw	8	O75533|SF3B1_HUMAN;O00221|IKBE_HUMAN;Q12888|TP53B_HUMAN;Q6ZRV2|FA83H_HUMAN;Q96KV7|WDR90_HUMAN;Q7Z7G8|VP13B_HUMAN;Q9Y3A0|COQ4_HUMAN;P35711|SOX5_HUMAN;Q53EQ6|TIGD5_HUMAN;Q7Z7H5|TMED4_HUMAN;Q9H254|SPTN4_HUMAN;O15090|ZN536_HUMAN;P49716|CEBPD_HUMAN;O43365|HXA3_HUMAN;F5H4A9|CC080_HUMAN;Q9NP58|ABCB6_HUMAN;Q15155|NOMO1_HUMAN;P21709|EPHA1_HUMAN;P48382|RFX5_HUMAN;Q6EMK4|VASN_HUMAN;A0A0K0K1C4|TVB27_HUMAN;Q9…			DB Search	0 0 1 0 0	GAGPL
GAGSSSFSRT	48.54	955.436	10	50	10	-19.6478	0.7906	1.2	478.726	2	10.4309			4554	20240118_IP.raw	2	P05787|K2C8_HUMAN			DB Search	0 0 34 34 61 23 16 0 0 0	GAGSSSFSRT
GAGSSSFSRTS	41.9	1042.47	11	9.1	11	-19.1646	0.6232	1.2	522.242	2	10.4962	14100	206000	4639	20240118_IP.raw	1	P05787|K2C8_HUMAN			DB Search	0 0 0 0 6 0 0 0 0 0 0	GAGSSSFSRTS
GAIAI	17.89	443.274	5	60	5	-4.118	0.4604	1	444.282	1	33.3033	1520000	16600000	26736	20240118_IP.raw	3	P78371|TCPB_HUMAN;Q99685|MGLL_HUMAN			DB Search	0 0 8 35 5	GAIAI
GAIAL	17.89	443.274	5	60	5	-4.3233	0.5036	1	444.282	1	33.3033	1520000	16600000	26736	20240118_IP.raw	3	P20132|SDHL_HUMAN			DB Search	0 0 8 35 5	GAIAL
GAIGP	22.43	413.227	5	0	5	-5.0606	0.3643	-1.9	414.234	1	22.2982	4510000	35700000	17277	20240118_IP.raw	10	P52758|RIDA_HUMAN;Q15436|SC23A_HUMAN;O75593|FOXH1_HUMAN;Q14993|COJA1_HUMAN;Q9Y3E2|BOLA1_HUMAN;Q99715|COCA1_HUMAN;Q15437|SC23B_HUMAN;Q02388|CO7A1_HUMAN;P02462|CO4A1_HUMAN;Q96JP2|MY15B_HUMAN;P02461|CO3A1_HUMAN;P13942|COBA2_HUMAN;Q01955|CO4A3_HUMAN;P15498|VAV_HUMAN;Q9UHD8|SEPT9_HUMAN;P20908|CO5A1_HUMAN;Q8NFW1|COMA1_HUMAN			DB Search	0 0 0 0 0	GAIGP
GAIYE	37.03	551.259	5	40	5	-11.0081	0.6619	0.6	552.267	1	17.7433	225000	1110000	12669	20240118_IP.raw	1	P08582|TRFM_HUMAN;Q96LB8|PGRP4_HUMAN;Q6PF18|MORN3_HUMAN			DB Search	0 0 0 21 5	GAIYE
GALAI	17.89	443.274	5	60	5	-4.1887	0.4804	1	444.282	1	33.3033	1520000	16600000	26736	20240118_IP.raw	3	Q13459|MYO9B_HUMAN;O94988|FA13A_HUMAN;P52306|GDS1_HUMAN;Q75T13|PGAP1_HUMAN;P48736|PK3CG_HUMAN;Q96SJ8|TSN18_HUMAN			DB Search	0 0 8 35 5	GALAI
GALAL	17.89	443.274	5	60	5	-4.12	0.5372	1	444.282	1	33.3033	1520000	16600000	26736	20240118_IP.raw	3	Q8IV01|SYT12_HUMAN;O75309|CAD16_HUMAN;Q9BRX9|WDR83_HUMAN;P49746|TSP3_HUMAN;P30511|HLAF_HUMAN;Q6SPF0|SAMD1_HUMAN;Q9NYQ7|CELR3_HUMAN;Q9BWQ6|YIPF2_HUMAN;A6NI61|MYMK_HUMAN;Q3MIP1|IPIL2_HUMAN;E7EW31|PROB1_HUMAN;Q6N075|MFSD5_HUMAN;Q96M86|DNHD1_HUMAN;Q15758|AAAT_HUMAN;Q9BZ11|ADA33_HUMAN;Q7RTV3|ZN367_HUMAN			DB Search	0 0 8 35 5	GALAL
GALGP	22.43	413.227	5	0	5	-3.9941	0.3104	-1.9	414.234	1	22.2982	4510000	35700000	17277	20240118_IP.raw	10	Q9H2Y9|SO5A1_HUMAN;Q15465|SHH_HUMAN;P12107|COBA1_HUMAN;Q9BZL4|PP12C_HUMAN;P15502|ELN_HUMAN;P21860|ERBB3_HUMAN;Q14050|CO9A3_HUMAN;Q9HCR9|PDE11_HUMAN;O15270|SPTC2_HUMAN;P52790|HXK3_HUMAN;Q99707|METH_HUMAN;Q05707|COEA1_HUMAN;O95758|PTBP3_HUMAN;Q6ZRP7|QSOX2_HUMAN;Q15633|TRBP2_HUMAN;P39060|COIA1_HUMAN;Q14957|NMDE3_HUMAN;Q6T4P5|PLPR3_HUMAN;P29400|CO4A5_HUMAN;Q13332|PTPRS_HUMAN;P53420|CO4A4_HUMAN;A0A096…			DB Search	0 0 0 0 0	GALGP
GALYE	37.03	551.259	5	40	5	-12.5694	0.6192	0.6	552.267	1	17.7433	225000	1110000	12669	20240118_IP.raw	1	Q9UK97|FBX9_HUMAN;P19174|PLCG1_HUMAN;Q8IU68|TMC8_HUMAN;Q8IZL8|PELP1_HUMAN;Q8NCL9|APCDL_HUMAN			DB Search	0 0 0 21 5	GALYE
GANSS	16.77	434.176	5	20	5	-3.0852	0.2196	2.4	435.184	1	27.5709	1470000	3290000	23673	20240118_IP.raw	2	Q6N043|Z280D_HUMAN;Q8N6Y0|USBP1_HUMAN;O43557|TNF14_HUMAN;Q8N0U7|CA087_HUMAN;A0A1B0GTZ2|CC196_HUMAN;P78562|PHEX_HUMAN;P49790|NU153_HUMAN;P42331|RHG25_HUMAN;Q9H2B4|S26A1_HUMAN;Q6ZNA4|RN111_HUMAN			DB Search	0 0 2 0 0	GANSS
GAPAG	16.67	371.18	5	20	5	-3.895	0.0473	-2.4	372.187	1	25.7881	29900000	349000000	21171	20240118_IP.raw	24	Q86YV0|RASL3_HUMAN;Q9BYG4|PAR6G_HUMAN;Q14117|DPYS_HUMAN;Q9BXQ6|T121B_HUMAN;Q9BRB3|PIGQ_HUMAN;Q9Y468|LMBL1_HUMAN;Q8TE73|DYH5_HUMAN;Q9UFH2|DYH17_HUMAN;Q96B18|DACT3_HUMAN;Q08043|ACTN3_HUMAN;Q2Q1W2|LIN41_HUMAN;Q01094|E2F1_HUMAN;Q5JUK3|KCNT1_HUMAN;Q5T953|IER5L_HUMAN;P49715|CEBPA_HUMAN;O00292|LFTY2_HUMAN;Q96TA1|NIBA2_HUMAN;Q9BWT7|CAR10_HUMAN;P0C091|FREM3_HUMAN;Q96JB1|DYH8_HUMAN;Q96EG3|ZN837_HUMAN;P0CJ7…			DB Search	0 0 0 0 5	GAPAG
GAPAS	19.33	401.191	5	20	5	-6.6645	0.0999	-2	402.197	1	22.7035	8270000	9810000	21102	20240118_IP.raw	3	P51784|UBP11_HUMAN;Q9Y520|PRC2C_HUMAN;Q86Z23|C1QL4_HUMAN;Q6WKZ4|RFIP1_HUMAN;O15232|MATN3_HUMAN;A6NF01|P121B_HUMAN;O60427|FADS1_HUMAN;Q3B8N5|PROX2_HUMAN;O60331|PI51C_HUMAN;Q16829|DUS7_HUMAN;Q9HCC6|HES4_HUMAN;Q5EBL2|ZN628_HUMAN;Q8N3U1|YS014_HUMAN;P42679|MATK_HUMAN;Q13467|FZD5_HUMAN;Q96A54|PAQR1_HUMAN;P80723|BASP1_HUMAN;Q8NGU9|GP150_HUMAN;O94991|SLIK5_HUMAN;Q8TE59|ATS19_HUMAN;P35453|HXD13_HUMAN;Q6VM…			DB Search	0 0 0 0 5	GAPAS
GAPET	17.28	473.212	5	0	5	11.4712	0.0078	-1.6	474.219	1	39.7675	3780000	4740000	30741	20240118_IP.raw	1	O75116|ROCK2_HUMAN;Q14119|VEZF1_HUMAN;Q7Z3C6|ATG9A_HUMAN;Q9BW92|SYTM_HUMAN;Q9HD20|AT131_HUMAN;Q5VUA4|ZN318_HUMAN;Q8IWZ3|ANKH1_HUMAN;Q9Y6K9|NEMO_HUMAN;A6NFY7|SDHF1_HUMAN;P05305|EDN1_HUMAN;P12755|SKI_HUMAN;Q96P48|ARAP1_HUMAN;Q13615|MTMR3_HUMAN;Q5SZK8|FREM2_HUMAN			DB Search	0 0 0 0 0	GAPET
GAPGA	17.13	371.18	5	20	5	-1.9871	0.5175	-2.4	372.187	1	25.7881	7430000	70400000	22095	20240118_IP.raw	16	P25067|CO8A2_HUMAN;Q9HAB3|S52A2_HUMAN;Q9H461|FZD8_HUMAN;P15923|TFE2_HUMAN;Q9NS39|RED2_HUMAN;Q5JZY3|EPHAA_HUMAN;P15502|ELN_HUMAN;O75074|LRP3_HUMAN;Q96GS4|BORC6_HUMAN;Q7Z7K2|ZN467_HUMAN;P08123|CO1A2_HUMAN;O95685|PPR3D_HUMAN;P02461|CO3A1_HUMAN;P29400|CO4A5_HUMAN;Q9NS67|GPR27_HUMAN;Q9UGQ2|FLOWR_HUMAN;P02746|C1QB_HUMAN;A8MYA2|CX049_HUMAN;P60321|NANO2_HUMAN;P50995|ANX11_HUMAN;Q9H841|NPAL2_HUMAN;Q99453|…			DB Search	0 0 6 0 0	GAPGA
GAPGP	16.99	397.196	5	20	5	1.1555	0.0145	-1.9	398.203	1	26.8114	49400000	99100000	22004	20240118_IP.raw	3	Q15784|NDF2_HUMAN;Q14993|COJA1_HUMAN;P07101|TY3H_HUMAN;Q5VV17|OTUD1_HUMAN;A0A286YF58|TM271_HUMAN;Q15485|FCN2_HUMAN;Q86U42|PABP2_HUMAN;Q6T4P5|PLPR3_HUMAN;P02461|CO3A1_HUMAN;P53420|CO4A4_HUMAN;Q5SQQ9|VAX1_HUMAN;Q96RK0|CIC_HUMAN;P02746|C1QB_HUMAN;Q9UMD9|COHA1_HUMAN;Q08828|ADCY1_HUMAN;Q96L91|EP400_HUMAN;Q9UMX1|SUFU_HUMAN;Q8TCT6|SPPL3_HUMAN;Q96K62|ZBT45_HUMAN;Q07092|COGA1_HUMAN;Q9ULZ9|MMP17_HUMAN;Q9UK…			DB Search	5 0 0 0 0	GAPGP
GAPGPKGEGERPAQN	28.94	1463.71	15	26.7	15	-20.3673	0.1001	1.1	488.912	3	9.2039	142000	1120000	3057	20240118_IP.raw	1	P52272|HNRPM_HUMAN			DB Search	0 0 4 4 0 0 0 0 0 0 0 0 0 23 5	GAPGPKGEGERPAQN
GAPGV	19.96	399.212	5	20	5	0.163	0.4629	-1.6	400.218	1	27.0098	27600000	33700000	21403	20240118_IP.raw	8	Q86YV0|RASL3_HUMAN;P55042|RAD_HUMAN;Q03426|KIME_HUMAN;Q03692|COAA1_HUMAN;A6NMZ7|CO6A6_HUMAN;P08572|CO4A2_HUMAN;Q14050|CO9A3_HUMAN;Q9NPJ3|ACO13_HUMAN;P02458|CO2A1_HUMAN;Q15517|CDSN_HUMAN;Q02388|CO7A1_HUMAN;Q9H8Y1|VRTN_HUMAN;Q9P2S2|NRX2A_HUMAN;Q92737|RSLAA_HUMAN;P08123|CO1A2_HUMAN;Q8IWL1|SFPA2_HUMAN;Q6ZMP0|THSD4_HUMAN;Q8IWT3|CUL9_HUMAN;Q9BXB5|OSB10_HUMAN;P58401|NRX2B_HUMAN;P04198|MYCN_HUMAN;P27658|…			DB Search	0 0 11 0 0	GAPGV
GAPPT	17.14	441.222	5	20	5	4.3919	0.0398	-1.3	442.229	1	29.8698	461000000	1320000000	25854	20240118_IP.raw	10	P17535|JUND_HUMAN;C9JTQ0|ANR63_HUMAN;Q9H305|CDIP1_HUMAN;Q9Y6I3|EPN1_HUMAN;Q9ULN7|PNM8B_HUMAN;Q6H3X3|ULBP5_HUMAN;Q8TF50|ZN526_HUMAN;P54259|ATN1_HUMAN;P05111|INHA_HUMAN;Q07954|LRP1_HUMAN;Q32MQ0|ZN750_HUMAN;Q86XN8|MEX3D_HUMAN;Q13263|TIF1B_HUMAN;P43366|MAGB1_HUMAN;Q6UN15|FIP1_HUMAN;P31152|MK04_HUMAN;Q9C0A1|ZFHX2_HUMAN			DB Search	0 0 0 0 5	GAPPT
GAPTG	17.66	401.191	5	20	5	-5.6589	0.0335	-2	402.197	1	22.7035	8270000	9810000	21385	20240118_IP.raw	3	P37198|NUP62_HUMAN;Q13651|I10R1_HUMAN;P22670|RFX1_HUMAN;Q8N3C0|ASCC3_HUMAN;P52594|AGFG1_HUMAN;O75643|U520_HUMAN;P07902|GALT_HUMAN;P14784|IL2RB_HUMAN;P28065|PSB9_HUMAN;O75879|GATB_HUMAN			DB Search	0 0 0 0 5	GAPTG
GAPTI	20.05	457.254	5	40	5	-5.4608	0.0677	-0.4	458.261	1	32.2454	73500	453000	25965	20240118_IP.raw	1	Q92989|CLP1_HUMAN;P22674|CCNO_HUMAN;Q8TCU4|ALMS1_HUMAN;P18065|IBP2_HUMAN			DB Search	0 0 0 8 5	GAPTI
GAPTL	20.05	457.254	5	40	5	0.2775	0.0578	-0.4	458.261	1	32.2454	73500	453000	25965	20240118_IP.raw	1	Q9H0E9|BRD8_HUMAN;Q05519|SRS11_HUMAN;P55198|AF17_HUMAN;O15392|BIRC5_HUMAN;P0CAT3|TLXNB_HUMAN;Q8IWZ3|ANKH1_HUMAN;Q96NX9|DACH2_HUMAN;Q96MN9|ZN488_HUMAN;Q12860|CNTN1_HUMAN;Q96GP6|SREC2_HUMAN;E9PAV3|NACAM_HUMAN;Q96DN2|VWCE_HUMAN			DB Search	0 0 0 8 5	GAPTL
GARVG	16.73	458.26	5	0	5	-3.4772	0.1883	7	459.271	1	28.7672	3950000	5260000	24663	20240118_IP.raw	2	Q969S3|ZN622_HUMAN;Q2M3M2|SC5A9_HUMAN;O60292|SI1L3_HUMAN;Q9ULC5|ACSL5_HUMAN;P11678|PERE_HUMAN;Q9P291|ARMX1_HUMAN;Q76KP1|B4GN4_HUMAN;Q99715|COCA1_HUMAN;Q9NPC1|LT4R2_HUMAN;Q9HD40|SPCS_HUMAN			DB Search	0 0 0 0 0	GARVG
GAVDP	23.64	457.217	5	0	5	2.9327	0.1719	-1.7	458.224	1	29.1291	5240000	4830000	20829	20240118_IP.raw	2	Q12772|SRBP2_HUMAN;Q9UQQ1|NALDL_HUMAN;Q13576|IQGA2_HUMAN;P52292|IMA1_HUMAN;Q9UN75|PCDAC_HUMAN;Q8NCM8|DYHC2_HUMAN;P04424|ARLY_HUMAN;Q8WXG9|AGRV1_HUMAN;P54259|ATN1_HUMAN;O60220|TIM8A_HUMAN			DB Search	0 0 0 0 0	GAVDP
GAVGV	19.52	401.227	5	0	5	-7.3653	0.1257	-1.8	402.234	1	18.5975	9530000	74400000	16586	20240118_IP.raw	19	Q96MK2|RIPR3_HUMAN;Q9P2K9|DISP3_HUMAN;Q8ND56|LS14A_HUMAN;Q96KR4|LMLN_HUMAN;P55290|CAD13_HUMAN;Q96G74|OTUD5_HUMAN;A5YM72|CRNS1_HUMAN;Q495W5|FUT11_HUMAN;Q92835|SHIP1_HUMAN;Q99969|RARR2_HUMAN;Q96MM6|HS12B_HUMAN;Q9P2S2|NRX2A_HUMAN;Q9NZJ4|SACS_HUMAN;Q03014|HHEX_HUMAN;O15357|SHIP2_HUMAN;Q86WU2|LDHD_HUMAN			DB Search	0 0 0 0 0	GAVGV
GAVSI	16.99	445.254	5	0	5	-9.0719	0.1777	-1.9	446.26	1	23.6535	55500000	52300000	18023	20240118_IP.raw	3	Q16363|LAMA4_HUMAN;Q4G0Z9|MCMD2_HUMAN;Q13061|TRDN_HUMAN			DB Search	0 0 0 1 1	GAVSI
GAVSL	16.99	445.254	5	0	5	-8.7907	0.2488	-1.9	446.26	1	23.6535	55500000	52300000	18023	20240118_IP.raw	3	O75339|CILP1_HUMAN;Q9ULB1|NRX1A_HUMAN;Q86Z14|KLOTB_HUMAN;Q9Y2G0|EFR3B_HUMAN;Q8TDN4|CABL1_HUMAN;P24752|THIL_HUMAN;A6NNW6|ENO4_HUMAN;Q5VW00|DC122_HUMAN;Q8WV48|CC107_HUMAN;Q7RTX9|MOT14_HUMAN;Q86UK0|ABCAC_HUMAN;Q8N6W0|CELF5_HUMAN;Q5VU92|DC121_HUMAN;Q5T6F0|DCA12_HUMAN;Q9BUB5|MKNK1_HUMAN;Q9UJX4|APC5_HUMAN;Q13868|EXOS2_HUMAN;Q9H1E1|RNAS7_HUMAN;Q63HQ2|EGFLA_HUMAN;Q9UHG3|PCYOX_HUMAN;Q9Y4C0|NRX3A_HUMAN;Q9Y…			DB Search	0 0 0 1 1	GAVSL
GAVVG	15.83	401.227	5	20	5	-7.7158	0.4033	-1.8	402.234	1	18.5975	9390000	32800000	14697	20240118_IP.raw	8	Q12887|COX10_HUMAN;Q96AP7|ESAM_HUMAN;Q9Y6J9|TAF6L_HUMAN;Q13515|BFSP2_HUMAN;Q9Y289|SC5A6_HUMAN;P42261|GRIA1_HUMAN;Q3KNW5|SOAT_HUMAN;Q8NEV4|MYO3A_HUMAN;Q9Y2C4|EXOG_HUMAN;Q9P2J2|TUTLA_HUMAN;O75783|RHBL1_HUMAN;Q10586|DBP_HUMAN;Q53S58|TM177_HUMAN;Q01201|RELB_HUMAN;P38646|GRP75_HUMAN;P04156|PRIO_HUMAN;Q8N9P6|CI163_HUMAN;Q9H165|BC11A_HUMAN;Q15109|RAGE_HUMAN			DB Search	0 0 3 0 0	GAVVG
GAVVT	22.25	445.254	5	20	5	-3.8732	0.2358	-1.9	446.26	1	23.6535	55500000	401000000	23162	20240118_IP.raw	23	P55347|PKNX1_HUMAN;Q9HBF4|ZFYV1_HUMAN;Q9NY64|SL2A8_HUMAN;Q9Y314|NOSIP_HUMAN;P20023|CR2_HUMAN;Q8NBI3|DRAXI_HUMAN;Q9UJ14|GGT7_HUMAN;Q99519|NEUR1_HUMAN;Q9NZN5|ARHGC_HUMAN;Q6ZQQ6|WDR87_HUMAN;Q8N4M1|CTL3_HUMAN;Q9BZJ4|S2539_HUMAN;O43246|CTR4_HUMAN;Q9UJX0|OSGI1_HUMAN;O95714|HERC2_HUMAN;Q8NFC6|BD1L1_HUMAN;P30511|HLAF_HUMAN;O14492|SH2B2_HUMAN;O75147|OBSL1_HUMAN;P37840|SYUA_HUMAN;P10321|HLAC_HUMAN;Q8WWI5|C…			DB Search	0 0 0 1 5	GAVVT
EYPDRIM(+15.99)NTF	63.83	1300.58	10	70	10	0.0922	0.7257	-0.1	651.295	2	38.0398	4130000	17400000	29375	20240118_IP.raw	2	P68371|TBB4B_HUMAN;Q13509|TBB3_HUMAN;Q9BVA1|TBB2B_HUMAN;Q13885|TBB2A_HUMAN;P07437|TBB5_HUMAN	Oxidation (M)	M7:Oxidation (M):1001.00	DB Search	0 0 5 4 0 2 2 4 6 5	EYPDRIM(+15.99)NTF
GDAKTDQAQKAEGAGDA	50.82	1631.74	17	76.5	17	-20.2995	0.6675	0.2	544.92	3	9.5611	191000	2090000	3498	20240118_IP.raw	1	P05204|HMGN2_HUMAN			DB Search	0 0 10 4 4 5 11 9 9 4 0 0 18 32 19 19 5	GDAKTDQAQKAEGAGDA
GDAKTDQAQKAEGAGDAK	81.65	1759.83	18	61.1	18	-22.5275	0.6875	1	587.619	3	9.0312	2880000	37600000	2768	20240118_IP.raw	4	P05204|HMGN2_HUMAN			DB Search	4 4 6 6 4 1 2 2 4 6 5 4 0 0 0 0 1 1	GDAKTDQAQKAEGAGDAK
GDVVG	19.03	445.217	5	20	5	1.9589	0.0787	-2.2	446.224	1	27.5366	10900000	14800000	23702	20240118_IP.raw	3	O95359|TACC2_HUMAN;P06276|CHLE_HUMAN;P21817|RYR1_HUMAN;Q15413|RYR3_HUMAN;Q5W111|SPRY7_HUMAN;Q14191|WRN_HUMAN;Q53TS8|CTSRT_HUMAN;Q8IVV2|LOXH1_HUMAN;Q12882|DPYD_HUMAN;Q9Y263|PLAP_HUMAN;Q92736|RYR2_HUMAN;Q92845|KIFA3_HUMAN			DB Search	0 0 0 0 2	GDVVG
GEAAI	21.65	459.233	5	20	5	-8.1264	0.0523	-2	460.239	1	31.1966	12000000	123000000	26177	20240118_IP.raw	8	O60906|NSMA_HUMAN;P06315|KV502_HUMAN;Q9BX69|CARD6_HUMAN;Q96JY6|PDLI2_HUMAN			DB Search	0 0 0 0 5	GEAAI
GEAAL	21.65	459.233	5	20	5	-6.5626	0.079	-2	460.239	1	31.1966	12000000	123000000	26177	20240118_IP.raw	8	A6NCN2|KR87P_HUMAN;Q8NFV4|ABHDB_HUMAN;Q96N53|CK037_HUMAN;Q8IY50|S35F3_HUMAN;O95847|UCP4_HUMAN;O75891|AL1L1_HUMAN;Q9H477|RBSK_HUMAN;P23368|MAOM_HUMAN;A5YM72|CRNS1_HUMAN;Q9NSB4|KRT82_HUMAN;Q02388|CO7A1_HUMAN;Q53RY4|KCP3_HUMAN;Q8TF30|WHAMM_HUMAN;Q6ZSG2|INSY2_HUMAN;Q9BZE9|ASPC1_HUMAN;Q8WZA9|IRGQ_HUMAN;Q96MG2|JSPR1_HUMAN;Q9BRR3|PGAP4_HUMAN;P16050|LOX15_HUMAN;Q8WZ42|TITIN_HUMAN;Q92838|EDA_HUMAN;Q13616|…			DB Search	0 0 0 0 5	GEAAL
GEIGG	19.32	431.202	5	40	5	-4.466	0.2684	-1.6	432.208	1	22.1743	932000	2450000	18934	20240118_IP.raw	2	P53597|SUCA_HUMAN;Q7Z7G0|TARSH_HUMAN;O60282|KIF5C_HUMAN;P53396|ACLY_HUMAN;Q5NDL2|EOGT_HUMAN;Q96GP6|SREC2_HUMAN			DB Search	5 0 4 0 0	GEIGG
GEIVM	20.26	547.268	5	60	5	-9.8643	0.8341	-0.6	548.274	1	28.6726	889000	3950000	23366	20240118_IP.raw	3	P01624|KV315_HUMAN;Q8TEU7|RPGF6_HUMAN;Q9Y4G8|RPGF2_HUMAN;A0A087WSY6|KVD15_HUMAN;A0A0C4DH55|KVD07_HUMAN			DB Search	0 0 2 11 5	GEIVM
GELGG	19.32	431.202	5	40	5	-3.394	0.2583	-1.6	432.208	1	22.1743	932000	2450000	18934	20240118_IP.raw	2	P35568|IRS1_HUMAN;Q15784|NDF2_HUMAN;Q9BYZ6|RHBT2_HUMAN;Q9UPR5|NAC2_HUMAN;O14939|PLD2_HUMAN;Q9UFD9|RIM3A_HUMAN;A6NJZ7|RIM3C_HUMAN;Q12772|SRBP2_HUMAN;A6NNM3|RIM3B_HUMAN;Q8TBY8|PMFBP_HUMAN;O60667|FAIM3_HUMAN;Q9H254|SPTN4_HUMAN;P57103|NAC3_HUMAN;Q86YR7|MF2L2_HUMAN;Q9BSJ2|GCP2_HUMAN;Q96IV0|NGLY1_HUMAN;Q9Y6C2|EMIL1_HUMAN;Q9BWW4|SSBP3_HUMAN;Q12802|AKP13_HUMAN;P32418|NAC1_HUMAN;Q9UHL9|GT2D1_HUMAN;Q5VST9|…			DB Search	5 0 4 0 0	GELGG
GELVM	20.26	547.268	5	60	5	-8.8952	0.8358	-0.6	548.274	1	28.6726	889000	3950000	23366	20240118_IP.raw	3	Q9H6R4|NOL6_HUMAN;Q9H2T7|RBP17_HUMAN;P49619|DGKG_HUMAN;P40939|ECHA_HUMAN;Q8IWD5|MFS6L_HUMAN;Q9BZ95|NSD3_HUMAN			DB Search	0 0 2 11 5	GELVM
GEVGP	19.39	457.217	5	0	5	2.7123	0.0689	-1.7	458.224	1	29.1291	5240000	7240000	24240	20240118_IP.raw	3	Q7Z5L9|I2BP2_HUMAN;P27658|CO8A1_HUMAN;P05997|CO5A2_HUMAN;P25940|CO5A3_HUMAN;P02458|CO2A1_HUMAN;P02452|CO1A1_HUMAN;P08123|CO1A2_HUMAN;Q8WXD9|CSKI1_HUMAN;P20849|CO9A1_HUMAN;P39060|COIA1_HUMAN;P02461|CO3A1_HUMAN;Q9BXJ2|C1QT7_HUMAN;Q13315|ATM_HUMAN;P20908|CO5A1_HUMAN;Q8N3V7|SYNPO_HUMAN			DB Search	0 0 0 0 0	GEVGP
GEVVG	25.92	459.233	5	20	5	-4.4146	0.0382	-5.4	460.238	1	21.1408	52700000	69100000	20568	20240118_IP.raw	7	Q9Y446|PKP3_HUMAN;Q99726|ZNT3_HUMAN;O75339|CILP1_HUMAN;P52888|THOP1_HUMAN;Q9BXT4|TDRD1_HUMAN;P04798|CP1A1_HUMAN;Q9H6Z9|EGLN3_HUMAN;Q9BRI3|ZNT2_HUMAN;P20742|PZP_HUMAN;Q969H0|FBXW7_HUMAN			DB Search	4 0 0 0 0	GEVVG
GFPDKQPRK	30.03	1071.58	9	44.4	9	-10.1655	0.5597	1.9	536.8	2	16.5836	105000	3650000	11489	20240118_IP.raw	3	P26447|S10A4_HUMAN			DB Search	0 0 5 5 2 2 0 0 0	GFPDKQPRK
GFRKG	14.3	563.318	5	20	5	2.565	0.4687	-4.2	564.323	1	34.4794	8610000	4940000	27144	20240118_IP.raw	1	O75818|RPP40_HUMAN;O94812|BAIP3_HUMAN;Q15056|IF4H_HUMAN			DB Search	0 0 3 0 0	GFRKG
GGFII	18.49	505.29	5	0	5	-48.4245	0.3704	-3.9	506.295	1	17.9705	13600	203000	13073	20240118_IP.raw	1	Q9NPD5|SO1B3_HUMAN;P58397|ATS12_HUMAN			DB Search	0 0 0 0 0	GGFII
GGFIL	18.49	505.29	5	0	5	-52.1823	0.408	-3.9	506.295	1	17.9705	13600	203000	13073	20240118_IP.raw	1	Q92643|GPI8_HUMAN;Q8N423|LIRB2_HUMAN;O00267|SPT5H_HUMAN;P23025|XPA_HUMAN;Q6GTS8|P20D1_HUMAN;P22223|CADH3_HUMAN;Q5JTZ9|SYAM_HUMAN;Q5RI15|COX20_HUMAN;Q7RTY1|MOT9_HUMAN			DB Search	0 0 0 0 0	GGFIL
GGFLI	18.49	505.29	5	0	5	-51.7664	0.3405	-3.9	506.295	1	17.9705	13600	203000	13073	20240118_IP.raw	1	Q9H3U5|MFSD1_HUMAN;O15228|GNPAT_HUMAN;P10144|GRAB_HUMAN;O95470|SGPL1_HUMAN;O15427|MOT4_HUMAN;Q96J84|KIRR1_HUMAN;P55786|PSA_HUMAN;O95528|GTR10_HUMAN;P23946|CMA1_HUMAN			DB Search	0 0 0 0 0	GGFLI
GGFLL	18.49	505.29	5	0	5	-57.3027	0.3798	-3.9	506.295	1	17.9705	13600	203000	13073	20240118_IP.raw	1	Q6UWY2|PRS57_HUMAN;Q9H7F0|AT133_HUMAN;O95907|MOT3_HUMAN;Q9Y2A9|B3GN3_HUMAN;P57678|GEMI4_HUMAN;P54289|CA2D1_HUMAN;Q9H974|QTRT2_HUMAN;Q9UIG8|SO3A1_HUMAN;Q9BWH2|FUND2_HUMAN;Q8N112|LSME2_HUMAN;Q8N307|MUC20_HUMAN;P53420|CO4A4_HUMAN;P18858|DNLI1_HUMAN;Q8IVP5|FUND1_HUMAN;Q9H1Q7|PED1A_HUMAN;Q6ZMB0|B3GN6_HUMAN;Q6ZQN7|SO4C1_HUMAN;Q8TAV3|CP2W1_HUMAN;P03999|OPSB_HUMAN;P35606|COPB2_HUMAN;Q9NRU3|CNNM1_HUMAN;P4…			DB Search	0 0 0 0 0	GGFLL
GGGHGG	18.32	440.177	6	0	6	-12.4861	0.586	0.9	441.184	1	13.8816	1720000	7430000	9122	20240118_IP.raw	1	P13645|K1C10_HUMAN;Q8WYQ9|ZCH14_HUMAN;P50219|MNX1_HUMAN;Q01167|FOXK2_HUMAN;Q06945|SOX4_HUMAN			DB Search	0 0 0 0 0 0	GGGHGG
GGGHN	21.14	440.177	5	100	5	-11.62	0.5869	0.9	441.184	1	13.8816	1720000	22300000	8705	20240118_IP.raw	3				DeepNovo	5 6 14 3 5	GGGHN
GGGPGGGNF	16.79	718.303	9	11.1	9	-5.3458	0.6851	1.7	719.312	1	20.1258	106000	374000	15546	20240118_IP.raw	1	P22626|ROA2_HUMAN			DB Search	0 0 21 0 0 0 0 0 0	GGGPGGGNF
GGGSK	14.34	404.202	5	20	5	29.2448	0.3785	-6.4	405.207	1	60.5664	255000	1560000	43498	20240118_IP.raw	1	Q63HQ0|AP1AR_HUMAN;Q6P1L6|ZN343_HUMAN;Q8IWV2|CNTN4_HUMAN;Q15643|TRIPB_HUMAN;P48681|NEST_HUMAN;A7E2V4|ZSWM8_HUMAN;Q5H9R4|ARMX4_HUMAN;P06748|NPM_HUMAN;Q8TDH9|BL1S5_HUMAN;Q6NSZ9|ZSC25_HUMAN;A6NEL2|SWAHB_HUMAN;Q9H7N4|SFR19_HUMAN;Q96S21|RB40C_HUMAN;P35658|NU214_HUMAN;Q9H300|PARL_HUMAN;Q9NTJ3|SMC4_HUMAN;P35908|K22E_HUMAN;Q5JUK3|KCNT1_HUMAN;Q14696|MESD_HUMAN;Q9UGU0|TCF20_HUMAN;Q86T13|CLC14_HUMAN			DB Search	0 0 0 0 3	GGGSK
GGHGG	22.43	383.155	5	0	5	-12.7251	0.6617	1.2	384.163	1	13.8974	103000	1510000	8495	20240118_IP.raw	3	Q684P5|RPGP2_HUMAN;C9JTQ0|ANR63_HUMAN;P22459|KCNA4_HUMAN;P13645|K1C10_HUMAN;Q8WYQ9|ZCH14_HUMAN;Q01167|FOXK2_HUMAN;Q02221|CX6A2_HUMAN;Q06945|SOX4_HUMAN;Q9Y6R1|S4A4_HUMAN;Q9H2U1|DHX36_HUMAN;P50219|MNX1_HUMAN;A3KMH1|VWA8_HUMAN;Q96PV0|SYGP1_HUMAN;A6NNE9|MARHB_HUMAN;Q15637|SF01_HUMAN			DB Search	0 0 0 0 0	GGHGG
GGIQNEKETMQ	22.84	1233.57	11	9.1	11	-13.3369	0.409	1.4	617.791	2	13.2679	265000	3110000	7591	20240118_IP.raw	1	P05783|K1C18_HUMAN			DB Search	0 0 0 0 0 0 0 0 0 0 5	GGIQNEKETMQ
GGIVM	16.86	475.246	5	40	5	-13.3987	0.6318	0.6	476.254	1	25.5091	10300000	31300000	21106	20240118_IP.raw	1	Q16538|GP162_HUMAN;Q5T1C6|THEM4_HUMAN;Q9UIG8|SO3A1_HUMAN;Q9NYI0|PSD3_HUMAN;P49368|TCPG_HUMAN;Q86V21|AACS_HUMAN;Q9NYB5|SO1C1_HUMAN;Q9H4B8|DPEP3_HUMAN;O43184|ADA12_HUMAN			DB Search	0 0 0 2 2	GGIVM
GGLSSAY	28.15	653.302	7	57.1	7	-2.8888	0.6175	1	654.31	1	25.0356	432000	7090000	20132	20240118_IP.raw	4	P05787|K2C8_HUMAN			DB Search	0 0 0 29 31 37 5	GGLSSAY
GGLVM	16.86	475.246	5	40	5	-12.0275	0.5936	0.6	476.254	1	25.5091	10300000	31300000	21106	20240118_IP.raw	1	Q9Y4A9|O10H1_HUMAN;Q15027|ACAP1_HUMAN;Q9UPG8|PLAL2_HUMAN;O75751|S22A3_HUMAN;Q15274|NADC_HUMAN;Q8NGA6|O10H5_HUMAN			DB Search	0 0 0 2 2	GGLVM
GGPEAAKSDETAA	43.95	1202.54	13	30.8	13	-18.6618	0.431	1.5	602.279	2	9.7705	81900	892000	3757	20240118_IP.raw	1	P04792|HSPB1_HUMAN			DB Search	0 0 0 0 22 15 0 0 0 12 31 0 0	GGPEAAKSDETAA
GGPGI	24.55	399.212	5	40	5	-9.9928	0.0262	-2.5	400.218	1	18.987	28800000	41900000	19020	20240118_IP.raw	9	O75638|CTAG2_HUMAN;Q7Z7L1|SLN11_HUMAN;Q92945|FUBP2_HUMAN;Q06416|P5F1B_HUMAN;O60610|DIAP1_HUMAN;P78358|CTG1B_HUMAN;P14678|RSMB_HUMAN;Q9Y3S1|WNK2_HUMAN;Q01860|PO5F1_HUMAN;O14529|CUX2_HUMAN;Q12816|TROP_HUMAN;Q6YN16|HSDL2_HUMAN			DB Search	0 0 0 2 2	GGPGI
GGPGL	24.55	399.212	5	40	5	-6.8996	0.0247	-2.5	400.218	1	18.987	28800000	41900000	19020	20240118_IP.raw	9	O75369|FLNB_HUMAN;P23246|SFPQ_HUMAN;Q6UXH9|PAMR1_HUMAN;Q96PE2|ARHGH_HUMAN;Q9BZE0|GLIS2_HUMAN;Q96SI9|STRBP_HUMAN;P51553|IDH3G_HUMAN;Q8N1B4|VPS52_HUMAN;Q9NYQ7|CELR3_HUMAN;Q6ZMY3|SPOC1_HUMAN;A1L170|CA226_HUMAN;Q86YV9|HPS6_HUMAN;Q8WVR3|TPC14_HUMAN;Q6PCT2|FXL19_HUMAN;P27658|CO8A1_HUMAN;Q16644|MAPK3_HUMAN;Q96JN8|NEUL4_HUMAN;Q9NRD8|DUOX2_HUMAN;O95631|NET1_HUMAN;Q8IVU1|IGDC3_HUMAN;Q96SC8|DMTA2_HUMAN;Q929…			DB Search	0 0 0 2 2	GGPGL
GGPGTASRPS	32.33	885.43	10	50	10	-23.0091	0.6435	0.3	443.723	2	9.0024	261000	2270000	2723	20240118_IP.raw	1	P08670|VIME_HUMAN			DB Search	0 0 62 35 35 13 5 0 0 0	GGPGTASRPS
GGPGTASRPSSS	47.17	1059.49	12	50	12	-22.6384	0.4488	0.5	530.755	2	9.0906	117000	1050000	2955	20240118_IP.raw	1	P08670|VIME_HUMAN			DB Search	0 0 26 26 27 20 3 3 0 0 0 0	GGPGTASRPSSS
GGSGSRISVSR	42.95	1061.56	11	36.4	11	-17.1935	0.8169	0.8	354.86	3	9.5372	12100	278000	3434	20240118_IP.raw	1	P05783|K1C18_HUMAN			DB Search	0 0 10 3 0 0 1 0 0 2 2	GGSGSRISVSR
GGSGSRISVSRST	52.45	1249.64	13	76.9	13	-20.1091	0.604	0.4	417.553	3	9.7294	1100000	6880000	3706	20240118_IP.raw	2	P05783|K1C18_HUMAN			DB Search	4 4 92 28 3 3 4 12 12 0 0 0 2	GGSGSRISVSRST
GIAGGLA	22.54	557.317	7	57.1	7	-12.0506	0.5526	0.1	558.325	1	26.6046	245000	1270000	21490	20240118_IP.raw	1	P05783|K1C18_HUMAN			DB Search	0 0 14 0 22 34 5	GIAGGLA
GIFSE	30.82	551.259	5	0	5	-6.0818	0.4975	1.9	552.268	1	31.8028	99000	554000	25559	20240118_IP.raw	1	Q9BVA6|FICD_HUMAN;Q9P258|RCC2_HUMAN;Q8NBF2|NHLC2_HUMAN;Q9H336|CRLD1_HUMAN			DB Search	0 0 0 0 0	GIFSE
GIHPG	20.68	479.249	5	0	5	-10.8918	0.5305	1.2	480.257	1	19.8871	6510000	36900000	14951	20240118_IP.raw	3	Q9UKF6|CPSF3_HUMAN			DB Search	0 0 0 0 0	GIHPG
GIIAT	16.43	473.285	5	40	5	11.241	0.0878	-2.2	474.291	1	50.1091	2370000	8500000	36414	20240118_IP.raw	1	Q9HCD6|TANC2_HUMAN;Q13563|PKD2_HUMAN;P14543|NID1_HUMAN;O00222|GRM8_HUMAN;Q6R327|RICTR_HUMAN;Q8NCG7|DGLB_HUMAN;P82251|BAT1_HUMAN;Q14831|GRM7_HUMAN;Q9C0D5|TANC1_HUMAN			DB Search	0 0 0 4 4	GIIAT
GILAT	16.43	473.285	5	40	5	10.7365	0.0847	-2.2	474.291	1	50.1091	2370000	8500000	36414	20240118_IP.raw	1	P20592|MX2_HUMAN;A6NJ88|SGE2P_HUMAN;P40939|ECHA_HUMAN;Q8N357|S35F6_HUMAN;Q00975|CAC1B_HUMAN;A6NDV4|TMM8B_HUMAN;Q96QT6|PHF12_HUMAN;Q15878|CAC1E_HUMAN;Q14004|CDK13_HUMAN;Q8WTT2|NOC3L_HUMAN;P0C2L3|F163B_HUMAN;O00555|CAC1A_HUMAN;Q9BYW1|GTR11_HUMAN;Q86US8|EST1A_HUMAN			DB Search	0 0 0 4 4	GILAT
GIVMDSGD	42.14	792.332	8	12.5	8	-6.0448	0.7545	0.7	793.34	1	26.6096	225000	1010000	21757	20240118_IP.raw	1	P60709|ACTB_HUMAN;Q9BYX7|ACTBM_HUMAN;Q6S8J3|POTEE_HUMAN;Q562R1|ACTBL_HUMAN;A5A3E0|POTEF_HUMAN;P0CG39|POTEJ_HUMAN;P63261|ACTG_HUMAN;P0CG38|POTEI_HUMAN			DB Search	0 0 15 0 0 0 0 0	GIVMDSGD
GIVMDSGDGVTH	49.95	1186.53	12	25	12	-5.759	0.5487	1.9	594.273	2	25.9456	9080	194000	21087	20240118_IP.raw	2	P60709|ACTB_HUMAN;Q6S8J3|POTEE_HUMAN;Q562R1|ACTBL_HUMAN;A5A3E0|POTEF_HUMAN;P0CG39|POTEJ_HUMAN;P63261|ACTG_HUMAN;P0CG38|POTEI_HUMAN			DB Search	0 0 13 33 25 0 0 0 0 0 0 0	GIVMDSGDGVTH
GKLVSESSDVLPK	70.86	1357.75	13	38.5	13	-4.5856	0.6292	-1.1	679.879	2	26.0123	864000	3670000	21153	20240118_IP.raw	5	P05787|K2C8_HUMAN			DB Search	0 0 44 49 14 14 0 0 0 0 14 0 0	GKLVSESSDVLPK
GKVVSETNDTKV	39.61	1275.67	12	50	12	-19.1583	0.7006	3.3	426.231	3	10.3002			4399	20240118_IP.raw	1	P05783|K1C18_HUMAN			DB Search	0 0 11 11 0 0 15 34 23 22 0 0	GKVVSETNDTKV
GLFSE	30.82	551.259	5	0	5	-7.1231	0.5447	1.9	552.268	1	31.8028	99000	554000	25559	20240118_IP.raw	1	Q9BXU1|STK31_HUMAN;O00533|NCHL1_HUMAN;P53041|PPP5_HUMAN;Q8NFU7|TET1_HUMAN;Q02930|CREB5_HUMAN;O75165|DJC13_HUMAN;A7E2U8|CFA96_HUMAN;Q8WZ42|TITIN_HUMAN			DB Search	0 0 0 0 0	GLFSE
GLHPG	20.68	479.249	5	0	5	-11.0257	0.5336	1.2	480.257	1	19.8871	6510000	36900000	14951	20240118_IP.raw	3	Q70Z35|PREX2_HUMAN;P50219|MNX1_HUMAN;Q96T53|MBOA4_HUMAN;Q15397|PUM3_HUMAN;Q6ZS81|WDFY4_HUMAN;Q7Z5J4|RAI1_HUMAN;Q99469|STAC_HUMAN;Q9UQP3|TENN_HUMAN;Q8N1C3|GBRG1_HUMAN;Q8IUD6|RN135_HUMAN;Q96N66|MBOA7_HUMAN			DB Search	0 0 0 0 0	GLHPG
GLIAT	16.43	473.285	5	40	5	10.9655	0.0976	-2.2	474.291	1	50.1091	2370000	8500000	36414	20240118_IP.raw	1	Q93063|EXT2_HUMAN;Q5SZQ8|CELF3_HUMAN;P21462|FPR1_HUMAN;P15088|CBPA3_HUMAN;Q9C0G0|ZN407_HUMAN			DB Search	0 0 0 4 4	GLIAT
GLLAT	16.43	473.285	5	40	5	10.7031	0.0888	-2.2	474.291	1	50.1091	2370000	8500000	36414	20240118_IP.raw	1	P50993|AT1A2_HUMAN;Q9BWH6|RPAP1_HUMAN;Q6RW13|ATRAP_HUMAN;Q6WRX3|ZY11A_HUMAN;Q9NXC5|MIOS_HUMAN;Q8ND23|CARL3_HUMAN;Q9NT68|TEN2_HUMAN;Q9Y426|C2CD2_HUMAN;Q96Q06|PLIN4_HUMAN;Q9P273|TEN3_HUMAN;Q9UKZ4|TEN1_HUMAN;P01210|PENK_HUMAN;P20648|ATP4A_HUMAN;P05023|AT1A1_HUMAN;O95486|SC24A_HUMAN;Q5SXM2|SNPC4_HUMAN;Q13733|AT1A4_HUMAN;Q8IXI1|MIRO2_HUMAN;Q8TD16|BICD2_HUMAN;Q6N022|TEN4_HUMAN;Q66K74|MAP1S_HUMAN;P54707…			DB Search	0 0 0 4 4	GLLAT
GPAAD	17.86	429.186	5	20	5	12.5983	0.1346	-2.4	430.192	1	44.9078	559000	3750000	32912	20240118_IP.raw	2	Q92843|B2CL2_HUMAN;Q96K30|RITA1_HUMAN;Q96RY7|IF140_HUMAN;Q8IX07|FOG1_HUMAN;A5YM72|CRNS1_HUMAN;Q86Y56|DAAF5_HUMAN;P35713|SOX18_HUMAN;P54802|ANAG_HUMAN;Q8ND90|PNMA1_HUMAN;Q9P2H5|UBP35_HUMAN;Q9Y6K9|NEMO_HUMAN;Q1W6H9|F110C_HUMAN;Q8IZY2|ABCA7_HUMAN			DB Search	0 0 0 0 5	GPAAD
GPAAVFDKE	43.3	932.46	9	22.2	9	-18.0601	0.225	2.7	467.239	2	12.3656	11200000	114000000	6722	20240118_IP.raw	9	P60660|MYL6_HUMAN;Q9BTW9|TBCD_HUMAN;Q6ZS30|NBEL1_HUMAN;Q96KQ4|ASPP1_HUMAN;O00180|KCNK1_HUMAN;Q9BRB3|PIGQ_HUMAN;Q6P2Q9|PRP8_HUMAN;Q9H427|KCNKF_HUMAN;Q9HCS7|SYF1_HUMAN;Q9UFH2|DYH17_HUMAN;O60241|AGRB2_HUMAN;Q9ULL0|K1210_HUMAN;O14525|ASTN1_HUMAN;Q9H3S1|SEM4A_HUMAN;Q96CW5|GCP3_HUMAN;Q5VU65|P210L_HUMAN;O43272|PROD_HUMAN;P28360|MSX1_HUMAN;O14936|CSKP_HUMAN;Q8NFD5|ARI1B_HUMAN;Q8TD86|CALL6_HUMAN;O14649|KC…			DeepNovo	0 0 0 0 13 0 0 0 5	GPAAVFDKE
GPAID	19.14	471.233	5	0	5	1.4036	0.047	-1.7	472.239	1	27.2902	8180000	27100000	24125	20240118_IP.raw	6	P0CF75|EBLN1_HUMAN;Q96PY5|FMNL2_HUMAN;Q7L4P6|BEND5_HUMAN			DB Search	0 0 0 0 0	GPAID
GPALD	19.14	471.233	5	0	5	0.7758	0.0588	-1.7	472.239	1	27.2902	8180000	27100000	24125	20240118_IP.raw	6	Q8N957|ANKF1_HUMAN;Q7Z572|SPT21_HUMAN;Q9UL42|PNMA2_HUMAN;Q8IVF7|FMNL3_HUMAN;Q09666|AHNK_HUMAN;O15031|PLXB2_HUMAN;Q96BY2|MOAP1_HUMAN			DB Search	0 0 0 0 0	GPALD
FDEASKNEAN	65.45	1123.48	10	80	10	-19.3165	0.6166	0.7	562.747	2	9.9607	97000	1100000	3993	20240118_IP.raw	1	P20290|BTF3_HUMAN;Q96K17|BT3L4_HUMAN			DB Search	5 33 70 62 14 0 0 15 22 5	FDEASKNEAN
GPATP	17.71	441.222	5	0	5	10.4626	0.0971	-1.6	442.229	1	36.8303	2030000	3580000	28313	20240118_IP.raw	1	Q96RK0|CIC_HUMAN;Q2NKJ3|CTC1_HUMAN;Q03252|LMNB2_HUMAN;Q496M5|PLK5_HUMAN;Q9ULI3|HEG1_HUMAN;Q9P2B4|CT2NL_HUMAN;Q99811|PRRX2_HUMAN;Q5T0Z8|CF132_HUMAN;Q9HB09|B2L12_HUMAN;Q8NCU7|C2C4A_HUMAN;Q9NYC9|DYH9_HUMAN;Q13428|TCOF_HUMAN;Q9NPF5|DMAP1_HUMAN;Q6ZT62|BGIN_HUMAN;P29474|NOS3_HUMAN;Q9UFV1|TBC29_HUMAN;A6NLJ0|C2C4B_HUMAN;Q16635|TAZ_HUMAN;A6NCI8|CB078_HUMAN;E9PAV3|NACAM_HUMAN;Q9P1Z2|CACO1_HUMAN			DB Search	0 0 0 0 0	GPATP
GPAVG	18.34	399.212	5	0	5	2.872	0.08	-2.1	400.218	1	29.1291	1180000	3210000	23990	20240118_IP.raw	1	Q9BX10|GTPB2_HUMAN;Q9H2Y9|SO5A1_HUMAN;P43243|MATR3_HUMAN;Q4G0X9|CCD40_HUMAN;Q8TC56|GAR3_HUMAN;Q6UWY2|PRS57_HUMAN;P21281|VATB2_HUMAN;Q9H5V8|CDCP1_HUMAN;Q9BZJ7|GPR62_HUMAN;O75521|ECI2_HUMAN;O00178|GTPB1_HUMAN;Q96L96|ALPK3_HUMAN;Q4G0T1|SRCRM_HUMAN;P23786|CPT2_HUMAN;O75157|T22D2_HUMAN;A6NJG6|ARGFX_HUMAN;O95716|RAB3D_HUMAN;P25100|ADA1D_HUMAN;O14497|ARI1A_HUMAN;A6NE02|BTBDH_HUMAN;P11142|HSP7C_HUMAN			DB Search	0 0 0 0 0	GPAVG
GPEGV	16.82	457.217	5	0	5	15.1732	0.0354	-2.2	458.224	1	40.7291	507000	1710000	30786	20240118_IP.raw	1	Q6QNK2|AGRD1_HUMAN;O15438|MRP3_HUMAN;Q8TD08|MK15_HUMAN;Q969I3|GLYL1_HUMAN;A0A0U1RQE8|GLYLB_HUMAN;Q8N1F8|S11IP_HUMAN;Q6UY14|ATL4_HUMAN;Q9NY15|STAB1_HUMAN;Q9Y4L1|HYOU1_HUMAN;P98095|FBLN2_HUMAN;Q8N7U6|EFHB_HUMAN;O60264|SMCA5_HUMAN;O94812|BAIP3_HUMAN;Q07092|COGA1_HUMAN;Q16832|DDR2_HUMAN;P78562|PHEX_HUMAN;Q2UY09|COSA1_HUMAN;Q00722|PLCB2_HUMAN			DB Search	0 0 0 0 0	GPEGV
GPEIS	22.52	501.243	5	40	5	5.5833	0.1414	-1.5	502.25	1	31.7559	26000000	23800000	25628	20240118_IP.raw	4	A0AVK6|E2F8_HUMAN;P50213|IDH3A_HUMAN;Q5T011|SZT2_HUMAN;Q8WZ42|TITIN_HUMAN;Q9NYY3|PLK2_HUMAN			DB Search	0 0 2 0 5	GPEIS
GPELS	22.52	501.243	5	40	5	5.5247	0.1474	-1.5	502.25	1	31.7559	26000000	23800000	25628	20240118_IP.raw	4	Q9P0V3|SH3B4_HUMAN;Q5T4F4|ZFY27_HUMAN;Q9BQN1|FA83C_HUMAN;Q8N1W2|ZN710_HUMAN;Q9Y5P8|P2R3B_HUMAN;Q9NZ52|GGA3_HUMAN;Q02388|CO7A1_HUMAN;Q6ZRS2|SRCAP_HUMAN;Q9H7P9|PKHG2_HUMAN;P47974|TISD_HUMAN;Q9UPU3|SORC3_HUMAN;Q96GW7|PGCB_HUMAN;Q96AY2|EME1_HUMAN;Q9NVM1|EVA1B_HUMAN;Q13033|STRN3_HUMAN;P41273|TNFL9_HUMAN;Q68CZ2|TENS3_HUMAN;O95153|RIMB1_HUMAN;P51531|SMCA2_HUMAN;F5GYI3|UBA1L_HUMAN;P52746|ZN142_HUMAN;Q9NU…			DB Search	0 0 2 0 5	GPELS
GPEPG	16.84	455.202	5	0	5	7.1396	0.4848	-1.7	456.208	1	33.852	7030000	8360000	25434	20240118_IP.raw	2	Q86XT2|VP37D_HUMAN;Q6NV74|CRCDL_HUMAN;Q8WVF1|OSCP1_HUMAN;A0A1B0GVG4|CC194_HUMAN;Q14CS0|UBX2B_HUMAN;Q8ND83|SLAI1_HUMAN;Q96JH8|RADIL_HUMAN;P46108|CRK_HUMAN;Q99767|APBA2_HUMAN;Q14028|CNGB1_HUMAN;Q13424|SNTA1_HUMAN;Q01860|PO5F1_HUMAN;P22607|FGFR3_HUMAN;Q03167|TGBR3_HUMAN;Q9Y6J0|CABIN_HUMAN;O60496|DOK2_HUMAN;O60687|SRPX2_HUMAN;O95180|CAC1H_HUMAN;P48552|NRIP1_HUMAN;Q02575|HEN1_HUMAN;O00213|APBB1_HUMAN;…			DB Search	0 0 0 0 0	GPEPG
GPESI	17.48	501.243	5	20	5	-5.8963	0.0593	-1.5	502.25	1	31.7559	26000000	11900000	25566	20240118_IP.raw	2	Q5T2D2|TRML2_HUMAN;Q9NXJ5|PGPI_HUMAN;Q9HDC9|APMAP_HUMAN;Q14511|CASL_HUMAN;Q8NAX2|KDF1_HUMAN;Q9BXM9|FSD1L_HUMAN			DB Search	0 0 9 0 0	GPESI
GPESL	17.48	501.243	5	20	5	-0.6883	0.0889	-1.5	502.25	1	31.7559	26000000	11900000	25566	20240118_IP.raw	2	Q02246|CNTN2_HUMAN;Q99570|PI3R4_HUMAN;Q8WXI7|MUC16_HUMAN;Q6ZS17|RIPR1_HUMAN;Q9Y2G3|AT11B_HUMAN;Q96C92|ENTR1_HUMAN;Q14202|ZMYM3_HUMAN;A6QL63|ABTB3_HUMAN;Q6P996|PDXD1_HUMAN;O60663|LMX1B_HUMAN;O43699|SIGL6_HUMAN;Q9Y2U8|MAN1_HUMAN;P23468|PTPRD_HUMAN;Q5HYM0|ZC12B_HUMAN;Q9UFC0|LRWD1_HUMAN;O15055|PER2_HUMAN;Q9H5J0|ZBTB3_HUMAN			DB Search	0 0 9 0 0	GPESL
GPGAV	19.58	399.212	5	20	5	0.2791	0.166	-1.6	400.218	1	27.0098	800000	1360000	22277	20240118_IP.raw	1	Q9P121|NTRI_HUMAN;Q14982|OPCM_HUMAN;Q9H0F6|SHRPN_HUMAN;P78381|S35A2_HUMAN;Q96S16|JMJD8_HUMAN;O60341|KDM1A_HUMAN;Q9UBL3|ASH2L_HUMAN;Q63HQ2|EGFLA_HUMAN;O95622|ADCY5_HUMAN;Q96KP6|TNIP3_HUMAN;Q9NP08|HMX1_HUMAN;Q5T447|HECD3_HUMAN;Q8NHW3|MAFA_HUMAN;Q6ZQY2|LR74B_HUMAN;Q5IJ48|CRUM2_HUMAN;Q9HAH7|FBRS_HUMAN;P78337|PITX1_HUMAN;Q9UI10|EI2BD_HUMAN;Q9H0B3|IQCN_HUMAN;Q9GZR2|REXO4_HUMAN			DB Search	0 0 4 0 0	GPGAV
GPGGK	21	414.223	5	20	5	-15.6222	0.2145	3.1	415.231	1	9.9095	3000	189000	3898	20240118_IP.raw	2	O14686|KMT2D_HUMAN;P41440|S19A1_HUMAN;Q9NYA4|MTMR4_HUMAN;Q96F45|ZN503_HUMAN;P15502|ELN_HUMAN;P50213|IDH3A_HUMAN;P57055|DSCR6_HUMAN;Q6IBS0|TWF2_HUMAN;P48634|PRC2A_HUMAN;P22307|SCP2_HUMAN;P23229|ITA6_HUMAN;Q8IZD0|SAM14_HUMAN;Q07092|COGA1_HUMAN;P36382|CXA5_HUMAN;Q13683|ITA7_HUMAN;Q53GS7|GLE1_HUMAN;P01178|NEU1_HUMAN;Q99583|MNT_HUMAN;Q15050|RRS1_HUMAN;P36956|SRBP1_HUMAN;P01185|NEU2_HUMAN			DB Search	0 0 0 0 5	GPGGK
GPGGSGGSGGYGGRS	26.02	1208.52	15	53.3	15	-19.8489	0.7972	2	605.267	2	9.7896	12900	341000	3771	20240118_IP.raw	1	P22626|ROA2_HUMAN			DB Search	5 27 12 12 20 10 7 7 0 0 0 0 0 0 0	GPGGSGGSGGYGGRS
GPGIS	16.61	429.222	5	40	5	2.1186	0.2492	-1.3	430.229	1	27.5709	3400000	7070000	23968	20240118_IP.raw	1	Q9NVR0|KLH11_HUMAN;Q86UU0|BCL9L_HUMAN;Q8NFU7|TET1_HUMAN;Q5MY95|ENTP8_HUMAN;O95996|APCL_HUMAN;Q4KMP7|TB10B_HUMAN;Q96G03|PGM2_HUMAN;P49961|ENTP1_HUMAN			DB Search	2 0 0 0 4	GPGIS
GPGLS	16.61	429.222	5	40	5	1.9932	0.2376	-1.3	430.229	1	27.5709	3400000	7070000	23968	20240118_IP.raw	1	O75369|FLNB_HUMAN;Q14257|RCN2_HUMAN;P23246|SFPQ_HUMAN;O60243|H6ST1_HUMAN;H3BNL1|CC084_HUMAN;Q8NEZ4|KMT2C_HUMAN;A0A1B0GVT2|SIM36_HUMAN;Q96JG9|ZN469_HUMAN;Q8IWN7|RP1L1_HUMAN;O95631|NET1_HUMAN;Q8N9H9|CA127_HUMAN;Q6ZMH5|S39A5_HUMAN;A8K8P3|SFI1_HUMAN;Q15751|HERC1_HUMAN;Q14315|FLNC_HUMAN;Q8WU39|MZB1_HUMAN;Q8TF76|HASP_HUMAN;Q9UPA5|BSN_HUMAN;Q9ULZ9|MMP17_HUMAN;O94887|FARP2_HUMAN;P35442|TSP2_HUMAN;Q8N1N4|…			DB Search	2 0 0 0 4	GPGLS
GPGSGY	16.88	536.223	6	0	6	11.7508	0.0849	1.6	537.231	1	37.6615	134000000	175000000	30460	20240118_IP.raw	4	P13631|RARG_HUMAN			DB Search	0 0 0 0 0 0	GPGSGY
GPHALQ	25.25	621.323	6	16.7	6	4.2157	0.163	-3.4	622.329	1	32.4219	12700000	23600000	25739	20240118_IP.raw	6	P31629|ZEP2_HUMAN			DB Search	0 0 0 0 0 5	GPHALQ
GPIGV	18.11	441.259	5	0	5	35.9802	0.1052	-2.2	442.265	1	74.1285	181000	544000	56056	20240118_IP.raw	1	P27658|CO8A1_HUMAN;Q99523|SORT_HUMAN;Q9UDY2|ZO2_HUMAN;Q5TAT6|CODA1_HUMAN;Q92781|RDH5_HUMAN;Q2UY09|COSA1_HUMAN;P23378|GCSP_HUMAN;Q8TEJ3|SH3R3_HUMAN			DB Search	0 0 0 0 0	GPIGV
GPKCGQ	18.95	588.269	6	33.3	6	12.5078	0.2262	-9.6	589.271	1	40.9174	6020000	6080000	30884	20240118_IP.raw	2	O00468|AGRIN_HUMAN			DB Search	0 0 11 0 0 5	GPKCGQ
GPKCK	16.47	531.284	5	20	5	18.1991	0.2324	9	532.296	1	45.4953	1900000	4490000	32530	20240118_IP.raw	2	O43304|S14L5_HUMAN;Q2UY09|COSA1_HUMAN			DB Search	0 0 8 0 0	GPKCK
GPKFH	16.26	584.307	5	0	5	10.0579	0.2001	-4.1	585.312	1	41.2951	3320000	8760000	31109	20240118_IP.raw	2	Q96ET8|TV23C_HUMAN			DB Search	0 0 0 0 0	GPKFH
GPKFR	17.07	603.349	5	20	5	43.3165	0.236	-0.8	604.356	1	73.8569	23900000	24300000	57744	20240118_IP.raw	11	Q9Y312|AAR2_HUMAN			DB Search	0 0 1 0 5	GPKFR
GPKGAKGATGPG	16.28	996.535	12	8.3	12	36.8813	0.1256	-0.4	499.275	2	68.8827	13000000	29800000	50762	20240118_IP.raw	5	P13942|COBA2_HUMAN			DB Search	0 0 10 0 0 0 0 0 0 0 0 0	GPKGAKGATGPG
GPKHPT	23.63	635.339	6	16.7	6	6.3918	0.0496	-3.3	636.344	1	38.3829	103000000	48800000	27815	20240118_IP.raw	2	Q9UKJ3|GPTC8_HUMAN			DB Search	0 0 24 0 0 0	GPKHPT
GPKIM(+15.99)	19.69	560.299	5	40	5	9.2779	0.0691	9.8	561.312	1	35.9903	166000000	152000000	25145	20240118_IP.raw	5	Q96A33|CCD47_HUMAN	Oxidation (M)	M5:Oxidation (M):1001.00	DB Search	5 0 5 0 0	GPKIM(+15.99)
GPKKM	22.09	559.315	5	0	5	55.2432	0.2583	8	560.327	1	82.4578	12700000	12400000	60347	20240118_IP.raw	5	Q9UQ90|SPG7_HUMAN			DB Search	0 0 1 0 0	GPKKM
GPKLM(+15.99)	19.69	560.299	5	40	5	7.694	0.0714	9.8	561.312	1	35.9903	166000000	152000000	25145	20240118_IP.raw	5	Q8IWR0|Z3H7A_HUMAN;Q9NUK0|MBNL3_HUMAN;A1L3X0|ELOV7_HUMAN	Oxidation (M)	M5:Oxidation (M):1001.00	DB Search	5 0 5 0 0	GPKLM(+15.99)
GPKQH	20.01	565.297	5	20	5	-8.0133	0.231	-3.6	566.303	1	23.7684	5340000	3910000	23124	20240118_IP.raw	4	P29371|NK3R_HUMAN;Q06278|AOXA_HUMAN			DB Search	0 0 0 0 5	GPKQH
GPKSY	17.52	550.275	5	0	5	52.4252	0.3689	4.1	551.285	1	80.6089	111000	1040000	61803	20240118_IP.raw	1	Q96S38|KS6C1_HUMAN;Q9UGP4|LIMD1_HUMAN			DB Search	0 0 0 0 0	GPKSY
GPKTSRTLRTH	49.84	1252.7	11	9.1	11	42.199	0.1706	5.9	627.361	2	73.4872	1360000	5570000	54947	20240118_IP.raw	2	Q8N5V2|NGEF_HUMAN			HOMOLOG	0 0 3 0 0 0 0 0 0 0 0	GPKTSRTLRTH
GPKVY	14.2	562.312	5	20	5	9.2342	0.2288	-1.8	563.318	1	36.1525	3810000	4130000	28499	20240118_IP.raw	1	O95498|VNN2_HUMAN;Q9UJA3|MCM8_HUMAN			DB Search	0 0 14 0 0	GPKVY
GPLGV	18.11	441.259	5	0	5	35.3172	0.1144	-2.2	442.265	1	74.1285	181000	544000	56056	20240118_IP.raw	1	Q86Y26|NUTM1_HUMAN;P52630|STAT2_HUMAN;P07205|PGK2_HUMAN;Q86XN7|PRSR1_HUMAN;P78364|PHC1_HUMAN;P11161|EGR2_HUMAN;Q8N6F1|CLD19_HUMAN;Q6DKI7|PVRIG_HUMAN;Q8IWF9|CCD83_HUMAN;Q9NQ55|SSF1_HUMAN;Q9H306|MMP27_HUMAN;A6NNT2|CP096_HUMAN;Q9H7J1|PPR3E_HUMAN;Q9UHN1|DPOG2_HUMAN;A8MW95|BECN2_HUMAN;Q8TDY8|IGDC4_HUMAN;O95876|FRITZ_HUMAN			DB Search	0 0 0 0 0	GPLGV
GPPAT	21.25	441.222	5	0	5	8.193	0.0734	-1.6	442.229	1	36.8303	463000000	3290000000	28248	20240118_IP.raw	26	Q96JQ0|PCD16_HUMAN;Q86VY4|TSYL5_HUMAN;P56945|BCAR1_HUMAN;P18583|SON_HUMAN;Q496M5|PLK5_HUMAN;Q5VTT5|MYOM3_HUMAN;Q12809|KCNH2_HUMAN;Q99640|PMYT1_HUMAN;Q8IW93|ARHGJ_HUMAN;Q9BRK3|MXRA8_HUMAN;Q9UFB7|ZBT47_HUMAN;P0CJ78|ZN865_HUMAN;O43593|HAIR_HUMAN;Q96AY4|TTC28_HUMAN;P35227|PCGF2_HUMAN;P28827|PTPRM_HUMAN;Q9ULD0|OGDHL_HUMAN;Q9NP08|HMX1_HUMAN;Q8WXE0|CSKI2_HUMAN;Q99583|MNT_HUMAN;Q9NRU3|CNNM1_HUMAN;O43306|…			DB Search	0 0 0 0 0	GPPAT
GPPPPPPAAR	30.59	955.524	10	30	10	-15.8303	0.8088	1.8	478.77	2	10.6365	1100000	26100000	4804	20240118_IP.raw	11	Q9BWH6|RPAP1_HUMAN;Q96PE2|ARHGH_HUMAN;Q8IX94|CTGE4_HUMAN;P42858|HD_HUMAN;Q9UQF2|JIP1_HUMAN;Q6ZRS2|SRCAP_HUMAN;Q5TC82|RC3H1_HUMAN;Q99640|PMYT1_HUMAN;Q5VWI1|TCRGL_HUMAN;Q9UKZ4|TEN1_HUMAN;Q9H254|SPTN4_HUMAN;Q4G112|HSF5_HUMAN;Q8N3Y3|LARG2_HUMAN;Q9Y4M8|CH071_HUMAN;O14669|TMG2_HUMAN;Q5VSG8|MANEL_HUMAN;Q01101|INSM1_HUMAN;Q9P1Z9|CC180_HUMAN;P42768|WASP_HUMAN;Q8NFD5|ARI1B_HUMAN;P0CG20|PRR35_HUMAN;Q7Z6E9|R…			DeepNovo	0 0 91 37 6 1 0 0 0 0	GPPPPPPAAR
GPPPRV	15.62	621.36	6	0	6	11.6039	0.2087	-3.5	622.365	1	38.58	398000000	114000000	31092	20240118_IP.raw	2	Q9Y3S1|WNK2_HUMAN;Q8NEZ4|KMT2C_HUMAN			DB Search	0 0 0 0 0 0	GPPPRV
GPRGKAGSSGSSSGG	33.71	1247.59	15	6.7	15	4.6769	0.0442	9.7	624.806	2	36.9393			28750	20240118_IP.raw	1	P48634|PRC2A_HUMAN			HOMOLOG	0 0 0 0 0 0 2 0 0 0 0 0 0 0 0	GPRGKAGSSGSSSGG
GPSEI	20.05	501.243	5	0	5	18.6078	0.0552	-2	502.25	1	45.4546	847000	4910000	32866	20240118_IP.raw	2	Q14315|FLNC_HUMAN;Q9HC10|OTOF_HUMAN;Q9NRY5|F1142_HUMAN;Q9NQX3|GEPH_HUMAN;Q01955|CO4A3_HUMAN			DB Search	0 0 0 1 1	GPSEI
GPSEL	20.05	501.243	5	0	5	19.8445	0.0852	-2	502.25	1	45.4546	847000	4910000	32866	20240118_IP.raw	2	Q6ZVT6|CF20D_HUMAN;Q6ZS17|RIPR1_HUMAN;O14512|SOCS7_HUMAN;O75912|DGKI_HUMAN;Q8NGY1|O10Z1_HUMAN;Q6ZUT9|DEN5B_HUMAN;Q15596|NCOA2_HUMAN;Q9BY79|MFRP_HUMAN;Q99988|GDF15_HUMAN;Q8IVY1|CA210_HUMAN;Q99742|NPAS1_HUMAN;Q8NG31|KNL1_HUMAN;P51693|APLP1_HUMAN;Q6P589|TP8L2_HUMAN;Q8TDY4|ASAP3_HUMAN;Q96GA3|LTV1_HUMAN			DB Search	0 0 0 1 1	GPSEL
GPSIVHRK	40.88	892.524	8	12.5	8	-17.2444	0.6176	0.4	447.27	2	9.2004	28600	300000	3081	20240118_IP.raw	1	P60709|ACTB_HUMAN;Q9BYX7|ACTBM_HUMAN;Q6S8J3|POTEE_HUMAN;P63267|ACTH_HUMAN;P68133|ACTS_HUMAN;P62736|ACTA_HUMAN;A5A3E0|POTEF_HUMAN;P0CG39|POTEJ_HUMAN;P63261|ACTG_HUMAN;P68032|ACTC_HUMAN;P0CG38|POTEI_HUMAN			DB Search	0 0 0 0 3 0 0 0	GPSIVHRK
GPTAE	18.61	473.212	5	20	5	-2.4061	0.0789	-2	474.219	1	23.4005	1840000	4310000	21290	20240118_IP.raw	5	Q9NR96|TLR9_HUMAN;Q8N6L0|KASH5_HUMAN;Q13501|SQSTM_HUMAN;O75445|USH2A_HUMAN;Q9H0B6|KLC2_HUMAN;Q13123|RED_HUMAN;Q9H478|KCQ1D_HUMAN;O15061|SYNEM_HUMAN;Q7Z2K8|GRIN1_HUMAN;P22102|PUR2_HUMAN;Q3KQV9|UAP1L_HUMAN;Q9UL12|SARDH_HUMAN;O00555|CAC1A_HUMAN;Q8NG50|RDM1_HUMAN			DB Search	0 0 0 0 5	GPTAE
GPTAT	21.46	445.217	5	0	5	-10.8207	0.0346	-2.2	446.224	1	21.2297	552000	981000	16002	20240118_IP.raw	1	Q8WXI7|MUC16_HUMAN;P98088|MUC5A_HUMAN;P0C7X4|FHL19_HUMAN;Q9BW92|SYTM_HUMAN;Q9UL36|ZN236_HUMAN;Q9NR09|BIRC6_HUMAN;A0A1W2PQ73|ERFL_HUMAN;Q9HC84|MUC5B_HUMAN;Q6EMB2|TTLL5_HUMAN;Q9BZ11|ADA33_HUMAN;Q02505|MUC3A_HUMAN;Q9UJY1|HSPB8_HUMAN			DB Search	0 0 0 1 1	GPTAT
GPTTA	19.53	445.217	5	0	5	-4.2966	0.0757	-2.2	446.224	1	21.2297	552000	981000	16338	20240118_IP.raw	1	Q9NW75|GPTC2_HUMAN;P10746|HEM4_HUMAN;Q8TE59|ATS19_HUMAN;Q9NYZ4|SIGL8_HUMAN;O94972|TRI37_HUMAN;O43312|MTSS1_HUMAN;Q76NI1|KNDC1_HUMAN;Q9Y253|POLH_HUMAN;Q5T9L3|WLS_HUMAN;P34810|CD68_HUMAN;Q96Q27|ASB2_HUMAN;Q8N9V7|TOPZ1_HUMAN			DB Search	0 0 0 0 0	GPTTA
GPTVV	14.26	471.269	5	20	5	16.7784	0.0053	-1.9	472.276	1	44.3396	4640000	4000000	32700	20240118_IP.raw	1	P09172|DOPO_HUMAN;Q9P2F6|RHG20_HUMAN;P23467|PTPRB_HUMAN;O75335|LIPA4_HUMAN;O60341|KDM1A_HUMAN;O43597|SPY2_HUMAN;Q9BYP7|WNK3_HUMAN;O75145|LIPA3_HUMAN;Q13136|LIPA1_HUMAN;Q9BUJ0|ABHEA_HUMAN;P10645|CMGA_HUMAN;O75334|LIPA2_HUMAN			DB Search	2 0 0 0 0	GPTVV
GPVGA	15.3	399.212	5	0	5	19.4181	0.1001	-2.9	400.218	1	45.3496	207000	2310000	33120	20240118_IP.raw	2	O60320|EREP2_HUMAN;P12107|COBA1_HUMAN;O15439|MRP4_HUMAN;P08572|CO4A2_HUMAN;Q8TCS8|PNPT1_HUMAN;P08123|CO1A2_HUMAN;P20794|MAK_HUMAN;Q9UBY0|SL9A2_HUMAN;P05997|CO5A2_HUMAN;Q92750|TAF4B_HUMAN;P25940|CO5A3_HUMAN;O95255|MRP6_HUMAN;Q5VST9|OBSCN_HUMAN;P02462|CO4A1_HUMAN;Q9NYZ3|GTSE1_HUMAN;P02452|CO1A1_HUMAN;P20916|MAG_HUMAN;Q96PN7|TREF1_HUMAN;P08729|K2C7_HUMAN;Q6UXB8|PI16_HUMAN;Q2UY09|COSA1_HUMAN;O94983|C…			DB Search	0 0 0 0 0	GPVGA
GPVGP	15.25	425.227	5	0	5	-6.7729	0.0489	-1.7	426.234	1	25.741	3350000	4770000	21577	20240118_IP.raw	2	P35247|SFTPD_HUMAN;Q03692|COAA1_HUMAN;P08572|CO4A2_HUMAN;Q8N1G0|ZN687_HUMAN;P02458|CO2A1_HUMAN;Q8NFW1|COMA1_HUMAN			DB Search	0 0 0 0 0	GPVGP
GPVGV	14.12	427.243	5	20	5	26.2764	0.0962	6.1	428.253	1	54.5973	33300	812000	38966	20240118_IP.raw	1	P21333|FLNA_HUMAN;P02452|CO1A1_HUMAN;Q6GTX8|LAIR1_HUMAN;Q5T2T1|MPP7_HUMAN;Q6ISS4|LAIR2_HUMAN;P08572|CO4A2_HUMAN;P12109|CO6A1_HUMAN;P00558|PGK1_HUMAN;P28702|RXRB_HUMAN;Q96L96|ALPK3_HUMAN			DB Search	5 0 0 0 0	GPVGV
GPVSI	17.05	471.269	5	40	5	26.45	0.1549	-1.4	472.276	1	63.9912	7750000	9560000	47372	20240118_IP.raw	1	Q9ULD6|INTU_HUMAN;A6NMK8|INY2B_HUMAN;Q15459|SF3A1_HUMAN;Q99941|ATF6B_HUMAN;O14678|ABCD4_HUMAN			DB Search	4 0 0 0 4	GPVSI
GPVSL	17.05	471.269	5	40	5	25.7124	0.1795	-1.4	472.276	1	63.9912	7750000	9560000	47372	20240118_IP.raw	1	Q3L8U1|CHD9_HUMAN;Q96ER9|MITOK_HUMAN;P05549|AP2A_HUMAN;Q12802|AKP13_HUMAN;Q8NCT1|ARRD4_HUMAN;Q00975|CAC1B_HUMAN;Q8IUQ0|CLVS1_HUMAN;Q9NVM9|INT13_HUMAN;Q504U0|CD046_HUMAN;P50851|LRBA_HUMAN;Q9NPY3|C1QR1_HUMAN;Q495N2|S36A3_HUMAN;O14896|IRF6_HUMAN;Q9NSI6|BRWD1_HUMAN;Q92508|PIEZ1_HUMAN;Q96LA5|FCRL2_HUMAN;P28715|ERCC5_HUMAN;Q9NQG7|HPS4_HUMAN;Q8ND04|SMG8_HUMAN;Q9UL12|SARDH_HUMAN;Q96T52|IMP2L_HUMAN;Q16787…			DB Search	4 0 0 0 4	GPVSL
GPVTV	16.91	471.269	5	20	5	36.8541	0.0774	-1.4	472.276	1	63.9912	17100000	16300000	46955	20240118_IP.raw	3	Q6N021|TET2_HUMAN;Q969P0|IGSF8_HUMAN;O77932|DXO_HUMAN;A6NFX1|MFS2B_HUMAN;O60296|TRAK2_HUMAN;Q86YD3|TMM25_HUMAN;Q14161|GIT2_HUMAN;Q96PB7|NOE3_HUMAN;Q9HC84|MUC5B_HUMAN;O14841|OPLA_HUMAN;Q8WZ42|TITIN_HUMAN;Q99102|MUC4_HUMAN			DB Search	5 0 0 0 0	GPVTV
GQKDSYVGDEAQSK	58.28	1510.69	14	28.6	14	-18.2478	0.7742	1	504.571	3	10.1845	82700	773000	4245	20240118_IP.raw	1	P60709|ACTB_HUMAN;P63267|ACTH_HUMAN;P68133|ACTS_HUMAN;P62736|ACTA_HUMAN;P63261|ACTG_HUMAN;P68032|ACTC_HUMAN			DB Search	0 0 0 0 0 0 10 10 10 6 0 0 0 0	GQKDSYVGDEAQSK
GQKDSYVGDEAQSKR	49.45	1666.79	15	13.3	15	-20.3058	0.6573	0.9	556.605	3	9.6426	37400	545000	3623	20240118_IP.raw	1	P60709|ACTB_HUMAN;P63267|ACTH_HUMAN;P68133|ACTS_HUMAN;P62736|ACTA_HUMAN;P63261|ACTG_HUMAN;P68032|ACTC_HUMAN			DB Search	0 0 44 0 0 0 0 0 0 0 7 0 0 0 0	GQKDSYVGDEAQSKR
GQKDSYVGDEAQSKRG	69.35	1723.81	16	43.8	16	-19.68	0.218	0.9	431.961	4	9.6426	40800	689000	3600	20240118_IP.raw	1	P60709|ACTB_HUMAN;P63267|ACTH_HUMAN;P68133|ACTS_HUMAN;P62736|ACTA_HUMAN;P63261|ACTG_HUMAN;P68032|ACTC_HUMAN			DB Search	0 0 0 0 0 4 15 13 13 17 21 13 0 0 0 0	GQKDSYVGDEAQSKRG
GQRGF	22.74	563.282	5	20	5	-0.245	0.1413	-3.2	564.287	1	29.5714	6410000	5250000	21366	20240118_IP.raw	2	P80404|GABT_HUMAN;Q96PU4|UHRF2_HUMAN;P08572|CO4A2_HUMAN;Q59EK9|RUN3A_HUMAN;Q6P1W5|CA094_HUMAN;O60447|EVI5_HUMAN;O43586|PPIP1_HUMAN			DB Search	5 0 0 0 1	GQRGF
GQRGY	21.12	579.277	5	20	5	-5.3632	0.2089	-3.4	580.282	1	24.0954	725000	1120000	19993	20240118_IP.raw	2	O75051|PLXA2_HUMAN;A1IGU5|ARH37_HUMAN;Q9BXL7|CAR11_HUMAN;O00116|ADAS_HUMAN;Q9UIW2|PLXA1_HUMAN;Q9HCM2|PLXA4_HUMAN;Q01955|CO4A3_HUMAN			DB Search	5 0 0 0 0	GQRGY
GQVINETSQH	52.87	1111.53	10	50	10	-17.7036	0.5451	1.5	556.771	2	11.1395	38000	535000	5295	20240118_IP.raw	1	P08670|VIME_HUMAN			DB Search	0 0 20 35 10 10 0 0 0 5	GQVINETSQH
GQVINETSQHHDD	71.84	1478.64	13	61.5	13	-19.9118	0.4943	0.9	493.887	3	9.9267	591000	4700000	3906	20240118_IP.raw	1	P08670|VIME_HUMAN			DB Search	0 0 32 43 17 17 22 2 2 8 1 0 0	GQVINETSQHHDD
GQVINETSQHHDDLE	83.16	1720.77	15	66.7	15	-7.7368	0.3867	1.2	574.596	3	17.7409	8530000	80800000	12841	20240118_IP.raw	3	P08670|VIME_HUMAN			DB Search	0 0 85 85 23 23 17 2 2 5 0 0 0 3 5	GQVINETSQHHDDLE
GREYKSL	27.04	851.45	7	42.9	7	-7.3693	0.1083	1.5	426.733	2	22.3138			17557	20240118_IP.raw	1	Q9P2K3|RCOR3_HUMAN;Q8WWB7|GLMP_HUMAN;Q9H7Z3|NRDE2_HUMAN;Q96P56|CTSR2_HUMAN;A8MYU2|KCNU1_HUMAN;Q60I27|AL2CL_HUMAN;Q9NWU1|OXSM_HUMAN;Q9Y468|LMBL1_HUMAN;Q8N2S1|LTBP4_HUMAN;Q86UL8|MAGI2_HUMAN;Q16625|OCLN_HUMAN;Q99784|NOE1_HUMAN;Q96PB7|NOE3_HUMAN;P18859|ATP5J_HUMAN;Q5JT25|RAB41_HUMAN;O76041|NEBL_HUMAN;Q70CQ2|UBP34_HUMAN;Q8TBK2|SETD6_HUMAN;Q92547|TOPB1_HUMAN;Q6ZMZ3|SYNE3_HUMAN;Q8NEN0|ARMC2_HUMAN;Q9Y3C8…			DeepNovo	0 0 42 0 0 17 5	GREYKSL
GRQFG	20.54	563.282	5	20	5	-2.1576	0.0444	-3.2	564.287	1	29.5714	6410000	2630000	21447	20240118_IP.raw	1	Q15147|PLCB4_HUMAN;Q8NCJ5|SPRY3_HUMAN;Q5I0G3|MDH1B_HUMAN			DB Search	5 0 0 0 0	GRQFG
GRRGS	18.78	531.288	5	0	5	-9.7941	0	3.7	532.297	1	17.9036	130000	1020000	13092	20240118_IP.raw	1	P98160|PGBM_HUMAN;P56817|BACE1_HUMAN;Q9ULD9|ZN608_HUMAN;Q8N6Y2|LRC17_HUMAN;Q9BXQ6|T121B_HUMAN;Q9ULQ0|STRP2_HUMAN;Q7L8J4|3BP5L_HUMAN;Q2KHT3|CL16A_HUMAN;Q9P281|BAHC1_HUMAN;Q5D862|FILA2_HUMAN;Q9H4A3|WNK1_HUMAN;Q5JT82|KLF17_HUMAN;O15014|ZN609_HUMAN;Q8N6U8|GP161_HUMAN;Q9H1B5|XYLT2_HUMAN;Q96B18|DACT3_HUMAN;Q8WVT3|TPC12_HUMAN;Q06187|BTK_HUMAN;Q92502|STAR8_HUMAN;Q7LDG7|GRP2_HUMAN;Q32P51|RA1L2_HUMAN;Q5VU4…			DB Search	0 0 0 0 0	GRRGS
GRTTGIVMDSGD	47.04	1207.55	12	25	12	-6.5627	0.817	5	604.785	2	21.0333			16333	20240118_IP.raw	2	P60709|ACTB_HUMAN;Q9BYX7|ACTBM_HUMAN;Q6S8J3|POTEE_HUMAN;Q562R1|ACTBL_HUMAN;A5A3E0|POTEF_HUMAN;P0CG39|POTEJ_HUMAN;P63261|ACTG_HUMAN;P0CG38|POTEI_HUMAN			DB Search	0 0 0 0 0 0 40 49 49 0 0 0	GRTTGIVMDSGD
FEGFPDKQPR	62.14	1219.6	10	80	10	-7.2462	0.481	0.6	407.54	3	23.4685	20200000	95300000	18848	20240118_IP.raw	5	P26447|S10A4_HUMAN			DB Search	5 7 5 5 17 17 5 5 1 1	FEGFPDKQPR
GSCIPV	22.22	574.278	6	0	6	2.5999	0.4282	9.1	575.291	1	29.7066	167000	1250000	24283	20240118_IP.raw	2	Q9BXP8|PAPP2_HUMAN			DB Search	0 0 0 0 0 0	GSCIPV
GSCKK	16.35	521.263	5	0	5	5.8584	0.0606	7.9	522.274	1	31.6871	19600	302000	25597	20240118_IP.raw	1	P22413|ENPP1_HUMAN;O00750|P3C2B_HUMAN;Q8IZD2|KMT2E_HUMAN;Q8WXX0|DYH7_HUMAN;Q8NFY4|SEM6D_HUMAN			DB Search	0 0 1 0 0	GSCKK
GSCLPV	22.22	574.278	6	0	6	-0.4947	0.4199	9.1	575.291	1	29.7066	167000	1250000	24283	20240118_IP.raw	2	P53420|CO4A4_HUMAN			DB Search	0 0 0 0 0 0	GSCLPV
GSGAGSSSFSR	28.11	998.442	11	18.2	11	-20.3222	0.839	3.8	500.23	2	10.2385	13700	154000	4331	20240118_IP.raw	1	P05787|K2C8_HUMAN			DB Search	0 0 0 0 15 15 0 0 0 0 0	GSGAGSSSFSR
GSGAGSSSFSRT	34.33	1099.49	12	50	12	-18.6408	0.826	2.3	550.753	2	10.7951	22800	430000	4950	20240118_IP.raw	1	P05787|K2C8_HUMAN			DB Search	0 0 6 8 18 18 11 6 0 0 0 0	GSGAGSSSFSRT
GSGAGSSSFSRTS	47.07	1186.52	13	23.1	13	-18.011	0.7528	1.4	594.269	2	10.8321	25700	276000	4925	20240118_IP.raw	1	P05787|K2C8_HUMAN			DB Search	0 0 0 0 24 24 13 0 0 0 0 0 0	GSGAGSSSFSRTS
GSGGSGGYGGRSRY	14.3	1316.59	14	35.7	14	-21.3789	0.1125	1.5	439.87	3	9.8924	90400	912000	3913	20240118_IP.raw	1	P22626|ROA2_HUMAN			DB Search	0 0 30 30 30 7 0 0 0 0 0 0 0 5	GSGGSGGYGGRSRY
FKDKAFDVCG	41.17	1128.53	10	80	10	-6.8629	0.4473	-6.9	565.267	2	21.0237	2250000	15900000	16526	20240118_IP.raw	2	Q96BY7|ATG2B_HUMAN;O43490|PROM1_HUMAN;O14646|CHD1_HUMAN;Q86W24|NAL14_HUMAN;O95502|NPTXR_HUMAN;Q14524|SCN5A_HUMAN;P11717|MPRI_HUMAN;Q86SQ0|PHLB2_HUMAN;Q7Z4S6|KI21A_HUMAN;Q92878|RAD50_HUMAN;O75037|KI21B_HUMAN;Q5SQS8|CJ120_HUMAN;Q460N5|PAR14_HUMAN;Q6ZNG9|KRBA2_HUMAN;Q8IYX8|CE57L_HUMAN;Q8IYB7|DI3L2_HUMAN;O00292|LFTY2_HUMAN;Q13319|CD5R2_HUMAN;Q14765|STAT4_HUMAN;O00442|RTCA_HUMAN;Q15562|TEAD2_HUMAN;Q9H…			DeepNovo	5 6 6 4 4 9 43 47 0 0	FKDKAFDVCG
GSIAE	16.12	475.228	5	20	5	1.3423	0.2185	-2.3	476.234	1	27.2653	12200000	16900000	22432	20240118_IP.raw	2	A6QL63|ABTB3_HUMAN;Q9BXP5|SRRT_HUMAN;Q6YHU6|THADA_HUMAN;O75311|GLRA3_HUMAN;Q96L08|SUSD3_HUMAN;Q92765|SFRP3_HUMAN;P23415|GLRA1_HUMAN			DB Search	0 0 0 1 4	GSIAE
GSISV	20.64	461.248	5	20	5	-3.2338	0.0084	-1.8	462.255	1	25.0459	26900000	33400000	20630	20240118_IP.raw	10	Q9P2S2|NRX2A_HUMAN;Q9C0D7|ZC12C_HUMAN			DB Search	5 0 0 0 0	GSISV
GSIVT	21.21	475.264	5	40	5	-0.1984	0.0875	-1.8	476.271	1	26.1793	4410000	16100000	22652	20240118_IP.raw	6	Q8IYR2|SMYD4_HUMAN;P20023|CR2_HUMAN;Q9Y289|SC5A6_HUMAN;Q5GLZ8|HERC4_HUMAN;P13612|ITA4_HUMAN;Q8NGE0|O10AD_HUMAN			DB Search	0 0 0 7 5	GSIVT
GSLAE	16.12	475.228	5	20	5	0.6428	0.2035	-2.3	476.234	1	27.2653	12200000	16900000	22432	20240118_IP.raw	2	Q8NAA5|LR75A_HUMAN;Q6ZP65|BICL1_HUMAN;Q8N2S1|LTBP4_HUMAN;Q8N6Y1|PCD20_HUMAN;O75155|CAND2_HUMAN;Q8TCU6|PREX1_HUMAN;Q7Z5P9|MUC19_HUMAN;O95373|IPO7_HUMAN;Q86YW5|TRML1_HUMAN;O43196|MSH5_HUMAN;Q53HV7|SMUG1_HUMAN;Q6ZVH7|ESPNL_HUMAN;Q9Y6I3|EPN1_HUMAN;Q9P202|WHRN_HUMAN;A2RU67|F234B_HUMAN;Q07864|DPOE1_HUMAN;Q9NWX5|ASB6_HUMAN;P56715|RP1_HUMAN;O15397|IPO8_HUMAN;Q6UXY8|TMC5_HUMAN;Q9NQC7|CYLD_HUMAN;Q9Y3P4|RHB…			DB Search	0 0 0 1 4	GSLAE
GSLHH	17.29	549.266	5	40	5	5.9355	0.2505	-4.4	550.271	1	34.2318	190000	684000	27238	20240118_IP.raw	1	Q9NS39|RED2_HUMAN;Q6IQ55|TTBK2_HUMAN;Q8TD19|NEK9_HUMAN;P08648|ITA5_HUMAN			DB Search	5 0 0 0 5	GSLHH
GSLSV	20.64	461.248	5	20	5	-2.4465	0.0057	-1.8	462.255	1	25.0459	26900000	33400000	20630	20240118_IP.raw	10	Q14CX5|MF13A_HUMAN;Q14765|STAT4_HUMAN;P63098|CANB1_HUMAN;A1A5C7|S22AN_HUMAN;Q96JN2|CC136_HUMAN;Q8TD16|BICD2_HUMAN;Q00610|CLH1_HUMAN;Q9UGU5|HMGX4_HUMAN;Q8TD31|CCHCR_HUMAN;Q9HCM3|K1549_HUMAN;Q9NXJ0|M4A12_HUMAN;Q6ZMP0|THSD4_HUMAN;Q96MS0|ROBO3_HUMAN;Q08708|CLM6_HUMAN			DB Search	5 0 0 0 0	GSLSV
GSLVT	21.21	475.264	5	40	5	-0.2884	0.088	-1.8	476.271	1	26.1793	4410000	16100000	22652	20240118_IP.raw	6	Q9Y5G7|PCDG6_HUMAN;Q6IV72|ZN425_HUMAN;Q9Y5G8|PCDG5_HUMAN;Q3KNS6|ZN829_HUMAN;Q8TF68|ZN384_HUMAN;Q9Y4K1|CRBG1_HUMAN;Q6DN72|FCRL6_HUMAN;Q15057|ACAP2_HUMAN;O15544|GR6_HUMAN;O43156|TTI1_HUMAN;P31645|SC6A4_HUMAN;Q9UGP8|SEC63_HUMAN;Q9UFH2|DYH17_HUMAN;Q2TAC6|KIF19_HUMAN;Q9Y5H1|PCDG2_HUMAN;O60330|PCDGC_HUMAN;Q9Y5G6|PCDG7_HUMAN;Q9Y5F6|PCDGM_HUMAN;Q8NH43|OR4L1_HUMAN;Q14814|MEF2D_HUMAN;Q9Y5H0|PCDG3_HUMAN			DB Search	0 0 0 7 5	GSLVT
GSNAA	15.48	418.181	5	0	5	-6.0638	0.0423	1.8	419.189	1	22.9627	1990000	6160000	18793	20240118_IP.raw	1	Q8NBI5|S43A3_HUMAN;Q9Y342|PLLP_HUMAN;Q8N556|AFAP1_HUMAN			DB Search	0 0 0 0 0	GSNAA
GSPPT	20.36	457.217	5	40	5	3.3334	0.0449	-1.8	458.224	1	29.1291	5240000	2410000	21374	20240118_IP.raw	1	Q93008|USP9X_HUMAN;A6NKL6|T200C_HUMAN;Q96ER9|MITOK_HUMAN;Q9HCS4|TF7L1_HUMAN;B0YJ81|HACD1_HUMAN;Q8WXF8|DEDD2_HUMAN;Q6ZVN8|RGMC_HUMAN;Q8NDL9|CBPC5_HUMAN;A1L4H1|SRCRL_HUMAN;O60888|CUTA_HUMAN;Q9Y4E1|WAC2C_HUMAN;Q96PV7|F193B_HUMAN;Q9Y4E6|WDR7_HUMAN;P35658|NU214_HUMAN;Q641Q2|WAC2A_HUMAN;P22223|CADH3_HUMAN;P53539|FOSB_HUMAN;A6NMT0|DBX1_HUMAN			DB Search	0 0 0 2 2	GSPPT
GSQSS	16.98	464.187	5	0	5	-1.2986	0.477	1.6	465.195	1	24.8246	46500000	12400000	22910	20240118_IP.raw	4	Q9NZL6|RGL1_HUMAN;Q9P2F6|RHG20_HUMAN;Q9H2K8|TAOK3_HUMAN;Q8WXI7|MUC16_HUMAN;Q9Y613|FHOD1_HUMAN;P04279|SEMG1_HUMAN;O75376|NCOR1_HUMAN;Q86U38|NOP9_HUMAN;Q8N1W1|ARG28_HUMAN;Q6NZY4|ZCHC8_HUMAN;Q9H3M0|KCNF1_HUMAN;Q96T52|IMP2L_HUMAN;Q14432|PDE3A_HUMAN;O95772|STR3N_HUMAN;P26951|IL3RA_HUMAN;Q3KR16|PKHG6_HUMAN;Q12857|NFIA_HUMAN;Q09428|ABCC8_HUMAN;Q96JQ2|CLMN_HUMAN;P02533|K1C14_HUMAN;Q9BRR0|ZKSC3_HUMAN;Q969…			DB Search	0 0 1 0 0	GSQSS
GSSFGSGAGSSSFSR	24.93	1376.6	15	26.7	15	-2.3883	0.8404	-0.1	689.305	2	23.4558	178000	1800000	18633	20240118_IP.raw	2	P05787|K2C8_HUMAN			DB Search	0 0 0 0 37 37 17 17 0 0 0 0 0 0 0	GSSFGSGAGSSSFSR
GSSFGSGAGSSSFSRT	39.36	1477.64	16	43.8	16	-1.3818	0.8497	1	739.83	2	24.5195	2060000	15200000	19946	20240118_IP.raw	2	P05787|K2C8_HUMAN			DB Search	0 0 0 0 41 41 23 23 16 14 0 0 0 0 0 5	GSSFGSGAGSSSFSRT
GSSFGSGAGSSSFSRTSSSR	19.58	1894.84	20	15	20	-7.8117	0.0391	1.2	632.621	3	17.7146	42100	416000	12846	20240118_IP.raw	1	P05787|K2C8_HUMAN			DB Search	0 0 0 17 35 31 0 0 0 0 0 0 0 0 0 0 0 0 0 0	GSSFGSGAGSSSFSRTSSSR
GSSSFSRTSSSRA	31.4	1315.61	13	30.8	13	-21.7446	0.0798	2.1	439.545	3	9.2797	60700	785000	3156	20240118_IP.raw	1	P05787|K2C8_HUMAN			DB Search	0 0 67 51 30 0 0 3 0 0 0 0 0	GSSSFSRTSSSRA
GSVAIL	24.77	558.338	6	33.3	6	0.2875	0.4273	0.4	559.345	1	37.9268	1940000	6290000	29197	20240118_IP.raw	1	O95932|TGM3L_HUMAN;O43548|TGM5_HUMAN;Q96PF1|TGM7_HUMAN			DB Search	0 0 0 0 23 5	GSVAIL
GSVALI	24.77	558.338	6	33.3	6	0.1604	0.425	0.4	559.345	1	37.9268	1940000	6290000	29197	20240118_IP.raw	1	Q96BZ4|PLD4_HUMAN;Q96KV6|BT2A3_HUMAN			DB Search	0 0 0 0 23 5	GSVALI
GSVVG	14.51	417.222	5	0	5	0.7466	0.1599	-3	418.228	1	26.6096	4870000	33700000	21905	20240118_IP.raw	3	Q9Y5F8|PCDGJ_HUMAN;Q7Z5M5|TMC3_HUMAN;A6H8M9|CDHR4_HUMAN;P43357|MAGA3_HUMAN;O60271|JIP4_HUMAN;Q8WV41|SNX33_HUMAN;Q6AI39|BICRL_HUMAN;Q6ZRI0|OTOG_HUMAN;O75746|S2512_HUMAN;P51797|CLCN6_HUMAN;Q9Y5F9|PCDGI_HUMAN;Q9UN71|PCDGG_HUMAN;Q9Y5G0|PCDGH_HUMAN;P43360|MAGA6_HUMAN;Q9Y5G9|PCDG4_HUMAN;Q14914|PTGR1_HUMAN			DB Search	0 0 0 0 0	GSVVG
GSVVT	20.32	461.248	5	20	5	-1.0917	0.0856	-1.8	462.255	1	25.0459	34600000	46600000	20188	20240118_IP.raw	10	Q2VPA4|CR1L_HUMAN;P17927|CR1_HUMAN;Q9P1W3|CSC1_HUMAN;Q5QJ74|TBCEL_HUMAN;Q68DX3|FRPD2_HUMAN;P22891|PROZ_HUMAN;Q8IUL8|CILP2_HUMAN;Q9UIU6|SIX4_HUMAN;Q9UQQ1|NALDL_HUMAN;Q13201|MMRN1_HUMAN;Q15699|ALX1_HUMAN;Q9BYE9|CDHR2_HUMAN			DB Search	2 0 0 0 1	GSVVT
GTAID	19.72	475.228	5	60	5	5.1891	0.1719	-1.6	476.234	1	30.6378	2330000	7850000	24911	20240118_IP.raw	2	Q9NQG6|MID51_HUMAN;Q8NAV1|PR38A_HUMAN;Q9UG01|IF172_HUMAN;Q9Y5Y9|SCNAA_HUMAN			DB Search	4 0 0 8 5	GTAID
GTALD	19.72	475.228	5	60	5	4.9074	0.1761	-1.6	476.234	1	30.6378	2330000	7850000	24911	20240118_IP.raw	2	Q86Y30|BAGE2_HUMAN;O14972|VP26C_HUMAN;Q86Y29|BAGE3_HUMAN;Q8N9H8|MUT7_HUMAN			DB Search	4 0 0 8 5	GTALD
GTAVP	20.21	443.238	5	0	5	-2.94	0.0301	-2.1	444.244	1	23.6123	91100000	90100000	18430	20240118_IP.raw	3	O75593|FOXH1_HUMAN;Q9NRQ2|PLS4_HUMAN;Q9H6A9|PCX3_HUMAN;P10074|TZAP_HUMAN;Q7L014|DDX46_HUMAN;Q9UPY8|MARE3_HUMAN;Q6PCB5|RSBNL_HUMAN;Q9BVV7|TIM21_HUMAN;P02751|FINC_HUMAN;O43157|PLXB1_HUMAN;O43301|HS12A_HUMAN;P55011|S12A2_HUMAN;O60826|CCD22_HUMAN			DB Search	0 0 1 0 0	GTAVP
GTAVV	17.98	445.254	5	0	5	-6.5479	0.002	-1.9	446.26	1	23.6535	55500000	105000000	17880	20240118_IP.raw	6	Q14118|DAG1_HUMAN;Q13685|AAMP_HUMAN;Q5VU65|P210L_HUMAN;Q9H251|CAD23_HUMAN;P36406|TRI23_HUMAN;Q3MJ13|WDR72_HUMAN;P54760|EPHB4_HUMAN;Q02388|CO7A1_HUMAN;Q02094|RHAG_HUMAN;Q9NQ60|EQTN_HUMAN;Q5T160|SYRM_HUMAN;O43895|XPP2_HUMAN;Q9NVM6|DJC17_HUMAN;Q9H8M7|MINY3_HUMAN;P30048|PRDX3_HUMAN;Q9UPA5|BSN_HUMAN;O94854|K0754_HUMAN;O75362|ZN217_HUMAN;O43147|SGSM2_HUMAN			DB Search	0 0 0 0 0	GTAVV
GTEID	14.62	533.233	5	0	5	-0.5228	0.0024	-1.6	534.24	1	25.0591	33800	233000	20184	20240118_IP.raw	1	O94779|CNTN5_HUMAN;Q8N1G2|CMTR1_HUMAN;P19338|NUCL_HUMAN			DB Search	0 0 0 0 0	GTEID
GTELD	14.62	533.233	5	0	5	-0.4124	0.0021	-1.6	534.24	1	25.0591	33800	233000	20184	20240118_IP.raw	1	Q9Y315|DEOC_HUMAN;O15265|ATX7_HUMAN;P42574|CASP3_HUMAN			DB Search	0 0 0 0 0	GTELD
GTEVE	15.54	533.233	5	20	5	-2.3408	0.0611	-1.6	534.24	1	25.0591	33800	233000	20191	20240118_IP.raw	1	Q8IUX7|AEBP1_HUMAN;Q5TAP6|UT14C_HUMAN;Q96K83|ZN521_HUMAN;Q8TDX9|PK1L1_HUMAN;Q7Z6E9|RBBP6_HUMAN			DB Search	0 0 0 0 3	GTEVE
GTISI	20.49	489.28	5	0	5	-8.1673	0.1631	-2.3	490.286	1	30.6342	25000000	35300000	27067	20240118_IP.raw	3	Q8WZ42|TITIN_HUMAN;P14091|CATE_HUMAN			DB Search	0 0 0 1 1	GTISI
GTISL	20.49	489.28	5	0	5	-8.341	0.2293	-2.3	490.286	1	30.6342	25000000	35300000	27067	20240118_IP.raw	3	O75298|RTN2_HUMAN;Q5SXM1|ZN678_HUMAN;P08235|MCR_HUMAN;Q9NRK6|ABCBA_HUMAN;Q9HC56|PCDH9_HUMAN;P21781|FGF7_HUMAN			DB Search	0 0 0 1 1	GTISL
GTLSI	20.49	489.28	5	0	5	-8.5082	0.1453	-2.3	490.286	1	30.6342	25000000	35300000	27067	20240118_IP.raw	3	P0CH98|F106C_HUMAN;O60774|FMO6_HUMAN;O14525|ASTN1_HUMAN;Q9H7Z6|KAT8_HUMAN;Q8NFP4|MDGA1_HUMAN;Q96QT6|PHF12_HUMAN;Q6WRI0|IGS10_HUMAN			DB Search	0 0 0 1 1	GTLSI
GTLSL	20.49	489.28	5	0	5	-8.3573	0.2156	-2.3	490.286	1	30.6342	25000000	35300000	27067	20240118_IP.raw	3	Q5JPB2|ZN831_HUMAN;Q9H871|RMD5A_HUMAN;P08F94|PKHD1_HUMAN;Q9H0F6|SHRPN_HUMAN;Q6S9Z5|ZN474_HUMAN;Q9NZQ3|SPN90_HUMAN;Q76LX8|ATS13_HUMAN;O60494|CUBN_HUMAN;Q14108|SCRB2_HUMAN;O95255|MRP6_HUMAN;Q9GZS1|RPA49_HUMAN;P48728|GCST_HUMAN;Q5UCC4|EMC10_HUMAN;Q9P0W0|IFNK_HUMAN;Q96DS6|M4A6E_HUMAN			DB Search	0 0 0 1 1	GTLSL
GTPAT	17.65	445.217	5	0	5	-4.6151	0.0113	-2.2	446.224	1	27.5366	21700000	45700000	22725	20240118_IP.raw	10	P08574|CY1_HUMAN;O95714|HERC2_HUMAN;Q9Y618|NCOR2_HUMAN;Q96T83|SL9A7_HUMAN;Q5T4S7|UBR4_HUMAN;Q9H9J4|UBP42_HUMAN;Q9UPA5|BSN_HUMAN;Q92574|TSC1_HUMAN;Q9BVL2|NUP58_HUMAN;A0A0B4J2F2|SIK1B_HUMAN;Q9HC84|MUC5B_HUMAN;Q8N461|FXL16_HUMAN;Q8NHY6|ZFP28_HUMAN			DB Search	0 0 0 0 0	GTPAT
GTTIE	20.26	519.254	5	0	5	9.3861	0.3152	-1.8	520.26	1	35.4122	10400000	31900000	28336	20240118_IP.raw	2	P31483|TIA1_HUMAN;Q01085|TIAR_HUMAN;Q9BXB4|OSB11_HUMAN			DB Search	0 0 0 0 0	GTTIE
GTTLE	20.26	519.254	5	0	5	8.9454	0.0233	-1.8	520.26	1	35.4122	10400000	31900000	28336	20240118_IP.raw	2	Q8N1W1|ARG28_HUMAN;Q9Y2I1|NISCH_HUMAN;Q9BQN1|FA83C_HUMAN;Q15582|BGH3_HUMAN;Q5T1R4|ZEP3_HUMAN;Q99715|COCA1_HUMAN;P0C091|FREM3_HUMAN			DB Search	0 0 0 0 0	GTTLE
GTTTP	19.14	475.228	5	0	5	2.7214	0.0208	-1.6	476.234	1	30.6378	2330000	3920000	24932	20240118_IP.raw	1	Q15648|MED1_HUMAN;Q8TDM6|DLG5_HUMAN;Q5SQI0|ATAT_HUMAN;Q8IZF6|AGRG4_HUMAN;Q7Z5P9|MUC19_HUMAN;Q05DH4|FHI1A_HUMAN;Q9HC84|MUC5B_HUMAN;C9JSJ3|MEIOS_HUMAN;Q9UKN1|MUC12_HUMAN			DB Search	0 0 0 0 0	GTTTP
GVAGP	18.61	399.212	5	0	5	-12.5243	0.1632	-2.5	400.218	1	18.987	26800000	84600000	18444	20240118_IP.raw	16	O00468|AGRIN_HUMAN;Q5GH76|XKR4_HUMAN;Q9H171|ZBP1_HUMAN;P53805|RCAN1_HUMAN;P08572|CO4A2_HUMAN;Q14050|CO9A3_HUMAN;P04035|HMDH_HUMAN;Q96S66|CLCC1_HUMAN;Q9NRF2|SH2B1_HUMAN;O75037|KI21B_HUMAN;P40425|PBX2_HUMAN;Q9Y5I3|PCDA1_HUMAN;P02461|CO3A1_HUMAN;P40424|PBX1_HUMAN;Q5JQC4|CT47A_HUMAN;P0C2W7|CT47B_HUMAN;Q96EV2|RBM33_HUMAN;A0A0U1RQG5|CT47C_HUMAN;P25940|CO5A3_HUMAN;Q9UI17|M2GD_HUMAN;Q9NPE2|NGRN_HUMAN;P02…			DB Search	0 0 0 0 0	GVAGP
GVAVHKGKIVIAGGV	19.54	1403.86	15	13.3	15	41.8007	0.2111	-2.5	468.96	3	69.9191	128000000	239000000	52123	20240118_IP.raw	5	O60662|KLH41_HUMAN			DB Search	0 0 3 3 1 0 0 0 0 0 0 0 1 0 0	GVAVHKGKIVIAGGV
GVGEI	23.95	473.248	5	40	5	-5.0634	0.0638	-3.8	474.254	1	22.6753	141000	751000	17969	20240118_IP.raw	3	P25054|APC_HUMAN;O95971|BY55_HUMAN			DB Search	0 0 0 9 5	GVGEI
GVGEL	23.95	473.248	5	40	5	-5.2872	0.0947	-3.8	474.254	1	22.6753	141000	751000	17969	20240118_IP.raw	3	Q9BYV8|CEP41_HUMAN;Q14643|ITPR1_HUMAN;Q969V5|MUL1_HUMAN;Q12899|TRI26_HUMAN;P0CW23|AKAI1_HUMAN;Q96I59|SYNM_HUMAN;Q96A65|EXOC4_HUMAN;Q8NCV1|ADAD2_HUMAN;Q9NRC6|SPTN5_HUMAN;Q9Y5E8|PCDBF_HUMAN;Q9Y5E4|PCDB5_HUMAN;Q96MM6|HS12B_HUMAN;Q5VTT5|MYOM3_HUMAN;Q16720|AT2B3_HUMAN;Q9Y5E2|PCDB7_HUMAN;Q8NAE3|CA180_HUMAN;O15054|KDM6B_HUMAN;Q9UBF8|PI4KB_HUMAN;Q9H069|DRC3_HUMAN;Q13393|PLD1_HUMAN;Q9BUR4|TCAB1_HUMAN;Q9HB…			DB Search	0 0 0 9 5	GVGEL
GVGGQ	15.1	416.202	5	20	5	12.1561	0.5872	6.9	417.212	1	54.0663	83200	752000	38450	20240118_IP.raw	1	O15460|P4HA2_HUMAN;Q9Y4X4|KLF12_HUMAN;Q8WXQ3|CN183_HUMAN;Q9H4A3|WNK1_HUMAN;Q96MC9|CA147_HUMAN;A6NGY3|CE052_HUMAN;O15197|EPHB6_HUMAN;C0HLS1|OSCRI_HUMAN;Q13895|BYST_HUMAN;Q9P2G3|KLH14_HUMAN;O60832|DKC1_HUMAN;P13674|P4HA1_HUMAN;Q9UGC7|RF1ML_HUMAN			DB Search	0 0 0 0 5	GVGGQ
GVGIP	24.57	441.259	5	0	5	-19.1001	0.0185	-0.9	442.266	1	20.2725	192000	1550000	15358	20240118_IP.raw	2	A0AVI2|FR1L5_HUMAN;P02760|AMBP_HUMAN;P48730|KC1D_HUMAN;O60610|DIAP1_HUMAN;Q9Y3Q0|NALD2_HUMAN;P48729|KC1A_HUMAN;Q9NZ56|FMN2_HUMAN;P54289|CA2D1_HUMAN;Q8N752|KC1AL_HUMAN;O00470|MEIS1_HUMAN;Q8WZ42|TITIN_HUMAN;P49674|KC1E_HUMAN			DB Search	0 0 0 0 0	GVGIP
GVGIS	17.49	431.238	5	20	5	10.6105	0.3437	-1.7	432.245	1	36.4015	3370000	4550000	28597	20240118_IP.raw	3	Q8WWY6|MB3L1_HUMAN;Q9Y2Q0|AT8A1_HUMAN;Q9Y617|SERC_HUMAN;P35443|TSP4_HUMAN;O43520|AT8B1_HUMAN;P15502|ELN_HUMAN;Q8N412|STPG2_HUMAN;Q9NQV7|PRDM9_HUMAN;Q8IZM8|ZN654_HUMAN;P28827|PTPRM_HUMAN;P01031|CO5_HUMAN;O60312|AT10A_HUMAN;Q9NTI2|AT8A2_HUMAN;Q92752|TENR_HUMAN;P98198|AT8B2_HUMAN;Q9Y223|GLCNE_HUMAN;Q8TF62|AT8B4_HUMAN			DB Search	0 0 0 0 5	GVGIS
GVGLP	24.57	441.259	5	0	5	-18.618	0.0223	-0.9	442.266	1	20.2725	192000	1550000	15358	20240118_IP.raw	2	A6NJB7|PRR19_HUMAN;O75112|LDB3_HUMAN;Q10571|MN1_HUMAN;Q7Z5L4|SPT19_HUMAN;O60502|OGA_HUMAN;P15502|ELN_HUMAN;Q8NEX9|DR9C7_HUMAN;Q12852|M3K12_HUMAN;Q5U5X8|F222A_HUMAN;Q6ZNL6|FGD5_HUMAN;Q02388|CO7A1_HUMAN;P02462|CO4A1_HUMAN;Q9H8Y8|GORS2_HUMAN;P04180|LCAT_HUMAN;Q63ZY3|KANK2_HUMAN;Q5JU85|IQEC2_HUMAN;A6ND36|FA83G_HUMAN;P46093|GPR4_HUMAN			DB Search	0 0 0 0 0	GVGLP
GVGLS	17.49	431.238	5	20	5	9.1396	0.2759	-1.7	432.245	1	36.4015	3370000	4550000	28597	20240118_IP.raw	3	Q9ULV1|FZD4_HUMAN;O43490|PROM1_HUMAN;Q14832|GRM3_HUMAN;P40394|ADH7_HUMAN;Q9H0K4|RSH6A_HUMAN;P00325|ADH1B_HUMAN;P08319|ADH4_HUMAN;Q9H4B0|OSGL1_HUMAN;Q8WU67|ABHD3_HUMAN;Q9NTG1|PKDRE_HUMAN;P38398|BRCA1_HUMAN;Q14576|ELAV3_HUMAN;Q8N271|PROM2_HUMAN;Q86VL8|S47A2_HUMAN;Q15166|PON3_HUMAN;Q6NVY1|HIBCH_HUMAN;Q9P2B2|FPRP_HUMAN;Q6ZMH5|S39A5_HUMAN;Q9H6A9|PCX3_HUMAN;P28332|ADH6_HUMAN;Q9BW04|SARG_HUMAN;O94923|GL…			DB Search	0 0 0 0 5	GVGLS
GVGPS	22.04	415.207	5	20	5	-7.5622	0.6389	-2.4	416.213	1	20.0924	608000	774000	13915	20240118_IP.raw	1	O75899|GABR2_HUMAN;Q5XUX0|FBX31_HUMAN			DB Search	0 0 6 0 0	GVGPS
GVGVG	15.44	387.212	5	0	5	-4.1633	0.0581	-2.3	388.218	1	22.6291	23700000	197000000	19361	20240118_IP.raw	9	O94889|KLH18_HUMAN;Q8NE35|CPEB3_HUMAN;O00570|SOX1_HUMAN;P15502|ELN_HUMAN;O95376|ARI2_HUMAN;Q9BX70|BTBD2_HUMAN;P48431|SOX2_HUMAN;Q5GH73|XKR6_HUMAN;Q2WGJ8|TM249_HUMAN;Q9Y4H2|IRS2_HUMAN;P05106|ITB3_HUMAN;Q96CN4|EVI5L_HUMAN;Q9NV35|NUD15_HUMAN;Q2VWA4|SKOR2_HUMAN;P0DTL6|ZTRF1_HUMAN;Q96G74|OTUD5_HUMAN;Q5SZB4|CI050_HUMAN;Q9UN36|NDRG2_HUMAN;P01817|HV205_HUMAN;Q9Y6V0|PCLO_HUMAN;Q9UHD9|UBQL2_HUMAN;Q9NP08|HM…			DB Search	0 0 0 0 0	GVGVG
GVIKA	18.1	486.317	5	20	5	-13.4929	0.6543	2	487.325	1	14.1833	61900	327000	8894	20240118_IP.raw	1	P56202|CATW_HUMAN;P46663|BKRB1_HUMAN;P68104|EF1A1_HUMAN;Q9UBT7|CTNL1_HUMAN;P61163|ACTZ_HUMAN;Q8IZF5|AGRF3_HUMAN;Q6IEE8|SN12L_HUMAN;Q5VTE0|EF1A3_HUMAN;P42025|ACTY_HUMAN;Q8IY85|EFC13_HUMAN;P0C7P3|SLN14_HUMAN;Q13905|RPGF1_HUMAN;Q8IYM2|SLN12_HUMAN			DB Search	0 0 6 0 0	GVIKA
GVLKA	18.1	486.317	5	20	5	-13.6671	0.6452	2	487.325	1	14.1833	61900	327000	8894	20240118_IP.raw	1	P09104|ENOG_HUMAN;Q8TD35|LKAM1_HUMAN;Q93074|MED12_HUMAN;Q06830|PRDX1_HUMAN;P10916|MLRV_HUMAN;Q5VWQ0|RSBN1_HUMAN;P13929|ENOB_HUMAN;Q6PCB5|RSBNL_HUMAN;Q6ZV29|PLPL7_HUMAN;Q9P1Q5|OR1A1_HUMAN;Q8TEX9|IPO4_HUMAN;Q9UL36|ZN236_HUMAN;Q7RTN6|STRAA_HUMAN;Q92854|SEM4D_HUMAN;Q16658|FSCN1_HUMAN;Q86YW9|MD12L_HUMAN;Q8ND04|SMG8_HUMAN;Q8IY17|PLPL6_HUMAN;Q9H0D2|ZN541_HUMAN			DB Search	0 0 6 0 0	GVLKA
GVTHTVPIYE	36.32	1114.57	10	50	10	-10.8333	0.6499	0.9	558.291	2	28.4828	38900	399000	23182	20240118_IP.raw	1	P60709|ACTB_HUMAN;Q6S8J3|POTEE_HUMAN;A5A3E0|POTEF_HUMAN;P63261|ACTG_HUMAN			DB Search	0 0 0 0 0 25 26 26 33 5	GVTHTVPIYE
GVVET	21.21	503.259	5	40	5	10.8115	0.1547	-2.6	504.265	1	39.6989	29500000	37200000	30865	20240118_IP.raw	2	Q92541|RTF1_HUMAN;Q14654|KCJ11_HUMAN;Q15842|KCNJ8_HUMAN;Q6UWP2|DHR11_HUMAN;Q6ZV29|PLPL7_HUMAN;Q6AI39|BICRL_HUMAN			DB Search	5 0 0 0 5	GVVET
GVVKVSLVHR	34.75	1092.68	10	50	10	-11.7969	0.5377	1.3	365.233	3	13.869	46600	528000	8329	20240118_IP.raw	3	Q5T7P8|SYT6_HUMAN;Q96QU8|XPO6_HUMAN;Q8WXE1|ATRIP_HUMAN;B2RNN3|C1T9B_HUMAN;A0AVI2|FR1L5_HUMAN;Q9Y5E8|PCDBF_HUMAN;Q86T82|UBP37_HUMAN;A6NI28|RHG42_HUMAN;Q9NPR2|SEM4B_HUMAN;P05546|HEP2_HUMAN;Q9H7D0|DOCK5_HUMAN;Q9UN66|PCDB8_HUMAN;Q8NGD3|OR4K5_HUMAN;Q96JN8|NEUL4_HUMAN;Q5JS13|RGPS1_HUMAN;Q9UNA1|RHG26_HUMAN;Q86SS6|SYT9_HUMAN;Q9NVA2|SEP11_HUMAN;Q969Y0|NXPE3_HUMAN;Q5VTT2|CFA95_HUMAN;Q13156|RFA4_HUMAN;O6034…			DeepNovo	0 0 0 0 0 35 35 27 16 5	GVVKVSLVHR
GVVST	16.7	461.248	5	0	5	3.6258	0.214	-1.7	462.255	1	29.7607	398000	1180000	24164	20240118_IP.raw	1	P51795|CLCN5_HUMAN;P79483|DRB3_HUMAN;Q96QZ7|MAGI1_HUMAN;P13762|DRB4_HUMAN;Q99700|ATX2_HUMAN;Q9NYQ6|CELR1_HUMAN;P26368|U2AF2_HUMAN;P05538|DQB2_HUMAN;P04440|DPB1_HUMAN;Q30154|DRB5_HUMAN;O60242|AGRB3_HUMAN;Q49AJ0|F135B_HUMAN;P01920|DQB1_HUMAN			DB Search	0 0 0 0 0	GVVST
GYAGGLS	39.44	623.291	7	71.4	7	-4.9747	0.5277	0.3	624.299	1	21.004	339000	7100000	16326	20240118_IP.raw	5	P05787|K2C8_HUMAN			DB Search	0 0 11 8 8 27 5	GYAGGLS
GYFNSCTMKS	34.21	1136.46	10	0	10	-2.6132	0.0649	6.2	569.242	2	31.77			25632	20240118_IP.raw	6	Q96JK2|DCAF5_HUMAN			DB Search	0 0 0 0 0 0 0 0 0 0	GYFNSCTMKS
HAVIV	15.07	537.327	5	0	5	-0.3055	0.4116	6.6	538.338	1	25.1535	199000	676000	20190	20240118_IP.raw	1	Q96MC6|MF14A_HUMAN;P43003|EAA1_HUMAN;Q96KV7|WDR90_HUMAN;Q6UWF5|YF002_HUMAN			DB Search	0 0 0 0 0	HAVIV
HAVLV	15.07	537.327	5	0	5	-0.3447	0.4266	6.6	538.338	1	25.1535	199000	676000	20190	20240118_IP.raw	1	Q96RU2|UBP28_HUMAN;Q7Z6Z7|HUWE1_HUMAN;Q9Y615|ACL7A_HUMAN;Q9UHP3|UBP25_HUMAN;P25786|PSA1_HUMAN;Q93009|UBP7_HUMAN;Q8N2R8|FA43A_HUMAN;Q8IZT6|ASPM_HUMAN;Q9Y614|ACL7B_HUMAN			DB Search	0 0 0 0 0	HAVLV
HDEGYGPPPP	26.28	1064.46	10	20	10	-6.0579	0.8462	0.7	533.236	2	19.7592	162000	1030000	15224	20240118_IP.raw	4	P14866|HNRPL_HUMAN			DB Search	0 0 0 0 0 0 9 7 0 0	HDEGYGPPPP
HDVGVLKAVD	36.66	1051.57	10	70	10	-13.7481	0.057	-3.6	351.528	3	14.3309			8972	20240118_IP.raw	1	Q8WU10|PYRD1_HUMAN;Q96JB6|LOXL4_HUMAN;Q8NH07|O11H2_HUMAN;Q5JTH9|RRP12_HUMAN;Q93009|UBP7_HUMAN;Q5VYV0|FOXB2_HUMAN;Q96HA7|TONSL_HUMAN;O60291|MGRN1_HUMAN;Q9UL36|ZN236_HUMAN;Q7RTN6|STRAA_HUMAN;Q7L2E3|DHX30_HUMAN;O75298|RTN2_HUMAN;Q460N5|PAR14_HUMAN;P0DPD8|EFCE2_HUMAN;Q6UB98|ANR12_HUMAN;O94905|ERLN2_HUMAN;Q86YV9|HPS6_HUMAN;B2RN74|O11HC_HUMAN;Q6XZF7|DNMBP_HUMAN;Q6IQ32|ADNP2_HUMAN;P0C5J1|F86B2_HUMAN;Q9P…			DeepNovo	2 2 0 0 0 29 3 3 4 5	HDVGVLKAVD
HEAPATSRAL	54.93	1051.54	10	50	10	-12.3717	0.4376	1	526.778	2	16.3113	1310000	6940000	11022	20240118_IP.raw	3	Q96JG8|MAGD4_HUMAN;Q96PE2|ARHGH_HUMAN;Q13232|NDK3_HUMAN;A6NF01|P121B_HUMAN;Q9UNF1|MAGD2_HUMAN;Q93009|UBP7_HUMAN;P10243|MYBA_HUMAN;Q96FT9|IFT43_HUMAN;Q6ZW31|SYDE1_HUMAN;Q6AI08|HEAT6_HUMAN;Q5VWI1|TCRGL_HUMAN;P27708|PYR1_HUMAN;Q13761|RUNX3_HUMAN;Q8IYJ0|PIANP_HUMAN;Q86V87|FHI2B_HUMAN;Q15131|CDK10_HUMAN;Q4KMP7|TB10B_HUMAN;Q6P387|CP046_HUMAN;Q7Z614|SNX20_HUMAN;O95208|EPN2_HUMAN;Q8TDR2|STK35_HUMAN;Q96N4…			DeepNovo	5 28 3 0 0 0 0 0 16 5	HEAPATSRAL
HEVLYL	21.4	772.412	6	33.3	6	-1.3448	0.539	1.6	387.214	2	36.8612			28694	20240118_IP.raw	1	P21802|FGFR2_HUMAN;P48551|INAR2_HUMAN;Q5MNV8|FBX47_HUMAN;P29374|ARI4A_HUMAN;Q13438|OS9_HUMAN;P14625|ENPL_HUMAN;Q8N584|TT39C_HUMAN;Q9UQ74|PSG8_HUMAN;Q6ZSI9|CAN12_HUMAN;Q9NQX1|PRDM5_HUMAN;Q13496|MTM1_HUMAN;Q58FF3|ENPLL_HUMAN;C9JQI7|TM232_HUMAN;P11464|PSG1_HUMAN;Q6UXU4|GSG1L_HUMAN;P22455|FGFR4_HUMAN;Q9ULI0|ATD2B_HUMAN;Q4LE39|ARI4B_HUMAN;Q5T0N5|FBP1L_HUMAN;P0DPA2|VSIG8_HUMAN			DeepNovo	0 0 14 0 0 5	HEVLYL
HGDSDLQLE	28.67	1012.45	9	44.4	9	-6.3637	0.7248	2	507.231	2	21.9987	50500	754000	17225	20240118_IP.raw	3	P68371|TBB4B_HUMAN;Q9BVA1|TBB2B_HUMAN;Q13885|TBB2A_HUMAN;P04350|TBB4A_HUMAN			DB Search	0 0 0 0 0 31 31 21 5	HGDSDLQLE
HHAIS	21.97	563.282	5	20	5	6.6651	0.2475	-3.9	564.287	1	36.3928	12300000	7430000	28499	20240118_IP.raw	1	Q9GZV8|PRD14_HUMAN;O14967|CLGN_HUMAN;P27824|CALX_HUMAN			DB Search	0 0 0 0 5	HHAIS
HHATP	16.31	561.266	5	20	5	4.7765	0.2942	-3.7	562.271	1	36.9207	23400000	6130000	29457	20240118_IP.raw	1	Q53HC0|CCD92_HUMAN			DB Search	0 0 3 0 0	HHATP
HHDDLE	19.64	764.309	6	66.7	6	-23.0311	0.577	0.4	383.162	2	9.0001	58000	619000	2803	20240118_IP.raw	1	P08670|VIME_HUMAN			DB Search	0 0 2 2 7 5	HHDDLE
HHVGV	22.35	547.287	5	0	5	1.4017	0.669	-4.2	548.292	1	33.6077	218000000	308000000	29487	20240118_IP.raw	16	Q9ULE0|WWC3_HUMAN			DB Search	0 0 0 0 0	HHVGV
HIAAH	16.54	547.287	5	0	5	1.2532	0.1273	-3.1	548.292	1	30.1192	150000000	49700000	22085	20240118_IP.raw	4	Q01484|ANK2_HUMAN;P16157|ANK1_HUMAN;Q12955|ANK3_HUMAN			DB Search	0 0 0 0 0	HIAAH
HIFFL	16.14	675.374	5	0	5	-48.578	0.6177	-4.8	676.378	1	24.3088	2990000	8990000	19206	20240118_IP.raw	1	P25103|NK1R_HUMAN;Q8NH06|OR1P1_HUMAN;Q9NRD9|DUOX1_HUMAN;O60281|ZN292_HUMAN;Q8WY64|MYLIP_HUMAN;Q6P1A2|MBOA5_HUMAN			DB Search	0 0 0 0 0	HIFFL
HIGPG	24.63	479.249	5	0	5	-22.5975	0.797	1.7	480.257	1	8.5703	6580000	37500000	2540	20240118_IP.raw	5	Q5VU65|P210L_HUMAN;Q9NVV5|AIG1_HUMAN;A6NDA9|LRIT2_HUMAN;P23378|GCSP_HUMAN;Q3ZCV2|CMAP2_HUMAN			DB Search	0 0 0 0 0	HIGPG
HIIPP	22.1	575.343	5	20	5	-1.6293	0.2016	-0.1	576.35	1	26.6096	1250000	8500000	22462	20240118_IP.raw	6	Q8NGI2|O52N4_HUMAN			DB Search	0 0 0 0 5	HIIPP
HILPP	22.1	575.343	5	20	5	-2.009	0.2147	-0.1	576.35	1	26.6096	1250000	8500000	22462	20240118_IP.raw	6	Q8IYR0|CF206_HUMAN;Q99439|CNN2_HUMAN;Q9Y6T7|DGKB_HUMAN;Q5T4S7|UBR4_HUMAN;Q9NRS6|SNX15_HUMAN;P40692|MLH1_HUMAN;P23743|DGKA_HUMAN;Q4G0U5|PCDP1_HUMAN;Q9NYV4|CDK12_HUMAN			DB Search	0 0 0 0 5	HILPP
HIPGG	28.29	479.249	5	40	5	-22.3046	0.6269	1.7	480.257	1	8.5703	72300	688000	2423	20240118_IP.raw	2	P57772|SELB_HUMAN			DB Search	5 11 0 0 0	HIPGG
HIPIP	24.47	575.343	5	80	5	-12.7065	0.7525	-0.1	576.35	1	26.6096	1250000	4250000	21513	20240118_IP.raw	3	Q96MT7|CFA44_HUMAN;Q12768|WASC5_HUMAN;Q8NBN3|TM87A_HUMAN;P23471|PTPRZ_HUMAN;Q66K79|CBPZ_HUMAN			DB Search	5 8 5 0 5	HIPIP
HIPLP	24.47	575.343	5	80	5	-12.7506	0.7424	-0.1	576.35	1	26.6096	1250000	4250000	21513	20240118_IP.raw	3	Q5T9L3|WLS_HUMAN;Q9HCU4|CELR2_HUMAN;Q99645|EPYC_HUMAN;P35998|PRS7_HUMAN;P32121|ARRB2_HUMAN			DB Search	5 8 5 0 5	HIPLP
HKPPP	20.89	574.323	5	20	5	-7.2046	0.0798	1.2	575.331	1	24.3088	3490000	10600000	19801	20240118_IP.raw	1	Q8IZC6|CORA1_HUMAN			DB Search	4 0 0 0 0	HKPPP
HLAAH	16.54	547.287	5	0	5	3.7352	0.1285	-3.1	548.292	1	30.1192	150000000	49700000	22085	20240118_IP.raw	4	O60902|SHOX2_HUMAN;Q01968|OCRL_HUMAN;P0CJ78|ZN865_HUMAN;Q86XJ1|GA2L3_HUMAN;O15266|SHOX_HUMAN;P32019|I5P2_HUMAN;Q9BWE0|REPI1_HUMAN;Q96QS1|TSN32_HUMAN;Q8N393|ZN786_HUMAN;A6NFI3|ZN316_HUMAN;Q96K62|ZBT45_HUMAN;Q96SY0|INT14_HUMAN;Q9Y4F1|FARP1_HUMAN;Q13615|MTMR3_HUMAN			DB Search	0 0 0 0 0	HLAAH
HLFFL	16.14	675.374	5	0	5	-50.8419	0.6323	-4.8	676.378	1	24.3088	2990000	8990000	19206	20240118_IP.raw	1	Q9BTX1|NDC1_HUMAN;Q96M86|DNHD1_HUMAN;P35240|MERL_HUMAN			DB Search	0 0 0 0 0	HLFFL
HLGPG	24.63	479.249	5	0	5	-22.2279	0.7523	1.7	480.257	1	8.5703	6580000	37500000	2540	20240118_IP.raw	5	Q9BXF3|CECR2_HUMAN;Q6UXX5|ITIH6_HUMAN;Q86WI3|NLRC5_HUMAN;Q9NVM4|ANM7_HUMAN;Q9UP52|TFR2_HUMAN;Q8WZ75|ROBO4_HUMAN;Q9UKN7|MYO15_HUMAN;Q4AC94|C2CD3_HUMAN;P07332|FES_HUMAN;Q96JE7|SC16B_HUMAN;O95625|ZBT11_HUMAN			DB Search	0 0 0 0 0	HLGPG
HLIPP	22.1	575.343	5	20	5	-4.4645	0.1971	-0.1	576.35	1	26.6096	1250000	8500000	22462	20240118_IP.raw	6	Q8NGH8|O56A4_HUMAN;Q8NGH5|O56A1_HUMAN;P0C7T3|O56A5_HUMAN;Q5VWJ9|SNX30_HUMAN;Q6IMI6|ST1C3_HUMAN			DB Search	0 0 0 0 5	HLIPP
HLLPP	22.1	575.343	5	20	5	-3.8161	0.2125	-0.1	576.35	1	26.6096	1250000	8500000	22462	20240118_IP.raw	6	Q14849|STAR3_HUMAN;Q08050|FOXM1_HUMAN;P0DOX2|IGA2_HUMAN;P10070|GLI2_HUMAN;Q9NRA0|SPHK2_HUMAN;Q9BQE6|LBHD1_HUMAN;O75897|ST1C4_HUMAN;Q2M3A8|MRAS1_HUMAN;Q9Y3S1|WNK2_HUMAN;Q3MIX3|ADCK5_HUMAN;Q5H8C1|FREM1_HUMAN;Q92692|NECT2_HUMAN;P01877|IGHA2_HUMAN;O14931|NCTR3_HUMAN;Q9NZN3|EHD3_HUMAN;P01876|IGHA1_HUMAN			DB Search	0 0 0 0 5	HLLPP
HLLYR	17.21	700.402	5	60	5	-11.8089	0.5197	2.2	351.209	2	14.1646			8784	20240118_IP.raw	1	Q969F9|HPS3_HUMAN;Q9P2N4|ATS9_HUMAN;P59510|ATS20_HUMAN;Q8NA66|CNBD1_HUMAN;O75078|ADA11_HUMAN;Q9H013|ADA19_HUMAN;Q13443|ADAM9_HUMAN;Q96CP7|TLCD1_HUMAN;Q8IZH2|XRN1_HUMAN			DeepNovo	5 48 0 0 5	HLLYR
HLNPLTE	31.47	822.423	7	42.9	7	-3.6357	0.3668	1.6	412.22	2	23.0515	921000	2140000	18640	20240118_IP.raw	2	Q12824|SNF5_HUMAN;Q6ZTQ4|CDHR3_HUMAN;Q96BY7|ATG2B_HUMAN;Q8N1I0|DOCK4_HUMAN;Q14865|ARI5B_HUMAN;Q6V0I7|FAT4_HUMAN;P32249|GP183_HUMAN;Q9ULI1|NWD2_HUMAN;Q9UKG4|S13A4_HUMAN;P54764|EPHA4_HUMAN;Q9Y3R5|DOP2_HUMAN;Q9Y5F0|PCDBD_HUMAN;Q14108|SCRB2_HUMAN;Q96PP9|GBP4_HUMAN;Q5JSH3|WDR44_HUMAN;A4D1E1|Z804B_HUMAN;Q03167|TGBR3_HUMAN;Q8N831|TSYL6_HUMAN;Q9Y5E6|PCDB3_HUMAN;Q13370|PDE3B_HUMAN;Q16635|TAZ_HUMAN;Q9UI47|…			DeepNovo	0 0 0 0 9 17 5	HLNPLTE
HLPDLTE	32.8	823.408	7	42.9	7	-11.6358	0.7949	0.5	412.711	2	23.6096			18869	20240118_IP.raw	3	Q504Q3|PAN2_HUMAN;Q96M43|NBPF4_HUMAN;Q9NQL9|DMRT3_HUMAN;Q8NA66|CNBD1_HUMAN;Q9NZ53|PDXL2_HUMAN;P47870|GBRB2_HUMAN;Q8NFZ0|FBH1_HUMAN;Q6IE37|OVOS1_HUMAN;P11498|PYC_HUMAN;P14314|GLU2B_HUMAN;Q53ET0|CRTC2_HUMAN;Q13751|LAMB3_HUMAN;Q9ULV8|CBLC_HUMAN;Q9NYK1|TLR7_HUMAN;O14841|OPLA_HUMAN;O43422|P52K_HUMAN;Q9UPX0|TUTLB_HUMAN;Q14667|BLTP2_HUMAN;Q9UK96|FBX10_HUMAN;O75880|SCO1_HUMAN;Q9BXP8|PAPP2_HUMAN;Q13887|KL…			DeepNovo	0 0 0 0 23 35 5	HLPDLTE
HLPDPVE	26.72	805.397	7	14.3	7	-8.1503	0.5277	-3.2	403.704	2	24.2939			19533	20240118_IP.raw	1	Q5SQS7|SH24B_HUMAN;Q12996|CSTF3_HUMAN;Q96KV7|WDR90_HUMAN;O15015|ZN646_HUMAN;Q7Z7G8|VP13B_HUMAN;P17028|ZNF24_HUMAN;Q99581|FEV_HUMAN;Q76I76|SSH2_HUMAN;P21980|TGM2_HUMAN;Q5S007|LRRK2_HUMAN;P27797|CALR_HUMAN;Q6ZMY3|SPOC1_HUMAN;Q7Z2Y5|NRK_HUMAN;Q1HG44|DOXA2_HUMAN;P0DV77|TPRX2_HUMAN;Q53H54|TYW2_HUMAN;Q7Z2W9|RM21_HUMAN;A8MWY0|ELAP2_HUMAN;Q86X19|TMM17_HUMAN;Q16626|MEA1_HUMAN;Q1HG43|DOXA1_HUMAN;Q6UY09|CEA…			DeepNovo	1 1 0 0 0 0 3	HLPDPVE
HLPGG	28.29	479.249	5	40	5	-22.1891	0.6149	1.7	480.257	1	8.5703	72300	688000	2423	20240118_IP.raw	2	Q96IK0|TM101_HUMAN;Q92538|GBF1_HUMAN;P16112|PGCA_HUMAN;O94979|SC31A_HUMAN;Q5T4W7|ARTN_HUMAN;Q6BDI9|REP15_HUMAN;Q5W150|YT011_HUMAN;Q8NEL9|DDHD1_HUMAN			DB Search	5 11 0 0 0	HLPGG
HLPGGEVP	49.3	804.413	8	50	8	-3.8495	0.4059	0.9	403.214	2	24.3088	1030000	3440000	19368	20240118_IP.raw	1	P29728|OAS2_HUMAN;Q6UW68|TM205_HUMAN;Q86UE6|LRRT1_HUMAN;Q96KN4|LRAT1_HUMAN;Q7Z7F0|KHDC4_HUMAN;Q8WXX7|AUTS2_HUMAN;Q8NCM2|KCNH5_HUMAN;P49454|CENPF_HUMAN;O15297|PPM1D_HUMAN;Q9NUQ3|TXLNG_HUMAN;Q9NPR2|SEM4B_HUMAN;Q6ZMN7|PZRN4_HUMAN;O43424|GRID2_HUMAN;Q14728|MFS10_HUMAN;Q92993|KAT5_HUMAN;Q5T4W7|ARTN_HUMAN;Q8WXD9|CSKI1_HUMAN;Q8N4L1|T151A_HUMAN;O43809|CPSF5_HUMAN;Q6BDI9|REP15_HUMAN;Q5W150|YT011_HUMAN;Q9B…			DeepNovo	2 2 2 0 0 4 0 0	HLPGGEVP
HLPIP	24.47	575.343	5	80	5	-12.7819	0.7102	-0.1	576.35	1	26.6096	1250000	4250000	21513	20240118_IP.raw	3	Q9Y2D9|ZN652_HUMAN;Q6ZTK2|YP015_HUMAN;A4D0S4|LAMB4_HUMAN;Q9BYW2|SETD2_HUMAN;Q14767|LTBP2_HUMAN			DB Search	5 8 5 0 5	HLPIP
HLPKLET	23.35	836.476	7	42.9	7	-9.3835	0.5094	0.8	419.245	2	17.8923	144000	495000	13225	20240118_IP.raw	1	Q8NEC7|GSTCD_HUMAN;Q8TEU7|RPGF6_HUMAN;O14639|ABLM1_HUMAN;Q08426|ECHP_HUMAN;P07101|TY3H_HUMAN;O43663|PRC1_HUMAN;Q8NAT2|TDRD5_HUMAN;Q6ZSY5|PPR3F_HUMAN;Q92626|PXDN_HUMAN;P23786|CPT2_HUMAN;P00439|PH4H_HUMAN;Q5SRE5|NU188_HUMAN;Q07889|SOS1_HUMAN;A8K7I4|CLCA1_HUMAN;P49917|DNLI4_HUMAN;Q12968|NFAC3_HUMAN;Q9NUV7|SPTC3_HUMAN;Q09666|AHNK_HUMAN;O15455|TLR3_HUMAN;Q96NU7|HUTI_HUMAN;A0AVF1|IFT56_HUMAN;Q6P0Q8|MAS…			DeepNovo	0 0 0 0 21 12 5	HLPKLET
HLPLP	24.47	575.343	5	80	5	-12.7506	0.7702	-0.1	576.35	1	26.6096	1250000	4250000	21513	20240118_IP.raw	3	Q99814|EPAS1_HUMAN;Q9BZG2|PPAT_HUMAN;P49640|EVX1_HUMAN;P05814|CASB_HUMAN;P15169|CBPN_HUMAN;Q96HW7|INT4_HUMAN;Q92562|FIG4_HUMAN;Q9UBR1|BUP1_HUMAN;Q9P2D7|DYH1_HUMAN;Q6ZTC4|YT009_HUMAN;Q4KWH8|PLCH1_HUMAN;Q8NGJ8|O51S1_HUMAN;Q96SM3|CPXM1_HUMAN;Q9Y4U1|MMAC_HUMAN;Q5T7N3|KANK4_HUMAN;P59510|ATS20_HUMAN;O00189|AP4M1_HUMAN;Q8NDX5|PHC3_HUMAN;P08908|5HT1A_HUMAN;Q96M86|DNHD1_HUMAN;Q6P5X5|CV039_HUMAN;Q32MK0|MYL…			DB Search	5 8 5 0 5	HLPLP
HLPNLTE	34.83	822.423	7	71.4	7	-5.1544	0.709	1.4	412.22	2	24.3088	18000000	128000000	19834	20240118_IP.raw	7	Q12888|TP53B_HUMAN;Q96AA3|RFT1_HUMAN;Q9NSC7|SIA7A_HUMAN;Q7Z7G8|VP13B_HUMAN;Q93009|UBP7_HUMAN;P06731|CEAM5_HUMAN;P14410|SUIS_HUMAN;P08709|FA7_HUMAN;Q9H7D0|DOCK5_HUMAN;Q9UBF1|MAGC2_HUMAN;A6NM11|L37A2_HUMAN;Q86VR8|FJX1_HUMAN;P34981|TRFR_HUMAN;Q969M7|UBE2F_HUMAN;Q9H8X2|IPPK_HUMAN;O60309|L37A3_HUMAN;Q9BY66|KDM5D_HUMAN;Q6P9H4|CNKR3_HUMAN;P13688|CEAM1_HUMAN;Q8IYG6|LRC56_HUMAN;Q9HCJ2|LRC4C_HUMAN;Q92688|A…			DeepNovo	1 1 2 2 58 29 5	HLPNLTE
HLPNNTE	30.2	823.382	7	57.1	7	-5.1675	0.5822	0.3	412.699	2	24.6489			19858	20240118_IP.raw	1	Q8TCQ1|MARH1_HUMAN;Q7Z5S9|TM144_HUMAN;O43155|FLRT2_HUMAN;P27487|DPP4_HUMAN;Q92833|JARD2_HUMAN;Q8NHV5|MOSMO_HUMAN;P04637|P53_HUMAN;Q14202|ZMYM3_HUMAN;Q9NTG1|PKDRE_HUMAN			DeepNovo	1 1 2 2 0 29 5	HLPNNTE
HLVQP	20.59	592.333	5	40	5	-3.8013	0.2132	0.9	593.341	1	22.8213	730000	3180000	17680	20240118_IP.raw	2	Q13439|GOGA4_HUMAN;Q8NHU2|CFA61_HUMAN;Q9NXH9|TRM1_HUMAN;Q9ULZ1|APEL_HUMAN;Q8NBV8|SYT8_HUMAN;A1L0T0|HACL2_HUMAN			DB Search	5 10 0 0 0	HLVQP
HLYLR	16.04	700.402	5	60	5	-11.1411	0.4717	-0.8	351.208	2	14.4624			9123	20240118_IP.raw	1	Q99467|CD180_HUMAN;Q76B58|BRNP3_HUMAN;Q96JI7|SPTCS_HUMAN;Q8WU66|TSEAR_HUMAN;Q9UJT9|FBXL7_HUMAN;Q6ZRS2|SRCAP_HUMAN;Q9UPM8|AP4E1_HUMAN;Q96P20|NLRP3_HUMAN;O60477|BRNP1_HUMAN;Q2TV78|MST1L_HUMAN;A6NGA9|TM202_HUMAN;P39019|RS19_HUMAN			DeepNovo	5 23 0 0 5	HLYLR
HM(+15.99)M(+15.99)SGPSLVH	33.53	1126.49	10	50	10	-5.0036	0.2878	2.8	564.254	2	23.2251			18488	20240118_IP.raw	1	Q8NA61|CBY2_HUMAN;Q13671|RIN1_HUMAN;Q4G0A6|MINY4_HUMAN;Q6ZNA5|FRRS1_HUMAN;Q16270|IBP7_HUMAN;Q9UJY5|GGA1_HUMAN;Q9ULW3|ABT1_HUMAN;P0CG38|POTEI_HUMAN;Q2KHR3|QSER1_HUMAN;Q86TL0|ATG4D_HUMAN;P16473|TSHR_HUMAN;Q8NCN4|RN169_HUMAN;Q8N427|TXND3_HUMAN;Q9BYB0|SHAN3_HUMAN;Q96KQ7|EHMT2_HUMAN;Q8IWT3|CUL9_HUMAN;Q13402|MYO7A_HUMAN;O15533|TPSN_HUMAN;O43186|CRX_HUMAN;O95997|PTTG1_HUMAN;Q9BYX7|ACTBM_HUMAN;Q09666|AHN…	Oxidation (M); Oxidation (M)	M2:Oxidation (M):1001.00;M3:Oxidation (M):1001.00	DeepNovo	0 0 0 40 40 34 0 0 35 5	HM(+15.99)M(+15.99)SGPSLVH
HMVTHF	24.92	770.353	6	66.7	6	7.0547	0.4374	2.5	386.185	2	34.2693			27366	20240118_IP.raw	2	P55061|BI1_HUMAN			DB Search	0 0 16 16 11 5	HMVTHF
HPAGH	20.04	517.24	5	80	5	4.4566	0.2553	-4.2	518.245	1	32.7529	8520000	3060000	25104	20240118_IP.raw	1	Q15397|PUM3_HUMAN;Q96S55|WRIP1_HUMAN;Q53S99|CB083_HUMAN			DB Search	5 0 7 7 5	HPAGH
HPAGPPT	18.78	675.334	7	28.6	7	24.6172	0.442	-3.4	676.339	1	51.7311	13400000	22600000	36459	20240118_IP.raw	1	Q15477|SKI2_HUMAN;O00268|TAF4_HUMAN			DB Search	0 0 0 0 0 3 5	HPAGPPT
HPGKPG	16.11	591.313	6	16.7	6	15.958	0.5494	-4.1	592.318	1	48.2568	196000000	102000000	35011	20240118_IP.raw	4	P08123|CO1A2_HUMAN			DB Search	0 0 0 0 0 5	HPGKPG
HPLPPT	15.04	660.36	6	0	6	20.6442	0.2429	-4.4	661.364	1	46.8406	4940000	11500000	34268	20240118_IP.raw	1	Q9BZR9|TRIM8_HUMAN;B7Z368|CJ142_HUMAN			DB Search	0 0 0 0 0 0	HPLPPT
HPRAA	15.2	550.298	5	0	5	36.6208	0.4635	2.1	551.306	1	68.9304	17400000	28300000	52385	20240118_IP.raw	2	P28329|CLAT_HUMAN;Q8NFT6|DBF4B_HUMAN;P22004|BMP6_HUMAN;A2IDD5|CCD78_HUMAN;Q9P0X4|CAC1I_HUMAN;Q08357|S20A2_HUMAN;P78363|ABCA4_HUMAN;P58304|VSX2_HUMAN			DB Search	0 0 0 0 0	HPRAA
HPVKQ	18.26	607.344	5	20	5	0.8453	0.2867	-3.5	608.349	1	32.932	6590000	8620000	26603	20240118_IP.raw	3	Q13901|C1D_HUMAN;P05160|F13B_HUMAN			DB Search	0 0 0 0 5	HPVKQ
HTKSFSRTGP	54.78	1116.57	10	70	10	-22.3909	0.6509	-9.2	373.193	3	9.5128	345000	2900000	3396	20240118_IP.raw	1	Q8N140|EID3_HUMAN;Q5TF21|SOGA3_HUMAN;Q9ULD5|ZN777_HUMAN;Q8NBT0|POC1A_HUMAN;Q12888|TP53B_HUMAN;Q96HQ0|ZN419_HUMAN;Q8TCY5|MRAP_HUMAN;Q93009|UBP7_HUMAN;Q6PK81|ZN773_HUMAN;Q9UIE0|ZN230_HUMAN;Q6P3W7|SCYL2_HUMAN;Q7Z7K2|ZN467_HUMAN;P21506|ZNF10_HUMAN;Q96SZ4|ZSC10_HUMAN;Q9ULL0|K1210_HUMAN;Q96MZ0|GD1L1_HUMAN;Q8TF45|ZN418_HUMAN;Q6UXT9|ABH15_HUMAN;Q6ZMP0|THSD4_HUMAN;Q2M3W8|ZN181_HUMAN;Q6P9A1|ZN530_HUMAN;Q7R…			DeepNovo	4 4 0 21 21 22 4 20 0 0	HTKSFSRTGP
HTAKMMKE	37.81	974.468	8	50	8	-13.6962	0.3314	3.8	488.243	2	12.2645	534000	10400000	6733	20240118_IP.raw	5	Q96PP8|GBP5_HUMAN;Q9Y5Q9|TF3C3_HUMAN;O95218|ZRAB2_HUMAN;P83111|LACTB_HUMAN;Q8TD86|CALL6_HUMAN;Q9P246|STIM2_HUMAN;Q8TD57|DYH3_HUMAN;Q8NA03|FSIP1_HUMAN;Q0VDG4|SCRN3_HUMAN;Q9Y6V0|PCLO_HUMAN;Q03181|PPARD_HUMAN;Q8N998|CCD89_HUMAN;Q9UPM8|AP4E1_HUMAN;O43681|GET3_HUMAN;Q9Y4A5|TRRAP_HUMAN;Q9P212|PLCE1_HUMAN;Q5JV73|FRPD3_HUMAN;Q8IYJ2|CJ067_HUMAN			DeepNovo	0 0 9 9 0 0 4 4	HTAKMMKE
HTGKPA	22.06	609.323	6	16.7	6	-1.0117	0.4003	-3.5	610.329	1	26.4301	11100000	6590000	21442	20240118_IP.raw	4	P12107|COBA1_HUMAN			DB Search	0 0 0 0 0 4	HTGKPA
KAAVVVFDKE	40.96	1104.62	10	60	10	-16.4734	0.4835	-6.6	369.211	3	11.4132	7830	99500	5718	20240118_IP.raw	1	P60660|MYL6_HUMAN;Q53S08|RAB6D_HUMAN;Q9NY91|SC5A4_HUMAN;Q9H461|FZD8_HUMAN;Q9UMS4|PRP19_HUMAN;Q9NV29|TM100_HUMAN;Q8NGG1|OR8J2_HUMAN;Q9H477|RBSK_HUMAN;P48039|MTR1A_HUMAN;Q92673|SORL_HUMAN;Q6P2Q9|PRP8_HUMAN;Q92824|PCSK5_HUMAN;Q6P2P2|ANM9_HUMAN;Q9UFH2|DYH17_HUMAN;Q9BZJ8|GPR61_HUMAN;Q8NFQ8|TOIP2_HUMAN;O15040|TCPR2_HUMAN;Q9BV73|CP250_HUMAN;Q7Z4H8|PLGT3_HUMAN;Q13151|ROA0_HUMAN;P01889|HLAB_HUMAN;P13010|X…			DeepNovo	5 5 0 0 0 0 11 11 5 5	KAAVVVFDKE
KAGLAKFDKE	44.71	1105.61	10	80	10	-17.444	0.6419	-8.6	369.542	3	10.7622	336000	1220000	4911	20240118_IP.raw	2	Q9H9F9|ARP5_HUMAN;A6NI28|RHG42_HUMAN;P49746|TSP3_HUMAN;Q8IUH5|ZDH17_HUMAN;Q9Y275|TN13B_HUMAN;Q9NPD5|SO1B3_HUMAN;Q8N8F6|YIPF7_HUMAN;O60331|PI51C_HUMAN;O14556|G3PT_HUMAN;P09467|F16P1_HUMAN;A0A1W2PPH5|TFLM_HUMAN;Q08378|GOGA3_HUMAN;P35237|SPB6_HUMAN;Q5T2N8|ATD3C_HUMAN;Q9UJA3|MCM8_HUMAN;O43272|PROD_HUMAN;Q9H4I2|ZHX3_HUMAN;O95905|ECD_HUMAN;Q9Y4C0|NRX3A_HUMAN;Q8WTR8|NET5_HUMAN;Q5T9A4|ATD3B_HUMAN;Q9Y6L6|…			DeepNovo	5 12 0 0 28 43 30 30 10 5	KAGLAKFDKE
HVHVG	22.01	547.287	5	40	5	15.2168	0.0743	-4.7	548.291	1	46.9984	38900000	78500000	34192	20240118_IP.raw	4	Q5IJ48|CRUM2_HUMAN			DB Search	2 0 0 0 2	HVHVG
HVVEKLHRL	46.09	1129.67	9	22.2	9	-9.3308	0.665	0.7	377.565	3	19.0788			14309	20240118_IP.raw	2	Q92743|HTRA1_HUMAN;Q8IXQ6|PARP9_HUMAN;P59046|NAL12_HUMAN;P46939|UTRN_HUMAN;Q7Z7G8|VP13B_HUMAN;Q9Y6X0|SETBP_HUMAN;P16870|CBPE_HUMAN;O15270|SPTC2_HUMAN;P52790|HXK3_HUMAN;Q6R327|RICTR_HUMAN;P54922|ADPRH_HUMAN;Q9BSJ2|GCP2_HUMAN;Q9BYV7|BCDO2_HUMAN;Q6YHU6|THADA_HUMAN;Q14241|ELOA1_HUMAN;B2RXF0|T229A_HUMAN;Q8WYA1|BMAL2_HUMAN;A6NDK9|GOG6C_HUMAN;Q9Y6R7|FCGBP_HUMAN;P56645|PER3_HUMAN;Q8N3P4|VPS8_HUMAN;Q5S007…			DeepNovo	0 0 0 1 8 8 1 0 0	HVVEKLHRL
HWEEDGEAYEE	21.09	1392.51	11	0	11	-16.094	0.0651	4.9	697.266	2	14.7389			9422	20240118_IP.raw	1	O95785|WIZ_HUMAN			DB Search	0 0 0 0 0 0 0 0 0 0 0	HWEEDGEAYEE
IAARI	14.16	542.354	5	20	5	53.2014	0.0974	-5.7	543.358	1	78.9318	185000	1930000	60343	20240118_IP.raw	1	Q6NUT2|D19L2_HUMAN			DB Search	5 0 0 0 0	IAARI
IAARL	14.16	542.354	5	20	5	52.7006	0.1101	-5.7	543.358	1	78.9318	185000	1930000	60343	20240118_IP.raw	1	P50993|AT1A2_HUMAN;Q9BWH6|RPAP1_HUMAN;Q9UL01|DSE_HUMAN;P51681|CCR5_HUMAN;Q96MC2|DRC1_HUMAN;P20648|ATP4A_HUMAN;P05023|AT1A1_HUMAN			DB Search	5 0 0 0 0	IAARL
IADVE	25.09	545.27	5	0	5	7.7341	0.0298	-1.8	546.276	1	35.8924	36000000	19400000	27699	20240118_IP.raw	2	Q8NHS9|SPT22_HUMAN;Q9UII4|HERC5_HUMAN;Q6ZTR5|CFA47_HUMAN;P18428|LBP_HUMAN;Q8N336|ELMD1_HUMAN;Q9H6Z9|EGLN3_HUMAN;Q5JTC6|AMER1_HUMAN			DB Search	0 0 0 0 0	IADVE
IAITN	27.4	530.306	5	100	5	-17.9381	0.7115	1.1	531.314	1	18.1451	1130000	5480000	13402	20240118_IP.raw	1	Q8IV48|ERI1_HUMAN;Q15111|PLCL1_HUMAN;Q8IYB5|SMAP1_HUMAN;Q9BXB4|OSB11_HUMAN			DB Search	5 10 48 51 5	IAITN
IALTN	27.4	530.306	5	100	5	-16.4737	0.7063	1.1	531.314	1	18.1451	1130000	5480000	13402	20240118_IP.raw	1	Q8N6M3|FITM2_HUMAN;O43292|GPAA1_HUMAN;Q15040|JOS1_HUMAN;Q0VDD8|DYH14_HUMAN;Q9NX55|HYPK_HUMAN			DB Search	5 10 48 51 5	IALTN
ICCHSTCF	26.86	912.329	8	0	8	4.4882	0.1884	-8.2	457.168	2	41.9174			31357	20240118_IP.raw	1	O95171|SCEL_HUMAN			DB Search	0 0 0 0 0 0 0 0	ICCHSTCF
ICSEY	23.01	613.242	5	20	5	-8.6413	0.2615	3.6	614.251	1	22.8063	28500	213000	18078	20240118_IP.raw	1	O76064|RNF8_HUMAN			DB Search	0 0 12 0 0	ICSEY
IDAYSP	27.3	664.307	6	33.3	6	-10.1872	0.6695	0.7	665.314	1	23.1949	1080000	3810000	18340	20240118_IP.raw	3	Q9H3T2|SEM6C_HUMAN			DB Search	0 0 14 22 0 0	IDAYSP
IDGAP	18.11	471.233	5	20	5	1.3168	0.1906	-1.7	472.239	1	27.2902	8180000	9020000	23842	20240118_IP.raw	2	Q9H9Y6|RPA2_HUMAN;P49862|KLK7_HUMAN;Q8WVB6|CTF18_HUMAN;P25940|CO5A3_HUMAN			DB Search	0 0 0 0 2	IDGAP
IDWTN	30.39	647.292	5	60	5	-13.3763	0.5349	0.5	648.299	1	24.2573	21900000	256000000	20212	20240118_IP.raw	6	Q14432|PDE3A_HUMAN			DB Search	0 0 50 57 5	IDWTN
IEAAT	22.6	503.259	5	60	5	-0.1473	0.1325	-1.6	504.266	1	25.3012	178000000	152000000	22338	20240118_IP.raw	11	A0A1B0GUS0|CS085_HUMAN;Q8WVB6|CTF18_HUMAN;P53814|SMTN_HUMAN;Q9NY15|STAB1_HUMAN;Q6GMV2|SMYD5_HUMAN			DB Search	5 0 0 4 4	IEAAT
IEAGG	20.71	445.217	5	20	5	1.6051	0.5264	-2.2	446.224	1	27.5366	21700000	37600000	24045	20240118_IP.raw	8	Q96RW7|HMCN1_HUMAN;Q9H0E3|SP130_HUMAN			DB Search	0 0 0 0 2	IEAGG
IEAGV	39.85	487.264	5	0	5	-12.4582	0.1888	-1.4	488.271	1	15.173	2890000	9520000	9957	20240118_IP.raw	3	A0A5A6|TVBK3_HUMAN;Q96JN8|NEUL4_HUMAN;Q6ZNA4|RN111_HUMAN;Q68DQ2|CRBG3_HUMAN;A0A5B0|TVB14_HUMAN			DB Search	0 0 0 0 0	IEAGV
IEEVT	17.22	589.296	5	40	5	20.9176	0.236	-1.8	590.302	1	48.2438	931000	4960000	34958	20240118_IP.raw	2	Q9Y4L5|RN115_HUMAN;Q5TCS8|KAD9_HUMAN;Q15417|CNN3_HUMAN;Q9BYT8|NEUL_HUMAN;Q96NL8|CF418_HUMAN;Q9NV66|TYW1_HUMAN;Q6NUM6|TYW1B_HUMAN;Q13576|IQGA2_HUMAN;Q6ZS81|WDFY4_HUMAN;P08069|IGF1R_HUMAN;Q9H7D0|DOCK5_HUMAN;Q9BXT4|TDRD1_HUMAN;Q9P278|FNIP2_HUMAN;Q8NBJ4|GOLM1_HUMAN;Q2KHM9|MOONR_HUMAN;Q15149|PLEC_HUMAN			DB Search	0 0 0 6 5	IEEVT
IEGIS	18.72	517.275	5	20	5	22.1856	0.0495	-1.6	518.281	1	53.4447	2480000	8100000	38200	20240118_IP.raw	1	Q9UFH2|DYH17_HUMAN;Q9H0A0|NAT10_HUMAN;Q6ZS30|NBEL1_HUMAN;Q6VY07|PACS1_HUMAN;Q86VP3|PACS2_HUMAN;Q6ZRR7|LRRC9_HUMAN			DB Search	0 0 0 0 4	IEGIS
IEGLS	18.72	517.275	5	20	5	21.2071	0.0528	-1.6	518.281	1	53.4447	2480000	8100000	38200	20240118_IP.raw	1	Q9NYU2|UGGG1_HUMAN;P51828|ADCY7_HUMAN;Q86T24|KAISO_HUMAN;Q9UHV2|SRTD1_HUMAN;Q9P258|RCC2_HUMAN;Q3T906|GNPTA_HUMAN;Q9BW72|HIG2A_HUMAN;Q14974|IMB1_HUMAN;Q7Z2Y5|NRK_HUMAN;P14859|PO2F1_HUMAN;Q7L5A8|FA2H_HUMAN;Q86U86|PB1_HUMAN;Q9BXU7|UBP26_HUMAN;Q6PD74|AAGAB_HUMAN			DB Search	0 0 0 0 4	IEGLS
IEIAG	20.48	501.28	5	0	5	-9.891	0.3064	-1.2	502.286	1	29.2526	262000	732000	23454	20240118_IP.raw	1	Q9UKF6|CPSF3_HUMAN;Q96BW9|TAM41_HUMAN			DB Search	0 0 0 0 0	IEIAG
IEIVF	15.29	619.358	5	20	5	-11.6932	0.4393	3.2	620.367	1	72.5401	4080000	19100000	54250	20240118_IP.raw	1	O60506|HNRPQ_HUMAN			DB Search	5 0 0 0 0	IEIVF
IEIVT	15.61	573.337	5	0	5	36.2292	0.185	-1.9	574.344	1	74.4419	505000	1900000	56286	20240118_IP.raw	1	Q12768|WASC5_HUMAN;Q8NG75|OR5T1_HUMAN;Q8NGG3|OR5T3_HUMAN;Q8WZ42|TITIN_HUMAN;Q9H5N1|RABE2_HUMAN;Q9UBT7|CTNL1_HUMAN			DB Search	0 0 0 1 1	IEIVT
IELAG	20.48	501.28	5	0	5	-9.891	0.295	-1.2	502.286	1	29.2526	262000	732000	23454	20240118_IP.raw	1	Q9UGI0|ZRAN1_HUMAN;Q9NP60|IRPL2_HUMAN;Q15063|POSTN_HUMAN			DB Search	0 0 0 0 0	IELAG
IELVF	15.29	619.358	5	20	5	-11.6932	0.3934	3.2	620.367	1	72.5401	4080000	19100000	54250	20240118_IP.raw	1	Q8NGC1|O11G2_HUMAN;Q7Z3T8|ZFY16_HUMAN;Q06587|RING1_HUMAN;Q99496|RING2_HUMAN;Q8NB14|UBP38_HUMAN			DB Search	5 0 0 0 0	IELVF
IELVT	15.61	573.337	5	0	5	34.0704	0.1692	-1.9	574.344	1	74.4419	505000	1900000	56286	20240118_IP.raw	1	Q8WXQ8|CBPA5_HUMAN;Q9UGL1|KDM5B_HUMAN;Q8NGG2|OR5T2_HUMAN			DB Search	0 0 0 1 1	IELVT
IEPTA	16.61	529.275	5	0	5	14.9514	0.0196	-1.5	530.281	1	45.4915	2990000	273000000	33153	20240118_IP.raw	1	Q5H8C1|FREM1_HUMAN;Q9GZT4|SRR_HUMAN;Q15147|PLCB4_HUMAN;Q8WZ42|TITIN_HUMAN			DB Search	0 0 0 0 0	IEPTA
IESVT	15.12	547.285	5	0	5	29.3805	0.4776	-1.3	548.292	1	55.9672	5460000	15300000	40641	20240118_IP.raw	1	Q9Y5T5|UBP16_HUMAN;Q8IVV2|LOXH1_HUMAN;Q9NR09|BIRC6_HUMAN			DB Search	0 0 0 0 0	IESVT
IETAT	24.72	533.27	5	0	5	2.5929	0.4959	-1.2	534.276	1	30.1192	4440000	7670000	21305	20240118_IP.raw	2	P48454|PP2BC_HUMAN;Q96Q89|KI20B_HUMAN;Q6ZNC8|MBOA1_HUMAN;Q9UI26|IPO11_HUMAN;Q9UG01|IF172_HUMAN;Q6ZMT9|DTHD1_HUMAN;O00291|HIP1_HUMAN;Q9H195|MUC3B_HUMAN			DB Search	0 0 0 0 0	IETAT
IETVG	17.67	517.275	5	0	5	6.3026	0.5074	0	518.282	1	34.3424	2360000	7340000	27278	20240118_IP.raw	2	P11021|BIP_HUMAN;Q8NEZ3|WDR19_HUMAN;P54296|MYOM2_HUMAN;Q8IVH4|MMAA_HUMAN			DB Search	0 0 0 0 0	IETVG
IEVTP	18.71	557.306	5	0	5	16.6797	0.5657	-1.1	558.313	1	55.6518	485000	1870000	39807	20240118_IP.raw	1	Q8TEW0|PARD3_HUMAN;P38484|INGR2_HUMAN;O60494|CUBN_HUMAN;Q8TEW8|PAR3L_HUMAN;P61221|ABCE1_HUMAN;Q96JZ2|HSH2D_HUMAN			DB Search	0 0 0 0 0	IEVTP
IGHPG	17.29	479.249	5	0	5	-11.0632	0.5911	1.2	480.257	1	19.8871	6510000	12300000	14873	20240118_IP.raw	1	Q14050|CO9A3_HUMAN			DB Search	0 0 0 0 0	IGHPG
IGPVS	24.89	471.269	5	40	5	-13.365	0.7233	-0.6	472.276	1	17.5878	26100	264000	12788	20240118_IP.raw	1	Q96EB1|ELP4_HUMAN;Q96G30|MRAP2_HUMAN;Q99928|GBRG3_HUMAN;P28715|ERCC5_HUMAN;Q96M86|DNHD1_HUMAN;O94910|AGRL1_HUMAN;Q8WZ42|TITIN_HUMAN			DB Search	0 0 0 3 5	IGPVS
IGSPT	30.02	473.248	5	60	5	-2.166	0.3376	0.7	474.256	1	23.8075	106000	367000	18980	20240118_IP.raw	1	Q9HCJ0|TNR6C_HUMAN;Q8IYT8|ULK2_HUMAN;Q99966|CITE1_HUMAN;C9JC47|F157A_HUMAN;O14686|KMT2D_HUMAN			DB Search	5 0 0 11 5	IGSPT
IHFFL	20.58	675.374	5	40	5	-42.9855	0.3258	-4.8	676.378	1	24.3088	2990000	8990000	20210	20240118_IP.raw	1	P0DUD1|SPD8_HUMAN;P52849|NDST2_HUMAN;A0A494C086|SPD21_HUMAN;Q495Y7|SPDE7_HUMAN;P0CF97|F200B_HUMAN;Q495Y8|SPDE2_HUMAN;P0DUD2|SPD17_HUMAN;A6NKU9|SPDE3_HUMAN;A6NIY4|SPDE5_HUMAN;P0DUX1|SPD12_HUMAN;A6NHP3|SPE2B_HUMAN;A6NJR5|SPDL3_HUMAN;P0DUD4|SPD15_HUMAN;P0DUD3|SPD14_HUMAN;P0DTA3|SPD11_HUMAN;P0CI01|SPDE6_HUMAN;P0DUX0|SPD10_HUMAN;P0DV79|SPD18_HUMAN;A0A494C191|SPD9_HUMAN;A6NNV3|SPD16_HUMAN;A6NLX3|SPDE4_…			DB Search	4 4 0 0 0	IHFFL
IHHVG	18.6	561.302	5	0	5	24.7691	0.042	-3.8	562.307	1	57.0355	1520000	6310000	40787	20240118_IP.raw	1	Q8N9N5|BANP_HUMAN			DB Search	0 0 0 0 0	IHHVG
IHINP	20.12	592.333	5	20	5	-3.3901	0.3001	0.9	593.341	1	22.8213	730000	3180000	18624	20240118_IP.raw	2	Q96EV2|RBM33_HUMAN			DB Search	0 0 7 0 0	IHINP
IHLNP	20.12	592.333	5	20	5	-2.9958	0.2789	0.9	593.341	1	22.8213	730000	3180000	18624	20240118_IP.raw	2	A4D1E1|Z804B_HUMAN;Q03001|DYST_HUMAN			DB Search	0 0 7 0 0	IHLNP
IHNPL	16.9	592.333	5	0	5	-5.2577	0.22	0.9	593.341	1	22.8213	730000	1590000	18418	20240118_IP.raw	1	Q9BZZ2|SN_HUMAN;Q6R327|RICTR_HUMAN;Q8NGJ7|O51A2_HUMAN;Q8NGJ6|O51A4_HUMAN			DB Search	0 0 0 0 0	IHNPL
IHNPN	26.48	593.292	5	0	5	0.3134	0.2492	-2.5	594.298	1	30.0188	6710000	11000000	20887	20240118_IP.raw	4	P55287|CAD11_HUMAN;Q13887|KLF5_HUMAN;Q17RR3|LIPR3_HUMAN;Q8WZ42|TITIN_HUMAN			DB Search	0 0 0 0 0	IHNPN
IIAEAE	38.86	644.338	6	66.7	6	-8.8876	0.6887	1.8	645.346	1	20.7791	41100	282000	16132	20240118_IP.raw	1	Q06265|EXOS9_HUMAN			DB Search	0 0 25 37 34 5	IIAEAE
IIDPGDSDIIRSM(+15.99)PEQTGEK	48.16	2216.06	20	10	20	-3.5837	0.3398	0.9	739.696	3	34.1827	3220000	18000000	27232	20240118_IP.raw	3	P62888|RL30_HUMAN	Oxidation (M)	M13:Oxidation (M):1001.00	DB Search	0 0 32 14 0 0 0 0 0 0 0 0 0 0 0 0 1 0 0 0	IIDPGDSDIIRSM(+15.99)PEQTGEK
IIDPGDSDIIRSMPEQTGEK	47.46	2200.07	20	5	20	-1.8793	0.2352	1.3	734.364	3	42.866	430000	7800000	31727	20240118_IP.raw	1	P62888|RL30_HUMAN			DB Search	0 0 21 0 0 0 0 0 0 0 0 0 0 0 0 0 0 0 0 0	IIDPGDSDIIRSMPEQTGEK
IIEPSLR	30.76	826.491	7	100	7	-6.0681	0.9218	0.8	414.253	2	24.8246	5160000	15500000	20086	20240118_IP.raw	1	P62987|RL40_HUMAN			DB Search	5 40 93 5 2 2 5	IIEPSLR
IIESP	37.7	557.306	5	20	5	-23.4206	0.5289	1.7	558.314	1	15.8067	23700	237000	10630	20240118_IP.raw	1	P0C0L4|CO4A_HUMAN;Q7L5N1|CSN6_HUMAN;P0C0L5|CO4B_HUMAN;P38432|COIL_HUMAN			DB Search	0 0 23 0 0	IIESP
IIGPK	24.78	526.348	5	0	5	-9.4561	0.7632	0.9	527.356	1	19.6175	1670000	4790000	15234	20240118_IP.raw	1	Q9Y5W7|SNX14_HUMAN;Q07157|ZO1_HUMAN;Q5JWR5|DOP1_HUMAN			DB Search	0 0 0 0 0	IIGPK
IIGSG	25.05	445.254	5	20	5	-15.5026	0.5598	-1.9	446.26	1	23.6535	55700000	66600000	18577	20240118_IP.raw	4	Q8MH63|LAT1N_HUMAN;O60906|NSMA_HUMAN;Q01650|LAT1_HUMAN;Q14146|URB2_HUMAN;O60341|KDM1A_HUMAN;Q9BYZ2|LDH6B_HUMAN;P82251|BAT1_HUMAN;Q6UWU4|CF089_HUMAN;P07942|LAMB1_HUMAN;P22102|PUR2_HUMAN;P29322|EPHA8_HUMAN;Q59H18|TNI3K_HUMAN;Q9NS82|AAA1_HUMAN;Q9UHI5|LAT2_HUMAN;Q8NG08|HELB_HUMAN			DB Search	0 0 2 0 0	IIGSG
IIIVG	15.07	513.353	5	0	5	16.2336	0.0633	-1.2	514.359	1	78.1434	1750000	41500000	59578	20240118_IP.raw	4	Q96FN4|CPNE2_HUMAN;Q9Y2C9|TLR6_HUMAN;Q86YQ8|CPNE8_HUMAN;Q8IYJ1|CPNE9_HUMAN;Q5TCS8|KAD9_HUMAN;Q8IWA4|MFN1_HUMAN;P11172|UMPS_HUMAN;Q96S79|RSLAB_HUMAN;Q8N808|S35G3_HUMAN;Q9HCH3|CPNE5_HUMAN;O95741|CPNE6_HUMAN;Q9UI46|DNAI1_HUMAN;P0C7Q6|S35G6_HUMAN;O75131|CPNE3_HUMAN;Q9UBL6|CPNE7_HUMAN;P0C7Q5|S35G4_HUMAN			DB Search	0 0 0 0 0	IIIVG
IIKGP	23.87	526.348	5	20	5	-6.9348	0.4479	0.9	527.356	1	19.6175	1670000	4790000	15373	20240118_IP.raw	1	Q96M83|CCDC7_HUMAN;P32241|VIPR1_HUMAN;Q02643|GHRHR_HUMAN			DB Search	0 0 5 0 0	IIKGP
IILVG	15.07	513.353	5	0	5	16.2336	0.0517	-1.2	514.359	1	78.1434	1750000	41500000	59578	20240118_IP.raw	4	P47813|IF1AX_HUMAN;Q9H903|MTD2L_HUMAN;Q9UG22|GIMA2_HUMAN;Q8IXI1|MIRO2_HUMAN;P35968|VGFR2_HUMAN;Q7L0Q8|RHOU_HUMAN;Q96F81|DISP1_HUMAN;P08134|RHOC_HUMAN;Q9UKR8|TSN16_HUMAN;P63000|RAC1_HUMAN;P61586|RHOA_HUMAN;O75628|REM1_HUMAN;Q8WZ94|OR5P3_HUMAN;Q53FV1|ORML2_HUMAN;Q96F15|GIMA5_HUMAN			DB Search	0 0 0 0 0	IILVG
IIPGK	33.92	526.348	5	60	5	-7.9091	0.9795	0.9	527.356	1	19.6175	1670000	9580000	14866	20240118_IP.raw	2	Q9Y4C1|KDM3A_HUMAN;Q8IX21|SLF2_HUMAN;Q6ZXV5|TMTC3_HUMAN;Q7Z7G8|VP13B_HUMAN			DB Search	5 5 2 1 1	IIPGK
IISGA	21.45	459.269	5	20	5	-10.7424	0.2518	-1.5	460.276	1	14.7257	50200	314000	9291	20240118_IP.raw	1	P36542|ATPG_HUMAN;Q9NXA8|SIR5_HUMAN;Q8TD20|GTR12_HUMAN;P35221|CTNA1_HUMAN;Q6V0I7|FAT4_HUMAN;O14525|ASTN1_HUMAN;Q96BW5|PTER_HUMAN;P26232|CTNA2_HUMAN;Q9UI47|CTNA3_HUMAN			DB Search	0 0 46 0 0	IISGA
IITGA	14.75	473.285	5	20	5	23.2623	0.3054	-2.2	474.291	1	50.1091	2370000	8500000	35896	20240118_IP.raw	1	Q9Y4C1|KDM3A_HUMAN;P15882|CHIN_HUMAN;Q8IYR0|CF206_HUMAN;O14817|TSN4_HUMAN;Q6ZWJ1|STXB4_HUMAN;P52757|CHIO_HUMAN			DB Search	0 0 6 0 0	IITGA
IIVGV	15.46	499.337	5	0	5	27.6034	0.04	-2.3	500.343	1	75.215	3460000	39500000	57108	20240118_IP.raw	2	Q9HCH3|CPNE5_HUMAN;Q09428|ABCC8_HUMAN;Q96FN4|CPNE2_HUMAN;O95741|CPNE6_HUMAN;Q92478|CLC2B_HUMAN;Q05940|VMAT2_HUMAN;Q86YQ8|CPNE8_HUMAN;Q9UDW1|QCR9_HUMAN;Q9UBL6|CPNE7_HUMAN;Q86YL7|PDPN_HUMAN			DB Search	0 0 0 0 0	IIVGV
IKSTMGKPQRLY	38.38	1420.79	12	41.7	12	-9.0082	0.4023	1.4	474.603	3	17.7409	1510000	7310000	12987	20240118_IP.raw	4	P62906|RL10A_HUMAN			DB Search	5 60 11 4 4 0 0 0 0 0 0 0	IKSTMGKPQRLY
IKTVETRDGQVINETSQ	46.09	1916.98	17	35.3	17	-7.999	0.3445	1.5	640.002	3	18.8755	4760000	49200000	14389	20240118_IP.raw	3	P08670|VIME_HUMAN			DB Search	0 0 0 0 0 0 0 0 0 0 0 77 38 38 31 54 5	IKTVETRDGQVINETSQ
IKTVETRDGQVINETSQH	46.39	2054.04	18	5.6	18	-8.7109	0.3305	1.8	514.518	4	16.7473	55300	1440000	11646	20240118_IP.raw	2	P08670|VIME_HUMAN			DB Search	0 0 0 0 0 0 0 0 0 0 0 0 0 0 0 0 0 5	IKTVETRDGQVINETSQH
ILAEAE	38.86	644.338	6	66.7	6	-11.9463	0.6832	1.8	645.346	1	20.7791	41100	282000	16132	20240118_IP.raw	1	Q8N201|INT1_HUMAN;Q8N100|ATOH7_HUMAN			DB Search	0 0 25 37 34 5	ILAEAE
ILESP	37.7	557.306	5	20	5	-23.4493	0.5514	1.7	558.314	1	15.8067	23700	237000	10630	20240118_IP.raw	1	Q9NX52|RHBL2_HUMAN;P42262|GRIA2_HUMAN;Q9NZ71|RTEL1_HUMAN;Q86UP6|CUZD1_HUMAN;Q8N2K0|ABD12_HUMAN;Q92766|RREB1_HUMAN;A0A0K0K1C4|TVB27_HUMAN;Q14767|LTBP2_HUMAN;Q6ZSB9|ZBT49_HUMAN;Q9H334|FOXP1_HUMAN;Q9NQA5|TRPV5_HUMAN;Q9NYQ7|CELR3_HUMAN;Q9UFH2|DYH17_HUMAN;Q9BUQ8|DDX23_HUMAN;B6A8C7|TARM1_HUMAN;Q9NYC9|DYH9_HUMAN;P42263|GRIA3_HUMAN;Q9UKE5|TNIK_HUMAN;Q2M2Z5|KIZ_HUMAN;Q12955|ANK3_HUMAN;P57723|PCBP4_HUMAN;O…			DB Search	0 0 23 0 0	ILESP
ILGPK	24.78	526.348	5	0	5	-18.3921	0.732	0.9	527.356	1	19.6175	1670000	4790000	15234	20240118_IP.raw	1	Q8NHS3|MFSD8_HUMAN;Q9BXU9|CABP8_HUMAN;Q4ZJI4|SL9B1_HUMAN;Q8TDL5|BPIB1_HUMAN;Q14999|CUL7_HUMAN			DB Search	0 0 0 0 0	ILGPK
ILGSG	25.05	445.254	5	20	5	-9.8793	0.5443	-1.9	446.26	1	23.6535	55700000	66600000	18577	20240118_IP.raw	4	Q8N1N4|K2C78_HUMAN;Q12888|TP53B_HUMAN;P59535|T2R40_HUMAN;Q6UY14|ATL4_HUMAN;P56696|KCNQ4_HUMAN;P51787|KCNQ1_HUMAN;Q9BX95|SGPP1_HUMAN;Q8NEZ4|KMT2C_HUMAN;Q96IV6|FXDC2_HUMAN;O43174|CP26A_HUMAN;P48230|T4S4_HUMAN;Q68CJ9|CR3L3_HUMAN;Q9NR82|KCNQ5_HUMAN;P27708|PYR1_HUMAN;P47712|PA24A_HUMAN;A6NGB7|TM221_HUMAN;O43525|KCNQ3_HUMAN;Q9UHB4|NDOR1_HUMAN;Q8NHP8|PLBL2_HUMAN;Q9C0F0|ASXL3_HUMAN;Q5JTW2|CEP78_HUMAN;O43…			DB Search	0 0 2 0 0	ILGSG
ILIVG	15.07	513.353	5	0	5	15.3126	0.0672	-1.2	514.359	1	78.1434	1750000	41500000	59578	20240118_IP.raw	4	Q9NR64|KLHL1_HUMAN;Q86XH1|DRC11_HUMAN;Q6PL18|ATAD2_HUMAN;Q9P2L0|WDR35_HUMAN;Q13423|NNTM_HUMAN;P49917|DNLI4_HUMAN;Q8IY17|PLPL6_HUMAN			DB Search	0 0 0 0 0	ILIVG
ILKGP	23.87	526.348	5	20	5	-5.8983	0.389	0.9	527.356	1	19.6175	1670000	4790000	15373	20240118_IP.raw	1	Q8WY41|NANO1_HUMAN;Q7Z4H8|PLGT3_HUMAN;Q9H2P0|ADNP_HUMAN;Q6UW63|PLGT2_HUMAN;Q8WW52|F151A_HUMAN			DB Search	0 0 5 0 0	ILKGP
ILLVG	15.07	513.353	5	0	5	15.6452	0.055	-1.2	514.359	1	78.1434	1750000	41500000	59578	20240118_IP.raw	4	Q9NSP4|CENPM_HUMAN;Q9P225|DYH2_HUMAN;P56199|ITA1_HUMAN;Q53G44|IF44L_HUMAN;Q9UHM6|OPN4_HUMAN;Q96F46|I17RA_HUMAN;Q96FL8|S47A1_HUMAN;Q9GZV3|SC5A7_HUMAN;P42701|I12R1_HUMAN;Q13554|KCC2B_HUMAN;A6NCM1|IQCAL_HUMAN;P18084|ITB5_HUMAN;Q9UHC9|NPCL1_HUMAN;O95876|FRITZ_HUMAN			DB Search	0 0 0 0 0	ILLVG
ILPGK	33.92	526.348	5	60	5	-11.6416	0.9872	0.9	527.356	1	19.6175	1670000	9580000	14866	20240118_IP.raw	2	P62913|RL11_HUMAN;O94986|CE152_HUMAN;Q12968|NFAC3_HUMAN;Q9UKV8|AGO2_HUMAN;Q9UL18|AGO1_HUMAN;Q9H9G7|AGO3_HUMAN;Q9HCK5|AGO4_HUMAN;Q4VNC0|AT135_HUMAN;Q8N2E2|VWDE_HUMAN			DB Search	5 5 2 1 1	ILPGK
ILSGA	21.45	459.269	5	20	5	-10.8105	0.2562	-1.5	460.276	1	14.7257	50200	314000	9291	20240118_IP.raw	1	Q9H2M9|RBGPR_HUMAN;Q9P2T1|GMPR2_HUMAN;Q9H251|CAD23_HUMAN;Q32NB8|PGPS1_HUMAN;Q8IZF6|AGRG4_HUMAN;Q9BZD2|S29A3_HUMAN;Q7LFX5|CHSTF_HUMAN;Q8N8A2|ANR44_HUMAN;Q86TB3|ALPK2_HUMAN;Q8N0X7|SPART_HUMAN;Q6ZSY5|PPR3F_HUMAN;P36959|GMPR1_HUMAN;Q9BZL3|SMIM3_HUMAN;Q9NZN4|EHD2_HUMAN;Q8N8E1|MAAS1_HUMAN;Q68CK6|ACS2B_HUMAN;Q6ZVL6|K154L_HUMAN;Q9Y2G5|OFUT2_HUMAN;P14868|SYDC_HUMAN;O15084|ANR28_HUMAN			DB Search	0 0 46 0 0	ILSGA
ILTGA	14.75	473.285	5	20	5	21.4023	0.315	-2.2	474.291	1	50.1091	2370000	8500000	35896	20240118_IP.raw	1	Q76MJ5|ERN2_HUMAN;Q9UJX4|APC5_HUMAN;P22897|MRC1_HUMAN;Q86U10|LPP60_HUMAN;Q13085|ACACA_HUMAN;Q6ZUV0|BACHL_HUMAN;O00763|ACACB_HUMAN;Q09472|EP300_HUMAN;Q7Z5S9|TM144_HUMAN;Q9H269|VPS16_HUMAN;Q9BZD4|NUF2_HUMAN;Q96Q91|B3A4_HUMAN;O00154|BACH_HUMAN			DB Search	0 0 6 0 0	ILTGA
ILVGV	15.46	499.337	5	0	5	25.6881	0.0386	-2.3	500.343	1	75.215	3460000	39500000	57108	20240118_IP.raw	2	P06276|CHLE_HUMAN;Q9C0H2|TTYH3_HUMAN;A0A1B0GTW7|CIROP_HUMAN;Q8NGG1|OR8J2_HUMAN;Q15024|EXOS7_HUMAN			DB Search	0 0 0 0 0	ILVGV
INAKQ	26.57	572.328	5	100	5	-10.3509	0.7945	0.5	573.336	1	18.4236	66300	1280000	13596	20240118_IP.raw	3	Q8TC76|F110B_HUMAN;P60174|TPIS_HUMAN;O95622|ADCY5_HUMAN			DB Search	5 7 8 10 5	INAKQ
KASSGKEFPQ	44.11	1077.55	10	70	10	-19.7033	0.0594	3.1	360.19	3	10.6098			4755	20240118_IP.raw	1	Q6TFL4|KLH24_HUMAN;Q96Q11|TRNT1_HUMAN;P19544|WT1_HUMAN;Q5JTH9|RRP12_HUMAN;Q9NZ53|PDXL2_HUMAN;Q9BWX1|PHF7_HUMAN;Q13508|NAR3_HUMAN;Q7L2E3|DHX30_HUMAN;O43772|MCAT_HUMAN;Q8N119|MMP21_HUMAN;Q6UX52|IL40_HUMAN;O60393|NOBOX_HUMAN;Q9BXP8|PAPP2_HUMAN;Q13018|PLA2R_HUMAN;Q96ST8|CEP89_HUMAN;B1AL88|NALF1_HUMAN;O14513|NCKP5_HUMAN;Q15034|HERC3_HUMAN;Q9UMD9|COHA1_HUMAN;Q92831|KAT2B_HUMAN;Q13769|THOC5_HUMAN;Q709C8…			DeepNovo	5 6 0 0 0 7 11 4 3 3	KASSGKEFPQ
INIAE	32.18	558.301	5	60	5	-11.4096	0.7471	0.6	559.309	1	27.9875	2220000	16000000	23160	20240118_IP.raw	2	O60890|OPHN1_HUMAN;Q7KZF4|SND1_HUMAN			DB Search	0 0 88 22 5	INIAE
INLAE	32.18	558.301	5	60	5	-11.4108	0.8171	0.6	559.309	1	27.9875	2220000	16000000	23160	20240118_IP.raw	2	Q969V3|NCLN_HUMAN;A6NJ88|SGE2P_HUMAN;A8MX76|CAN14_HUMAN;Q14149|MORC3_HUMAN			DB Search	0 0 88 22 5	INLAE
IPESV	15.2	543.29	5	0	5	13.0529	0.1436	0.4	544.298	1	48.2204	1350000	4910000	34849	20240118_IP.raw	1	Q13042|CDC16_HUMAN;Q68DE3|USF3_HUMAN;Q86UV5|UBP48_HUMAN;Q9UJQ7|SCP2D_HUMAN			DB Search	0 0 0 0 0	IPESV
IPGAT	23.3	457.254	5	60	5	0.0749	0.0316	-1.5	458.26	1	26.824	18200000	54800000	21900	20240118_IP.raw	4	Q9P243|ZFAT_HUMAN;P18564|ITB6_HUMAN;Q5SRN2|TSBP1_HUMAN;Q8NEZ4|KMT2C_HUMAN			DB Search	0 0 2 2 4	IPGAT
IPIAG	21.08	469.29	5	60	5	-22.4074	0.5699	0.7	470.298	1	16.3759	244000	7760000	11247	20240118_IP.raw	6	Q5T8I3|EEIG2_HUMAN;P61158|ARP3_HUMAN;Q9P1U1|ARP3B_HUMAN;Q9C0K3|ARP3C_HUMAN;Q8WZ42|TITIN_HUMAN;Q15052|ARHG6_HUMAN;Q5T6S3|PHF19_HUMAN			DB Search	5 10 13 0 0	IPIAG
IPLAG	21.08	469.29	5	60	5	-23.0192	0.593	0.7	470.298	1	16.3759	244000	7760000	11247	20240118_IP.raw	6	Q684P5|RPGP2_HUMAN;Q8N0Y2|ZN444_HUMAN			DB Search	5 10 13 0 0	IPLAG
IPNIP	24.93	552.327	5	20	5	-7.5656	0.3476	1	553.335	1	31.8452	567000	3120000	25559	20240118_IP.raw	2	Q15884|EREP1_HUMAN;P11498|PYC_HUMAN;P54753|EPHB3_HUMAN;Q99983|OMD_HUMAN			DB Search	3 1 1 0 0	IPNIP
IPNIT	23.85	556.322	5	100	5	-6.5019	0.7892	1.6	557.33	1	31.3603	881000	1650000	25279	20240118_IP.raw	1	Q6ZMR3|LDH6A_HUMAN;P06731|CEAM5_HUMAN;P13688|CEAM1_HUMAN;P31997|CEAM8_HUMAN;P40199|CEAM6_HUMAN			DB Search	5 2 6 29 5	IPNIT
IPNLP	24.93	552.327	5	20	5	-8.8121	0.3603	1	553.335	1	31.8452	567000	3120000	25559	20240118_IP.raw	2	Q8N370|LAT4_HUMAN;O15027|SC16A_HUMAN;Q496A3|SPAS1_HUMAN;Q96F24|NRBF2_HUMAN;O75688|PPM1B_HUMAN;Q4G0P3|HYDIN_HUMAN;O15146|MUSK_HUMAN			DB Search	3 1 1 0 0	IPNLP
IPNLT	23.85	556.322	5	100	5	-6.1397	0.8061	1.6	557.33	1	31.3603	881000	1650000	25279	20240118_IP.raw	1	Q8IYD8|FANCM_HUMAN;Q8IVL0|NAV3_HUMAN;Q9HCJ2|LRC4C_HUMAN;Q7Z5N4|SDK1_HUMAN;Q9UBF1|MAGC2_HUMAN;Q9NT99|LRC4B_HUMAN			DB Search	5 2 6 29 5	IPNLT
IPPPPPP	36.04	713.411	7	14.3	7	-13.185	0.6372	-4.6	714.415	1	24.8246	519000	4910000	19639	20240118_IP.raw	6	A7KAX9|RHG32_HUMAN;P49750|YLPM1_HUMAN;O75128|COBL_HUMAN;Q9NTJ3|SMC4_HUMAN;Q9H9H4|VP37B_HUMAN;O60610|DIAP1_HUMAN;Q9Y6W5|WASF2_HUMAN;Q8TF74|WIPF2_HUMAN;Q5VWX1|KHDR2_HUMAN			DB Search	0 0 0 0 8 0 0	IPPPPPP
IPRVT	17.81	584.365	5	0	5	-1.56	0.4027	5.6	585.375	1	24.0998	162000	479000	19570	20240118_IP.raw	1	Q8N271|PROM2_HUMAN;Q9H9A7|RMI1_HUMAN;Q8WZ42|TITIN_HUMAN			DB Search	0 0 0 0 1	IPRVT
IPVPQ	26.17	552.327	5	100	5	-17.5	0.9536	1	553.335	1	21.756	2270000	15300000	17016	20240118_IP.raw	3	Q15031|SYLM_HUMAN;Q96T58|MINT_HUMAN;Q86VF5|MOGT3_HUMAN;Q9NZW4|DSPP_HUMAN;Q71F56|MD13L_HUMAN;P09603|CSF1_HUMAN			DB Search	5 5 10 3 3	IPVPQ
IQPEV	24.34	584.317	5	40	5	-9.8196	0.9108	1	585.325	1	21.6281	3520000	20800000	16879	20240118_IP.raw	8	Q9NRZ9|HELLS_HUMAN			DB Search	1 1 2 0 2	IQPEV
ISAGT	16.49	447.233	5	0	5	-2.0957	0.5057	-1.6	448.239	1	23.5803	480000	605000	20257	20240118_IP.raw	1	O75151|PHF2_HUMAN;Q96AX9|MIB2_HUMAN;Q6UXG2|ELAP1_HUMAN;Q5TD94|RSH4A_HUMAN;Q8IW52|SLIK4_HUMAN			DB Search	0 0 0 0 0	ISAGT
ISAGV	22.92	445.254	5	20	5	-2.4448	0.3665	-1.9	446.26	1	23.6535	55500000	52300000	17480	20240118_IP.raw	3	P56715|RP1_HUMAN;Q8TDB8|GTR14_HUMAN;Q3MHD2|LSM12_HUMAN;Q96S07|PRR25_HUMAN;P19224|UD16_HUMAN;Q9NP94|S39A2_HUMAN;Q5T089|MORN1_HUMAN;P54296|MYOM2_HUMAN;Q6ZNB7|ALKMO_HUMAN			DB Search	3 1 1 0 0	ISAGV
ISAPE	15.07	515.259	5	20	5	6.3683	0.0174	-1	516.266	1	32.0987	10300000	16300000	26880	20240118_IP.raw	1	Q9NX95|SYBU_HUMAN;Q9HCJ3|RAVR2_HUMAN;P34059|GALNS_HUMAN			DB Search	0 0 0 0 5	ISAPE
ISDHEATL	36.19	884.424	8	50	8	-8.7486	0.4879	1.6	443.22	2	17.0259	299000	1820000	11916	20240118_IP.raw	1	P04439|HLAA_HUMAN;P30511|HLAF_HUMAN;P13747|HLAE_HUMAN;P01889|HLAB_HUMAN;P01893|HLAH_HUMAN			DB Search	5 0 0 0 0 21 82 5	ISDHEATL
ISEMQ	18.05	606.268	5	20	5	-2.0213	0.3186	6.2	607.279	1	23.5803	395000	1530000	19090	20240118_IP.raw	1	O15085|ARHGB_HUMAN			DB Search	0 0 8 0 0	ISEMQ
ISETV	19.14	547.285	5	60	5	7.5962	0.2166	-1.8	548.292	1	33.6077	205000000	61300000	29595	20240118_IP.raw	3	Q96CQ1|S2536_HUMAN;Q8IXF0|NPAS3_HUMAN;Q00341|VIGLN_HUMAN;Q8TEY7|UBP33_HUMAN;Q9Y2H1|ST38L_HUMAN;Q99742|NPAS1_HUMAN;Q14C86|GAPD1_HUMAN;Q9UPN3|MACF1_HUMAN;Q96MR6|CFA57_HUMAN;Q8NDH2|CC168_HUMAN			DB Search	5 5 5 0 0	ISETV
ISITE	15.56	561.301	5	20	5	17.8919	0.3502	-1.5	562.307	1	57.0355	1520000	6310000	40560	20240118_IP.raw	1	Q8N1I0|DOCK4_HUMAN;Q9H195|MUC3B_HUMAN;P61073|CXCR4_HUMAN;Q9H0R1|AP5M1_HUMAN			DB Search	0 0 0 0 5	ISITE
ISKQEYDESGPSIVHR	42.48	1843.91	16	25	16	-6.5604	0.7992	0.7	461.984	4	19.17	1050000	3210000	14194	20240118_IP.raw	2	P60709|ACTB_HUMAN;Q9BYX7|ACTBM_HUMAN;Q6S8J3|POTEE_HUMAN;A5A3E0|POTEF_HUMAN;P0CG39|POTEJ_HUMAN;P63261|ACTG_HUMAN;P0CG38|POTEI_HUMAN			DB Search	0 0 0 0 0 0 0 0 0 0 4 3 3 3 1 1	ISKQEYDESGPSIVHR
ISKQEYDESGPSIVHRK	66.4	1972	17	29.4	17	-10.0673	0.5444	1.4	395.408	5	15.8557	1690000	9520000	10659	20240118_IP.raw	5	P60709|ACTB_HUMAN;Q9BYX7|ACTBM_HUMAN;Q6S8J3|POTEE_HUMAN;A5A3E0|POTEF_HUMAN;P0CG39|POTEJ_HUMAN;P63261|ACTG_HUMAN;P0CG38|POTEI_HUMAN			DB Search	0 0 0 0 0 0 0 0 0 0 83 25 25 43 9 0 0	ISKQEYDESGPSIVHRK
ISLTE	15.56	561.301	5	20	5	17.6618	0.3463	-1.5	562.307	1	57.0355	1520000	6310000	40560	20240118_IP.raw	1	Q9H967|WDR76_HUMAN;O15050|TRNK1_HUMAN;Q8N7X8|SIGL1_HUMAN;O75445|USH2A_HUMAN			DB Search	0 0 0 0 5	ISLTE
ISTVG	28.33	475.264	5	20	5	-8.7209	0.1217	0.9	476.272	1	17.0575	2730000	4680000	12059	20240118_IP.raw	5	Q8TC27|ADA32_HUMAN;Q9ULW5|RAB26_HUMAN;O43155|FLRT2_HUMAN;Q9NVM9|INT13_HUMAN;Q8TDN2|KCNV2_HUMAN;P56192|SYMC_HUMAN;P98077|SHC2_HUMAN;Q9NYQ8|FAT2_HUMAN;Q3SY77|UD3A2_HUMAN;Q8N2C7|UNC80_HUMAN			DB Search	1 1 0 1 2	ISTVG
ISVSRST	23.87	748.408	7	57.1	7	-18.9449	0.8431	0.5	375.211	2	10.0126	92100	935000	4054	20240118_IP.raw	1	P05783|K1C18_HUMAN			DB Search	5 38 14 0 0 0 2	ISVSRST
ITAAS	24.35	461.248	5	0	5	-3.7743	0.3877	-1.8	462.255	1	25.0459	26900000	16700000	21180	20240118_IP.raw	5	Q8N5Z0|AADAT_HUMAN;P50914|RL14_HUMAN;Q9Y230|RUVB2_HUMAN;Q3MIW9|MUCL3_HUMAN;Q03164|KMT2A_HUMAN;Q8N159|NAGS_HUMAN;Q9Y490|TLN1_HUMAN;Q8WZ42|TITIN_HUMAN			DB Search	0 0 0 0 0	ITAAS
ITAAT	19.77	475.264	5	0	5	-1.7442	0.0728	-1.3	476.271	1	25.3897	1740000	3050000	18897	20240118_IP.raw	2	O75841|UPK1B_HUMAN;Q2VWP7|PRTG_HUMAN;Q9P2P6|STAR9_HUMAN;Q96KJ4|MSLNL_HUMAN;P11277|SPTB1_HUMAN;Q12873|CHD3_HUMAN;Q9Y4G6|TLN2_HUMAN;Q7Z5P9|MUC19_HUMAN;Q8TEB7|RN128_HUMAN;Q9UPA5|BSN_HUMAN;P78537|BL1S1_HUMAN;Q9HAW0|BRF2_HUMAN;Q8N475|FSTL5_HUMAN;P13804|ETFA_HUMAN			DB Search	0 0 0 0 0	ITAAT
ITAVG	17.43	459.269	5	20	5	20.5157	0.2272	-2	460.276	1	47.4464	961000	2550000	34128	20240118_IP.raw	1	Q86XQ3|CTSR3_HUMAN;Q5FVE4|ACBG2_HUMAN;P55290|CAD13_HUMAN;Q8N6F1|CLD19_HUMAN;Q15714|T22D1_HUMAN;Q9UPY5|XCT_HUMAN;Q9UHI7|S23A1_HUMAN;Q15165|PON2_HUMAN;Q9NQX4|MYO5C_HUMAN;P11597|CETP_HUMAN;Q9UJX5|APC4_HUMAN;P19367|HXK1_HUMAN;Q9UGH3|S23A2_HUMAN			DB Search	0 0 0 0 5	ITAVG
ITDVG	26.47	503.259	5	40	5	-0.2349	0.153	-1.6	504.266	1	25.3012	61800000	26400000	20245	20240118_IP.raw	2	Q96JB6|LOXL4_HUMAN;Q5JS37|NHLC3_HUMAN;Q9Y239|NOD1_HUMAN			DB Search	5 0 0 0 5	ITDVG
ITESW	25.61	634.296	5	20	5	-18.9228	0.3259	1	635.304	1	19.3217	257000	2620000	14326	20240118_IP.raw	4	O43613|OX1R_HUMAN			DB Search	0 0 17 0 0	ITESW
ITSGV	25.61	475.264	5	60	5	-0.1261	0.3215	-1.3	476.271	1	25.3897	1740000	1520000	19203	20240118_IP.raw	1	Q9H461|FZD8_HUMAN;O00144|FZD9_HUMAN;Q96ND0|F210A_HUMAN;P98073|ENTK_HUMAN;Q86UA6|RIP_HUMAN;O95876|FRITZ_HUMAN;Q13467|FZD5_HUMAN			DB Search	5 6 3 0 0	ITSGV
ITSSI	14.86	519.29	5	0	5	1.6817	0.0887	-1.7	520.297	1	29.7607	4930000	3230000	22948	20240118_IP.raw	1	Q02505|MUC3A_HUMAN			DB Search	0 0 0 0 0	ITSSI
ITSVEI	18.68	660.369	6	66.7	6	-1.4046	0.7297	1.3	661.378	1	36.7632	246000	1050000	28764	20240118_IP.raw	1	O15520|FGF10_HUMAN			DB Search	0 0 8 8 11 5	ITSVEI
ITSVEL	18.68	660.369	6	66.7	6	-1.5395	0.7277	1.3	661.378	1	36.7632	246000	1050000	28764	20240118_IP.raw	1	O60488|ACSL4_HUMAN			DB Search	0 0 8 8 11 5	ITSVEL
ITSVG	25.71	475.264	5	40	5	-0.1132	0.1354	-1.3	476.271	1	25.3897	1740000	3050000	19021	20240118_IP.raw	2	Q14324|MYPC2_HUMAN;Q9UBP4|DKK3_HUMAN;Q9H501|ESF1_HUMAN;A8MVW5|HECA2_HUMAN;Q9UI10|EI2BD_HUMAN			DB Search	2 2 1 0 0	ITSVG
ITTTA	24.41	505.275	5	40	5	-3.483	0.1548	-1.6	506.281	1	23.8133	34700000	16700000	18284	20240118_IP.raw	4	Q96JQ0|PCD16_HUMAN;P28472|GBRB3_HUMAN;P17858|PFKAL_HUMAN;P08237|PFKAM_HUMAN;Q9H0E3|SP130_HUMAN;P18505|GBRB1_HUMAN;P47870|GBRB2_HUMAN			DB Search	5 0 0 0 5	ITTTA
IVAGD	20.5	473.248	5	0	5	-2.9282	0.5762	-3.8	474.254	1	22.6753	4000	159000	17962	20240118_IP.raw	1	Q08AH3|ACS2A_HUMAN;Q9H270|VPS11_HUMAN;Q8TDW7|FAT3_HUMAN;Q13642|FHL1_HUMAN;Q68CK6|ACS2B_HUMAN;Q14517|FAT1_HUMAN			DB Search	0 0 0 0 0	IVAGD
IVDGKVVSETN	50.7	1159.61	11	36.4	11	-9.6605	0.4775	1.4	580.812	2	16.0474	292000	1920000	10808	20240118_IP.raw	1	P05783|K1C18_HUMAN			DB Search	5 19 0 0 0 0 0 0 0 15 5	IVDGKVVSETN
IVDID	22.49	573.301	5	60	5	-9.3898	0.9104	0.9	574.309	1	28.1445	158000	977000	22925	20240118_IP.raw	1	P60520|GBRL2_HUMAN;Q96QT4|TRPM7_HUMAN;Q96T58|MINT_HUMAN;P24043|LAMA2_HUMAN;Q9H1B4|NXF5_HUMAN;Q9GZY0|NXF2_HUMAN;P16233|LIPP_HUMAN			DB Search	0 0 17 12 5	IVDID
IVDLD	22.49	573.301	5	60	5	-9.7925	0.9123	0.9	574.309	1	28.1445	158000	977000	22925	20240118_IP.raw	1	Q9NUG6|PDRG1_HUMAN;Q9UKV0|HDAC9_HUMAN;Q96LD4|TRI47_HUMAN;Q6RI45|BRWD3_HUMAN;Q16891|MIC60_HUMAN;P54315|LIPR1_HUMAN			DB Search	0 0 17 12 5	IVDLD
IVGGY	28.88	507.269	5	100	5	-14.1271	0.8771	0.7	508.277	1	21.8819	138000	604000	17222	20240118_IP.raw	1	Q8N448|LNX2_HUMAN;P55895|RAG2_HUMAN;Q2WGJ6|KLH38_HUMAN;P07477|TRY1_HUMAN;Q8NHM4|TRY6_HUMAN;Q9P2K6|KLH42_HUMAN;O75970|MPDZ_HUMAN;P07478|TRY2_HUMAN;Q8TBB1|LNX1_HUMAN;Q99835|SMO_HUMAN;Q53HC5|KLH26_HUMAN;P49917|DNLI4_HUMAN;P35030|TRY3_HUMAN			DB Search	5 24 17 17 5	IVGGY
IVIES	22.13	559.322	5	60	5	-13.3262	0.7882	1.3	560.33	1	25.5987	107000	414000	20751	20240118_IP.raw	1	Q9P273|TEN3_HUMAN			DB Search	0 0 41 18 5	IVIES
IVLES	22.13	559.322	5	60	5	-13.2743	0.8089	1.3	560.33	1	25.5987	107000	414000	20751	20240118_IP.raw	1	Q8N3R9|PALS1_HUMAN;Q08397|LOXL1_HUMAN;Q6UXI7|VITRN_HUMAN;Q8N7W2|BEND7_HUMAN;Q9Y6W6|DUS10_HUMAN;P50748|KNTC1_HUMAN;P29074|PTN4_HUMAN;Q14207|NPAT_HUMAN;Q96Q05|TPPC9_HUMAN			DB Search	0 0 41 18 5	IVLES
IVVVG	14.34	485.321	5	0	5	32.7891	0.0614	-2	486.328	1	70.4572	3020000	13400000	51508	20240118_IP.raw	1	Q6TFL4|KLH24_HUMAN;P61587|RND3_HUMAN;O60840|CAC1F_HUMAN;Q9NPU4|CN132_HUMAN;Q13936|CAC1C_HUMAN;O00429|DNM1L_HUMAN;Q8N743|KI3L3_HUMAN;O95415|BRI3_HUMAN;Q9BU61|NDUF3_HUMAN;O75592|MYCB2_HUMAN;Q9BRQ8|FSP1_HUMAN;Q8NBF6|AVL9_HUMAN;P50416|CPT1A_HUMAN;P52198|RND2_HUMAN			DB Search	0 0 0 0 0	IVVVG
IYNEALK	28.43	849.46	7	100	7	-9.1017	0.8261	1.3	425.738	2	16.3594	1720000	9810000	11024	20240118_IP.raw	2	P06703|S10A6_HUMAN			DB Search	5 58 7 7 9 3 3	IYNEALK
KCVGPSLVHR	43.97	1094.6	10	70	10	-11.853	0.5634	-1.7	365.874	3	13.7658			8329	20240118_IP.raw	1	P54284|CACB3_HUMAN;Q8WXE1|ATRIP_HUMAN;Q08289|CACB2_HUMAN;Q8N568|DCLK2_HUMAN;Q8IWA4|MFN1_HUMAN;Q8N7B6|PACRL_HUMAN;Q16270|IBP7_HUMAN;Q9ULW3|ABT1_HUMAN;P0CG38|POTEI_HUMAN;Q8WW52|F151A_HUMAN;Q8NGK1|O51G1_HUMAN;Q2KHR3|QSER1_HUMAN;Q86TL0|ATG4D_HUMAN;Q9HCM3|K1549_HUMAN;Q9UQV4|LAMP3_HUMAN;P35348|ADA1A_HUMAN;O43186|CRX_HUMAN;O15417|TNC18_HUMAN;Q9BYX7|ACTBM_HUMAN;Q9UNA1|RHG26_HUMAN;Q9UJ71|CLC4K_HUMAN;Q6SA0…			DeepNovo	5 0 0 0 64 35 35 27 16 5	KCVGPSLVHR
IYTAE	31.6	595.285	5	60	5	-11.6564	0.7055	1.3	596.293	1	18.7126	343000	1390000	13732	20240118_IP.raw	1	Q9UH77|KLHL3_HUMAN;Q8N434|SVOPL_HUMAN;Q86SJ6|DSG4_HUMAN;Q8IY18|SMC5_HUMAN			DB Search	0 0 40 10 5	IYTAE
KAAAN	17.11	473.26	5	60	5	-5.8568	0.1421	7.7	474.271	1	19.6793	128000	496000	15085	20240118_IP.raw	1	O14827|RGRF2_HUMAN;Q17R98|ZN827_HUMAN;Q6V0I7|FAT4_HUMAN;P0C0L4|CO4A_HUMAN;P0C0L5|CO4B_HUMAN;Q86YT6|MIB1_HUMAN;P27987|IP3KB_HUMAN;A5YKK6|CNOT1_HUMAN;Q13972|RGRF1_HUMAN;P29375|KDM5A_HUMAN			DB Search	3 3 0 0 5	KAAAN
KAASDLL	34.27	716.407	7	28.6	7	-0.9877	0.1068	-9.4	359.207	2	25.0577			20258	20240118_IP.raw	1	Q9H2K8|TAOK3_HUMAN;Q9Y6D5|BIG2_HUMAN;Q9C0D2|CE295_HUMAN;Q9Y6X0|SETBP_HUMAN;Q7L7X3|TAOK1_HUMAN;Q8WW52|F151A_HUMAN;O14556|G3PT_HUMAN;P20929|NEBU_HUMAN;Q9P243|ZFAT_HUMAN;Q7Z601|GP142_HUMAN;Q6ZRK6|CCD73_HUMAN;P06734|FCER2_HUMAN;Q8IWN7|RP1L1_HUMAN;Q6YHU6|THADA_HUMAN;Q9UL54|TAOK2_HUMAN;Q6PJG2|MDEAS_HUMAN;Q5VSL9|STRP1_HUMAN;O95835|LATS1_HUMAN;Q9H841|NPAL2_HUMAN;Q9UK32|KS6A6_HUMAN;Q8IUC8|GLT13_HUMAN;Q765…			DeepNovo	1 1 1 0 1 2 2	KAASDLL
KAASGLGV	28.69	701.407	8	25	8	-11.6199	0.167	5.1	351.713	2	14.1758			8796	20240118_IP.raw	1	O60779|S19A2_HUMAN;Q6UVK1|CSPG4_HUMAN;O94901|SUN1_HUMAN;A4D161|F221A_HUMAN;P56747|CLD6_HUMAN;Q9Y573|IPP_HUMAN;Q504T8|MIDN_HUMAN;Q96J92|WNK4_HUMAN;P42858|HD_HUMAN;Q86U17|SPA11_HUMAN;Q8IXK0|PHC2_HUMAN;P55198|AF17_HUMAN;A8K830|OCAT2_HUMAN;Q9Y4A5|TRRAP_HUMAN;Q9H4B6|SAV1_HUMAN;P16401|H15_HUMAN;Q9C004|SPY4_HUMAN;Q4AC99|1A1L2_HUMAN;Q6YHU6|THADA_HUMAN;Q86WI3|NLRC5_HUMAN;Q9H2X9|S12A5_HUMAN;O94766|B3GA3_HU…			DeepNovo	5 0 0 0 0 8 0 0	KAASGLGV
KDHAGVFDKE	54.5	1144.55	10	60	10	-17.2437	0.4854	-6.3	382.522	3	12.3723	7190	85400	6720	20240118_IP.raw	1	P60660|MYL6_HUMAN;Q9BXP8|PAPP2_HUMAN;P52306|GDS1_HUMAN;P05976|MYL1_HUMAN;P54687|BCAT1_HUMAN;Q6P4R8|NFRKB_HUMAN;Q68CP9|ARID2_HUMAN;Q8TD86|CALL6_HUMAN;Q6P2Q9|PRP8_HUMAN;Q9BX84|TRPM6_HUMAN;Q49AR2|CE022_HUMAN;Q9UFH2|DYH17_HUMAN;O15117|FYB1_HUMAN;Q7Z5L2|R3HCL_HUMAN;P08590|MYL3_HUMAN;P23443|KS6B1_HUMAN;Q16658|FSCN1_HUMAN;Q99728|BARD1_HUMAN;P98198|AT8B2_HUMAN;Q8N807|PDILT_HUMAN;P14649|MYL6B_HUMAN;Q8NEM2…			DeepNovo	5 20 0 0 0 0 18 18 15 5	KDHAGVFDKE
KDM(+15.99)MTLDNKL	36.9	1223.59	10	80	10	1.0094	0.3585	1.2	408.871	3	30.0359			24584	20240118_IP.raw	1	O95171|SCEL_HUMAN;Q8WXI7|MUC16_HUMAN;Q9BZF9|UACA_HUMAN;Q96GM5|SMRD1_HUMAN;Q9Y3Q8|T22D4_HUMAN;Q6UW56|ARAID_HUMAN;Q7Z7G8|VP13B_HUMAN;P11831|SRF_HUMAN;Q8N8F6|YIPF7_HUMAN;Q9Y3Y2|CHTOP_HUMAN;Q6ZUT9|DEN5B_HUMAN;O75157|T22D2_HUMAN;Q9BZQ6|EDEM3_HUMAN;Q9C0H6|KLHL4_HUMAN;Q6PD74|AAGAB_HUMAN;Q6IQ26|DEN5A_HUMAN;Q4AC99|1A1L2_HUMAN;Q96T68|SETB2_HUMAN;O14578|CTRO_HUMAN;Q96Q77|CIB3_HUMAN;Q86T26|TM11B_HUMAN;Q5JQF8…	Oxidation (M)	M3:Oxidation (M):0.00	DeepNovo	5 8 0 0 53 29 21 11 7 5	KDM(+15.99)MTLDNKL
KACCPPPP	21.74	811.372	8	37.5	8	-11.2757	0.38	-9.3	406.69	2	14.1766			8797	20240118_IP.raw	1	Q9NRM7|LATS2_HUMAN;Q8WUP2|FBLI1_HUMAN;Q6ZN16|M3K15_HUMAN;Q9P0X4|CAC1I_HUMAN;Q86T65|DAAM2_HUMAN;P24386|RAE1_HUMAN;Q6VB84|FX4L3_HUMAN;Q01518|CAP1_HUMAN;Q9NPF0|CD320_HUMAN;Q27J81|INF2_HUMAN;P0C7V6|SP202_HUMAN;Q3SYB3|FX4L6_HUMAN;Q86SQ6|AGRA1_HUMAN;Q9BXR6|FHR5_HUMAN;O75360|PROP1_HUMAN;Q14956|GPNMB_HUMAN;Q9H9J2|RM44_HUMAN;Q9BXP8|PAPP2_HUMAN;O95567|CV031_HUMAN;Q9BYB4|GNB1L_HUMAN;Q9H0P7|AGIT1_HUMAN;Q7Z4S…			DeepNovo	5 0 0 0 29 24 0 0	KACCPPPP
KACMT	15.71	552.24	5	0	5	-3.1638	0.2418	-0.1	553.247	1	33.6966	11400000	12400000	26803	20240118_IP.raw	2	Q8IZL8|PELP1_HUMAN			DB Search	0 0 0 0 0	KACMT
KAFDKE	24.41	736.375	6	100	6	-20.0301	0.2911	2.6	369.196	2	12.2645	657000	8840000	6566	20240118_IP.raw	6	Q6P1N0|C2D1A_HUMAN;Q6NUN7|JHY_HUMAN;Q8N9I9|DTX3_HUMAN;Q8TB73|NDNF_HUMAN;P14678|RSMB_HUMAN;Q7Z401|MYCPP_HUMAN;Q15437|SC23B_HUMAN;Q8N3P4|VPS8_HUMAN;Q7Z3H4|SAMD7_HUMAN;O00370|LORF2_HUMAN;Q9NVC6|MED17_HUMAN;O60296|TRAK2_HUMAN;Q99543|DNJC2_HUMAN;O95197|RTN3_HUMAN;A0PJK1|SC5AA_HUMAN;A6NE01|F186A_HUMAN;P31270|HXA11_HUMAN;P63162|RSMN_HUMAN;P17301|ITA2_HUMAN;Q96CX2|KCD12_HUMAN			DeepNovo	5 11 30 30 20 5	KAFDKE
KAFPQ	24.33	589.322	5	60	5	-15.8723	0.1979	0.5	590.33	1	10.6114	216000	1890000	4731	20240118_IP.raw	1	Q96JG9|ZN469_HUMAN;Q8NBT3|TM145_HUMAN			DB Search	5 13 7 0 0	KAFPQ
KAFTAAEGRFDKE	61.8	1468.73	13	61.5	13	-15.0341	0.1225	-9.1	368.187	4	10.5926	281000	1720000	4825	20240118_IP.raw	1	Q96JQ0|PCD16_HUMAN;Q8WXI7|MUC16_HUMAN;Q92947|GCDH_HUMAN;Q15018|ABRX2_HUMAN;Q8N2X6|EXAS1_HUMAN;P51814|ZNF41_HUMAN;P43146|DCC_HUMAN;A6NDB9|PALM3_HUMAN;A6NJG2|SWAHD_HUMAN;Q8WUY9|DEP1B_HUMAN;Q9HBI6|CP4FB_HUMAN;Q9UK99|FBX3_HUMAN;Q9UEG4|ZN629_HUMAN;Q9H254|SPTN4_HUMAN;Q6UXD5|SE6L2_HUMAN;Q13315|ATM_HUMAN;Q16891|MIC60_HUMAN;O43310|CTIF_HUMAN;Q9H3S7|PTN23_HUMAN;Q8TBF5|PIGX_HUMAN;Q6XXX2|CU024_HUMAN;Q6UXZ3|C…			DeepNovo	5 11 4 0 0 5 0 0 0 24 24 9 5	KAFTAAEGRFDKE
KLTEESRLDN	59.37	1203.61	10	60	10	-3.1396	0.5301	-3.9	602.81	2	25.0666			20267	20240118_IP.raw	1	Q14684|RRP1B_HUMAN;Q6ZW13|CP086_HUMAN;Q3MIN7|RGL3_HUMAN;Q9P2E2|KIF17_HUMAN;Q96A05|VATE2_HUMAN;Q9NP99|TREM1_HUMAN;Q9HC35|EMAL4_HUMAN;Q9NZ53|PDXL2_HUMAN;Q8NHQ9|DDX55_HUMAN;Q9H792|PEAK1_HUMAN;Q9Y6I9|TX264_HUMAN;Q9UBS4|DJB11_HUMAN;Q6P9F5|TRI40_HUMAN;P36543|VATE1_HUMAN;Q6PCT2|FXL19_HUMAN;Q9UPQ4|TRI35_HUMAN;P21730|C5AR1_HUMAN;P49184|DNSL1_HUMAN;Q8IYB1|M21D2_HUMAN;O15344|TRI18_HUMAN;O75935|DCTN3_HUMAN;Q…			DeepNovo	2 0 26 26 14 0 0 0 14 5	KLTEESRLDN
KAKTM	16.4	577.326	5	40	5	5.9065	0.201	9	578.338	1	34.6124	146000000	49600000	25641	20240118_IP.raw	1	Q7Z4W1|DCXR_HUMAN;O14493|CLD4_HUMAN;Q9BZE4|GTPB4_HUMAN;Q5UIP0|RIF1_HUMAN;Q96GX9|MTNB_HUMAN			DB Search	0 0 0 4 4	KAKTM
KAPAKKLTPFDKE	60.99	1471.84	13	38.5	13	-14.1215	0.4006	-1.8	368.967	4	13.0324	105000	2510000	7373	20240118_IP.raw	4	P29728|OAS2_HUMAN;P50914|RL14_HUMAN;Q5BKT4|AG10A_HUMAN;Q9Y6N7|ROBO1_HUMAN;A6NF01|P121B_HUMAN;Q8IVG5|SAM9L_HUMAN;Q9Y5Y6|ST14_HUMAN;Q8IXK0|PHC2_HUMAN;Q9P275|UBP36_HUMAN;P24386|RAE1_HUMAN;Q86TI0|TBCD1_HUMAN;Q9Y6B2|EID1_HUMAN;Q9UL36|ZN236_HUMAN;Q7Z589|EMSY_HUMAN;Q6R327|RICTR_HUMAN;P0C7V6|SP202_HUMAN;Q75QN2|INT8_HUMAN;Q7Z3B3|KANL1_HUMAN;Q9Y4A5|TRRAP_HUMAN;P05204|HMGN2_HUMAN;P26951|IL3RA_HUMAN;Q9ULU8|C…			DeepNovo	5 0 0 0 0 0 0 0 0 22 22 18 5	KAPAKKLTPFDKE
KAPQH	16.7	579.313	5	40	5	1.4951	0.0484	-4.9	580.317	1	27.7522	451000	1400000	22493	20240118_IP.raw	1	P20248|CCNA2_HUMAN;O43242|PSMD3_HUMAN;Q15262|PTPRK_HUMAN			DB Search	5 0 0 0 5	KAPQH
KSSSPSLVHR	49.54	1096.6	10	70	10	-16.8326	0.5791	1.9	366.541	3	13.7483	8930	287000	8329	20240118_IP.raw	2	Q92681|RSCA1_HUMAN;O95218|ZRAB2_HUMAN;P32926|DSG3_HUMAN;P42858|HD_HUMAN;O60245|PCDH7_HUMAN;Q13029|PRDM2_HUMAN;Q96L73|NSD1_HUMAN;Q8NFH5|NUP35_HUMAN;P09848|LPH_HUMAN;A1L170|CA226_HUMAN;O14863|ZNT4_HUMAN;Q6YHU6|THADA_HUMAN;Q9NZQ3|SPN90_HUMAN;Q9UNA1|RHG26_HUMAN;P08172|ACM2_HUMAN;Q9H2X9|S12A5_HUMAN;Q6P0Q8|MAST2_HUMAN;Q8NI35|INADL_HUMAN;P46821|MAP1B_HUMAN;P35125|UBP6_HUMAN;Q53TS8|CTSRT_HUMAN;O15265|ATX…			DeepNovo	5 0 0 0 64 35 35 27 16 5	KSSSPSLVHR
KASIQ	39.31	545.317	5	60	5	-13.5	0.553	1.4	546.325	1	12.0078	202000	2070000	6453	20240118_IP.raw	2	Q5QJE6|TDIF2_HUMAN;O15050|TRNK1_HUMAN;Q9NXE4|NSMA3_HUMAN;A0A075B6L2|TVG11_HUMAN;O60673|REV3L_HUMAN;P09630|HXC6_HUMAN			DB Search	0 0 5 5 5	KASIQ
KASLQ	39.31	545.317	5	60	5	-13.8436	0.4639	1.4	546.325	1	12.0078	202000	2070000	6453	20240118_IP.raw	2	O14777|NDC80_HUMAN;P17031|ZNF26_HUMAN;Q8NHU6|TDRD7_HUMAN;Q15750|TAB1_HUMAN;Q8N122|RPTOR_HUMAN;A8CG34|P121C_HUMAN;Q9NYF5|FA13B_HUMAN;A6NF01|P121B_HUMAN;Q5JYT7|K1755_HUMAN;Q12778|FOXO1_HUMAN;Q5M9N0|CD158_HUMAN;Q8TEK3|DOT1L_HUMAN;Q2KHR3|QSER1_HUMAN;Q96HA1|P121A_HUMAN;Q5TAP6|UT14C_HUMAN;O95402|MED26_HUMAN;Q9Y4A5|TRRAP_HUMAN;Q70CQ3|UBP30_HUMAN;A8MTY0|ZN724_HUMAN;Q9HCF6|TRPM3_HUMAN;Q2M2Z5|KIZ_HUMAN;P30…			DB Search	0 0 5 5 5	KASLQ
LEHHAPLLSR	30.89	1171.65	10	60	10	-12.7294	0.4634	-1.6	391.555	3	13.6222	44800	930000	8117	20240118_IP.raw	1	Q6ZRS4|ITPI1_HUMAN;Q08289|CACB2_HUMAN;B1APH4|ZN487_HUMAN;Q96J92|WNK4_HUMAN;P16871|IL7RA_HUMAN;Q16222|UAP1_HUMAN;Q9P2N2|RHG28_HUMAN;A8K010|CF176_HUMAN;A0A1B0GVR7|F240C_HUMAN;A6NHR9|SMHD1_HUMAN;Q9H6S3|ES8L2_HUMAN;P49736|MCM2_HUMAN;H7C350|CC188_HUMAN;O43609|SPY1_HUMAN;Q9HCS4|TF7L1_HUMAN;Q9UP95|S12A4_HUMAN;Q32NB8|PGPS1_HUMAN;Q8IX21|SLF2_HUMAN;O14802|RPC1_HUMAN;Q9ULD6|INTU_HUMAN;O43272|PROD_HUMAN;Q9H2…			DeepNovo	5 12 0 0 0 0 3 2 2 2	LEHHAPLLSR
LGTAMPKKQE	47.84	1101.59	10	60	10	-18.4718	0.8003	-6.2	368.2	3	10.8962			5065	20240118_IP.raw	1	P14406|CX7A2_HUMAN;Q8N8A8|F169B_HUMAN;Q96PP4|TSG13_HUMAN;P0C6T2|OST4_HUMAN;Q6NW29|RWDD4_HUMAN;Q8N4W9|ZN808_HUMAN;O75298|RTN2_HUMAN;Q8IVV2|LOXH1_HUMAN;Q8TBF4|ZCRB1_HUMAN;Q3KP44|ANR55_HUMAN;Q9UDX3|S14L4_HUMAN;Q96T68|SETB2_HUMAN;Q9NPF8|ADAP2_HUMAN;P46821|MAP1B_HUMAN;Q86V35|CABP7_HUMAN;O95208|EPN2_HUMAN;Q9Y2L5|TPPC8_HUMAN;P32004|L1CAM_HUMAN;O14617|AP3D1_HUMAN;Q9UPA5|BSN_HUMAN;P07476|INVO_HUMAN;Q9Y2E5…			DeepNovo	5 0 5 4 0 11 11 0 0 3	LGTAMPKKQE
KAYMLM(+15.99)TL	50.74	985.498	8	25	8	-20.4988	0.074	9.2	493.761	2	17.3145			12343	20240118_IP.raw	4	P50613|CDK7_HUMAN	Oxidation (M)	M6:Oxidation (M):14.04	DB Search	5 14 0 0 0 0 0 0	KAYMLM(+15.99)TL
KCAMT	15.91	552.24	5	0	5	7.3289	0.415	-0.1	553.247	1	33.6966	11400000	6210000	26688	20240118_IP.raw	1	Q99832|TCPH_HUMAN			DB Search	0 0 0 0 0	KCAMT
LKAVPSQKRT	39.01	1126.68	10	70	10	-23.2564	0.4456	1.3	376.568	3	8.8641	809000	8020000	2546	20240118_IP.raw	1	P31949|S10AB_HUMAN			DB Search	5 2 2 6 13 4 3 0 0 0	LKAVPSQKRT
KCKMTAK	26.21	808.43	7	85.7	7	-19.2176	0.6114	5.4	405.224	2	12.9012	5440	178000	7352	20240118_IP.raw	2	O75140|DEPD5_HUMAN;Q9NS98|SEM3G_HUMAN;Q5JRX3|PREP_HUMAN;P49454|CENPF_HUMAN;Q6WRX3|ZY11A_HUMAN;Q15413|RYR3_HUMAN;Q92832|NELL1_HUMAN;Q96QP1|ALPK1_HUMAN;Q2M1K9|ZN423_HUMAN;Q2VYF4|LETM2_HUMAN;O60477|BRNP1_HUMAN;Q96JP2|MY15B_HUMAN;P27816|MAP4_HUMAN			DeepNovo	5 3 0 30 15 8 5	KCKMTAK
LKSFATLKHL	27.57	1156.7	10	60	10	-9.185	0.4003	-1.7	386.572	3	18.7775			13983	20240118_IP.raw	1	Q9H2K8|TAOK3_HUMAN;O14817|TSN4_HUMAN;Q8TC36|SUN5_HUMAN;Q86T82|UBP37_HUMAN;Q9NYB5|SO1C1_HUMAN;Q96QC0|PP1RA_HUMAN;A0AVK6|E2F8_HUMAN;Q9Y6F1|PARP3_HUMAN;Q8NI08|NCOA7_HUMAN;Q13315|ATM_HUMAN;P11055|MYH3_HUMAN;Q5SYE7|NHSL1_HUMAN;P51828|ADCY7_HUMAN;P51957|NEK4_HUMAN;Q6YHU6|THADA_HUMAN;Q9BXX3|AN30A_HUMAN;Q8IZF6|AGRG4_HUMAN;Q9H3Y6|SRMS_HUMAN;Q15051|IQCB1_HUMAN;Q00597|FANCC_HUMAN;Q6ZMB0|B3GN6_HUMAN;P78363|A…			DeepNovo	5 33 0 0 0 0 9 9 4 4	LKSFATLKHL
LPNLTEEQRN	46.87	1212.61	10	70	10	-11.3121	0.4917	0.6	607.313	2	24.6969	419000	3250000	19655	20240118_IP.raw	3	Q12959|DLG1_HUMAN;Q8IYA2|C144C_HUMAN;P58107|EPIPL_HUMAN;Q96AA3|RFT1_HUMAN;Q9NSC7|SIA7A_HUMAN;Q9NP99|TREM1_HUMAN;Q93009|UBP7_HUMAN;Q8NF37|PCAT1_HUMAN;Q9Y4L1|HYOU1_HUMAN;Q5MCW4|ZN569_HUMAN;P41208|CETN2_HUMAN;P08709|FA7_HUMAN;Q9H7D0|DOCK5_HUMAN;Q9UBF1|MAGC2_HUMAN;Q86VR8|FJX1_HUMAN;Q969M7|UBE2F_HUMAN;O00292|LFTY2_HUMAN;Q9P209|CEP72_HUMAN;P11055|MYH3_HUMAN;Q96DC8|ECHD3_HUMAN;O60309|L37A3_HUMAN;Q96GU1|…			DeepNovo	5 35 22 22 23 10 6 0 0 0	LPNLTEEQRN
KDAM(+15.99)KE	18.5	736.342	6	66.7	6	-14.1918	0.0822	9.3	369.182	2	14.3542			9000	20240118_IP.raw	1	P78423|X3CL1_HUMAN;Q9BRD0|BUD13_HUMAN;O76083|PDE9A_HUMAN;Q00610|CLH1_HUMAN;Q969T9|WBP2_HUMAN;Q9C0G6|DYH6_HUMAN;Q96JJ3|ELMO2_HUMAN;P49368|TCPG_HUMAN;Q8NGT1|OR2K2_HUMAN;Q86UK0|ABCAC_HUMAN;P53675|CLH2_HUMAN;Q14642|I5P1_HUMAN	Oxidation (M)	M4:Oxidation (M):1001.00	DeepNovo	5 24 0 0 21 5	KDAM(+15.99)KE
KDDVVTERL	35.02	1073.57	9	11.1	9	-7.7446	0.6433	4.7	358.866	3	17.8923	4820	210000	12984	20240118_IP.raw	1	Q12767|TMM94_HUMAN;Q86U06|RBM23_HUMAN;Q8IVL1|NAV2_HUMAN;Q9H3Z7|ABHGB_HUMAN;Q03426|KIME_HUMAN;Q12836|ZP4_HUMAN;Q86Z23|C1QL4_HUMAN;Q9NWW7|CB042_HUMAN;Q13177|PAK2_HUMAN;Q9Y462|ZN711_HUMAN;Q2NKQ1|SGSM1_HUMAN;Q14738|2A5D_HUMAN;Q6UXM1|LRIG3_HUMAN;Q9HBL0|TENS1_HUMAN;O15020|SPTN2_HUMAN;Q13153|PAK1_HUMAN;Q8N137|CNTRB_HUMAN;Q6PRD1|GP179_HUMAN;Q9H772|GREM2_HUMAN;P32298|GRK4_HUMAN;Q9UMD9|COHA1_HUMAN;Q9BY84|D…			DeepNovo	4 0 0 0 0 1 1 1 1	KDDVVTERL
KDELAPPTT	33.68	970.497	9	22.2	9	-5.7477	0.0486	-3.6	486.254	2	20.5036			15821	20240118_IP.raw	2	Q8WZ42|TITIN_HUMAN			HOMOLOG	5 0 0 0 0 0 0 0 5	KDELAPPTT
KDEMPPPPP	46.18	1006.48	9	33.3	9	-2.6488	0.1426	-3.9	504.245	2	23.9626			19219	20240118_IP.raw	1	Q96PE2|ARHGH_HUMAN;Q8IX94|CTGE4_HUMAN;Q9Y6N7|ROBO1_HUMAN;P42858|HD_HUMAN;Q9UQF2|JIP1_HUMAN;Q6ZRS2|SRCAP_HUMAN;O14556|G3PT_HUMAN;Q5TC82|RC3H1_HUMAN;Q9BYE0|HES7_HUMAN;Q99640|PMYT1_HUMAN;Q5VWI1|TCRGL_HUMAN;Q9GZU1|MCLN1_HUMAN;Q9UKZ4|TEN1_HUMAN;Q9H254|SPTN4_HUMAN;Q8N3Y3|LARG2_HUMAN;O14669|TMG2_HUMAN;Q5VSG8|MANEL_HUMAN;Q01101|INSM1_HUMAN;P42768|WASP_HUMAN;Q2VWA4|SKOR2_HUMAN;Q8IX07|FOG1_HUMAN;Q8NFD5|ARI…			DeepNovo	5 6 0 0 0 0 11 0 0	KDEMPPPPP
LPRDLVDPPM	51.58	1151.6	10	60	10	-12.2521	0.3477	2.7	384.875	3	29.0106			23706	20240118_IP.raw	1	Q96EF6|FBX17_HUMAN;O94889|KLH18_HUMAN;Q9BZQ2|SHP1L_HUMAN;Q53G59|KLH12_HUMAN;Q9GZT4|SRR_HUMAN;Q9P215|POGK_HUMAN;Q9H4K1|RIBC2_HUMAN;Q0P6D6|CCD15_HUMAN;P49407|ARRB1_HUMAN;Q9Y4D8|HECD4_HUMAN;Q7Z589|EMSY_HUMAN;Q27J81|INF2_HUMAN;Q13751|LAMB3_HUMAN;P16473|TSHR_HUMAN;P22557|HEM0_HUMAN;Q9NR22|ANM8_HUMAN;Q5JU85|IQEC2_HUMAN;Q9UQ05|KCNH4_HUMAN;B0I1T2|MYO1G_HUMAN;Q13315|ATM_HUMAN;Q5T4B2|GT253_HUMAN;Q96GX8|CP0…			DeepNovo	0 0 0 0 25 10 10 5 5 5	LPRDLVDPPM
LSPLVGM(+15.99)ARH	48.7	1095.59	10	60	10	-8.8657	0.2216	8.6	548.805	2	18.0334	168000	940000	13154	20240118_IP.raw	2	Q6UVK1|CSPG4_HUMAN;Q8WWB7|GLMP_HUMAN;Q15742|NAB2_HUMAN;Q9UMX9|S45A2_HUMAN;Q9Y6X0|SETBP_HUMAN;Q8N531|FBXL6_HUMAN;Q13496|MTM1_HUMAN;P61619|S61A1_HUMAN;P08514|ITA2B_HUMAN;Q99685|MGLL_HUMAN;Q969W0|SPTSA_HUMAN;Q9NYL4|FKB11_HUMAN;Q9NWC5|TM45A_HUMAN;Q8NFH5|NUP35_HUMAN;Q01094|E2F1_HUMAN;O00237|RN103_HUMAN;Q9H9S3|S61A2_HUMAN;Q5T011|SZT2_HUMAN;Q8NGJ5|O51L1_HUMAN;Q8NBF1|GLIS1_HUMAN;Q8IYT8|ULK2_HUMAN;Q6P2M8|…	Oxidation (M)	M7:Oxidation (M):1001.00	DeepNovo	0 0 7 7 8 7 6 6 0 0	LSPLVGM(+15.99)ARH
LYADVGGKQF	74.54	1096.56	10	100	10	-4.1218	0.6579	6.7	549.289	2	35.2765	385000	6600000	27779	20240118_IP.raw	2	P51571|SSRD_HUMAN			DB Search	5 12 31 19 19 8 5 5 5 5	LYADVGGKQF
KDSYVGDEAQSKRG	37.45	1538.73	14	21.4	14	-20.6077	0.5797	2.8	513.92	3	9.4711	24600	219000	3367	20240118_IP.raw	1	P60709|ACTB_HUMAN;P63267|ACTH_HUMAN;P68133|ACTS_HUMAN;P62736|ACTA_HUMAN;P63261|ACTG_HUMAN;P68032|ACTC_HUMAN			DB Search	5 0 0 0 0 0 0 0 3 5 0 0 0 0	KDSYVGDEAQSKRG
KDTYTMKE	41.38	1014.47	8	25	8	-11.0015	0.1432	-3.3	508.24	2	19.9488	2120000	4790000	15124	20240118_IP.raw	6	Q00987|MDM2_HUMAN			DB Search	4 0 0 0 0 0 0 3	KDTYTMKE
MDNTVEKGCL	48.14	1108.49	10	70	10	-3.2952	0.4046	2.2	555.253	2	22.3064			17550	20240118_IP.raw	1	Q6IV72|ZN425_HUMAN;Q8WVQ1|CANT1_HUMAN;Q12789|TF3C1_HUMAN;Q8NBT0|POC1A_HUMAN;Q96M20|CNBD2_HUMAN;Q15542|TAF5_HUMAN;Q96DI7|SNR40_HUMAN;Q8N4B4|FBX39_HUMAN;Q6ZSJ9|SHSA6_HUMAN;Q9UKS6|PACN3_HUMAN;O60264|SMCA5_HUMAN;Q9HCU4|CELR2_HUMAN;Q8NFQ8|TOIP2_HUMAN;O43157|PLXB1_HUMAN;Q9H1K6|TLRN1_HUMAN;Q8IVF4|DYH10_HUMAN;Q8NFT6|DBF4B_HUMAN;O75072|FKTN_HUMAN;Q96L73|NSD1_HUMAN;P99999|CYC_HUMAN;P28370|SMCA1_HUMAN;Q86UN…			DeepNovo	5 24 21 21 23 11 0 0 0 5	MDNTVEKGCL
KEDNS	24.22	591.25	5	40	5	-5.5428	0.1088	8.1	592.262	1	20.4968	172000	544000	15544	20240118_IP.raw	1	Q86XD8|ZFAN4_HUMAN;Q6ZVT6|CF20D_HUMAN;P09326|CD48_HUMAN;Q14839|CHD4_HUMAN;P10244|MYBB_HUMAN;Q4LE39|ARI4B_HUMAN			DB Search	5 7 0 0 0	KEDNS
KEQIKTL	27.22	858.518	7	100	7	-18.5655	0.601	1.3	430.267	2	10.1632	248000	1930000	4191	20240118_IP.raw	1	Q9NSB2|KRT84_HUMAN;P05787|K2C8_HUMAN			DB Search	5 12 9 9 35 34 5	KEQIKTL
PLVDTHSKRT	63.97	1152.63	10	60	10	-20.2294	0.6144	0.2	577.32	2	18.322	970000	4270000	13481	20240118_IP.raw	6	P08670|VIME_HUMAN			DB Search	5 9 14 7 3 2 0 0 0 0	PLVDTHSKRT
PQLELVKVPN	53.31	1135.66	10	60	10	1.4664	0.6612	2.3	568.839	2	39.3793	136000	5570000	29922	20240118_IP.raw	4	P28908|TNR8_HUMAN;Q9UQF2|JIP1_HUMAN;Q86WK6|AMGO1_HUMAN;Q86U17|SPA11_HUMAN;Q96JH7|VCIP1_HUMAN;Q7Z6K4|NRARP_HUMAN;P55198|AF17_HUMAN;P16499|PDE6A_HUMAN;Q9ULX5|RN112_HUMAN;Q9BX63|FANCJ_HUMAN;O75564|JERKY_HUMAN;Q8IWZ3|ANKH1_HUMAN;P0DPD8|EFCE2_HUMAN;Q9Y4A5|TRRAP_HUMAN;O60566|BUB1B_HUMAN;P49917|DNLI4_HUMAN;O00292|LFTY2_HUMAN;P58557|YBEY_HUMAN;Q86YJ7|AN13B_HUMAN;O75382|TRIM3_HUMAN;Q9HBI1|PARVB_HUMAN;Q8NA…			DeepNovo	0 0 6 7 23 28 11 11 0 0	PQLELVKVPN
KETIEQEKQAGES	74.85	1475.71	13	100	13	-21.0901	0.584	2.2	492.912	3	9.4299	520000	4470000	3332	20240118_IP.raw	1	P62328|TYB4_HUMAN			DB Search	5 31 20 20 78 30 30 35 35 40 40 69 5	KETIEQEKQAGES
KETIEQEKRSE	26.75	1375.69	11	27.3	11	-23.2711	0.4775	1.4	459.573	3	8.7601	103000	1340000	2480	20240118_IP.raw	1	P63313|TYB10_HUMAN			DB Search	5 59 0 0 0 0 13 0 0 0 0	KETIEQEKRSE
QQLSYTHVRN	56.78	1244.63	10	80	10	-12.1329	0.3289	1.4	415.883	3	14.1088	155000	430000	8838	20240118_IP.raw	2	Q8NC51|SERB1_HUMAN;P20848|A1ATR_HUMAN;Q9Y5E9|PCDBE_HUMAN;Q5VT25|MRCKA_HUMAN;Q7L3T8|SYPM_HUMAN;P07585|PGS2_HUMAN;Q9NY30|BTG4_HUMAN;Q9Y5E6|PCDB3_HUMAN;Q8WZ42|TITIN_HUMAN;Q96P68|OXGR1_HUMAN;Q9UDX3|S14L4_HUMAN;Q14667|BLTP2_HUMAN;Q96IV0|NGLY1_HUMAN;O75128|COBL_HUMAN;P28221|5HT1D_HUMAN;Q8N1G2|CMTR1_HUMAN;Q5VW36|FOCAD_HUMAN;O60449|LY75_HUMAN;O60346|PHLP1_HUMAN;A5PLK6|RGSL_HUMAN;Q9NRJ7|PCDBG_HUMAN;P13533…			DeepNovo	2 2 8 8 19 20 15 4 0 0	QQLSYTHVRN
RVAPEEHPVL	60.79	1145.62	10	60	10	-6.2611	0.6333	1.3	382.881	3	19.2418	3250000	28600000	14520	20240118_IP.raw	10	P60709|ACTB_HUMAN;A5A3E0|POTEF_HUMAN;P63261|ACTG_HUMAN			DB Search	3 3 32 0 0 18 90 0 0 5	RVAPEEHPVL
RYFDPANGKF	57.86	1213.59	10	80	10	-0.7213	0.9329	2.7	607.803	2	34.9864			27688	20240118_IP.raw	4	P13639|EF2_HUMAN			DB Search	0 0 2 6 4 4 26 26 2 2	RYFDPANGKF
KFPFPK	15.07	762.443	6	83.3	6	-16.8692	0.8478	-2.8	382.228	2	14.3279	7180	162000	8968	20240118_IP.raw	4	Q5JNZ3|ZN311_HUMAN;Q9Y2I9|TBC30_HUMAN;Q9P215|POGK_HUMAN;Q6ZSS3|ZN621_HUMAN;P51825|AFF1_HUMAN;Q15596|NCOA2_HUMAN;P51826|AFF3_HUMAN;Q6ZS27|ZN662_HUMAN;Q765P7|MTSS2_HUMAN;Q92540|SMG7_HUMAN;Q96JG9|ZN469_HUMAN;Q03001|DYST_HUMAN;Q9UHB7|AFF4_HUMAN;O15372|EIF3H_HUMAN			DeepNovo	5 0 14 14 6 5	KFPFPK
KFSDDYE	34.12	902.366	7	71.4	7	-6.6376	0.0497	-2.4	452.189	2	18.8755	1230000	3750000	13482	20240118_IP.raw	5	O15417|TNC18_HUMAN;P52701|MSH6_HUMAN;Q5JSZ5|PRC2B_HUMAN;Q9Y383|LC7L2_HUMAN;Q92783|STAM1_HUMAN;Q96HW7|INT4_HUMAN;O43426|SYNJ1_HUMAN;Q8TD16|BICD2_HUMAN;O75417|DPOLQ_HUMAN;Q92995|UBP13_HUMAN;O15164|TIF1A_HUMAN;Q96MT3|PRIC1_HUMAN;P12111|CO6A3_HUMAN;A8MYZ6|FOXO6_HUMAN;P13521|SCG2_HUMAN;Q9Y4G6|TLN2_HUMAN;Q5THJ4|VP13D_HUMAN;P17676|CEBPB_HUMAN;Q13423|NNTM_HUMAN;Q01959|SC6A3_HUMAN;Q5VXU9|SHOC1_HUMAN			DeepNovo	5 4 14 0 0 17 5	KFSDDYE
KGCLC	14.8	522.229	5	20	5	-1.6577	0.0392	-1.8	523.236	1	24.6148	768000	429000	16870	20240118_IP.raw	1	Q96PB8|LRC3B_HUMAN			DB Search	2 0 0 0 0	KGCLC
KGCYV	16.02	568.268	5	0	5	15.5457	0.1642	5.8	569.279	1	41.6689	3640000	11800000	30752	20240118_IP.raw	2	Q16719|KYNU_HUMAN			DB Search	1 0 0 0 0	KGCYV
SGPGSRISSS	37.65	933.452	10	90	10	-20.2192	0.393	0.9	467.733	2	9.6853	209000	2620000	3658	20240118_IP.raw	2	P05787|K2C8_HUMAN			DB Search	5 10 35 10 2 0 3 4 2 2	SGPGSRISSS
SLNLRETNLD	42.88	1173.6	10	70	10	-6.9532	0.7486	1.7	587.808	2	32.2428	2880000	33600000	26141	20240118_IP.raw	3	P08670|VIME_HUMAN			DB Search	0 0 7 7 0 3 3 8 2 2	SLNLRETNLD
KGDTELNYKNTEPVLD	97.46	1834.89	16	75	16	-4.3118	0.6536	-1.2	918.454	2	35.0913	10000000	67800000	27647	20240118_IP.raw	6	Q9BTW9|TBCD_HUMAN;Q6XYQ8|SYT10_HUMAN;O14522|PTPRT_HUMAN;Q8TDB6|DTX3L_HUMAN;P49720|PSB3_HUMAN;Q9P107|GMIP_HUMAN;Q8N7U6|EFHB_HUMAN;Q14738|2A5D_HUMAN;Q02817|MUC2_HUMAN;P37088|SCNNA_HUMAN;Q13118|KLF10_HUMAN;Q8NH57|O52P1_HUMAN;Q8N6W0|CELF5_HUMAN;Q92738|US6NL_HUMAN;O94927|HAUS5_HUMAN;Q96IM9|DYDC2_HUMAN;Q96JB1|DYH8_HUMAN;Q9UMZ3|PTPRQ_HUMAN;Q2NL82|TSR1_HUMAN;Q13936|CAC1C_HUMAN;Q6ZUG5|YC006_HUMAN;Q9UHV5|R…			DeepNovo	5 0 0 7 9 12 7 7 9 8 8 11 11 11 0 0	KGDTELNYKNTEPVLD
KGEFDKK	16.44	850.455	7	85.7	7	-18.6833	0.1972	-9.1	426.231	2	10.5532			4696	20240118_IP.raw	1	A0PJZ3|GXLT2_HUMAN;P17538|CTRB1_HUMAN;Q6IPT2|GAR5A_HUMAN;Q03113|GNA12_HUMAN;O60266|ADCY3_HUMAN;Q99798|ACON_HUMAN;Q9H7D0|DOCK5_HUMAN;Q86SJ6|DSG4_HUMAN;P63167|DYL1_HUMAN;Q96P64|AGAP4_HUMAN;Q14833|GRM4_HUMAN;Q9H0G5|NSRP1_HUMAN;Q9H511|KLH31_HUMAN;Q12931|TRAP1_HUMAN;Q8TEY7|UBP33_HUMAN;A6NIR3|AGAP5_HUMAN;Q4G0P3|HYDIN_HUMAN;Q5TIE3|VW5B1_HUMAN;Q5VUJ5|AGAP7_HUMAN;O00472|ELL2_HUMAN;Q5VTM2|AGAP9_HUMAN;P5217…			DeepNovo	5 12 4 0 31 18 5	KGEFDKK
KGGGI	18.38	430.254	5	20	5	1.7902	0.1491	-8	431.258	1	29.4019	500000	1560000	23634	20240118_IP.raw	1	Q9Y253|POLH_HUMAN;Q9NRP7|STK36_HUMAN;Q7Z553|MDGA2_HUMAN;P55039|DRG2_HUMAN			DB Search	1 0 0 0 4	KGGGI
KGGGL	18.38	430.254	5	20	5	3.9449	0.1289	-8	431.258	1	29.4019	500000	1560000	23634	20240118_IP.raw	1	Q8IVS8|GLCTK_HUMAN;Q9BR39|JPH2_HUMAN;Q9HB19|PKHA2_HUMAN;Q8N9M5|TM102_HUMAN;O43593|HAIR_HUMAN;Q9HAU5|RENT2_HUMAN;Q6MZQ0|PRR5L_HUMAN;Q13829|BACD2_HUMAN;Q9BTE6|AASD1_HUMAN;Q9Y566|SHAN1_HUMAN;Q4KWH8|PLCH1_HUMAN			DB Search	1 0 0 0 4	KGGGL
KGGSQ	19.19	475.239	5	40	5	-9.0592	0.0857	7.2	476.25	1	16.9272	241000	4290000	11996	20240118_IP.raw	2	Q9UPW5|CBPC1_HUMAN;Q92626|PXDN_HUMAN;Q5T011|SZT2_HUMAN			DB Search	5 0 0 0 2	KGGSQ
KGMFT	17.11	582.284	5	0	5	5.176	0.1376	6	583.294	1	31.3575	56100000	26800000	26764	20240118_IP.raw	4	Q9BYP7|WNK3_HUMAN;Q8NB66|UN13C_HUMAN;O43895|XPP2_HUMAN			DB Search	1 0 0 0 1	KGMFT
KGPVPYY	27.03	822.428	7	14.3	7	-12.844	0.0192	7.8	412.224	2	17.5817			12645	20240118_IP.raw	1	Q3MIN7|RGL3_HUMAN;Q7L0R7|RNF44_HUMAN;Q8IZD2|KMT2E_HUMAN;Q8N5C8|TAB3_HUMAN;P54845|NRL_HUMAN;Q9BYJ9|YTHD1_HUMAN;Q2LD37|BLTP1_HUMAN;A1L4Q6|YK033_HUMAN;Q9NY28|GALT8_HUMAN;Q8IWY9|CDAN1_HUMAN;P09012|SNRPA_HUMAN;Q8N3J3|HROB_HUMAN;Q8TF76|HASP_HUMAN;Q9NPH2|INO1_HUMAN;Q9BXM0|PRAX_HUMAN;Q6ZMY3|SPOC1_HUMAN;Q9UKK3|PARP4_HUMAN;P18615|NELFE_HUMAN;Q9C0D5|TANC1_HUMAN			DeepNovo	5 0 0 0 0 0 0	KGPVPYY
KGVGFTGHEVD	56.36	1144.55	11	45.5	11	-3.2329	0.1131	1.5	573.284	2	22.2241	358000	1310000	17745	20240118_IP.raw	1	Q5DX21|IGS11_HUMAN;P31415|CASQ1_HUMAN;P0DPK3|NT2NB_HUMAN;P35443|TSP4_HUMAN;Q96B97|SH3K1_HUMAN;P62873|GBB1_HUMAN;Q9Y4K1|CRBG1_HUMAN;Q04721|NOTC2_HUMAN;Q7Z3S9|NT2NA_HUMAN;P46531|NOTC1_HUMAN;Q08828|ADCY1_HUMAN;P19021|AMD_HUMAN;Q9Y5P4|CERT_HUMAN;Q92618|ZN516_HUMAN;P16520|GBB3_HUMAN;Q9H300|PARL_HUMAN;A0A096LNW5|NT2NR_HUMAN;Q8TB22|SPT20_HUMAN;Q8IYK2|TEKL1_HUMAN;Q9Y4B4|ARIP4_HUMAN;Q01959|SC6A3_HUMAN			DeepNovo	5 9 0 0 0 0 0 0 10 10 5	KGVGFTGHEVD
SPGGVYATRS	42.96	993.488	10	60	10	-14.0737	0.6265	0	497.751	2	12.4613	667000	2570000	6828	20240118_IP.raw	2	P08670|VIME_HUMAN			DB Search	5 55 20 8 8 10 0 0 0 0	SPGGVYATRS
TCPGTASRPS	52.56	975.444	10	60	10	-11.9705	0.3626	-2.1	488.728	2	17.3294	395000	2200000	12412	20240118_IP.raw	2	Q2M1P5|KIF7_HUMAN;O15116|LSM1_HUMAN;P78381|S35A2_HUMAN;P0DPF6|CB27B_HUMAN;Q12952|FOXL1_HUMAN;Q9P227|RHG23_HUMAN;Q5EBL2|ZN628_HUMAN;Q3YBM2|T176B_HUMAN;Q6PCB0|VWA1_HUMAN;O00237|RN103_HUMAN;Q6ZUT6|CCD9B_HUMAN;Q7Z3E5|ARMC9_HUMAN;Q9HBL0|TENS1_HUMAN;Q8NC74|RB8NL_HUMAN;Q01167|FOXK2_HUMAN;Q96GY0|ZC21A_HUMAN;Q14151|SAFB2_HUMAN;Q86YV5|PRAG1_HUMAN;P08670|VIME_HUMAN;Q8WV28|BLNK_HUMAN;Q14686|NCOA6_HUMAN;Q6NUI…			DeepNovo	0 0 4 4 27 31 5 5 0 0	TCPGTASRPS
KISSGSAPFPK	37.7	1117.61	11	45.5	11	-11.0536	0.8254	0.2	373.545	3	14.5893	103000	354000	9071	20240118_IP.raw	1	O43610|SPY3_HUMAN			DB Search	5 0 0 0 0 0 0 8 8 4 4	KISSGSAPFPK
KKHPVDAVGFDKE	77.1	1468.77	13	61.5	13	-8.832	0.1779	5.1	490.599	3	18.7369			13938	20240118_IP.raw	1	O15031|PLXB2_HUMAN;B7U540|KCJ18_HUMAN;Q8TAL5|CI043_HUMAN;Q04726|TLE3_HUMAN;Q15942|ZYX_HUMAN;O95453|PARN_HUMAN;Q6ZW49|PAXI1_HUMAN;Q92599|SEPT8_HUMAN;Q13790|APOF_HUMAN;P35354|PGH2_HUMAN;P02042|HBD_HUMAN;Q6ZVZ8|ASB18_HUMAN;Q8WZ42|TITIN_HUMAN;P19823|ITIH2_HUMAN;P14317|HCLS1_HUMAN;P0C091|FREM3_HUMAN;Q32NB8|PGPS1_HUMAN;Q14247|SRC8_HUMAN;Q8N1G2|CMTR1_HUMAN;P32298|GRK4_HUMAN;P30876|RPB2_HUMAN;Q5T1V6|DDX5…			DeepNovo	5 0 0 0 93 74 18 0 0 12 7 4 4	KKHPVDAVGFDKE
KKHVNR	20.67	780.472	6	83.3	6	-17.6125	0.4318	-2.2	391.242	2	12.6796			7074	20240118_IP.raw	1	Q8IY92|SLX4_HUMAN;Q8IV77|CNGA4_HUMAN;P35221|CTNA1_HUMAN;Q9BXS6|NUSAP_HUMAN;Q659A1|ICE2_HUMAN;Q86VY9|T200A_HUMAN;P24387|CRHBP_HUMAN;O43173|SIA8C_HUMAN			DeepNovo	5 0 22 12 4 4	KKHVNR
KKKRAC	19.32	732.443	6	16.7	6	-12.5145	0.2204	-2.3	367.228	2	21.6341			16862	20240118_IP.raw	1	A8MQ11|PM2P5_HUMAN;A4D2B8|PM2P1_HUMAN;O95744|PM2P2_HUMAN			DB Search	0 0 0 22 0 0	KKKRAC
KKSGG	16.44	475.275	5	20	5	-17.156	0.0536	0.6	476.283	1	14.6794	160000	757000	9373	20240118_IP.raw	1	Q86YT9|JAML_HUMAN;Q9NW75|GPTC2_HUMAN;P01023|A2MG_HUMAN;A1X283|SPD2B_HUMAN;P18583|SON_HUMAN;Q38SD2|LRRK1_HUMAN;P48382|RFX5_HUMAN;Q9UPY5|XCT_HUMAN;Q5T5P2|SKT_HUMAN;Q9H6U8|ALG9_HUMAN;A6NEF3|GG6L4_HUMAN;P13682|ZNF35_HUMAN;Q8WZA9|IRGQ_HUMAN;Q05639|EF1A2_HUMAN;Q8NC54|KCT2_HUMAN;P61129|ZC3H6_HUMAN;Q14957|NMDE3_HUMAN;Q9H3R2|MUC13_HUMAN;Q15036|SNX17_HUMAN;Q9P0M9|RM27_HUMAN;Q8TDD1|DDX54_HUMAN			DB Search	2 0 0 0 0	KKSGG
TDAKTGPTLE	57.18	1031.51	10	60	10	-5.3234	0.5033	-1.3	516.763	2	20.7856	147000	722000	16024	20240118_IP.raw	1	O00221|IKBE_HUMAN;Q8WXI7|MUC16_HUMAN;P11717|MPRI_HUMAN;A6NKT7|RGPD3_HUMAN;Q08426|ECHP_HUMAN;A6NMU1|O52A4_HUMAN;Q6UXZ4|UNC5D_HUMAN;Q9P0K1|ADA22_HUMAN;Q86V88|MGDP1_HUMAN;Q5THR3|EFCB6_HUMAN;Q9H2K0|IF3M_HUMAN;Q9BYP7|WNK3_HUMAN;Q8N8S7|ENAH_HUMAN;Q9Y3R4|NEUR2_HUMAN;Q9H1J1|REN3A_HUMAN;Q13428|TCOF_HUMAN;O14841|OPLA_HUMAN;Q8WZ42|TITIN_HUMAN;P0DMV8|HS71A_HUMAN;O00327|BMAL1_HUMAN;O14715|RGPD8_HUMAN;Q3KR16|P…			DeepNovo	5 19 19 0 0 0 0 10 8 5	TDAKTGPTLE
KKVPQ	16.48	598.38	5	0	5	-13.7057	0.4454	5.4	599.391	1	17.7552	10500000	131000000	13310	20240118_IP.raw	4	Q9NY37|ASIC5_HUMAN;Q9C0J8|WDR33_HUMAN;Q9NRJ4|TULP4_HUMAN;P02768|ALBU_HUMAN;Q16558|KCMB1_HUMAN			DB Search	0 0 0 1 1	KKVPQ
KLAVPSQ	40.76	741.438	7	100	7	-15.0474	0.5166	1.3	371.727	2	10.4305	33700	1100000	4535	20240118_IP.raw	2	P54762|EPHB1_HUMAN;Q13671|RIN1_HUMAN;P78381|S35A2_HUMAN;P08887|IL6RA_HUMAN;O75376|NCOR1_HUMAN;Q2TBE0|C19L2_HUMAN;Q9H799|CPLN1_HUMAN;P06756|ITAV_HUMAN;A0A1B0GX49|TVB64_HUMAN;P0C7V6|SP202_HUMAN;Q8IWZ3|ANKH1_HUMAN;O43556|SGCE_HUMAN;Q6UXD5|SE6L2_HUMAN;Q9H4I8|SEHL2_HUMAN;Q5VW38|GP107_HUMAN;Q16587|ZNF74_HUMAN;P55268|LAMB2_HUMAN;Q8IZ83|A16A1_HUMAN;Q96R06|SPAG5_HUMAN;Q9NQF3|SERHL_HUMAN;Q8IW92|GLBL2_HUMAN…			DeepNovo	5 5 3 3 12 12 5	KLAVPSQ
TTKSFSRTGP	44.65	1080.56	10	60	10	-21.8414	0.486	1.8	361.193	3	9.4299	1780000	12000000	3243	20240118_IP.raw	1	Q8N140|EID3_HUMAN;Q5TF21|SOGA3_HUMAN;Q5T0W9|FA83B_HUMAN;Q9ULD5|ZN777_HUMAN;Q8NBT0|POC1A_HUMAN;Q12888|TP53B_HUMAN;Q96HQ0|ZN419_HUMAN;Q8TCY5|MRAP_HUMAN;P25391|LAMA1_HUMAN;Q93009|UBP7_HUMAN;Q6PK81|ZN773_HUMAN;Q9UIE0|ZN230_HUMAN;Q6P3W7|SCYL2_HUMAN;Q7Z7K2|ZN467_HUMAN;P21506|ZNF10_HUMAN;Q96SZ4|ZSC10_HUMAN;Q9ULL0|K1210_HUMAN;Q96MZ0|GD1L1_HUMAN;Q8TF45|ZN418_HUMAN;Q6ZMP0|THSD4_HUMAN;Q2M3W8|ZN181_HUMAN;Q6P…			DeepNovo	0 0 8 23 23 7 2 2 0 0	TTKSFSRTGP
KLTLAGKTVETRD	59.59	1430.81	13	61.5	13	-14.3104	0.5862	7.9	358.712	4	11.367	166000	490000	6061	20240118_IP.raw	1	P54762|EPHB1_HUMAN;P15941|MUC1_HUMAN;Q8NGX1|O2T34_HUMAN;Q9BWH6|RPAP1_HUMAN;Q99487|PAFA2_HUMAN;A6NFC5|TM235_HUMAN;Q3KPI0|CEA21_HUMAN;P0C881|R10B1_HUMAN;Q6PIW4|FIGL1_HUMAN;Q5TC82|RC3H1_HUMAN;Q9Y5K3|PCY1B_HUMAN;P0DN26|PAL4F_HUMAN;P11055|MYH3_HUMAN;P49589|SYCC_HUMAN;O60309|L37A3_HUMAN;Q9NY26|S39A1_HUMAN;B2RXF0|T229A_HUMAN;Q8NH04|O2T27_HUMAN;Q9UID3|VPS51_HUMAN;A4UGR9|XIRP2_HUMAN;Q96L91|EP400_HUMAN;A6N…			DeepNovo	5 6 2 1 0 0 9 24 19 19 2 0 0	KLTLAGKTVETRD
KLTVAAKTVEDTR	60.52	1430.81	13	61.5	13	-14.7	0.223	7.9	358.712	4	11.367	166000	1470000	6100	20240118_IP.raw	3	Q6UVK1|CSPG4_HUMAN;A1A519|F170A_HUMAN;Q8IVE3|PKHH2_HUMAN;Q9H8M5|CNNM2_HUMAN;O14924|RGS12_HUMAN;O60241|AGRB2_HUMAN;O43451|MGA_HUMAN;A6H8Y1|BDP1_HUMAN;Q96T21|SEBP2_HUMAN;Q4VCS5|AMOT_HUMAN;Q96RK0|CIC_HUMAN;P54652|HSP72_HUMAN;Q147X3|NAA30_HUMAN;Q13618|CUL3_HUMAN;Q96HU8|DIRA2_HUMAN;P04350|TBB4A_HUMAN;A4UGR9|XIRP2_HUMAN;Q13308|PTK7_HUMAN;Q9C0G6|DYH6_HUMAN;Q9Y5C1|ANGL3_HUMAN;Q02880|TOP2B_HUMAN;O43827|AN…			DeepNovo	5 5 3 0 0 0 6 21 15 15 3 1 1	KLTVAAKTVEDTR
VDAGPAQNVE	40.38	998.467	10	60	10	-3.9259	0.0739	4.7	500.243	2	23.4658	8850000	15500000	19279	20240118_IP.raw	2	Q96FA3|PELI1_HUMAN;Q8N1W2|ZN710_HUMAN;Q6IPT2|GAR5A_HUMAN;Q9UGM5|FETUB_HUMAN;Q9BX70|BTBD2_HUMAN;Q15398|DLGP5_HUMAN;Q96B18|DACT3_HUMAN;P35318|ADML_HUMAN;Q8TDR0|MIPT3_HUMAN;Q9BZQ6|EDEM3_HUMAN;Q9BXF6|RFIP5_HUMAN;Q9H910|JUPI2_HUMAN;P49715|CEBPA_HUMAN;Q6NTE8|MRNIP_HUMAN;Q9C093|SPEF2_HUMAN;O14686|KMT2D_HUMAN;P19532|TFE3_HUMAN;Q14938|NFIX_HUMAN;Q14185|DOCK1_HUMAN;Q70CQ1|UBP49_HUMAN;O75147|OBSL1_HUMAN;P24…			DeepNovo	5 60 10 0 0 0 0 6 6 5	VDAGPAQNVE
KMGWPYPQ	39.4	1005.47	8	50	8	-15.4119	0.8786	9.3	503.749	2	22.662			17918	20240118_IP.raw	1	Q9NVN8|GNL3L_HUMAN;Q6UWU2|GLB1L_HUMAN			DeepNovo	0 0 0 0 6 6 2 2	KMGWPYPQ
KMM(+15.99)PPPP	14.46	812.393	7	42.9	7	-12.4556	0.2112	8.6	407.207	2	13.5976			8133	20240118_IP.raw	1	O60216|RAD21_HUMAN;Q8WU79|SMAP2_HUMAN;Q3MIN7|RGL3_HUMAN;Q75N03|HAKAI_HUMAN;Q86V42|F124A_HUMAN;O14654|IRS4_HUMAN;O75400|PR40A_HUMAN;Q92997|DVL3_HUMAN;P11182|ODB2_HUMAN;Q06455|MTG8_HUMAN;Q9Y2H6|FND3A_HUMAN;Q7Z7A1|CNTRL_HUMAN;Q86UK7|ZN598_HUMAN;Q8TAQ2|SMRC2_HUMAN;Q8IZX4|TAF1L_HUMAN;P49750|YLPM1_HUMAN;Q96PY5|FMNL2_HUMAN;O14641|DVL2_HUMAN;Q13435|SF3B2_HUMAN;Q8N4N8|KIF2B_HUMAN;Q5JU85|IQEC2_HUMAN;Q9NQB0…	Oxidation (M)	M3:Oxidation (M):0.00	DeepNovo	5 0 0 46 46 0 0	KMM(+15.99)PPPP
KMMGG	18.01	522.229	5	20	5	-6.8832	0.0816	-1.8	523.236	1	24.6148	768000	429000	17078	20240118_IP.raw	1	P23378|GCSP_HUMAN;Q13315|ATM_HUMAN;O95785|WIZ_HUMAN			DB Search	2 0 0 0 0	KMMGG
VDGKVVSETN	68.43	1046.52	10	60	10	-16.9334	0.614	1.4	524.27	2	10.7644	269000	2940000	4851	20240118_IP.raw	1	P05783|K1C18_HUMAN			DB Search	5 38 0 0 21 49 0 0 76 5	VDGKVVSETN
VSESSDVLPK	41.18	1059.54	10	80	10	-8.3655	0.5863	1	530.78	2	19.093	2890000	10100000	14627	20240118_IP.raw	3	P05787|K2C8_HUMAN			DB Search	5 66 56 13 0 0 8 8 3 3	VSESSDVLPK
VTVSAAKTTA	31.45	947.529	10	60	10	-17.1861	0.636	0.9	474.772	2	10.6423	139000	1600000	4767	20240118_IP.raw	1	Q6ZRS4|ITPI1_HUMAN;P32745|SSR3_HUMAN;Q16553|LY6E_HUMAN;O95425|SVIL_HUMAN;P25705|ATPA_HUMAN;P49750|YLPM1_HUMAN;Q7Z6B0|CCD91_HUMAN;Q05DH4|FHI1A_HUMAN;Q9Y4K0|LOXL2_HUMAN;A0A096LP49|CC187_HUMAN;Q9BXF3|CECR2_HUMAN;P01374|TNFB_HUMAN;Q96JB1|DYH8_HUMAN;Q05209|PTN12_HUMAN;Q5VWQ0|RSBN1_HUMAN;A8MWP4|YU008_HUMAN;Q96L91|EP400_HUMAN;O15127|SCAM2_HUMAN;Q14966|ZN638_HUMAN;Q9ULI4|KI26A_HUMAN;Q9HC77|CENPJ_HUMAN;Q9…			DeepNovo	5 17 43 26 21 11 0 0 0 0	VTVSAAKTTA
KNDLPK	29.85	713.407	6	83.3	6	-10.6703	0.2738	0.7	357.711	2	14.7804			9468	20240118_IP.raw	2	O75533|SF3B1_HUMAN;P19256|LFA3_HUMAN;Q5TH74|STPG1_HUMAN;Q04760|LGUL_HUMAN;A4QPH2|PI4P2_HUMAN;Q6P444|MTFR2_HUMAN;P55060|XPO2_HUMAN;Q9Y5E4|PCDB5_HUMAN;Q8TE73|DYH5_HUMAN;P42356|PI4KA_HUMAN;P54098|DPOG1_HUMAN;Q9UID6|ZN639_HUMAN;Q8NI77|KI18A_HUMAN;Q96JB1|DYH8_HUMAN;Q6PKC3|TXD11_HUMAN;Q71F56|MD13L_HUMAN;P30711|GSTT1_HUMAN;Q9H4B8|DPEP3_HUMAN;Q8IYW2|CFA46_HUMAN;Q8TEW8|PAR3L_HUMAN;P46934|NEDD4_HUMAN;A4QMS…			DeepNovo	5 0 13 13 5 5	KNDLPK
KNMEMLLQ	22.75	1005.5	8	25	8	-17.3117	0.087	-7.8	503.753	2	21.4532	1640000	12100000	16692	20240118_IP.raw	3	Q9Y2I6|NINL_HUMAN			DB Search	2 0 0 0 0 0 0 3	KNMEMLLQ
KNMSLHT	50.91	829.412	7	57.1	7	-17.3346	0.5773	-4.3	415.711	2	14.3535			8999	20240118_IP.raw	1	Q9Y5C1|ANGL3_HUMAN;Q96RY7|IF140_HUMAN;Q9ULJ7|ANR50_HUMAN;Q9NZN8|CNOT2_HUMAN;Q16322|KCA10_HUMAN;Q9HBE1|PATZ1_HUMAN;P58005|SESN3_HUMAN;P62195|PRS8_HUMAN;Q8IZF4|AGRG5_HUMAN;O95625|ZBT11_HUMAN;P05787|K2C8_HUMAN			DeepNovo	5 0 5 5 5 1 1	KNMSLHT
KNSAG	22.45	475.239	5	40	5	-12.1938	0.1946	7.2	476.25	1	16.9272	241000	4290000	12127	20240118_IP.raw	2	Q8N7X0|ADGB_HUMAN;Q8NDA2|HMCN2_HUMAN;Q96CC6|RHDF1_HUMAN;Q8WZ42|TITIN_HUMAN;Q9UHB7|AFF4_HUMAN			DB Search	5 0 0 0 3	KNSAG
KNSDE	17.27	591.25	5	40	5	-8.8485	0.4694	8.1	592.262	1	20.4968	172000	544000	16050	20240118_IP.raw	1	Q9UNL4|ING4_HUMAN;Q6ZS30|NBEL1_HUMAN;O00566|MPP10_HUMAN;P83916|CBX1_HUMAN;Q9HB58|SP110_HUMAN;Q9BXW9|FACD2_HUMAN;Q96BY6|DOC10_HUMAN;Q9UFE4|CCD39_HUMAN;Q9NS62|THSD1_HUMAN;P50851|LRBA_HUMAN			DB Search	3 0 0 0 5	KNSDE
KNSSDKE	23.72	806.377	7	42.9	7	-14.6942	0.1505	5.2	404.198	2	16.456	307000	554000	11371	20240118_IP.raw	3	Q5CZC0|FSIP2_HUMAN			DB Search	5 0 0 0 9 0 5	KNSSDKE
VVVKKIETRD	35.08	1185.71	10	70	10	-19.4529	0.5872	1.4	396.244	3	9.8924	942000	4120000	3816	20240118_IP.raw	1	P05787|K2C8_HUMAN			DB Search	5 41 41 69 53 20 14 0 0 0	VVVKKIETRD
WLENDEVAFR	62.28	1277.6	10	100	10	-13.8239	0.3459	7.8	639.814	2	33.472			26893	20240118_IP.raw	1	Q2M1Z3|RHG31_HUMAN;Q9H6X4|TM134_HUMAN;Q9UL68|MYT1L_HUMAN;P48553|TPC10_HUMAN;Q5JYT7|K1755_HUMAN;Q9HCX4|TRPC7_HUMAN;P09497|CLCB_HUMAN;P42357|HUTH_HUMAN;P0C6C1|AN34C_HUMAN;Q6I9Y2|THOC7_HUMAN;P61247|RS3A_HUMAN;Q8N6M5|ALLC_HUMAN;Q0VGL1|LTOR4_HUMAN;P62266|RS23_HUMAN;Q5TFE4|NT5D1_HUMAN;Q5JR59|MTUS2_HUMAN;Q9UK61|TASOR_HUMAN;A8K7I4|CLCA1_HUMAN;O00590|ACKR2_HUMAN;Q08379|GOGA2_HUMAN;P46019|KPB2_HUMAN;P35556…			DeepNovo	3 3 17 26 8 8 10 5 5 5	WLENDEVAFR
KPEGFMD	26.86	822.358	7	100	7	-12.7262	0.7931	-3.5	412.185	2	13.4852			8002	20240118_IP.raw	1	Q8TER0|SNED1_HUMAN;Q8N1W2|ZN710_HUMAN;O75554|WBP4_HUMAN;Q7Z478|DHX29_HUMAN;Q8TF17|S3TC2_HUMAN;O43252|PAPS1_HUMAN;Q01844|EWS_HUMAN;Q9Y3V2|RWDD3_HUMAN			DeepNovo	5 5 7 11 11 19 5	KPEGFMD
KPGFH	16.96	584.307	5	0	5	10.2163	0.0731	-4.1	585.312	1	41.2951	3320000	4380000	30261	20240118_IP.raw	1	P55268|LAMB2_HUMAN			DB Search	1 1 0 0 0	KPGFH
KPGGPH	18.04	591.313	6	50	6	2.3841	0.0772	-3.5	592.318	1	34.3106	71400000	27500000	26369	20240118_IP.raw	1	P30038|AL4A1_HUMAN			DB Search	5 0 0 0 11 5	KPGGPH
KPKMGF	28.14	706.384	6	66.7	6	0.8976	0.1549	3.5	354.2	2	28.0717			22918	20240118_IP.raw	1	Q96RK4|BBS4_HUMAN;Q14574|DSC3_HUMAN;Q7RTY3|PRS45_HUMAN;Q8N365|CIART_HUMAN			DeepNovo	2 0 0 7 4 4	KPKMGF
YDESGPSIVH	71.65	1102.49	10	70	10	-5.0133	0.5501	0.4	552.254	2	23.6492	3050000	22200000	19171	20240118_IP.raw	2	P60709|ACTB_HUMAN;Q9BYX7|ACTBM_HUMAN;Q6S8J3|POTEE_HUMAN;A5A3E0|POTEF_HUMAN;P0CG39|POTEJ_HUMAN;P63261|ACTG_HUMAN;P0CG38|POTEI_HUMAN			DB Search	5 85 84 68 0 0 0 8 24 5	YDESGPSIVH
AGDDAPRAV	30.62	870.419	9	55.6	9	-15.9529	0.8589	0.3	436.217	2	11.0818			5281	20240118_IP.raw	1	P60709|ACTB_HUMAN;Q6S8J3|POTEE_HUMAN;P63267|ACTH_HUMAN;P68133|ACTS_HUMAN;P62736|ACTA_HUMAN;A5A3E0|POTEF_HUMAN;P0CG39|POTEJ_HUMAN;P63261|ACTG_HUMAN;P68032|ACTC_HUMAN;P0CG38|POTEI_HUMAN			DB Search	5 50 56 66 66 0 0 0 0	AGDDAPRAV
AINTEFKNT	68.44	1036.52	9	77.8	9	-7.0767	0.5299	1.8	519.268	2	18.6537	5650000	46700000	14120	20240118_IP.raw	2	P08670|VIME_HUMAN			DB Search	0 0 19 13 13 12 4 3 3	AINTEFKNT
KPPEFRE	24.49	901.466	7	57.1	7	-10.7114	0.1052	2.2	451.741	2	17.139	180000	480000	12140	20240118_IP.raw	5	Q684P5|RPGP2_HUMAN;Q3MII6|TBC25_HUMAN;Q16678|CP1B1_HUMAN;Q99593|TBX5_HUMAN;P18583|SON_HUMAN;O95602|RPA1_HUMAN;Q8N7Y1|KIAS3_HUMAN;Q3ZAQ7|VMA21_HUMAN;Q4W4Y0|CN028_HUMAN;Q5VUA4|ZN318_HUMAN;Q16322|KCA10_HUMAN;Q93098|WNT8B_HUMAN;Q9P0L2|MARK1_HUMAN;Q7Z6Z6|PLPL5_HUMAN;P06132|DCUP_HUMAN;Q9UJ99|CAD22_HUMAN;Q8NDV7|TNR6A_HUMAN;Q13237|KGP2_HUMAN;Q14938|NFIX_HUMAN;Q8WYA6|CTBL1_HUMAN;Q9NVE5|UBP40_HUMAN;Q07157|…			DeepNovo	5 0 0 0 9 4 4	KPPEFRE
KPPSAGPDAKFDKE	65.55	1485.75	14	57.1	14	-1.1586	0.1959	-6.4	496.253	3	24.4375	8550	218000	19599	20240118_IP.raw	2	Q99814|EPAS1_HUMAN;Q13461|FOXE3_HUMAN;Q6UVK1|CSPG4_HUMAN;Q13395|TARB1_HUMAN;P01700|LV147_HUMAN;Q96B33|CLD23_HUMAN;A6NI28|RHG42_HUMAN;Q5VVH5|IKBP1_HUMAN;Q8TE85|GRHL3_HUMAN;Q6XYB7|LBX2_HUMAN;P48378|RFX2_HUMAN;P57682|KLF3_HUMAN;Q08378|GOGA3_HUMAN;Q5TEA6|SE1L2_HUMAN;P35237|SPB6_HUMAN;Q9BWT7|CAR10_HUMAN;Q6P531|GGT6_HUMAN;O60240|PLIN1_HUMAN;Q9HCD6|TANC2_HUMAN;Q09666|AHNK_HUMAN;Q2VWA4|SKOR2_HUMAN;Q96SZ6…			DeepNovo	5 0 0 0 0 0 0 26 25 25 11 11 11 5	KPPSAGPDAKFDKE
KPVPVSAGAPKVD	52.22	1263.72	13	61.5	13	-14.7691	0.3922	-5.5	422.245	3	11.0093			5197	20240118_IP.raw	1	Q9NZJ0|DTL_HUMAN;Q14849|STAR3_HUMAN;Q15773|MLF2_HUMAN;P06858|LIPL_HUMAN;Q5FWF5|ESCO1_HUMAN;Q5U5R9|HECD2_HUMAN;Q9NU39|FX4L1_HUMAN;P15502|ELN_HUMAN;Q9Y275|TN13B_HUMAN;Q8IU99|CAHM1_HUMAN;Q6ZRS2|SRCAP_HUMAN;Q8N6P7|I22R1_HUMAN;O75051|PLXA2_HUMAN;Q5VV16|FX4L5_HUMAN;Q15785|TOM34_HUMAN;P42898|MTHR_HUMAN;Q86W34|AMZ2_HUMAN;Q96RK0|CIC_HUMAN;Q09666|AHNK_HUMAN;Q2VWA4|SKOR2_HUMAN;Q99700|ATX2_HUMAN;Q6PRD1|GP179…			DeepNovo	5 11 9 0 0 0 0 0 57 14 2 2 4	KPVPVSAGAPKVD
KQAM(+15.99)T	20.17	593.284	5	0	5	0.0738	0.1557	9.3	594.297	1	29.2908	3350000	5510000	21780	20240118_IP.raw	2	P16383|GCFC2_HUMAN;P34896|GLYC_HUMAN;Q9Y4E6|WDR7_HUMAN	Oxidation (M)	M4:Oxidation (M):1001.00	DB Search	0 0 0 0 0	KQAM(+15.99)T
KQAMT	21.38	577.289	5	20	5	3.2127	0.2356	9.6	578.302	1	31.085	1230000	1870000	25218	20240118_IP.raw	1	P16383|GCFC2_HUMAN;P34896|GLYC_HUMAN;Q9Y4E6|WDR7_HUMAN			DB Search	4 0 0 0 0	KQAMT
KQAVKGNGHN	60.81	1051.55	10	50	10	-11.5083	0.2113	9.7	351.528	3	14.6585			9335	20240118_IP.raw	4	P58107|EPIPL_HUMAN;Q96GM5|SMRD1_HUMAN;Q92611|EDEM1_HUMAN;P50406|5HT6R_HUMAN;Q9H2K0|IF3M_HUMAN;O75051|PLXA2_HUMAN;Q96DL1|NXPE2_HUMAN;Q9NVI1|FANCI_HUMAN;A4D0S4|LAMB4_HUMAN;O95396|MOCS3_HUMAN;Q15003|CND2_HUMAN;P16401|H15_HUMAN;Q93098|WNT8B_HUMAN;Q9NXC2|GFOD1_HUMAN;Q8N228|SCML4_HUMAN;Q96GD3|SCMH1_HUMAN;Q14151|SAFB2_HUMAN;P19419|ELK1_HUMAN;Q8N7X0|ADGB_HUMAN;Q96L91|EP400_HUMAN;P55081|MFAP1_HUMAN;Q9P2K1…			DeepNovo	5 0 0 0 0 0 11 11 9 5	KQAVKGNGHN
KQEYDESGPSIVH	48.9	1487.69	13	38.5	13	-6.6023	0.444	1.3	496.904	3	19.2418	235000	969000	14301	20240118_IP.raw	1	P60709|ACTB_HUMAN;Q9BYX7|ACTBM_HUMAN;Q6S8J3|POTEE_HUMAN;A5A3E0|POTEF_HUMAN;P0CG39|POTEJ_HUMAN;P63261|ACTG_HUMAN;P0CG38|POTEI_HUMAN			DB Search	5 0 0 0 0 18 0 14 0 0 0 12 5	KQEYDESGPSIVH
KQEYDESGPSIVHR	71.64	1643.79	14	7.1	14	-9.3015	0.1567	0.4	548.938	3	16.394	272000	2290000	11227	20240118_IP.raw	3	P60709|ACTB_HUMAN;Q9BYX7|ACTBM_HUMAN;Q6S8J3|POTEE_HUMAN;A5A3E0|POTEF_HUMAN;P0CG39|POTEJ_HUMAN;P63261|ACTG_HUMAN;P0CG38|POTEI_HUMAN			DB Search	0 0 0 0 0 0 0 0 0 0 0 6 0 0	KQEYDESGPSIVHR
KQEYDESGPSIVHRK	68.04	1771.89	15	26.7	15	-14.8754	0.3208	0.5	443.979	4	12.8224	89100	515000	7179	20240118_IP.raw	1	P60709|ACTB_HUMAN;Q9BYX7|ACTBM_HUMAN;Q6S8J3|POTEE_HUMAN;A5A3E0|POTEF_HUMAN;P0CG39|POTEJ_HUMAN;P63261|ACTG_HUMAN;P0CG38|POTEI_HUMAN			DB Search	5 0 0 0 0 0 26 21 0 0 0 12 0 0 0	KQEYDESGPSIVHRK
AKKVVVSPT	39.43	927.575	9	55.6	9	-20.0942	0.6507	0.5	464.795	2	9.3191	195000	1670000	3152	20240118_IP.raw	1	P19338|NUCL_HUMAN			DB Search	0 0 0 0 13 16 39 10 5	AKKVVVSPT
KQSGSPTLD	28.52	931.461	9	11.1	9	-14.3914	0.3767	3.1	466.739	2	13.8598	3100	158000	8436	20240118_IP.raw	2	Q9H2J7|S6A15_HUMAN			DB Search	3 0 0 0 0 0 0 0 0	KQSGSPTLD
KRGFG	15.22	563.318	5	20	5	-2.4146	0.0968	-4	564.323	1	29.1291	2930000	1630000	21850	20240118_IP.raw	1	Q9HC10|OTOF_HUMAN;Q9UDY2|ZO2_HUMAN;Q86XP3|DDX42_HUMAN;P36639|8ODP_HUMAN;Q13151|ROA0_HUMAN;Q5BKX6|S45A4_HUMAN;Q9UK61|TASOR_HUMAN;P02671|FIBA_HUMAN;P22626|ROA2_HUMAN;Q13243|SRSF5_HUMAN			DB Search	2 0 0 0 0	KRGFG
KRGGY	16.17	579.313	5	20	5	2.216	0.2147	-4.9	580.317	1	27.7522	451000	1400000	22456	20240118_IP.raw	1	Q16665|HIF1A_HUMAN;Q9NQI0|DDX4_HUMAN			DB Search	5 0 0 0 0	KRGGY
AKNLQEAEE	39.41	1030.49	9	77.8	9	-18.7257	0.5307	1.4	516.255	2	10.1632	354000	3340000	4237	20240118_IP.raw	1	P41219|PERI_HUMAN;P08670|VIME_HUMAN			DB Search	0 0 7 7 25 26 47 54 5	AKNLQEAEE
KSAAN	23.16	489.255	5	0	5	-7.7472	0.0914	6.5	490.265	1	23.6372	9230000	72900000	19077	20240118_IP.raw	9	O43847|NRDC_HUMAN;Q8IWJ2|GCC2_HUMAN;Q8WZ42|TITIN_HUMAN;Q99666|RGPD5_HUMAN;O14715|RGPD8_HUMAN			DB Search	1 1 0 0 1	KSAAN
KSAGN	18.35	475.239	5	0	5	-7.3432	0.102	6.4	476.249	1	22.8582	7330000	10500000	18344	20240118_IP.raw	2	Q9Y2H9|MAST1_HUMAN;Q15276|RABE1_HUMAN;Q9Y2Z4|SYYM_HUMAN;O15021|MAST4_HUMAN			DB Search	1 1 0 0 0	KSAGN
APGCLNAKQ	36.42	900.449	9	55.6	9	-7.9513	0.423	-0.2	451.232	2	18.4327			13605	20240118_IP.raw	2	P51784|UBP11_HUMAN;Q17RS7|GEN_HUMAN;Q9BYQ4|KRA92_HUMAN;P42694|HELZ_HUMAN;Q92630|DYRK2_HUMAN;Q8TEU7|RPGF6_HUMAN;Q7L014|DDX46_HUMAN;Q86YV6|MYLK4_HUMAN;Q96PD4|IL17F_HUMAN;Q8TEQ8|PIGO_HUMAN;Q9NXZ1|SAGE1_HUMAN;O95622|ADCY5_HUMAN;Q92817|EVPL_HUMAN;Q9BYQ2|KRA94_HUMAN;Q49A92|CH034_HUMAN;P55198|AF17_HUMAN;O94933|SLIK3_HUMAN;Q9H777|RNZ1_HUMAN;A8MW92|P20L1_HUMAN;Q9UKY0|PRND_HUMAN;O94804|STK10_HUMAN;Q9BYP9|K…			DeepNovo	0 0 0 0 33 22 22 15 5	APGCLNAKQ
AQIQEQHVQ	55.92	1079.54	9	55.6	9	-17.239	0.68	2.1	540.776	2	10.6114	143000	3060000	4741	20240118_IP.raw	2	P08670|VIME_HUMAN			DB Search	0 0 30 17 6 6 0 0 3	AQIQEQHVQ
KSDGLVR	31.53	773.439	7	42.9	7	0.3791	0.1533	-0.4	387.727	2	28.4955			23260	20240118_IP.raw	1	Q5VYS4|MEDAG_HUMAN;A2RRP1|NBAS_HUMAN;Q15546|PAQRB_HUMAN;O15031|PLXB2_HUMAN;Q13907|IDI1_HUMAN;O43781|DYRK3_HUMAN;Q8IYL2|TRM44_HUMAN;Q5D1E8|ZC12A_HUMAN;Q8WXH0|SYNE2_HUMAN;Q8N2H4|SYS1_HUMAN;Q7Z7A1|CNTRL_HUMAN;O95425|SVIL_HUMAN;P48380|RFX3_HUMAN;Q8NC67|NETO2_HUMAN;P10071|GLI3_HUMAN;Q96SW2|CRBN_HUMAN;Q6P2S7|TTC41_HUMAN;A0A8I5KQE6|RPSA2_HUMAN;P12235|ADT1_HUMAN;Q9H6U6|BCAS3_HUMAN;Q6ZTR5|CFA47_HUMAN;P041…			DeepNovo	5 25 0 0 15 0 0	KSDGLVR
KSDST	15.09	536.244	5	60	5	9.7386	0.0944	1.5	537.252	1	35.4044	5280000	8040000	28748	20240118_IP.raw	1	Q13316|DMP1_HUMAN;O95757|HS74L_HUMAN;Q9C0D2|CE295_HUMAN;Q8IYW4|ENTD1_HUMAN			DB Search	3 3 0 0 3	KSDST
KSEAC	19.04	536.226	5	0	5	9.0967	0.2382	-5.1	537.231	1	35.8642	391000	1590000	28145	20240118_IP.raw	1	Q93008|USP9X_HUMAN;Q92575|UBXN4_HUMAN;O00507|USP9Y_HUMAN			DB Search	0 0 0 0 0	KSEAC
KSELFTKSTTDLRT	48.67	1625.86	14	78.6	14	0.7752	0.5689	-7.8	542.957	3	28.0054			22860	20240118_IP.raw	1	P42694|HELZ_HUMAN;C9JLW8|MCRI1_HUMAN;Q5VT06|CE350_HUMAN;Q6PI77|GASP3_HUMAN;Q147U1|ZN846_HUMAN;Q15398|DLGP5_HUMAN;Q5T160|SYRM_HUMAN;Q9Y6E0|STK24_HUMAN;Q92626|PXDN_HUMAN;Q6VVX0|CP2R1_HUMAN;Q0JRZ9|FCHO2_HUMAN;O15360|FANCA_HUMAN;Q9UKZ4|TEN1_HUMAN;O14490|DLGP1_HUMAN;Q9UEG4|ZN629_HUMAN;Q99447|PCY2_HUMAN;P35237|SPB6_HUMAN;O43617|TPPC3_HUMAN;Q15760|GPR19_HUMAN;O00506|STK25_HUMAN;Q9UMZ3|PTPRQ_HUMAN;A6NGH7…			DeepNovo	5 7 0 0 1 2 9 7 2 2 4 4 3 3	KSELFTKSTTDLRT
KSFDDYE	27.09	902.366	7	57.1	7	-8.6704	0.0748	-1.9	452.189	2	17.2766			12301	20240118_IP.raw	2	Q7Z4R8|CF120_HUMAN;P23588|IF4B_HUMAN;O75122|CLAP2_HUMAN;P17612|KAPCA_HUMAN;Q13255|GRM1_HUMAN;O60841|IF2P_HUMAN;P42336|PK3CA_HUMAN;P22612|KAPCG_HUMAN;P06730|IF4E_HUMAN;O00763|ACACB_HUMAN;Q8IYX1|TBC21_HUMAN;P15822|ZEP1_HUMAN;Q92820|GGH_HUMAN;Q86TW2|ADCK1_HUMAN;P22694|KAPCB_HUMAN;Q7RTT5|SSX7_HUMAN			DeepNovo	5 15 0 0 0 29 5	KSFDDYE
KSGAQ	17.72	489.255	5	0	5	-5.5509	0.0562	7.2	490.265	1	22.2982	208000	755000	17636	20240118_IP.raw	1	P02790|HEMO_HUMAN;P25054|APC_HUMAN;Q15743|OGR1_HUMAN;Q12955|ANK3_HUMAN;Q6ZUT6|CCD9B_HUMAN;Q494R4|CC153_HUMAN			DB Search	0 0 0 0 0	KSGAQ
KSGIYTIYIQN	47.98	1298.69	11	0	11	-3.3013	0.0836	0.7	650.351	2	34.3005			27387	20240118_IP.raw	1	Q15389|ANGP1_HUMAN			HOMOLOG	0 0 0 0 0 0 0 0 0 0 0	KSGIYTIYIQN
ASGPSLVHR	54.32	922.498	9	100	9	-6.6538	0.8025	-3.8	462.255	2	19.2932			14544	20240118_IP.raw	1	Q8WXE1|ATRIP_HUMAN;Q9BZZ2|SN_HUMAN;Q9Y520|PRC2C_HUMAN;Q16270|IBP7_HUMAN;Q9ULW3|ABT1_HUMAN;Q2KHR3|QSER1_HUMAN;Q86TL0|ATG4D_HUMAN;Q9NUB1|ACS2L_HUMAN;P16473|TSHR_HUMAN;Q8N427|TXND3_HUMAN;Q562E7|WDR81_HUMAN;Q12906|ILF3_HUMAN;Q12968|NFAC3_HUMAN;Q09666|AHNK_HUMAN;Q9UNA1|RHG26_HUMAN;Q9UJ71|CLC4K_HUMAN;A8MVW0|F1712_HUMAN;P51532|SMCA4_HUMAN;Q5VTT2|CFA95_HUMAN;Q14004|CDK13_HUMAN;A0A5F9ZHS7|NFILZ_HUMAN;Q53Q…			DeepNovo	5 12 18 37 18 18 17 11 5	ASGPSLVHR
AVTAMKSRP	51.34	959.522	9	100	9	-21.8881	0.6628	0.7	480.769	2	9.5154	422000	3750000	3440	20240118_IP.raw	1	Q9BW72|HIG2A_HUMAN			DB Search	5 9 28 27 11 5 4 6 5	AVTAMKSRP
AYVHM(+15.99)VTHF	37.31	1119.52	9	55.6	9	-3.4399	0.3301	1.4	560.767	2	22.8524	538000	1920000	17983	20240118_IP.raw	1	P55061|BI1_HUMAN	Oxidation (M)	M5:Oxidation (M):1001.00	DB Search	0 0 52 16 8 7 0 0 4	AYVHM(+15.99)VTHF
DDAQAPKVD	55.57	957.44	9	100	9	-12.3364	0.7302	1.5	479.728	2	14.9805	163000	1990000	9654	20240118_IP.raw	2	P16402|H13_HUMAN;P52294|IMA5_HUMAN;P47914|RL29_HUMAN;O43781|DYRK3_HUMAN;Q8N8A6|DDX51_HUMAN;Q7RTT6|SSX6_HUMAN;O14639|ABLM1_HUMAN;Q9Y2G4|ANKR6_HUMAN;O60684|IMA7_HUMAN;P43403|ZAP70_HUMAN;Q6ZW49|PAXI1_HUMAN;Q96L73|NSD1_HUMAN;Q13428|TCOF_HUMAN;P46013|KI67_HUMAN;P27816|MAP4_HUMAN;Q9BY43|CHM4A_HUMAN;O60832|DKC1_HUMAN;Q9UMR5|PPT2_HUMAN;Q8WZ42|TITIN_HUMAN;P28370|SMCA1_HUMAN;P41250|GARS_HUMAN;P0C024|NUDT7_…			DeepNovo	5 7 12 7 54 9 2 2 2	DDAQAPKVD
KSSELKFLDTTSKF	66.89	1629.86	14	57.1	14	-10.2421	0.1864	5.8	544.298	3	27.6201			22534	20240118_IP.raw	1	Q14684|RRP1B_HUMAN;Q8WXE1|ATRIP_HUMAN;C9J3I9|CE058_HUMAN;Q9UH65|SWP70_HUMAN;P21817|RYR1_HUMAN;Q9Y6N7|ROBO1_HUMAN;Q9UGF6|OR5V1_HUMAN;Q96J84|KIRR1_HUMAN;Q13496|MTM1_HUMAN;Q96QE4|LR37B_HUMAN;O43173|SIA8C_HUMAN;Q9UL36|ZN236_HUMAN;Q6PIF6|MYO7B_HUMAN;Q9H792|PEAK1_HUMAN;O00339|MATN2_HUMAN;A8K010|CF176_HUMAN;Q9Y4A5|TRRAP_HUMAN;Q99612|KLF6_HUMAN;Q9UFC0|LRWD1_HUMAN;Q53GQ0|DHB12_HUMAN;Q6N043|Z280D_HUMAN;Q9H…			DeepNovo	5 5 0 0 0 24 24 6 6 0 0 0 4 4	KSSELKFLDTTSKF
DESGPSIVH	63.94	939.43	9	55.6	9	-8.7986	0.5631	1.8	470.723	2	17.8128	1310000	11300000	12767	20240118_IP.raw	2	P60709|ACTB_HUMAN;Q9BYX7|ACTBM_HUMAN;Q6S8J3|POTEE_HUMAN;A5A3E0|POTEF_HUMAN;P0CG39|POTEJ_HUMAN;P63261|ACTG_HUMAN;P0CG38|POTEI_HUMAN			DB Search	0 0 23 23 5 3 3 0 0	DESGPSIVH
KSSSLQFDKE	44.35	1167.58	10	50	10	-12.7782	0.5443	2.6	390.201	3	13.5734			8104	20240118_IP.raw	1	B2RNN3|C1T9B_HUMAN;P42858|HD_HUMAN;Q08495|DEMA_HUMAN;Q9H4H8|FA83D_HUMAN;Q5VT06|CE350_HUMAN;Q4ZIN3|MBRL_HUMAN;Q96QE4|LR37B_HUMAN;Q8IXK0|PHC2_HUMAN;Q3ZCX4|ZN568_HUMAN;Q8N264|RHG24_HUMAN;Q7L2E3|DHX30_HUMAN;Q5MCW4|ZN569_HUMAN;P57682|KLF3_HUMAN;Q8IWZ3|ANKH1_HUMAN;P17020|ZNF16_HUMAN;P35237|SPB6_HUMAN;P37268|FDFT_HUMAN;O60309|L37A3_HUMAN;Q9ULC8|ZDHC8_HUMAN;Q9UNA1|RHG26_HUMAN;Q9P2I0|CPSF2_HUMAN;O14513|NC…			DeepNovo	5 0 0 0 0 0 42 26 21 5	KSSSLQFDKE
DRLNKKVVL	21.53	1083.68	9	77.8	9	-10.7709	0.2184	0.6	362.233	3	17.0575	408000	7530000	11911	20240118_IP.raw	4	O75643|U520_HUMAN			DB Search	0 0 10 11 11 40 69 59 5	DRLNKKVVL
KSSSS	15.12	494.234	5	0	5	1.4484	0.0515	1.1	495.241	1	27.9835	47200000	22500000	20677	20240118_IP.raw	3	O95819|M4K4_HUMAN;Q96PE2|ARHGH_HUMAN;Q9H4H8|FA83D_HUMAN;O43462|MBTP2_HUMAN;Q15517|CDSN_HUMAN;P50552|VASP_HUMAN;Q9H792|PEAK1_HUMAN;Q9ULG1|INO80_HUMAN;Q8N766|EMC1_HUMAN;Q6ZRQ5|MMS22_HUMAN;P13726|TF_HUMAN;Q9BXF3|CECR2_HUMAN;Q9Y2G2|CARD8_HUMAN;Q9NXV6|CARF_HUMAN;P51813|BMX_HUMAN;Q5U651|RAIN_HUMAN;Q8NFD5|ARI1B_HUMAN;Q7Z6E9|RBBP6_HUMAN;Q6ZUS6|CC149_HUMAN;Q14315|FLNC_HUMAN;Q5SW79|CE170_HUMAN;Q8TCT6|SPPL3…			DB Search	1 0 0 0 0	KSSSS
KSSSSG	24.13	551.255	6	0	6	-3.3286	0.279	8.7	552.267	1	22.1743	100000	341000	17264	20240118_IP.raw	1	Q5SW79|CE170_HUMAN;Q9H9Y2|RPF1_HUMAN;P13645|K1C10_HUMAN;O75962|TRIO_HUMAN;Q15517|CDSN_HUMAN;P13726|TF_HUMAN			DB Search	1 0 0 0 0 0	KSSSSG
KSTHH	14.25	608.303	5	0	5	52.9961	0.0254	0.2	609.31	1	84.2333	2040000	1830000	64351	20240118_IP.raw	1	Q8NCR3|MFI_HUMAN;O00339|MATN2_HUMAN;Q8WZ42|TITIN_HUMAN			DB Search	0 0 0 0 0	KSTHH
EGFPDKQPR	46.65	1072.53	9	55.6	9	-2.3639	0.7017	0.9	537.273	2	23.4211	1590000	3890000	18953	20240118_IP.raw	2	P26447|S10A4_HUMAN			DB Search	0 0 11 7 2 2 2 0 0	EGFPDKQPR
EGGAAPKVD	40.19	842.413	9	55.6	9	-17.8896	0.7213	1.2	422.214	2	11.0908	454000	5550000	5221	20240118_IP.raw	1	Q14684|RRP1B_HUMAN;Q5TF21|SOGA3_HUMAN;Q12959|DLG1_HUMAN;O94901|SUN1_HUMAN;P0C646|O52Z1_HUMAN;Q9UHV2|SRTD1_HUMAN;Q8TF68|ZN384_HUMAN;Q96SB3|NEB2_HUMAN;Q9BZQ8|NIBA1_HUMAN;Q12772|SRBP2_HUMAN;Q96F46|I17RA_HUMAN;Q8TE85|GRHL3_HUMAN;Q03405|UPAR_HUMAN;P0C7V6|SP202_HUMAN;Q9NR82|KCNQ5_HUMAN;Q12857|NFIA_HUMAN;Q9BXF3|CECR2_HUMAN;Q5SYE7|NHSL1_HUMAN;Q8TC56|GAR3_HUMAN;Q09666|AHNK_HUMAN;Q2VWA4|SKOR2_HUMAN;Q99700|…			DeepNovo	0 0 0 0 53 22 3 3 5	EGGAAPKVD
KTITT	14.46	562.333	5	0	5	11.9835	0.2658	-6.3	563.336	1	42.4422	74500000	113000000	32204	20240118_IP.raw	2	P51153|RAB13_HUMAN;Q96MT7|CFA44_HUMAN;Q92954|PRG4_HUMAN;Q96M93|ADAD1_HUMAN;Q9P1Q0|VPS54_HUMAN;Q9NW64|RBM22_HUMAN;P22105|TENX_HUMAN;Q9Y5Q5|CORIN_HUMAN;Q8NG66|NEK11_HUMAN			DB Search	0 0 1 0 0	KTITT
KTLTT	14.46	562.333	5	0	5	12.7367	0.2587	-6.3	563.336	1	42.4422	74500000	113000000	32204	20240118_IP.raw	2	P51816|AFF2_HUMAN;Q9NQ69|LHX9_HUMAN;Q8N4P6|LRC71_HUMAN;O60739|EIF1B_HUMAN;Q12955|ANK3_HUMAN;Q6P2Q9|PRP8_HUMAN;P41567|EIF1_HUMAN;Q9Y2H8|ZN510_HUMAN			DB Search	0 0 1 0 0	KTLTT
KTTSGYAGGL	36.45	953.482	10	50	10	-7.6328	0.4894	0.2	477.748	2	18.1417	282000	1780000	13151	20240118_IP.raw	1	P05787|K2C8_HUMAN			DB Search	5 0 0 0 0 0 36 32 40 5	KTTSGYAGGL
EHDELQAAT	54.04	1012.45	9	77.8	9	-14.7977	0.0865	-9.5	507.226	2	10.946	19300	293000	5126	20240118_IP.raw	1	P48556|PSMD8_HUMAN;Q96M20|CNBD2_HUMAN;Q9UH65|SWP70_HUMAN;Q9Y6D5|BIG2_HUMAN;Q5VZ46|K1614_HUMAN;Q8NH07|O11H2_HUMAN;P25205|MCM3_HUMAN;Q15545|TAF7_HUMAN;Q7L0Q8|RHOU_HUMAN;Q9Y235|ABEC2_HUMAN;Q13155|AIMP2_HUMAN;Q08378|GOGA3_HUMAN;Q9Y4A5|TRRAP_HUMAN;Q9H254|SPTN4_HUMAN;Q96IC2|REXO5_HUMAN;O00193|SMAP_HUMAN;Q8IZ83|A16A1_HUMAN;B2RN74|O11HC_HUMAN;P06744|G6PI_HUMAN;O95835|LATS1_HUMAN;Q8IVU1|IGDC3_HUMAN;Q9P218…			DeepNovo	0 0 19 14 8 8 8 7 5	EHDELQAAT
KTVETRDGQVINETSQ	34.62	1803.9	16	37.5	16	-11.5877	0.3192	0.8	602.307	3	13.8974	3890000	17100000	8821	20240118_IP.raw	2	P08670|VIME_HUMAN			DB Search	5 0 0 0 0 0 0 0 0 0 50 58 58 0 41 5	KTVETRDGQVINETSQ
KVCGC	23.14	508.214	5	40	5	3.5086	0.1	0.5	509.221	1	29.5714	10600000	5570000	20713	20240118_IP.raw	1	P42336|PK3CA_HUMAN;P55287|CAD11_HUMAN;Q06190|P2R3A_HUMAN;O14639|ABLM1_HUMAN			DB Search	3 3 0 0 0	KVCGC
KVELPSR	19.13	827.486	7	57.1	7	-1.6229	0.5142	9.4	414.754	2	25.4118			20554	20240118_IP.raw	1	O94889|KLH18_HUMAN;Q9H579|MROH8_HUMAN;Q8WXI7|MUC16_HUMAN;O75376|NCOR1_HUMAN;Q9NRP7|STK36_HUMAN;O15015|ZN646_HUMAN;P27815|PDE4A_HUMAN;Q9BYD3|RM04_HUMAN;P09603|CSF1_HUMAN;P52824|DGKQ_HUMAN;Q8N5D0|WDTC1_HUMAN;Q9Y2V7|COG6_HUMAN;O95198|KLHL2_HUMAN;Q7Z3J2|VP35L_HUMAN;Q9UBJ2|ABCD2_HUMAN;Q8WZ42|TITIN_HUMAN;Q9NW13|RBM28_HUMAN;Q86YV9|HPS6_HUMAN;O60774|FMO6_HUMAN;Q9H9G7|AGO3_HUMAN;O43847|NRDC_HUMAN;Q86WS4|C…			DeepNovo	5 0 28 0 0 3 3	KVELPSR
KVEPLSR	20.27	827.486	7	42.9	7	-4.4683	0.6621	8.9	414.754	2	24.3977			19624	20240118_IP.raw	1	P00813|ADA_HUMAN;O14656|TOR1A_HUMAN;P07686|HEXB_HUMAN;O15446|RPA34_HUMAN;O15015|ZN646_HUMAN;P02647|APOA1_HUMAN;Q5T5Y3|CAMP1_HUMAN;O94911|ABCA8_HUMAN;Q4KMG0|CDON_HUMAN;Q49MI3|CERKL_HUMAN;Q86XK7|VSIG1_HUMAN;Q9Y6J0|CABIN_HUMAN;Q8WZ42|TITIN_HUMAN;O43933|PEX1_HUMAN;P18858|DNLI1_HUMAN;Q02742|GCNT1_HUMAN;O15143|ARC1B_HUMAN;Q6PKG0|LARP1_HUMAN;Q9BTC0|DIDO1_HUMAN;Q53QZ3|RHG15_HUMAN;Q01167|FOXK2_HUMAN;P3905…			DeepNovo	2 0 27 0 0 0 2	KVEPLSR
KVFDKE	20.95	764.407	6	83.3	6	-18.0372	0.4844	1.6	383.211	2	12.2338			6574	20240118_IP.raw	2	P60660|MYL6_HUMAN;P05976|MYL1_HUMAN;P54687|BCAT1_HUMAN;Q5JS37|NHLC3_HUMAN;P0C869|PA24B_HUMAN;Q6P2Q9|PRP8_HUMAN;Q49AR2|CE022_HUMAN;Q9UFH2|DYH17_HUMAN;Q7Z333|SETX_HUMAN;Q9UII5|ZN107_HUMAN;Q8N807|PDILT_HUMAN;Q96MR6|CFA57_HUMAN;A2RRD8|ZN320_HUMAN;O14776|TCRG1_HUMAN;Q6P4R8|NFRKB_HUMAN;P14384|CBPM_HUMAN;Q8TD86|CALL6_HUMAN;P54707|AT12A_HUMAN;P08758|ANXA5_HUMAN;P08590|MYL3_HUMAN;Q8WVM8|SCFD1_HUMAN;O15357…			DeepNovo	5 0 49 49 23 5	KVFDKE
KVRTELNYK	52.03	1149.65	9	44.4	9	-16.0526	0.1543	0	384.224	3	12.9278			7356	20240118_IP.raw	1	Q9HBF4|ZFYV1_HUMAN;O14522|PTPRT_HUMAN;O43283|M3K13_HUMAN;Q07890|SOS2_HUMAN;P42858|HD_HUMAN;Q7Z407|CSMD3_HUMAN;P35968|VGFR2_HUMAN;Q9NPC3|CIP1_HUMAN;Q6PCB5|RSBNL_HUMAN;Q6PXP3|GTR7_HUMAN;P19013|K2C4_HUMAN;P12270|TPR_HUMAN;Q7Z3Y7|K1C28_HUMAN;P37088|SCNNA_HUMAN;Q7Z2Y5|NRK_HUMAN;P62745|RHOB_HUMAN;Q6T4R5|NHS_HUMAN;Q8TF17|S3TC2_HUMAN;Q9H313|TTYH1_HUMAN;Q5T1H1|EYS_HUMAN;Q9P232|CNTN3_HUMAN;Q14765|STAT4_HUM…			DeepNovo	5 0 0 0 13 5 5 1 1	KVRTELNYK
EPDAKFDKE	30.88	1077.5	9	66.7	9	-16.9248	0.7217	-4.2	360.172	3	9.5086			3428	20240118_IP.raw	1	Q92791|SC65_HUMAN;Q16878|CDO1_HUMAN;Q99593|TBX5_HUMAN;Q9BYV9|BACH2_HUMAN;Q92616|GCN1_HUMAN;Q9HB96|FANCE_HUMAN;Q9H9E3|COG4_HUMAN;P33176|KINH_HUMAN;A6NI28|RHG42_HUMAN;Q8TE73|DYH5_HUMAN;Q13206|DDX10_HUMAN;Q96NT1|NP1L5_HUMAN;Q8N1W1|ARG28_HUMAN;Q9UFH2|DYH17_HUMAN;O15085|ARHGB_HUMAN;Q08378|GOGA3_HUMAN;Q9NWZ3|IRAK4_HUMAN;Q5TEA6|SE1L2_HUMAN;P35237|SPB6_HUMAN;Q09028|RBBP4_HUMAN;Q9ULE6|PALD_HUMAN;Q9C0A1|ZF…			DeepNovo	2 0 6 0 0 12 8 4 4	EPDAKFDKE
ERLKIRGSL	26.86	1070.66	9	55.6	9	-4.7277	0.6885	0.9	357.893	3	21.756	2710000	12600000	16933	20240118_IP.raw	3	P62851|RS25_HUMAN			DB Search	0 0 0 8 35 0 10 17 5	ERLKIRGSL
KYLSKATPPS	43.91	1090.6	10	50	10	-10.2813	0.0787	1.9	546.309	2	17.8128	647000	2120000	13102	20240118_IP.raw	1	Q8NHP6|MSPD2_HUMAN;Q96EW2|HBAP1_HUMAN;Q9NSC7|SIA7A_HUMAN;Q9Y376|CAB39_HUMAN;Q8N3S3|PHTF2_HUMAN;P05156|CFAI_HUMAN;P98194|AT2C1_HUMAN;Q4ZIN3|MBRL_HUMAN;O15209|ZBT22_HUMAN;Q08AH1|ACSM1_HUMAN;P82663|RT25_HUMAN;Q99798|ACON_HUMAN;Q13428|TCOF_HUMAN;Q9BXF3|CECR2_HUMAN;Q9H0A0|NAT10_HUMAN;Q5TCZ1|SPD2A_HUMAN;Q8NEG2|CG057_HUMAN;Q92750|TAF4B_HUMAN;Q8TAT6|NPL4_HUMAN;Q9BRG2|SH23A_HUMAN;P22695|QCR2_HUMAN;Q9BRS2|…			DeepNovo	5 63 44 16 16 0 0 0 0 0	KYLSKATPPS
EYNSDLHQF	66.1	1151.49	9	77.8	9	-6.7083	0.6286	0.2	576.752	2	32.0119	397000	5020000	25808	20240118_IP.raw	3	O43683|BUB1_HUMAN			DB Search	0 0 29 21 14 14 5 5 5	EYNSDLHQF
KYPENF	31.24	796.375	6	66.7	6	-4.1826	0.4546	2.1	399.196	2	22.1951	205000	646000	17308	20240118_IP.raw	1	Q86TV6|TTC7B_HUMAN;Q5S007|LRRK2_HUMAN;P62140|PP1B_HUMAN;O95985|TOP3B_HUMAN;A0A0J9YWL9|TX13C_HUMAN;P36873|PP1G_HUMAN;A6NFY4|NEMP2_HUMAN;P62136|PP1A_HUMAN;P29375|KDM5A_HUMAN			DeepNovo	5 13 13 0 0 5	KYPENF
KYPESSS	24.91	796.36	7	57.1	7	-9.8827	0.5182	-5.3	399.185	2	22.3172			17561	20240118_IP.raw	1	Q6ZRS4|ITPI1_HUMAN;Q8NFT2|STEA2_HUMAN;A6NI28|RHG42_HUMAN;Q64ET8|FRG2_HUMAN;Q719H9|KCTD1_HUMAN;Q9P275|UBP36_HUMAN;Q5VZV1|MT21C_HUMAN;Q86XP3|DDX42_HUMAN;Q6UB98|ANR12_HUMAN;Q8IWN7|RP1L1_HUMAN;Q9NTG1|PKDRE_HUMAN;Q96JQ2|CLMN_HUMAN;P51813|BMX_HUMAN;P22459|KCNA4_HUMAN;A6NGH7|CC160_HUMAN;Q9Y6Q2|STON1_HUMAN;Q9BSD3|RHNO1_HUMAN;Q15751|HERC1_HUMAN;Q16625|OCLN_HUMAN;Q5TCQ9|MAGI3_HUMAN;Q8IYS4|DAAF8_HUMAN;Q86UD…			DeepNovo	5 16 16 16 0 0 0	KYPESSS
FAATEVRAT	38.11	964.498	9	77.8	9	-6.9251	0.6982	3	483.258	2	19.0699	14200	302000	14276	20240118_IP.raw	2	Q8N1N4|K2C78_HUMAN;Q96MI9|CBPC4_HUMAN;Q8N6V9|TEX9_HUMAN;Q8WXI7|MUC16_HUMAN;Q496Y0|LONF3_HUMAN;Q96DN0|ERP27_HUMAN;Q5VTT5|MYOM3_HUMAN;O95425|SVIL_HUMAN;B1AKI9|ISM1_HUMAN;O75475|PSIP1_HUMAN;Q5VYK3|ECM29_HUMAN;P39059|COFA1_HUMAN;Q02952|AKA12_HUMAN;A8MX80|YM017_HUMAN;Q9UI30|TR112_HUMAN;Q9P2D7|DYH1_HUMAN;Q6J4K2|NCLX_HUMAN;Q8IUX7|AEBP1_HUMAN;P40126|TYRP2_HUMAN;P48643|TCPE_HUMAN;Q5SW79|CE170_HUMAN;Q08999…			DeepNovo	5 5 12 3 2 0 0 5 5	FAATEVRAT
FVFGRPFPK	39.7	1093.61	9	66.7	9	-12.974	0.4918	-3	365.542	3	24.8393	108000	703000	20213	20240118_IP.raw	2	P04075|ALDOA_HUMAN;P09326|CD48_HUMAN;Q9H4M7|PKHA4_HUMAN;Q92503|S14L1_HUMAN;Q96LT7|CI072_HUMAN;P04818|TYSY_HUMAN;Q5CZC0|FSIP2_HUMAN;Q86UU1|PHLB1_HUMAN;Q587J8|KHDC3_HUMAN;Q5VWN6|TASO2_HUMAN;Q13796|SHRM2_HUMAN;Q9NU22|MDN1_HUMAN;Q9UQ90|SPG7_HUMAN;Q8TAV3|CP2W1_HUMAN;P03999|OPSB_HUMAN;Q9H7X3|ZN696_HUMAN;Q96GW7|PGCB_HUMAN;Q16787|LAMA3_HUMAN;A6NGQ2|OOEP_HUMAN;Q9NRA1|PDGFC_HUMAN			DeepNovo	5 0 96 0 0 16 16 8 5	FVFGRPFPK
GPANALVNL	32.58	867.481	9	66.7	9	-4.851	0.7075	-1	434.748	2	47.8563			34455	20240118_IP.raw	2	Q92616|GCN1_HUMAN;P35222|CTNB1_HUMAN;Q9BWM7|SFXN3_HUMAN;Q5GLZ8|HERC4_HUMAN;Q8WV83|S35F5_HUMAN;Q9P2E3|ZNFX1_HUMAN;Q9NVI1|FANCI_HUMAN;Q9Y2L9|LRCH1_HUMAN;Q96NH3|BROMI_HUMAN;O95447|LCA5L_HUMAN;P40938|RFC3_HUMAN;Q9Y4B6|DCAF1_HUMAN;Q7Z2X4|PCLI1_HUMAN;Q5T2E6|ARMD3_HUMAN;A2PYH4|HFM1_HUMAN;O14983|AT2A1_HUMAN;Q9BTY7|HGH1_HUMAN;Q70YC5|ZN365_HUMAN;O95208|EPN2_HUMAN;Q9BXC9|BBS2_HUMAN;Q9Y678|COPG1_HUMAN;Q8IXK2…			DeepNovo	0 0 7 5 5 12 0 7 5	GPANALVNL
LAAAGPH	23.31	635.339	7	14.3	7	10.62	0.3829	-3.2	636.344	1	38.3829	101000000	39600000	28389	20240118_IP.raw	1	P52952|NKX25_HUMAN;Q8N8A6|DDX51_HUMAN;Q5VV17|OTUD1_HUMAN;Q460N5|PAR14_HUMAN;O95396|MOCS3_HUMAN;Q9H254|SPTN4_HUMAN;P02765|FETUA_HUMAN;Q9UFC0|LRWD1_HUMAN;P03915|NU5M_HUMAN;Q7Z6R9|AP2D_HUMAN;Q8NC74|RB8NL_HUMAN;Q6PCT2|FXL19_HUMAN;O00144|FZD9_HUMAN;Q32NB8|PGPS1_HUMAN;Q8IWQ3|BRSK2_HUMAN;Q96CA5|BIRC7_HUMAN;P22492|H1T_HUMAN;Q9NR83|S2A4R_HUMAN;Q8NFZ8|CADM4_HUMAN;Q13387|JIP2_HUMAN;P10412|H14_HUMAN;Q9UID3|V…			DeepNovo	5 0 0 0 0 0 0	LAAAGPH
LAARI	14.16	542.354	5	20	5	50.4429	0.0999	-5.7	543.358	1	78.9318	185000	1930000	60343	20240118_IP.raw	1	Q9UN36|NDRG2_HUMAN;Q9ULI4|KI26A_HUMAN;Q9Y4E1|WAC2C_HUMAN;Q8WZ42|TITIN_HUMAN;Q8NDH3|PEPL1_HUMAN			DB Search	5 0 0 0 0	LAARI
LAARL	14.16	542.354	5	20	5	50.8528	0.1175	-5.7	543.358	1	78.9318	185000	1930000	60343	20240118_IP.raw	1	Q9C0C4|SEM4C_HUMAN;Q8TDF6|GRP4_HUMAN;Q9BXM7|PINK1_HUMAN;A6NCS6|CB072_HUMAN;Q16674|MIA_HUMAN;Q9Y2Y4|ZBT32_HUMAN;Q8N135|LGI4_HUMAN;Q04721|NOTC2_HUMAN;O75147|OBSL1_HUMAN;Q96CW9|NTNG2_HUMAN;P54886|P5CS_HUMAN;Q8WUY9|DEP1B_HUMAN;Q8TF17|S3TC2_HUMAN;Q5JV73|FRPD3_HUMAN;P10589|COT1_HUMAN;Q9UBB6|NCDN_HUMAN;Q9UM47|NOTC3_HUMAN			DB Search	5 0 0 0 0	LAARL
LACLGLYPH	53.01	985.505	9	0	9	-18.2569	0.6186	1.7	493.761	2	28.8294			23562	20240118_IP.raw	1	P55056|APOC4_HUMAN;Q99518|FMO2_HUMAN;Q9HBG6|IF122_HUMAN;Q14832|GRM3_HUMAN;Q99706|KI2L4_HUMAN;Q9H0V1|TM168_HUMAN;Q96KQ4|ASPP1_HUMAN;O15015|ZN646_HUMAN;Q02878|RL6_HUMAN;Q2Y0W8|S4A8_HUMAN;Q9BRB3|PIGQ_HUMAN;Q12891|HYAL2_HUMAN;Q5THR3|EFCB6_HUMAN;O00370|LORF2_HUMAN;O43174|CP26A_HUMAN;Q8HWS3|RFX6_HUMAN;Q5HYL7|TM196_HUMAN;Q8NDV3|SMC1B_HUMAN;E7EW31|PROB1_HUMAN;Q4VNC0|AT135_HUMAN;Q9P055|JKAMP_HUMAN;Q13625|…			DeepNovo	0 0 0 0 1 1 1 1 1	LACLGLYPH
LADVE	25.09	545.27	5	0	5	6.9126	0.0278	-1.8	546.276	1	35.8924	36000000	19400000	27699	20240118_IP.raw	2	Q14789|GOGB1_HUMAN;Q8IXU6|S35F2_HUMAN;P57679|EVC_HUMAN;Q8TDM6|DLG5_HUMAN;O75563|SKAP2_HUMAN;Q15858|SCN9A_HUMAN;Q9BYT8|NEUL_HUMAN;O60449|LY75_HUMAN;Q9UQD0|SCN8A_HUMAN;P52888|THOP1_HUMAN;Q8WUF5|IASPP_HUMAN;Q96IY4|CBPB2_HUMAN			DB Search	0 0 0 0 0	LADVE
GSATEFQFR	56.85	1041.49	9	77.8	9	-6.8826	0.8824	1.8	521.752	2	31.5953	72300	1670000	25547	20240118_IP.raw	3	Q9NQ39|RS10L_HUMAN;P46783|RS10_HUMAN			DB Search	0 0 5 14 14 3 2 2 2	GSATEFQFR
LAITN	27.4	530.306	5	100	5	-19.5611	0.7227	1.1	531.314	1	18.1451	1130000	5480000	13402	20240118_IP.raw	1	Q5VT98|PRA20_HUMAN;Q9NQC7|CYLD_HUMAN;Q96BY6|DOC10_HUMAN			DB Search	5 10 48 51 5	LAITN
LALTN	27.4	530.306	5	100	5	-16.7093	0.7111	1.1	531.314	1	18.1451	1130000	5480000	13402	20240118_IP.raw	1	Q9BTY2|FUCO2_HUMAN;Q9H2G9|GO45_HUMAN;O15335|CHAD_HUMAN;P14222|PERF_HUMAN			DB Search	5 10 48 51 5	LALTN
LAM(+15.99)AAFPKKQN	62.94	1233.65	11	45.5	11	-14.0399	0.724	0.6	412.226	3	13.1747	267000	1180000	7641	20240118_IP.raw	2	P14406|CX7A2_HUMAN;Q9NZJ0|DTL_HUMAN;Q9H9L3|I20L2_HUMAN;Q96IZ5|RBM41_HUMAN;Q6UVJ0|SAS6_HUMAN;Q7Z570|Z804A_HUMAN;Q8TE73|DYH5_HUMAN;Q2NL67|PARP6_HUMAN;Q6PEV8|F199X_HUMAN;Q9UGU5|HMGX4_HUMAN;P32455|GBP1_HUMAN;Q460N5|PAR14_HUMAN;Q8WWX8|SC5AB_HUMAN;Q6NSJ2|PHLB3_HUMAN;Q9NRN5|OLFL3_HUMAN;Q8WYA1|BMAL2_HUMAN;Q8NGY7|O10J6_HUMAN;Q5TIA1|MEI1_HUMAN;Q16625|OCLN_HUMAN;O60259|KLK8_HUMAN;A2A288|ZC12D_HUMAN;Q96QE3|A…	Oxidation (M)	M3:Oxidation (M):1001.00	DeepNovo	0 0 27 13 13 55 0 0 0 0 5	LAM(+15.99)AAFPKKQN
LAMAAFPKKQN	74.25	1217.66	11	36.4	11	-5.8812	0.7495	1.3	406.894	3	20.6811	2740000	7440000	16183	20240118_IP.raw	2	P14406|CX7A2_HUMAN;Q9NZJ0|DTL_HUMAN;Q9H9L3|I20L2_HUMAN;Q96IZ5|RBM41_HUMAN;Q6UVJ0|SAS6_HUMAN;Q7Z570|Z804A_HUMAN;Q8TE73|DYH5_HUMAN;Q2NL67|PARP6_HUMAN;Q6PEV8|F199X_HUMAN;Q9UGU5|HMGX4_HUMAN;P32455|GBP1_HUMAN;Q460N5|PAR14_HUMAN;Q8WWX8|SC5AB_HUMAN;Q6NSJ2|PHLB3_HUMAN;Q9NRN5|OLFL3_HUMAN;Q8WYA1|BMAL2_HUMAN;Q8NGY7|O10J6_HUMAN;Q5TIA1|MEI1_HUMAN;Q16625|OCLN_HUMAN;O60259|KLK8_HUMAN;A2A288|ZC12D_HUMAN;Q96QE3|A…			DeepNovo	1 1 2 2 2 5 1 1 0 0 0	LAMAAFPKKQN
LAPLQGHAD	31.06	920.472	9	44.4	9	-10.2472	0.4741	3	461.244	2	15.2027			9951	20240118_IP.raw	1	Q14789|GOGB1_HUMAN;P63136|POK25_HUMAN;Q3MIN7|RGL3_HUMAN;Q9HBG6|IF122_HUMAN;Q9Y520|PRC2C_HUMAN;Q6UVK1|CSPG4_HUMAN;Q8IWB1|IPRI_HUMAN;Q7L9L4|MOB1B_HUMAN;A4D1Z8|GRIFN_HUMAN;Q658T7|F90A2_HUMAN;Q8WYK1|CNTP5_HUMAN;Q8IUR6|CRERF_HUMAN;Q99619|SPSB2_HUMAN;Q5VWI1|TCRGL_HUMAN;Q13151|ROA0_HUMAN;Q13434|MKRN4_HUMAN;Q96JC1|VPS39_HUMAN;Q6L8Q7|PDE12_HUMAN;A0A087WV62|TVB16_HUMAN;Q86Y26|NUTM1_HUMAN;Q6ZNE9|RUFY4_HUMAN…			DeepNovo	0 0 14 11 11 0 0 0 4	LAPLQGHAD
LAPLQHNE	34.03	920.472	8	50	8	-11.3691	0.4375	3.2	461.245	2	14.7399			9423	20240118_IP.raw	1	Q14789|GOGB1_HUMAN;P63136|POK25_HUMAN;Q3MIN7|RGL3_HUMAN;Q6UVK1|CSPG4_HUMAN;Q7L9L4|MOB1B_HUMAN;Q504T8|MIDN_HUMAN;Q8WYK1|CNTP5_HUMAN;P10243|MYBA_HUMAN;Q9HAN9|NMNA1_HUMAN;Q9H9A6|LRC40_HUMAN;Q99619|SPSB2_HUMAN;O43414|ERI3_HUMAN;P78414|IRX1_HUMAN;Q5VWI1|TCRGL_HUMAN;Q4G112|HSF5_HUMAN;Q9UQ13|SHOC2_HUMAN;Q3SYG4|PTHB1_HUMAN;Q6ZS11|RINL_HUMAN;Q86Y26|NUTM1_HUMAN;Q8N3C0|ASCC3_HUMAN;O15455|TLR3_HUMAN;O75128|C…			DeepNovo	0 0 9 8 8 0 0 4	LAPLQHNE
LCSEY	23.01	613.242	5	20	5	-4.9688	0.2468	3.6	614.251	1	22.8063	28500	213000	18078	20240118_IP.raw	1	Q9BTW9|TBCD_HUMAN;Q96PC2|IP6K3_HUMAN;O75949|NALF2_HUMAN;P14635|CCNB1_HUMAN;O75317|UBP12_HUMAN;Q66K79|CBPZ_HUMAN;Q9NQ38|ISK5_HUMAN			DB Search	0 0 12 0 0	LCSEY
KAASSSFSR	36.58	939.477	9	77.8	9	-14.4292	0.1176	-9.6	470.741	2	17.5194			12574	20240118_IP.raw	1	P35568|IRS1_HUMAN;Q14494|NF2L1_HUMAN;Q96PE2|ARHGH_HUMAN;Q5BKT4|AG10A_HUMAN;Q12837|PO4F2_HUMAN;Q9UF56|FXL17_HUMAN;Q8TCN5|ZN507_HUMAN;P17026|ZNF22_HUMAN;Q13029|PRDM2_HUMAN;Q6AI08|HEAT6_HUMAN;Q13434|MKRN4_HUMAN;P43360|MAGA6_HUMAN;Q6UX06|OLFM4_HUMAN;Q6N043|Z280D_HUMAN;P04439|HLAA_HUMAN;Q6P0Q8|MAST2_HUMAN;Q9NRL2|BAZ1A_HUMAN;Q9Y5Z7|HCFC2_HUMAN;Q8NFD5|ARI1B_HUMAN;Q5TIA1|MEI1_HUMAN;Q09019|DMWD_HUMAN;Q3SX…			DeepNovo	2 0 0 4 4 4 2 2 2	KAASSSFSR
LDGAP	18.11	471.233	5	20	5	0.9387	0.1871	-1.7	472.239	1	27.2902	8180000	9020000	23842	20240118_IP.raw	2	Q8N431|RGF1C_HUMAN;Q9NYU2|UGGG1_HUMAN;A1L4H1|SRCRL_HUMAN;Q9P258|RCC2_HUMAN;Q9UJ14|GGT7_HUMAN;Q9NYU1|UGGG2_HUMAN;O43491|E41L2_HUMAN;Q13308|PTK7_HUMAN;Q96K76|UBP47_HUMAN;Q6UWU2|GLB1L_HUMAN;Q9H0R4|HDHD2_HUMAN;O15042|SR140_HUMAN;Q86VI1|EX3L1_HUMAN			DB Search	0 0 0 0 2	LDGAP
LDPCTN	29.31	661.274	6	33.3	6	-1.4967	0.3441	-4.2	662.279	1	24.247	249000	1020000	19589	20240118_IP.raw	1	Q4AC99|1A1L2_HUMAN;Q8N9S9|SNX31_HUMAN;P58107|EPIPL_HUMAN;Q03001|DYST_HUMAN;Q14C86|GAPD1_HUMAN;Q8N7R1|P1L12_HUMAN			DeepNovo	0 0 0 0 3 3	LDPCTN
LDWTN	30.39	647.292	5	60	5	-13.5317	0.5284	0.5	648.299	1	24.2573	21900000	256000000	20212	20240118_IP.raw	6	Q5VTD9|GFI1B_HUMAN			DB Search	0 0 50 57 5	LDWTN
LEAAT	22.6	503.259	5	60	5	-0.9869	0.1346	-1.6	504.266	1	25.3012	178000000	152000000	22338	20240118_IP.raw	11	Q6ZNJ1|NBEL2_HUMAN;Q9NYQ6|CELR1_HUMAN;P24821|TENA_HUMAN;O43175|SERA_HUMAN;Q96PX9|PKH4B_HUMAN;Q9UGM5|FETUB_HUMAN;Q06495|NPT2A_HUMAN;Q8IY42|CD019_HUMAN;Q9UBL0|ARP21_HUMAN;Q9H313|TTYH1_HUMAN;Q9H4A4|AMPB_HUMAN;Q08379|GOGA2_HUMAN;Q8NFF5|FAD1_HUMAN;Q9UJX0|OSGI1_HUMAN;O60658|PDE8A_HUMAN;P10586|PTPRF_HUMAN;Q9HC29|NOD2_HUMAN;O75935|DCTN3_HUMAN;Q9HAS3|S28A3_HUMAN;Q5SSG8|MUC21_HUMAN;Q8IYS2|K2013_HUMAN;Q9Y6K…			DB Search	5 0 0 4 4	LEAAT
LEAGG	20.71	445.217	5	20	5	2.0871	0.529	-2.2	446.224	1	27.5366	21700000	37600000	24045	20240118_IP.raw	8	Q76MJ5|ERN2_HUMAN;Q9NX58|LYAR_HUMAN;O94929|ABLM3_HUMAN;Q96GE6|CALL4_HUMAN;Q9ULL5|PRR12_HUMAN;Q9ULD6|INTU_HUMAN;Q9P281|BAHC1_HUMAN;P48449|LSS_HUMAN;Q8TD26|CHD6_HUMAN;P11172|UMPS_HUMAN;P41219|PERI_HUMAN;Q32M45|ANO4_HUMAN;P16144|ITB4_HUMAN;O60603|TLR2_HUMAN;Q96Q42|ALS2_HUMAN;Q5RKV6|EXOS6_HUMAN;P57071|PRD15_HUMAN;O95873|CF047_HUMAN;Q96TC7|RMD3_HUMAN;P22223|CADH3_HUMAN;Q5UCC4|EMC10_HUMAN;Q9NUY8|TBC23_…			DB Search	0 0 0 0 2	LEAGG
LEAGV	39.85	487.264	5	0	5	-11.5662	0.2006	-1.4	488.271	1	15.173	2890000	9520000	9957	20240118_IP.raw	3	A6PVY3|F177B_HUMAN;Q9Y490|TLN1_HUMAN;P07333|CSF1R_HUMAN;O75147|OBSL1_HUMAN;Q9NQG6|MID51_HUMAN;P15428|PGDH_HUMAN;Q4VX62|CF099_HUMAN;P50151|GBG10_HUMAN;Q6ICL7|S35E4_HUMAN;Q5DID0|UROL1_HUMAN;Q6ZW76|ANKS3_HUMAN;Q96IK1|BOD1_HUMAN;P35368|ADA1B_HUMAN;Q96LA8|ANM6_HUMAN;Q8WZ42|TITIN_HUMAN;P25100|ADA1D_HUMAN;P36941|TNR3_HUMAN			DB Search	0 0 0 0 0	LEAGV
LEALRVE	18.58	828.471	7	57.1	7	-5.5523	0.8973	1.4	415.243	2	26.8919	188000	901000	21659	20240118_IP.raw	1	Q9BZZ2|SN_HUMAN;P06858|LIPL_HUMAN;Q8IWB1|IPRI_HUMAN;P21817|RYR1_HUMAN;P46939|UTRN_HUMAN;Q8IVG5|SAM9L_HUMAN;Q6NW29|RWDD4_HUMAN;Q8ND23|CARL3_HUMAN;Q12891|HYAL2_HUMAN;Q8NGU2|OR9A4_HUMAN;Q5T011|SZT2_HUMAN;P28370|SMCA1_HUMAN;Q8IVT2|MISP_HUMAN;P38398|BRCA1_HUMAN;Q13515|BFSP2_HUMAN;P0CI26|TR49C_HUMAN;O00167|EYA2_HUMAN;P05181|CP2E1_HUMAN;Q6UWY5|OLFL1_HUMAN;Q9NSK0|KLC4_HUMAN;Q96GQ7|DDX27_HUMAN;Q9UBC3|DNM3…			DeepNovo	5 12 6 0 0 0 2	LEALRVE
LEDGKPF	30.19	804.402	7	57.1	7	-9.9582	0.177	1.5	403.209	2	24.0348	175000	1080000	19108	20240118_IP.raw	1	Q9UBT2|SAE2_HUMAN;Q9UII4|HERC5_HUMAN;P20810|ICAL_HUMAN;Q6ZS30|NBEL1_HUMAN;P36508|ZNF76_HUMAN;O75891|AL1L1_HUMAN;Q8TEU7|RPGF6_HUMAN;Q9H9F9|ARP5_HUMAN;P0DTE8|AMY1C_HUMAN;P35913|PDE6B_HUMAN;Q8N5P1|ZC3H8_HUMAN;Q9NPR2|SEM4B_HUMAN;Q9UL03|INT6_HUMAN;O95461|LARG1_HUMAN;Q13214|SEM3B_HUMAN;Q7LC44|ARC_HUMAN;Q96BR5|COA7_HUMAN;P16499|PDE6A_HUMAN;Q8IZX4|TAF1L_HUMAN;P53041|PPP5_HUMAN;Q27J81|INF2_HUMAN;P0DTE7|AM…			DeepNovo	5 10 10 3 0 0 0	LEDGKPF
LEEVT	17.22	589.296	5	40	5	18.2608	0.2411	-1.8	590.302	1	48.2438	931000	4960000	34958	20240118_IP.raw	2	Q15700|DLG2_HUMAN;Q12959|DLG1_HUMAN;Q9UKV3|ACINU_HUMAN;O75899|GABR2_HUMAN;P43361|MAGA8_HUMAN;Q5SWA1|PR15B_HUMAN;P11511|CP19A_HUMAN;Q07617|SPAG1_HUMAN;Q8IY85|EFC13_HUMAN;Q8IY81|SPB1_HUMAN;P15289|ARSA_HUMAN;O94906|PRP6_HUMAN;Q7Z5K2|WAPL_HUMAN;P03971|MIS_HUMAN;Q86W33|TPRA1_HUMAN;Q155Q3|DIXC1_HUMAN;Q6N022|TEN4_HUMAN;P52746|ZN142_HUMAN;Q8IYS5|OSCAR_HUMAN;P20916|MAG_HUMAN;Q6IEE8|SN12L_HUMAN;Q6IEG0|SNR4…			DB Search	0 0 0 6 5	LEEVT
LEGIS	18.72	517.275	5	20	5	22.4314	0.054	-1.6	518.281	1	53.4447	2480000	8100000	38200	20240118_IP.raw	1	Q8IVL1|NAV2_HUMAN;P07738|PMGE_HUMAN;Q9Y4A8|NF2L3_HUMAN;Q8NC69|KCTD6_HUMAN;Q9H2C0|GAN_HUMAN;P60983|GMFB_HUMAN;Q8NF67|A2012_HUMAN;O75952|CABYR_HUMAN;Q96LD1|SGCZ_HUMAN;Q8TAL6|FIBIN_HUMAN;Q9NR46|SHLB2_HUMAN;Q8NDV3|SMC1B_HUMAN;Q9NXG0|CNTLN_HUMAN;Q86V87|FHI2B_HUMAN;Q9NS73|MBIP1_HUMAN;Q7Z3Y9|K1C26_HUMAN;Q9H0I2|ENKD1_HUMAN;Q7Z553|MDGA2_HUMAN;P09919|CSF3_HUMAN;Q32P44|EMAL3_HUMAN;Q8N612|FHI1B_HUMAN;Q03001|…			DB Search	0 0 0 0 4	LEGIS
LEGLS	18.72	517.275	5	20	5	20.7902	0.0577	-1.6	518.281	1	53.4447	2480000	8100000	38200	20240118_IP.raw	1	O75427|LRCH4_HUMAN;Q8N1L1|CV037_HUMAN;Q3L8U1|CHD9_HUMAN;Q9NYR8|RDH8_HUMAN;Q6P179|ERAP2_HUMAN;O75064|DEN4B_HUMAN;Q8TEM1|PO210_HUMAN;Q8NET4|RTL9_HUMAN;O60312|AT10A_HUMAN;Q9BTX1|NDC1_HUMAN;O95789|ZMYM6_HUMAN;Q5SRE5|NU188_HUMAN;Q9Y5B6|PAXB1_HUMAN;Q63HN8|RN213_HUMAN;Q14C86|GAPD1_HUMAN;O75928|PIAS2_HUMAN;P33076|C2TA_HUMAN;P18669|PGAM1_HUMAN;Q8IYT8|ULK2_HUMAN;Q6P9H5|GIMA6_HUMAN;Q14674|ESPL1_HUMAN;Q9H511…			DB Search	0 0 0 0 4	LEGLS
KCASLPM(+15.99)KE	31.47	1021.49	9	66.7	9	-14.5693	0.2203	-4.8	511.752	2	10.9866			5170	20240118_IP.raw	1	Q86XJ1|GA2L3_HUMAN;Q10570|CPSF1_HUMAN;Q9UHI8|ATS1_HUMAN;Q53TQ3|IN80D_HUMAN;Q6NZY4|ZCHC8_HUMAN;Q13029|PRDM2_HUMAN;P48668|K2C6C_HUMAN;P39060|COIA1_HUMAN;Q08378|GOGA3_HUMAN;Q6NT32|EST5A_HUMAN;Q5JV73|FRPD3_HUMAN;P02768|ALBU_HUMAN;Q13625|ASPP2_HUMAN;Q2T9J0|TYSD1_HUMAN;O14948|TFEC_HUMAN;O00292|LFTY2_HUMAN;P11055|MYH3_HUMAN;P78527|PRKDC_HUMAN;Q8N9F8|ZN454_HUMAN;Q68DE3|USF3_HUMAN;Q96JB1|DYH8_HUMAN;Q9Y4D1…	Oxidation (M)	M7:Oxidation (M):1001.00	DeepNovo	5 0 10 4 4 0 0 16 5	KCASLPM(+15.99)KE
LEIAG	20.48	501.28	5	0	5	-9.4026	0.3019	-1.2	502.286	1	29.2526	262000	732000	23454	20240118_IP.raw	1	P56748|CLD8_HUMAN;Q9NZB2|F120A_HUMAN;Q15413|RYR3_HUMAN;P54296|MYOM2_HUMAN;Q9NX05|F120C_HUMAN			DB Search	0 0 0 0 0	LEIAG
LEIVF	15.29	619.358	5	20	5	-11.6932	0.4323	3.2	620.367	1	72.5401	4080000	19100000	54250	20240118_IP.raw	1	Q9NQT5|EXOS3_HUMAN;Q9NX78|TM260_HUMAN;Q6DKJ4|NXN_HUMAN;Q96CN4|EVI5L_HUMAN;Q86Y34|AGRG3_HUMAN;Q9NRZ7|PLCC_HUMAN;Q68DH5|LMBD2_HUMAN;O60447|EVI5_HUMAN;Q02094|RHAG_HUMAN			DB Search	5 0 0 0 0	LEIVF
LEIVT	15.61	573.337	5	0	5	34.0704	0.1862	-1.9	574.344	1	74.4419	505000	1900000	56286	20240118_IP.raw	1	Q7Z6M2|FBX33_HUMAN;P15085|CBPA1_HUMAN;Q8IUC8|GLT13_HUMAN;P62495|ERF1_HUMAN;Q10472|GALT1_HUMAN;Q16706|MA2A1_HUMAN;O43526|KCNQ2_HUMAN;Q9P2D3|HTR5B_HUMAN;P23946|CMA1_HUMAN			DB Search	0 0 0 1 1	LEIVT
LELAG	20.48	501.28	5	0	5	-9.6155	0.292	-1.2	502.286	1	29.2526	262000	732000	23454	20240118_IP.raw	1	P0C0S8|H2A1_HUMAN;O75367|H2AY_HUMAN;Q5TYX0|PRAM5_HUMAN;P0C0S5|H2AZ_HUMAN;Q7Z410|TMPS9_HUMAN;O60241|AGRB2_HUMAN;Q9BTM1|H2AJ_HUMAN;A6NGN4|PRA25_HUMAN;O15496|PA2GX_HUMAN;Q5VWM3|PRA18_HUMAN;Q6FI13|H2A2A_HUMAN;Q5SWL7|PRA14_HUMAN;Q02742|GCNT1_HUMAN;O14678|ABCD4_HUMAN;P20671|H2A1D_HUMAN;A6NCS4|NKX26_HUMAN;Q9H106|SIRPD_HUMAN;Q9P0M6|H2AW_HUMAN;P0DUQ2|PRAM9_HUMAN;Q5VT98|PRA20_HUMAN;H7BZ55|CRCC2_HUMAN;Q6NSJ…			DB Search	0 0 0 0 0	LELAG
LELVF	15.29	619.358	5	20	5	-11.6932	0.386	3.2	620.367	1	72.5401	4080000	19100000	54250	20240118_IP.raw	1	Q4LDE5|SVEP1_HUMAN;Q9H2W2|MIXL1_HUMAN;Q9NYL2|M3K20_HUMAN;P43366|MAGB1_HUMAN;P0C2W1|FBSP1_HUMAN;Q2UY09|COSA1_HUMAN;Q3KNW5|SOAT_HUMAN;Q9Y3V2|RWDD3_HUMAN;A6ND91|ASPDH_HUMAN			DB Search	5 0 0 0 0	LELVF
LELVT	15.61	573.337	5	0	5	32.5317	0.1685	-1.9	574.344	1	74.4419	505000	1900000	56286	20240118_IP.raw	1	P29728|OAS2_HUMAN;Q02446|SP4_HUMAN;P35475|IDUA_HUMAN;Q9Y6K5|OAS3_HUMAN;Q96SN7|ORAI2_HUMAN;Q69YN4|VIR_HUMAN;P52740|ZN132_HUMAN;A6NMB9|FIGL2_HUMAN;Q9H4B8|DPEP3_HUMAN;Q8IZM8|ZN654_HUMAN;P06865|HEXA_HUMAN;Q9H4A9|DPEP2_HUMAN;O00273|DFFA_HUMAN;Q16566|KCC4_HUMAN;O15382|BCAT2_HUMAN;Q8NHU2|CFA61_HUMAN;Q75QN2|INT8_HUMAN;Q8IY85|EFC13_HUMAN;Q96EY8|MMAB_HUMAN;Q96RE7|NACC1_HUMAN;Q8IZT6|ASPM_HUMAN;P0C091|FREM3_…			DB Search	0 0 0 1 1	LELVT
LEPTA	16.61	529.275	5	0	5	19.0917	0.0205	-1.5	530.281	1	45.4915	2990000	273000000	33153	20240118_IP.raw	1	O00481|BT3A1_HUMAN;P54829|PTN5_HUMAN;Q9BZM4|ULBP3_HUMAN;Q5VYV0|FOXB2_HUMAN;Q96IF1|AJUBA_HUMAN;Q14289|FAK2_HUMAN;E2RYF6|MUC22_HUMAN;Q8WZA9|IRGQ_HUMAN;A2VEC9|SSPO_HUMAN;Q9NRI5|DISC1_HUMAN;Q9NQ32|CK016_HUMAN;O00478|BT3A3_HUMAN			DB Search	0 0 0 0 0	LEPTA
LEQRVF	22.86	790.434	6	66.7	6	4.1689	0.7352	-2.9	396.223	2	35.6166			27972	20240118_IP.raw	1	Q86UQ4|ABCAD_HUMAN;Q9H2K8|TAOK3_HUMAN;Q12912|IRAG2_HUMAN;Q86UW7|CAPS2_HUMAN;Q8TC20|CAGE1_HUMAN;Q96SB3|NEB2_HUMAN;Q9C0D2|CE295_HUMAN;O76083|PDE9A_HUMAN;O75626|PRDM1_HUMAN;Q7L7X3|TAOK1_HUMAN;Q9BQ75|CMS1_HUMAN;Q13077|TRAF1_HUMAN;Q8NF91|SYNE1_HUMAN;Q8TAX9|GSDMB_HUMAN;Q13751|LAMB3_HUMAN;Q9NXR8|ING3_HUMAN;Q8WZ42|TITIN_HUMAN;Q9ULU8|CAPS1_HUMAN;Q9UHI6|DDX20_HUMAN;Q9BVH7|SIA7E_HUMAN;P11387|TOP1_HUMAN;Q8N1…			DeepNovo	5 14 0 0 5 5	LEQRVF
LESVT	15.12	547.285	5	0	5	28.8906	0.4646	-1.3	548.292	1	55.9672	5460000	15300000	40641	20240118_IP.raw	1	Q7Z5K2|WAPL_HUMAN;Q6ZP82|CC141_HUMAN;Q8TE77|SSH3_HUMAN;P55285|CADH6_HUMAN;P28289|TMOD1_HUMAN;P57740|NU107_HUMAN;P31025|LCN1_HUMAN;Q8N1Q1|CAH13_HUMAN;Q96F81|DISP1_HUMAN;P18847|ATF3_HUMAN;P52746|ZN142_HUMAN;Q15345|LRC41_HUMAN;Q8NAT2|TDRD5_HUMAN;Q9NPF0|CD320_HUMAN;Q5VSP4|LC1L1_HUMAN;Q96BJ8|ELMO3_HUMAN;Q4AC94|C2CD3_HUMAN;Q8N6G5|CGAT2_HUMAN;Q9NZJ5|E2AK3_HUMAN;Q86W26|NAL10_HUMAN			DB Search	0 0 0 0 0	LESVT
LETAT	24.72	533.27	5	0	5	2.092	0.4916	-1.2	534.276	1	30.1192	4440000	7670000	21305	20240118_IP.raw	2	Q9P219|DAPLE_HUMAN;Q96CW6|S7A6O_HUMAN;O75110|ATP9A_HUMAN;O43861|ATP9B_HUMAN;Q8TF72|SHRM3_HUMAN;O94905|ERLN2_HUMAN;Q9HC84|MUC5B_HUMAN;Q96EP0|RNF31_HUMAN;Q9P2K8|E2AK4_HUMAN;P05187|PPB1_HUMAN;Q8IWD4|CC117_HUMAN			DB Search	0 0 0 0 0	LETAT
LETRVP	27.4	713.407	6	33.3	6	-12.9454	0.608	1.9	357.712	2	15.173	184000	780000	10049	20240118_IP.raw	1	Q8N7H5|PAF1_HUMAN;Q12789|TF3C1_HUMAN;Q92859|NEO1_HUMAN;Q5VT52|RPRD2_HUMAN;O75335|LIPA4_HUMAN;Q16281|CNGA3_HUMAN;O14513|NCKP5_HUMAN;Q6ZTK2|YP015_HUMAN;P29622|KAIN_HUMAN;Q92805|GOGA1_HUMAN;Q6SZW1|SARM1_HUMAN;Q9H4L5|OSBL3_HUMAN;Q9H8V3|ECT2_HUMAN;Q9Y2W6|TDRKH_HUMAN;Q96S79|RSLAB_HUMAN;Q5XLA6|CAR17_HUMAN;Q08830|FGL1_HUMAN;Q9H0L4|CSTFT_HUMAN;Q9UPN4|CP131_HUMAN;Q02817|MUC2_HUMAN;O00763|ACACB_HUMAN;Q14184…			DeepNovo	5 6 0 0 0 0	LETRVP
LETVG	17.67	517.275	5	0	5	7.0805	0.4965	0	518.282	1	34.3424	2360000	7340000	27278	20240118_IP.raw	2	Q9Y3D9|RT23_HUMAN;P59826|BPIB3_HUMAN;Q8IYT1|GAR4_HUMAN;Q16881|TRXR1_HUMAN;Q8WWA1|TMM40_HUMAN;Q6ZRR7|LRRC9_HUMAN;O43581|SYT7_HUMAN;Q9Y2S7|PDIP2_HUMAN;Q96Q15|SMG1_HUMAN;Q9UM82|SPAT2_HUMAN;Q12955|ANK3_HUMAN;Q9Y6G5|COMDA_HUMAN			DB Search	0 0 0 0 0	LETVG
LEVTP	18.71	557.306	5	0	5	16.2583	0.5565	-1.1	558.313	1	55.6518	485000	1870000	39807	20240118_IP.raw	1	P19827|ITIH1_HUMAN;P20929|NEBU_HUMAN;Q8WWL7|CCNB3_HUMAN;Q9H2K8|TAOK3_HUMAN;Q9BVC4|LST8_HUMAN;O75578|ITA10_HUMAN;O75165|DJC13_HUMAN;P13591|NCAM1_HUMAN;Q13325|IFIT5_HUMAN;Q9NR99|MXRA5_HUMAN;Q14686|NCOA6_HUMAN			DB Search	0 0 0 0 0	LEVTP
KEDLEM(+15.99)VPQ	64.13	1103.52	9	55.6	9	-5.412	0.7934	5.2	552.769	2	21.8182	236000	2130000	17264	20240118_IP.raw	2	Q8NHP6|MSPD2_HUMAN;Q68D10|SPT2_HUMAN;Q01484|ANK2_HUMAN;Q92611|EDEM1_HUMAN;Q86T82|UBP37_HUMAN;Q03169|TNAP2_HUMAN;O75691|UTP20_HUMAN;Q8NEA9|GMCL2_HUMAN;Q9ULL0|K1210_HUMAN;Q9Y5B6|PAXB1_HUMAN;O00566|MPP10_HUMAN;Q99469|STAC_HUMAN;Q5VW38|GP107_HUMAN;Q8WWH5|TRUB1_HUMAN;P14317|HCLS1_HUMAN;O94804|STK10_HUMAN;P42695|CNDD3_HUMAN;Q9BYV7|BCDO2_HUMAN;Q0VD83|APOBR_HUMAN;Q99996|AKAP9_HUMAN;P0DJH9|RD3L_HUMAN;O004…	Oxidation (M)	M6:Oxidation (M):1001.00	DeepNovo	1 0 10 10 0 0 9 2 2	KEDLEM(+15.99)VPQ
LGGPEAAKSDETAAK	49.93	1443.72	15	33.3	15	-16.8674	0.2551	1.3	482.248	3	10.0508	180000	1020000	4028	20240118_IP.raw	1	P04792|HSPB1_HUMAN			DB Search	5 27 17 0 0 0 0 0 0 0 0 0 0 2 2	LGGPEAAKSDETAAK
LGHPG	17.29	479.249	5	0	5	-9.0018	0.5901	1.2	480.257	1	19.8871	6510000	12300000	14873	20240118_IP.raw	1	O15018|PDZD2_HUMAN;Q00577|PURA_HUMAN;Q10571|MN1_HUMAN;O75129|ASTN2_HUMAN;P25940|CO5A3_HUMAN;Q9UMD9|COHA1_HUMAN;Q8TE56|ATS17_HUMAN;Q16595|FRDA_HUMAN;O95402|MED26_HUMAN;Q5TAT6|CODA1_HUMAN;Q8NEY1|NAV1_HUMAN;Q92481|AP2B_HUMAN;Q6VY07|PACS1_HUMAN;P53420|CO4A4_HUMAN			DB Search	0 0 0 0 0	LGHPG
LGPVS	24.89	471.269	5	40	5	-12.4492	0.8214	-0.6	472.276	1	17.5878	26100	264000	12788	20240118_IP.raw	1	O75019|LIRA1_HUMAN;Q6PI73|LIRA6_HUMAN;Q86V59|PNM8A_HUMAN;Q9ULI3|HEG1_HUMAN;Q4ZIN3|MBRL_HUMAN;P22105|TENX_HUMAN;P08236|BGLR_HUMAN;Q92508|PIEZ1_HUMAN;Q9UN76|S6A14_HUMAN;Q6UXM1|LRIG3_HUMAN;Q8N6C8|LIRA3_HUMAN;P17014|ZNF12_HUMAN;E7EW31|PROB1_HUMAN;O75023|LIRB5_HUMAN;Q8N149|LIRA2_HUMAN;P33076|C2TA_HUMAN;O14678|ABCD4_HUMAN;Q8N423|LIRB2_HUMAN;P55064|AQP5_HUMAN;H3BQW9|F229A_HUMAN;Q8N9R0|CP081_HUMAN;Q8NHL6…			DB Search	0 0 0 3 5	LGPVS
LGSPT	30.02	473.248	5	60	5	-2.1032	0.3357	0.7	474.256	1	23.8075	106000	367000	18980	20240118_IP.raw	1	Q9BSI4|TINF2_HUMAN;Q86YN6|PRGC2_HUMAN;Q8IYR0|CF206_HUMAN;Q96IT1|ZN496_HUMAN;Q8NI35|INADL_HUMAN;Q9NR45|SIAS_HUMAN;Q14185|DOCK1_HUMAN;O43524|FOXO3_HUMAN;Q96FS4|SIPA1_HUMAN;Q8TC76|F110B_HUMAN;Q99062|CSF3R_HUMAN;O75385|ULK1_HUMAN;P15407|FOSL1_HUMAN;P22607|FGFR3_HUMAN;O14525|ASTN1_HUMAN;Q8ND04|SMG8_HUMAN;Q8NFH5|NUP35_HUMAN;Q9H6K5|PRR36_HUMAN;Q9HAH7|FBRS_HUMAN;P07949|RET_HUMAN;P15976|GATA1_HUMAN;Q07352…			DB Search	5 0 0 11 5	LGSPT
KETAAAKFE	51.48	993.513	9	100	9	-19.845	0.5336	0.9	497.764	2	10.1252	208000	1530000	4190	20240118_IP.raw	1	O60239|3BP5_HUMAN;Q00577|PURA_HUMAN;Q8IXQ6|PARP9_HUMAN;Q8WWL7|CCNB3_HUMAN;Q7Z5W3|BN3D2_HUMAN;O60502|OGA_HUMAN;P15502|ELN_HUMAN;Q9BRK0|REEP2_HUMAN;Q9H4D0|CSTN2_HUMAN;Q96JH7|VCIP1_HUMAN;Q13535|ATR_HUMAN;A6NFI3|ZN316_HUMAN;Q13029|PRDM2_HUMAN;Q13428|TCOF_HUMAN;Q69YW2|STUM_HUMAN;Q08378|GOGA3_HUMAN;P12318|FCG2A_HUMAN;P19823|ITIH2_HUMAN;Q8N8U3|RTL3_HUMAN;Q9NZ71|RTEL1_HUMAN;Q8IVF6|AN18A_HUMAN;Q86WI3|NLRC…			DeepNovo	5 15 6 6 5 4 12 12 5	KETAAAKFE
LHFFI	20.58	675.374	5	40	5	-43.2072	0.3308	-4.8	676.378	1	24.3088	2990000	8990000	20210	20240118_IP.raw	1	Q96JN8|NEUL4_HUMAN;Q6NSJ0|MYORG_HUMAN;Q2M385|MPEG1_HUMAN;A6NE52|WDR97_HUMAN			DB Search	4 4 0 0 0	LHFFI
LHFFL	20.58	675.374	5	40	5	-44.0816	0.3282	-4.8	676.378	1	24.3088	2990000	8990000	20210	20240118_IP.raw	1	Q86SQ4|AGRG6_HUMAN;Q7Z4K8|TRI46_HUMAN;Q8NFV5|SPDE1_HUMAN			DB Search	4 4 0 0 0	LHFFL
LHHVG	18.6	561.302	5	0	5	24.7387	0.0449	-3.8	562.307	1	57.0355	1520000	6310000	40787	20240118_IP.raw	1	Q16853|AOC3_HUMAN;Q8IVL0|NAV3_HUMAN;Q9UHJ3|SMBT1_HUMAN;Q15011|HERP1_HUMAN;Q9Y4D8|HECD4_HUMAN			DB Search	0 0 0 0 0	LHHVG
LHINP	20.12	592.333	5	20	5	-3.43	0.3	0.9	593.341	1	22.8213	730000	3180000	18624	20240118_IP.raw	2	Q86TZ1|TTC6_HUMAN;Q9UKG4|S13A4_HUMAN;P56470|LEG4_HUMAN			DB Search	0 0 7 0 0	LHINP
LHLLPN	25.62	705.417	6	83.3	6	-10.3213	0.7696	1.3	353.716	2	27.9149	512000	3010000	22842	20240118_IP.raw	2	Q8TDY8|IGDC4_HUMAN			DB Search	3 0 45 9 5 5	LHLLPN
LHLNP	20.12	592.333	5	20	5	-3.0654	0.2784	0.9	593.341	1	22.8213	730000	3180000	18624	20240118_IP.raw	2	O96028|NSD2_HUMAN;Q2M3T9|HYAL4_HUMAN;P12757|SKIL_HUMAN;P38567|HYALP_HUMAN;Q8NFA0|UBP32_HUMAN;Q03167|TGBR3_HUMAN;Q8N831|TSYL6_HUMAN;Q12769|NU160_HUMAN;Q8N684|CPSF7_HUMAN;O00214|LEG8_HUMAN			DB Search	0 0 7 0 0	LHLNP
LHNPL	16.9	592.333	5	0	5	-4.2255	0.231	0.9	593.341	1	22.8213	730000	1590000	18418	20240118_IP.raw	1	Q9BSI4|TINF2_HUMAN			DB Search	0 0 0 0 0	LHNPL
LHNPN	26.48	593.292	5	0	5	3.7618	0.2709	-2.5	594.298	1	30.0188	6710000	11000000	20887	20240118_IP.raw	4	Q8IYT4|KATL2_HUMAN;Q9UIA0|CYH4_HUMAN;Q99418|CYH2_HUMAN;Q15438|CYH1_HUMAN			DB Search	0 0 0 0 0	LHNPN
LHPQVTEE	33.59	951.466	8	37.5	8	1.1997	0.6498	2	476.741	2	27.4414	1690000	3000000	22347	20240118_IP.raw	2	O75343|GCYB2_HUMAN;Q12888|TP53B_HUMAN;O14978|ZN263_HUMAN;P40937|RFC5_HUMAN;Q8TEU7|RPGF6_HUMAN;Q15413|RYR3_HUMAN;O76064|RNF8_HUMAN;P16157|ANK1_HUMAN;Q7Z4K8|TRI46_HUMAN;Q86VV8|RTTN_HUMAN;Q8NHQ9|DDX55_HUMAN;Q76I76|SSH2_HUMAN;P12270|TPR_HUMAN;Q6PEV8|F199X_HUMAN;O43166|SI1L1_HUMAN;Q9H799|CPLN1_HUMAN;P19835|CEL_HUMAN;Q9P243|ZFAT_HUMAN;O95198|KLHL2_HUMAN;Q03154|ACY1_HUMAN;Q9UI26|IPO11_HUMAN;Q9NQC3|RTN4_…			DeepNovo	0 0 0 0 2 2 0 2	LHPQVTEE
LHSHT	26.24	593.292	5	0	5	-1.2355	0.3936	-2.5	594.298	1	30.0188	6710000	5510000	21162	20240118_IP.raw	2	Q6W4X9|MUC6_HUMAN;Q5JSQ8|KHDCL_HUMAN;Q7L7X3|TAOK1_HUMAN			DB Search	0 0 0 0 0	LHSHT
LIESP	37.7	557.306	5	20	5	-23.5536	0.5347	1.7	558.314	1	15.8067	23700	237000	10630	20240118_IP.raw	1	P21817|RYR1_HUMAN;Q8NEV8|EXPH5_HUMAN;Q8WUY3|PRUN2_HUMAN;Q99590|SCAFB_HUMAN;O75448|MED24_HUMAN;Q96BN2|TADA1_HUMAN;Q96PQ1|SIG12_HUMAN			DB Search	0 0 23 0 0	LIESP
LIGPK	24.78	526.348	5	0	5	-17.8667	0.7692	0.9	527.356	1	19.6175	1670000	4790000	15234	20240118_IP.raw	1	Q8NCG7|DGLB_HUMAN;O75165|DJC13_HUMAN;Q8NBX0|SCPDL_HUMAN;Q15848|ADIPO_HUMAN;Q9UEW3|MARCO_HUMAN;Q02388|CO7A1_HUMAN;P54868|HMCS2_HUMAN;P19447|ERCC3_HUMAN;Q8WWQ2|HPSE2_HUMAN;O75616|ERAL1_HUMAN;P53420|CO4A4_HUMAN;P57796|CABP4_HUMAN			DB Search	0 0 0 0 0	LIGPK
LIGSG	25.05	445.254	5	20	5	-15.4713	0.5345	-1.9	446.26	1	23.6535	55700000	66600000	18577	20240118_IP.raw	4	Q14997|PSME4_HUMAN;Q6ZWK6|TM11F_HUMAN;O00519|FAAH1_HUMAN;Q9NPR9|GP108_HUMAN;Q9HD45|TM9S3_HUMAN;Q6PKC3|TXD11_HUMAN;Q8IY82|DRC7_HUMAN;Q8NBP0|TTC13_HUMAN;Q9NPH2|INO1_HUMAN;Q6P4Q7|CNNM4_HUMAN;Q99728|BARD1_HUMAN;Q7Z5P9|MUC19_HUMAN;Q9NR50|EI2BG_HUMAN;Q8NHW3|MAFA_HUMAN;Q9Y4A5|TRRAP_HUMAN;Q9BR11|ZSWM1_HUMAN;P19525|E2AK2_HUMAN;Q96SB4|SRPK1_HUMAN;Q86XL3|ANKL2_HUMAN			DB Search	0 0 2 0 0	LIGSG
LIIVG	15.07	513.353	5	0	5	16.149	0.0666	-1.2	514.359	1	78.1434	1750000	41500000	59578	20240118_IP.raw	4	Q96JA4|M4A14_HUMAN;O95180|CAC1H_HUMAN;Q8NBW4|S38A9_HUMAN;Q9HCE1|MOV10_HUMAN;Q9P0X4|CAC1I_HUMAN;Q96AH8|RAB7B_HUMAN;P62341|SELT_HUMAN			DB Search	0 0 0 0 0	LIIVG
LIKGP	23.87	526.348	5	20	5	-6.1363	0.4222	0.9	527.356	1	19.6175	1670000	4790000	15373	20240118_IP.raw	1	P78352|DLG4_HUMAN;P51841|GUC2F_HUMAN;Q5TCQ9|MAGI3_HUMAN;Q12959|DLG1_HUMAN;P10242|MYB_HUMAN;Q9C0C9|UBE2O_HUMAN;Q9NQS3|NECT3_HUMAN;P40227|TCPZ_HUMAN;Q8IYK2|TEKL1_HUMAN;P10243|MYBA_HUMAN;Q9UNA3|A4GCT_HUMAN			DB Search	0 0 5 0 0	LIKGP
LIKTVETRD	43.92	1073.61	9	44.4	9	-15.0501	0.6853	0.6	537.812	2	11.699	1260000	6990000	6128	20240118_IP.raw	5	P08670|VIME_HUMAN			DB Search	0 0 54 16 4 4 0 0 0	LIKTVETRD
LILVG	15.07	513.353	5	0	5	17.3488	0.054	-1.2	514.359	1	78.1434	1750000	41500000	59578	20240118_IP.raw	4	P51587|BRCA2_HUMAN;A8MXV6|CD15L_HUMAN;Q92900|RENT1_HUMAN;A0A1B0GTW7|CIROP_HUMAN;Q9Y235|ABEC2_HUMAN;Q6ZMJ2|SCAR5_HUMAN;Q53RY4|KCP3_HUMAN;Q7Z333|SETX_HUMAN;Q6PIF6|MYO7B_HUMAN;O60241|AGRB2_HUMAN;Q16620|NTRK2_HUMAN;Q9HD43|PTPRH_HUMAN;Q9BYW1|GTR11_HUMAN;Q9NZQ8|TRPM5_HUMAN;Q8WWP7|GIMA1_HUMAN;Q96SA4|SERC2_HUMAN;Q9Y3L5|RAP2C_HUMAN;Q5JRM2|CX066_HUMAN;Q6AI14|SL9A4_HUMAN;Q13336|UT1_HUMAN;Q9Y5P6|GMPPB_HUMAN;…			DB Search	0 0 0 0 0	LILVG
LIPGK	33.92	526.348	5	60	5	-18.3921	0.9773	0.9	527.356	1	19.6175	1670000	9580000	14866	20240118_IP.raw	2	Q9H0L4|CSTFT_HUMAN;Q63HM2|PCX4_HUMAN;Q13423|NNTM_HUMAN;Q9BS26|ERP44_HUMAN;Q96PP9|GBP4_HUMAN;Q9P2D3|HTR5B_HUMAN			DB Search	5 5 2 1 1	LIPGK
LISGA	21.45	459.269	5	20	5	-11.0047	0.2744	-1.5	460.276	1	14.7257	50200	314000	9291	20240118_IP.raw	1	O75829|CNMD_HUMAN;Q9H7F0|AT133_HUMAN;Q9NWT1|PK1IP_HUMAN;Q7LBE3|S26A9_HUMAN;P04632|CPNS1_HUMAN;Q76L83|ASXL2_HUMAN;Q16820|MEP1B_HUMAN;P13521|SCG2_HUMAN;O75554|WBP4_HUMAN;Q93100|KPBB_HUMAN;P35606|COPB2_HUMAN;Q15386|UBE3C_HUMAN			DB Search	0 0 46 0 0	LISGA
LITGA	14.75	473.285	5	20	5	22.5824	0.3252	-2.2	474.291	1	50.1091	2370000	8500000	35896	20240118_IP.raw	1	Q8IZV5|RDH10_HUMAN;Q96K12|FACR2_HUMAN;Q6UWW8|EST3_HUMAN;Q8IZJ6|TDH_HUMAN;Q8N3Y7|RDHE2_HUMAN;Q6P2E9|EDC4_HUMAN;Q9UNX4|WDR3_HUMAN;Q8NBQ5|DHB11_HUMAN;Q5VST9|OBSCN_HUMAN;Q8N5D0|WDTC1_HUMAN;Q7Z5P4|DHB13_HUMAN;O14842|FFAR1_HUMAN;Q9GZU1|MCLN1_HUMAN;P56937|DHB7_HUMAN;P46926|GNPI1_HUMAN;Q9HBH5|RDH14_HUMAN;Q9NPF4|OSGEP_HUMAN;Q8TDQ7|GNPI2_HUMAN;Q9BUM1|G6PC3_HUMAN			DB Search	0 0 6 0 0	LITGA
LIVGV	15.46	499.337	5	0	5	27.1804	0.0403	-2.3	500.343	1	75.215	3460000	39500000	57108	20240118_IP.raw	2	P20333|TNR1B_HUMAN;P49585|PCY1A_HUMAN;Q9Y2E4|DIP2C_HUMAN;Q13183|S13A2_HUMAN;Q5VTE0|EF1A3_HUMAN;Q05639|EF1A2_HUMAN;Q8NH40|OR6S1_HUMAN;Q99447|PCY2_HUMAN;Q6XR72|ZNT10_HUMAN;Q96QI5|HS3S6_HUMAN;P68104|EF1A1_HUMAN			DB Search	0 0 0 0 0	LIVGV
KFAFPKKQN	52	1106.62	9	88.9	9	-17.2175	0.4467	7	369.884	3	12.3761	355000	1340000	6258	20240118_IP.raw	1	O60404|O10H3_HUMAN;P14406|CX7A2_HUMAN;Q9H9L3|I20L2_HUMAN;Q96IZ5|RBM41_HUMAN;O75396|SC22B_HUMAN;Q9Y651|SOX21_HUMAN;Q6UVJ0|SAS6_HUMAN;P78406|RAE1L_HUMAN;Q7Z570|Z804A_HUMAN;Q6ZW49|PAXI1_HUMAN;Q2NL67|PARP6_HUMAN;Q6PEV8|F199X_HUMAN;Q9UGU5|HMGX4_HUMAN;P32455|GBP1_HUMAN;Q9P219|DAPLE_HUMAN;Q8IZX4|TAF1L_HUMAN;P19622|HME2_HUMAN;Q9UHV7|MED13_HUMAN;Q460N5|PAR14_HUMAN;Q8WWX8|SC5AB_HUMAN;O43143|DHX15_HUMAN;Q99…			DeepNovo	5 0 5 27 7 7 4 3 3	KFAFPKKQN
KFIDTTSKF	54.28	1085.58	9	100	9	-1.3716	0.6472	0	543.795	2	27.8454	6120000	39500000	22915	20240118_IP.raw	2	P39023|RL3_HUMAN;Q92901|RL3L_HUMAN			DB Search	5 37 14 11 3 3 6 7 5	KFIDTTSKF
KGDETLNYK	56.5	1066.53	9	66.7	9	-15.7727	0.686	0.8	356.517	3	13.2763	174000	891000	7758	20240118_IP.raw	3	Q86XA9|HTR5A_HUMAN;Q2M1P5|KIF7_HUMAN;Q9H0E9|BRD8_HUMAN;P00813|ADA_HUMAN;Q8N1I0|DOCK4_HUMAN;Q9Y3I1|FBX7_HUMAN;Q9ULL8|SHRM4_HUMAN;Q8TE73|DYH5_HUMAN;Q96QE4|LR37B_HUMAN;Q96DU9|PABP5_HUMAN;Q9H808|TLE6_HUMAN;Q8NE09|RGS22_HUMAN;O60518|RNBP6_HUMAN;Q1HG43|DOXA1_HUMAN;Q70EL1|UBP54_HUMAN;Q14956|GPNMB_HUMAN;P36896|ACV1B_HUMAN;Q96Q89|KI20B_HUMAN;O15018|PDZD2_HUMAN;Q7L8L6|FAKD5_HUMAN;P32519|ELF1_HUMAN;O60282|K…			DeepNovo	5 2 0 0 0 3 5 3 3	KGDETLNYK
KKVAVATPA	31.33	883.549	9	77.8	9	-20.3282	0.7129	1.1	442.782	2	9.355	381000	2980000	3240	20240118_IP.raw	1	P19338|NUCL_HUMAN			DB Search	5 3 2 2 4 9 9 0 0	KKVAVATPA
LLAEAE	38.86	644.338	6	66.7	6	-11.527	0.6808	1.8	645.346	1	20.7791	41100	282000	16132	20240118_IP.raw	1	P54920|SNAA_HUMAN;Q9HCE0|EPG5_HUMAN;Q9NYA1|SPHK1_HUMAN;O43566|RGS14_HUMAN;Q7Z7A1|CNTRL_HUMAN;Q86VI1|EX3L1_HUMAN			DB Search	0 0 25 37 34 5	LLAEAE
LLESP	37.7	557.306	5	20	5	-23.4493	0.5606	1.7	558.314	1	15.8067	23700	237000	10630	20240118_IP.raw	1	Q8N4T8|CBR4_HUMAN;Q9HDC9|APMAP_HUMAN;Q6P5W5|S39A4_HUMAN;Q96LI6|HSFY1_HUMAN;Q9Y5F0|PCDBD_HUMAN;Q5T5Y3|CAMP1_HUMAN;Q7Z333|SETX_HUMAN;Q96RU2|UBP28_HUMAN;Q9BX63|FANCJ_HUMAN;Q9Y5L2|HLPDA_HUMAN;Q8NCU7|C2C4A_HUMAN;Q96TC7|RMD3_HUMAN;A6NLJ0|C2C4B_HUMAN;Q562E7|WDR81_HUMAN;Q13009|TIAM1_HUMAN;Q9UN66|PCDB8_HUMAN;Q92615|LAR4B_HUMAN;Q14997|PSME4_HUMAN;P54821|PRRX1_HUMAN;P11137|MTAP2_HUMAN;Q8IUL8|CILP2_HUMAN;P48…			DB Search	0 0 23 0 0	LLESP
LLETPVR	18.04	826.491	7	57.1	7	-3.794	0.5874	0.8	414.253	2	24.8246	5160000	30900000	19605	20240118_IP.raw	2	Q12767|TMM94_HUMAN;Q969Y2|GTPB3_HUMAN;Q8WXI2|CNKR2_HUMAN;Q96SZ5|AEDO_HUMAN;Q13576|IQGA2_HUMAN;Q6ICL3|TNG2_HUMAN;Q8N8Y2|VA0D2_HUMAN;P39060|COIA1_HUMAN;Q8IYE1|CCD13_HUMAN;O60381|HBP1_HUMAN;Q12815|TROAP_HUMAN;Q8IVH2|FOXP4_HUMAN;O14686|KMT2D_HUMAN;P46940|IQGA1_HUMAN;O75417|DPOLQ_HUMAN;Q9P2B4|CT2NL_HUMAN;Q15431|SYCP1_HUMAN;Q96HP0|DOCK6_HUMAN;Q7L4S7|ARMX6_HUMAN;Q9BVL4|SELO_HUMAN;O15055|PER2_HUMAN;Q96N6…			DeepNovo	5 27 62 0 0 0 5	LLETPVR
LLGPK	24.78	526.348	5	0	5	-19.2021	0.7385	0.9	527.356	1	19.6175	1670000	4790000	15234	20240118_IP.raw	1	Q9Y6X2|PIAS3_HUMAN;O75112|LDB3_HUMAN;Q14549|GBX1_HUMAN;O43156|TTI1_HUMAN;Q7Z6I6|RHG30_HUMAN;Q5TFQ8|SIRBL_HUMAN;Q9ULG1|INO80_HUMAN;Q8WZ74|CTTB2_HUMAN;O75925|PIAS1_HUMAN;P47712|PA24A_HUMAN;Q96HD9|ACY3_HUMAN;O00241|SIRB1_HUMAN;P27658|CO8A1_HUMAN;O43913|ORC5_HUMAN;Q9Y2A7|NCKP1_HUMAN;Q13361|MFAP5_HUMAN;Q86V35|CABP7_HUMAN;Q5VST9|OBSCN_HUMAN;Q9Y6R1|S4A4_HUMAN;Q8N201|INT1_HUMAN;Q17RW2|COOA1_HUMAN;Q14031|…			DB Search	0 0 0 0 0	LLGPK
LLGSG	25.05	445.254	5	20	5	-14.5827	0.5564	-1.9	446.26	1	23.6535	55700000	66600000	18577	20240118_IP.raw	4	P52961|NAR1_HUMAN;Q9BRK4|LZTS2_HUMAN;Q9Y662|HS3SB_HUMAN;P98168|ZXDA_HUMAN;O60347|TBC12_HUMAN;Q6ZMM2|ATL5_HUMAN;Q9Y6C9|MTCH2_HUMAN;P24043|LAMA2_HUMAN;Q9P2R3|ANFY1_HUMAN;Q7Z4K8|TRI46_HUMAN;Q5T890|ER6L2_HUMAN;Q9H8Y1|VRTN_HUMAN;A4D1P6|WDR91_HUMAN;Q5RKV6|EXOS6_HUMAN;P11309|PIM1_HUMAN;Q5FYB0|ARSJ_HUMAN;O43157|PLXB1_HUMAN;O95789|ZMYM6_HUMAN;P19622|HME2_HUMAN;Q9H0V9|LMA2L_HUMAN;Q63HN8|RN213_HUMAN;Q13144|…			DB Search	0 0 2 0 0	LLGSG
LLIVG	15.07	513.353	5	0	5	16.7446	0.0686	-1.2	514.359	1	78.1434	1750000	41500000	59578	20240118_IP.raw	4	Q9ULJ3|ZBT21_HUMAN;Q9NVN3|RIC8B_HUMAN;Q96PV4|PNMA5_HUMAN;Q8IWA5|CTL2_HUMAN;Q9GZN6|S6A16_HUMAN;Q8N9L9|ACOT4_HUMAN;Q9UBK5|HCST_HUMAN;Q13183|S13A2_HUMAN;P15509|CSF2R_HUMAN;P15813|CD1D_HUMAN;P08069|IGF1R_HUMAN;Q9P0S2|COX16_HUMAN;O43315|AQP9_HUMAN;Q8WZ42|TITIN_HUMAN			DB Search	0 0 0 0 0	LLIVG
LLKGP	23.87	526.348	5	20	5	-5.8452	0.3593	0.9	527.356	1	19.6175	1670000	4790000	15373	20240118_IP.raw	1	Q8TCU6|PREX1_HUMAN;Q96F24|NRBF2_HUMAN;Q96G01|BICD1_HUMAN;Q96CN4|EVI5L_HUMAN;A6NK06|IRG1_HUMAN;P49821|NDUV1_HUMAN;P0DTL6|ZTRF1_HUMAN;Q53R12|T4S20_HUMAN;Q9BWW7|SCRT1_HUMAN;P29377|S100G_HUMAN;Q92796|DLG3_HUMAN			DB Search	0 0 5 0 0	LLKGP
LLLVG	15.07	513.353	5	0	5	17.5231	0.0549	-1.2	514.359	1	78.1434	1750000	41500000	59578	20240118_IP.raw	4	O60294|TYW4_HUMAN;Q8N205|SYNE4_HUMAN;Q9UKG4|S13A4_HUMAN;Q9NPR2|SEM4B_HUMAN;Q9NZ53|PDXL2_HUMAN;Q8WY22|BRI3B_HUMAN;P55058|PLTP_HUMAN;Q6UWN5|LYPD5_HUMAN;P23229|ITA6_HUMAN;P16109|LYAM3_HUMAN;Q8TF66|LRC15_HUMAN;O75387|LAT3_HUMAN;Q6IQ22|RAB12_HUMAN;Q53R12|T4S20_HUMAN;Q96D05|F241B_HUMAN;P23469|PTPRE_HUMAN;Q9BRP7|FDXA1_HUMAN;Q9Y493|ZAN_HUMAN;Q9NXL9|MCM9_HUMAN;O95665|NTR2_HUMAN;Q3SY77|UD3A2_HUMAN;Q9BXP2|S…			DB Search	0 0 0 0 0	LLLVG
LLPGK	33.92	526.348	5	60	5	-19.6986	0.9837	0.9	527.356	1	19.6175	1670000	9580000	14866	20240118_IP.raw	2	Q96RK0|CIC_HUMAN;Q14671|PUM1_HUMAN;Q8TER0|SNED1_HUMAN;Q9NUQ7|UFSP2_HUMAN;Q9ULH0|KDIS_HUMAN;Q9Y4E1|WAC2C_HUMAN;Q96RL6|SIG11_HUMAN;Q9Y6Q1|CAN6_HUMAN;Q5XX13|FBW10_HUMAN;P0C1H6|H2BFM_HUMAN;Q9Y2H6|FND3A_HUMAN;Q17RD7|SYT16_HUMAN;Q641Q2|WAC2A_HUMAN;Q9NQX3|GEPH_HUMAN;Q9HCE6|ARGAL_HUMAN;Q03001|DYST_HUMAN;Q9BX40|LS14B_HUMAN;Q8N684|CPSF7_HUMAN;Q96TA1|NIBA2_HUMAN			DB Search	5 5 2 1 1	LLPGK
LLSGA	21.45	459.269	5	20	5	-11.5876	0.2703	-1.5	460.276	1	14.7257	50200	314000	9291	20240118_IP.raw	1	Q9BWM7|SFXN3_HUMAN;Q9Y219|JAG2_HUMAN;Q8IVB5|LIX1L_HUMAN;A6NGG8|PCARE_HUMAN;Q8N5S1|S2541_HUMAN;Q6N069|NAA16_HUMAN;P42081|CD86_HUMAN;Q8N907|DAND5_HUMAN;O95755|RAB36_HUMAN;Q86VD9|PIGZ_HUMAN;Q8IYT8|ULK2_HUMAN;P24158|PRTN3_HUMAN;P04439|HLAA_HUMAN;P06744|G6PI_HUMAN;O43847|NRDC_HUMAN;Q9BQ24|ZFY21_HUMAN;Q7Z6J0|SH3R1_HUMAN;A6NEQ2|F181B_HUMAN;P35579|MYH9_HUMAN;O95977|S1PR4_HUMAN;Q13426|XRCC4_HUMAN;Q8TF72|S…			DB Search	0 0 46 0 0	LLSGA
LLTEAKPAGPV	50.26	1094.63	11	36.4	11	-6.882	0.2064	1.2	548.325	2	28.3634	227000	1640000	23288	20240118_IP.raw	3	Q9UQB9|AURKC_HUMAN;Q9BZZ2|SN_HUMAN;Q8IYA2|C144C_HUMAN;Q96BZ4|PLD4_HUMAN;O94901|SUN1_HUMAN;P21817|RYR1_HUMAN;Q5VZ46|K1614_HUMAN;Q8TCN5|ZN507_HUMAN;P20963|CD3Z_HUMAN;Q6ZRS2|SRCAP_HUMAN;Q59EK9|RUN3A_HUMAN;Q7Z7C8|TAF8_HUMAN;Q8NC74|RB8NL_HUMAN;Q86VH2|KIF27_HUMAN;Q32NB8|PGPS1_HUMAN;Q9P225|DYH2_HUMAN;P52815|RM12_HUMAN;Q6PJG2|MDEAS_HUMAN;P22492|H1T_HUMAN;Q9H4I2|ZHX3_HUMAN;O94855|SC24D_HUMAN;O14512|SOCS7_…			DeepNovo	0 0 7 7 10 0 0 0 2 0 0	LLTEAKPAGPV
LLTGA	14.75	473.285	5	20	5	21.0355	0.3277	-2.2	474.291	1	50.1091	2370000	8500000	35896	20240118_IP.raw	1	Q8IZU8|DSEL_HUMAN;B3SHH9|TM114_HUMAN;Q7Z7M0|MEGF8_HUMAN;Q6IEE7|T132E_HUMAN;Q6NXE6|ARMC6_HUMAN;Q7Z403|TMC6_HUMAN;Q8IV33|K0825_HUMAN;Q9BTX1|NDC1_HUMAN;Q8N0U7|CA087_HUMAN;Q8IZU3|SYCP3_HUMAN;Q03167|TGBR3_HUMAN;Q8WXG9|AGRV1_HUMAN;Q86VX9|MON1A_HUMAN;O43172|PRP4_HUMAN;P05423|RPC4_HUMAN;Q9BYT1|S17A9_HUMAN;P61803|DAD1_HUMAN;Q8WVX9|FACR1_HUMAN;O75676|KS6A4_HUMAN;P35270|SPRE_HUMAN;Q13275|SEM3F_HUMAN;O14880|…			DB Search	0 0 6 0 0	LLTGA
LLTSNLEPSLR	57.14	1241.7	11	36.4	11	-12.7369	0.5159	7.4	414.91	3	24.8224			20018	20240118_IP.raw	1	Q14789|GOGB1_HUMAN;P35568|IRS1_HUMAN;Q9H9F9|ARP5_HUMAN;P46939|UTRN_HUMAN;Q9BWM7|SFXN3_HUMAN;Q9P2F5|STOX2_HUMAN;O00429|DNM1L_HUMAN;Q9P2H0|CE126_HUMAN;Q15173|2A5B_HUMAN;Q5VZV1|MT21C_HUMAN;O60566|BUB1B_HUMAN;Q2T9J0|TYSD1_HUMAN;Q9ULU8|CAPS1_HUMAN;Q8NGG4|OR8H1_HUMAN;Q96JN8|NEUL4_HUMAN;Q96I59|SYNM_HUMAN;O75122|CLAP2_HUMAN;Q99645|EPYC_HUMAN;Q9HCQ7|NPVF_HUMAN;Q6P0Q8|MAST2_HUMAN;Q8N9N7|LRC57_HUMAN;A2PYH4|…			DeepNovo	0 0 0 0 0 36 95 4 1 1 5	LLTSNLEPSLR
LLVGV	15.46	499.337	5	0	5	28.6492	0.0399	-2.3	500.343	1	75.215	3460000	39500000	57108	20240118_IP.raw	2	Q96JB1|DYH8_HUMAN;P58872|RHBL3_HUMAN;Q9H720|PG2IP_HUMAN;Q9UKG4|S13A4_HUMAN;Q96HA4|CA159_HUMAN;Q8WY22|BRI3B_HUMAN;O95665|NTR2_HUMAN;Q9UJ14|GGT7_HUMAN;Q6ZMB0|B3GN6_HUMAN;Q96DT5|DYH11_HUMAN;Q9UFH2|DYH17_HUMAN;Q9C0G6|DYH6_HUMAN;Q9Y5K3|PCY1B_HUMAN;Q4ZG55|GREB1_HUMAN;Q9NYC9|DYH9_HUMAN;P42701|I12R1_HUMAN;Q9BYW1|GTR11_HUMAN;Q9BX79|STRA6_HUMAN;Q9H790|EXO5_HUMAN;Q7Z3F1|LYCHS_HUMAN			DB Search	0 0 0 0 0	LLVGV
LLVHQL	14.73	721.449	6	33.3	6	-13.4414	0.5957	1.8	361.732	2	25.7859			20900	20240118_IP.raw	1	Q6PF04|ZN613_HUMAN;Q06730|ZN33A_HUMAN;Q76B58|BRNP3_HUMAN;Q6U7Q0|ZN322_HUMAN;Q4V348|Z658B_HUMAN;O75436|VP26A_HUMAN;Q9NV72|ZN701_HUMAN;A6NI28|RHG42_HUMAN;Q5T5D7|ZN684_HUMAN;B7Z6K7|ZN814_HUMAN;Q9HCX3|ZN304_HUMAN;Q6ZMW2|ZN782_HUMAN;Q9P275|UBP36_HUMAN;Q8N184|ZN567_HUMAN;Q86VB7|C163A_HUMAN;O14628|ZN195_HUMAN;P21506|ZNF10_HUMAN;O94892|ZN432_HUMAN;Q5VWK0|NBPF6_HUMAN;Q96RE9|ZN300_HUMAN;P52741|ZN134_HUMAN;…			DeepNovo	0 0 8 7 0 0	LLVHQL
KMQDTTSKF	34.18	1084.52	9	77.8	9	-1.1935	0.2973	-4.1	543.266	2	27.6725			22579	20240118_IP.raw	1	Q9Y2D4|EXC6B_HUMAN;P46939|UTRN_HUMAN;P40145|ADCY8_HUMAN;Q96J84|KIRR1_HUMAN;Q86W92|LIPB1_HUMAN;Q8TAG9|EXOC6_HUMAN;Q9H668|STN1_HUMAN;Q9P1Q0|VPS54_HUMAN;Q9BZD4|NUF2_HUMAN;Q6VY07|PACS1_HUMAN;P78382|S35A1_HUMAN;Q8WZ42|TITIN_HUMAN;Q6NYC1|JMJD6_HUMAN;P0DP24|CALM2_HUMAN;Q13018|PLA2R_HUMAN;Q9BTC0|DIDO1_HUMAN;Q86V87|FHI2B_HUMAN;Q69YN2|C19L1_HUMAN;Q9BSD3|RHNO1_HUMAN;Q01196|RUNX1_HUMAN;Q6ZTR5|CFA47_HUMAN;O75…			DeepNovo	5 0 0 13 2 2 4 5 5	KMQDTTSKF
LMFSP	18.42	593.288	5	20	5	-28.9975	0.2827	2.5	594.297	1	29.2908	6710000	5510000	21139	20240118_IP.raw	2	Q12866|MERTK_HUMAN;Q9C0A6|SETD5_HUMAN;Q9UL01|DSE_HUMAN			DB Search	0 0 12 0 0	LMFSP
LNAKQ	26.57	572.328	5	100	5	-13.514	0.7791	0.5	573.336	1	18.4236	66300	1280000	13596	20240118_IP.raw	3	O60934|NBN_HUMAN;P42694|HELZ_HUMAN			DB Search	5 7 8 10 5	LNAKQ
LNDAQAPKVD	49.48	1069.54	10	50	10	-9.765	0.6255	1	535.778	2	16.0655	601000	5320000	10663	20240118_IP.raw	2	P16402|H13_HUMAN;P52294|IMA5_HUMAN;P47914|RL29_HUMAN;O43781|DYRK3_HUMAN;Q8N8A6|DDX51_HUMAN;O14639|ABLM1_HUMAN;Q9Y2G4|ANKR6_HUMAN;O60684|IMA7_HUMAN;P43403|ZAP70_HUMAN;O43361|ZN749_HUMAN;Q6ZW49|PAXI1_HUMAN;Q9H799|CPLN1_HUMAN;Q96KJ4|MSLNL_HUMAN;Q6PIF6|MYO7B_HUMAN;P01266|THYG_HUMAN;Q96L73|NSD1_HUMAN;Q9NUB1|ACS2L_HUMAN;Q13428|TCOF_HUMAN;O00566|MPP10_HUMAN;P46013|KI67_HUMAN;O43683|BUB1_HUMAN;P27816|MAP…			DeepNovo	0 0 4 4 4 7 3 0 0 0	LNDAQAPKVD
LNIAE	32.18	558.301	5	60	5	-11.4134	0.7546	0.6	559.309	1	27.9875	2220000	16000000	23160	20240118_IP.raw	2	Q96M83|CCDC7_HUMAN;Q9Y2G7|ZFP30_HUMAN;O94823|AT10B_HUMAN;Q9P241|AT10D_HUMAN;O60237|MYPT2_HUMAN;Q9UK61|TASOR_HUMAN;Q13049|TRI32_HUMAN;O15234|CASC3_HUMAN;Q96KP1|EXOC2_HUMAN			DB Search	0 0 88 22 5	LNIAE
LNIWQ	14.77	672.36	5	40	5	-14.8679	0.8084	-3.8	673.364	1	47.4631	555000	2240000	34013	20240118_IP.raw	1	Q9NQG5|RPR1B_HUMAN			DB Search	0 0 19 0 5	LNIWQ
LNLAE	32.18	558.301	5	60	5	-11.2884	0.8182	0.6	559.309	1	27.9875	2220000	16000000	23160	20240118_IP.raw	2	Q9H0F5|RNF38_HUMAN;O00186|STXB3_HUMAN;Q5T8I3|EEIG2_HUMAN;O95714|HERC2_HUMAN;Q6ZUT3|FRMD7_HUMAN;Q7L0R7|RNF44_HUMAN;P42345|MTOR_HUMAN;Q9UH62|ARMX3_HUMAN;Q9BY11|PACN1_HUMAN;Q16570|ACKR1_HUMAN;Q9NPH2|INO1_HUMAN;Q9BYK8|HELZ2_HUMAN;P0DV77|TPRX2_HUMAN;Q14392|LRC32_HUMAN;Q9UKL4|CXD2_HUMAN;Q9UPN3|MACF1_HUMAN;P36956|SRBP1_HUMAN;Q92845|KIFA3_HUMAN;Q5T9C2|EEIG1_HUMAN;Q6P1N9|TATD1_HUMAN;A0A1B0GVH7|IQCM_HUMAN			DB Search	0 0 88 22 5	LNLAE
LNLWQ	14.77	672.36	5	40	5	-18.3978	0.7586	-3.8	673.364	1	47.4631	555000	2240000	34013	20240118_IP.raw	1	Q8N7B9|EFCB3_HUMAN;Q9UPN6|SCAF8_HUMAN;O95104|SCAF4_HUMAN			DB Search	0 0 19 0 5	LNLWQ
KNAVTNKTD	46.55	989.514	9	88.9	9	-16.9746	0.3546	6	495.767	2	13.7062			8259	20240118_IP.raw	1	O95436|NPT2B_HUMAN;O15118|NPC1_HUMAN;Q9NW08|RPC2_HUMAN;P07910|HNRPC_HUMAN;Q9Y3A2|UTP11_HUMAN;O15015|ZN646_HUMAN;P0C7P4|UCRIL_HUMAN;Q5T6X5|GPC6A_HUMAN;P17181|INAR1_HUMAN;Q96PD7|DGAT2_HUMAN;Q14289|FAK2_HUMAN;Q9BXI3|5NT1A_HUMAN;Q504Y2|PKDCC_HUMAN;Q12774|ARHG5_HUMAN;P41970|ELK3_HUMAN;Q9HAU8|RNPL1_HUMAN;P20742|PZP_HUMAN;Q5VYJ5|MALR1_HUMAN;Q8N103|TAGAP_HUMAN;O95359|TACC2_HUMAN;Q9UIQ6|LCAP_HUMAN;Q8N163|…			DeepNovo	5 10 0 29 33 15 10 7 5	KNAVTNKTD
LPAPLER	19.02	794.465	7	57.1	7	-12.1165	0.7964	0.3	398.24	2	18.4236	174000	1300000	13681	20240118_IP.raw	3	P29728|OAS2_HUMAN;P48145|NPBW1_HUMAN;O60809|PRA10_HUMAN;Q3ZCQ3|F174B_HUMAN;C9JLR9|ZFTA_HUMAN;Q99853|FOXB1_HUMAN;Q6UWM9|UD2A3_HUMAN;O00459|P85B_HUMAN;A6NFI3|ZN316_HUMAN;O43747|AP1G1_HUMAN;O43451|MGA_HUMAN;A6H8Y1|BDP1_HUMAN;O43432|IF4G3_HUMAN;Q9Y5Y3|GPR45_HUMAN;O95388|CCN4_HUMAN;P46721|SO1A2_HUMAN;Q5VWM4|PRAM8_HUMAN;Q8WWY3|PRP31_HUMAN;O43824|GTPB6_HUMAN;Q9NQ79|CRAC1_HUMAN;O95522|PRA12_HUMAN;Q8N7U7|…			DeepNovo	5 40 40 0 0 0 4	LPAPLER
LPEKTR	19.78	742.434	6	50	6	-16.1539	0.5648	0.8	372.224	2	9.6861	192000	1470000	3651	20240118_IP.raw	1	Q9UKV3|ACINU_HUMAN;Q8N1Q8|THEM5_HUMAN;O60437|PEPL_HUMAN;Q6P179|ERAP2_HUMAN;P14210|HGF_HUMAN;P46939|UTRN_HUMAN;Q15067|ACOX1_HUMAN;Q9C0D2|CE295_HUMAN;Q9ULH0|KDIS_HUMAN;Q53SF7|COBL1_HUMAN;Q6PCB5|RSBNL_HUMAN;Q4L235|ACSF4_HUMAN;Q8NFM4|ADCY4_HUMAN;P82933|RT09_HUMAN;Q5VYM1|CI131_HUMAN;Q9H270|VPS11_HUMAN;Q2T9L4|INSY1_HUMAN;Q9H074|PAIP1_HUMAN;Q13410|BT1A1_HUMAN;Q13415|ORC1_HUMAN;Q7Z553|MDGA2_HUMAN;P0DL12|…			DeepNovo	5 22 11 1 1 1	LPEKTR
LPESV	15.2	543.29	5	0	5	11.4272	0.1709	0.4	544.298	1	48.2204	1350000	4910000	34849	20240118_IP.raw	1	Q5H9T9|FSCB_HUMAN;Q9HCU4|CELR2_HUMAN;Q9BXM7|PINK1_HUMAN;Q03164|KMT2A_HUMAN;Q7Z401|MYCPP_HUMAN			DB Search	0 0 0 0 0	LPESV
LPGAT	23.3	457.254	5	60	5	0.4072	0.0465	-1.5	458.26	1	26.824	18200000	54800000	21900	20240118_IP.raw	4	Q8N5X7|IF4E3_HUMAN;P36897|TGFR1_HUMAN;Q14162|SREC_HUMAN;Q86UL8|MAGI2_HUMAN;Q9NX07|TSAP1_HUMAN;P01130|LDLR_HUMAN;P57764|GSDMD_HUMAN;Q8NBV8|SYT8_HUMAN;Q9NP87|DPOLM_HUMAN;Q9ULI4|KI26A_HUMAN;Q9P2N6|KANL3_HUMAN;O15230|LAMA5_HUMAN			DB Search	0 0 2 2 4	LPGAT
LPIAG	21.08	469.29	5	60	5	-22.7091	0.4667	0.7	470.298	1	16.3759	244000	7760000	11247	20240118_IP.raw	6	O75427|LRCH4_HUMAN;Q9H694|BICC1_HUMAN;P35555|FBN1_HUMAN;Q5PRF9|SMAG2_HUMAN			DB Search	5 10 13 0 0	LPIAG
LPKAGGYL	37.23	817.47	8	37.5	8	-10.4749	0.2435	1.6	409.743	2	22.2504			17495	20240118_IP.raw	1	Q86V42|F124A_HUMAN;O15031|PLXB2_HUMAN;P23246|SFPQ_HUMAN;Q7Z7H8|RM10_HUMAN;P21817|RYR1_HUMAN;O14727|APAF_HUMAN;Q8IW41|MAPK5_HUMAN;Q9NQV7|PRDM9_HUMAN;P10588|NR2F6_HUMAN;Q8TDV0|GP151_HUMAN;Q8N4C8|MINK1_HUMAN;P33316|DUT_HUMAN;Q14667|BLTP2_HUMAN;O43365|HXA3_HUMAN;Q5SXM2|SNPC4_HUMAN;Q9Y572|RIPK3_HUMAN;Q6PRD1|GP179_HUMAN;Q9Y6Q2|STON1_HUMAN;Q8IZF4|AGRG5_HUMAN;Q09019|DMWD_HUMAN;Q9Y4B5|MTCL1_HUMAN;Q9BV94|E…			DeepNovo	5 0 0 0 0 0 3 3	LPKAGGYL
LPLAG	21.08	469.29	5	60	5	-23.0285	0.4873	0.7	470.298	1	16.3759	244000	7760000	11247	20240118_IP.raw	6	Q8NBP7|PCSK9_HUMAN;Q6ZW13|CP086_HUMAN;Q9NZU1|FLRT1_HUMAN;Q9BX95|SGPP1_HUMAN;Q9HBX8|LGR6_HUMAN;Q16799|RTN1_HUMAN;Q13410|BT1A1_HUMAN;Q9H324|ATS10_HUMAN;Q96EK9|KTI12_HUMAN;P52954|LBX1_HUMAN;O00292|LFTY2_HUMAN;Q6F5E8|CARL2_HUMAN;P21675|TAF1_HUMAN;Q2VPB7|AP5B1_HUMAN;O15016|TRI66_HUMAN;Q9HA38|ZMAT3_HUMAN;Q9Y4C4|MFHA1_HUMAN;Q9Y6M1|IF2B2_HUMAN;Q9P2H5|UBP35_HUMAN;Q9H5Z6|F124B_HUMAN;Q96ES6|MFSD3_HUMAN;Q9GZ…			DB Search	5 10 13 0 0	LPLAG
LPLQHQD	33.09	849.434	7	71.4	7	-13.9488	0.4736	0.3	425.725	2	11.711	333000	1720000	5897	20240118_IP.raw	1	P78406|RAE1L_HUMAN;Q8WZ64|ARAP2_HUMAN;A8MV65|VGLL3_HUMAN;Q15650|TRIP4_HUMAN;Q9H799|CPLN1_HUMAN;Q5T3U5|MRP7_HUMAN;P36952|SPB5_HUMAN;Q03721|KCNC4_HUMAN;O75072|FKTN_HUMAN;Q9NSG2|FIRRM_HUMAN;Q9Y4A5|TRRAP_HUMAN;O95396|MOCS3_HUMAN;P02768|ALBU_HUMAN;Q4G112|HSF5_HUMAN;A6NHR9|SMHD1_HUMAN;Q8IUS5|EPHX4_HUMAN;Q9BY66|KDM5D_HUMAN;Q9H3S7|PTN23_HUMAN;Q96JB1|DYH8_HUMAN;O95567|CV031_HUMAN;Q5VWQ0|RSBN1_HUMAN;Q14004…			DeepNovo	5 20 11 11 5 0 0	LPLQHQD
LPLVDTH	31.88	793.433	7	100	7	-12.3153	0.5036	-0.1	397.724	2	26.6096	621000	1780000	21487	20240118_IP.raw	1	P08670|VIME_HUMAN			DB Search	5 50 47 18 18 17 5	LPLVDTH
KPM(+15.99)M(+15.99)PPHHL	40.46	1118.54	9	55.6	9	-13.1569	0.6725	-0.3	373.853	3	16.3918			11295	20240118_IP.raw	1	P05412|JUN_HUMAN;Q92859|NEO1_HUMAN;Q9Y6I3|EPN1_HUMAN;Q5JSZ5|PRC2B_HUMAN;P00750|TPA_HUMAN;Q99743|NPAS2_HUMAN;P0C874|S31D3_HUMAN;P35968|VGFR2_HUMAN;Q99217|AMELX_HUMAN;Q2VWP7|PRTG_HUMAN;O43920|NDUS5_HUMAN;Q9BX97|PLVAP_HUMAN;Q9Y2K5|R3HD2_HUMAN;Q96NU1|SAM11_HUMAN;P41225|SOX3_HUMAN;Q86U86|PB1_HUMAN;P56470|LEG4_HUMAN;Q6ZQQ2|S31D1_HUMAN;Q6ZUB0|S31D4_HUMAN	Oxidation (M); Oxidation (M)	M3:Oxidation (M):1001.00;M4:Oxidation (M):1001.00	DeepNovo	5 4 0 0 6 6 6 0 0	KPM(+15.99)M(+15.99)PPHHL
LPLVDTHSKR	53.41	1164.66	10	50	10	-23.7654	0.4484	1.5	389.228	3	14.6348	41800	946000	9368	20240118_IP.raw	5	P08670|VIME_HUMAN			DB Search	0 0 0 18 18 11 11 0 0 5	LPLVDTHSKR
KPMMPPHHL	24.67	1086.55	9	66.7	9	-14.5115	0.5283	0.1	363.19	3	11.3285	948000	3950000	6012	20240118_IP.raw	1	P05412|JUN_HUMAN;Q92859|NEO1_HUMAN;Q9Y6I3|EPN1_HUMAN;Q5JSZ5|PRC2B_HUMAN;P00750|TPA_HUMAN;Q99743|NPAS2_HUMAN;P0C874|S31D3_HUMAN;P35968|VGFR2_HUMAN;Q99217|AMELX_HUMAN;Q2VWP7|PRTG_HUMAN;O43920|NDUS5_HUMAN;Q9BX97|PLVAP_HUMAN;Q9Y2K5|R3HD2_HUMAN;Q96NU1|SAM11_HUMAN;P41225|SOX3_HUMAN;Q86U86|PB1_HUMAN;P56470|LEG4_HUMAN;Q6ZQQ2|S31D1_HUMAN;Q6ZUB0|S31D4_HUMAN			DeepNovo	5 0 0 0 11 9 9 5 5	KPMMPPHHL
LPNIP	24.93	552.327	5	20	5	-7.9914	0.3085	1	553.335	1	31.8452	567000	3120000	25559	20240118_IP.raw	2	Q96N23|CFA54_HUMAN;P02786|TFR1_HUMAN;Q13542|4EBP2_HUMAN;Q6WRI0|IGS10_HUMAN;Q8NBR9|CK072_HUMAN;Q8IV53|DEN1C_HUMAN			DB Search	3 1 1 0 0	LPNIP
LPNIT	23.85	556.322	5	100	5	-6.0586	0.7376	1.6	557.33	1	31.3603	881000	1650000	25279	20240118_IP.raw	1	Q96AA3|RFT1_HUMAN;Q9UKV0|HDAC9_HUMAN;Q13255|GRM1_HUMAN;Q9P217|ZSWM5_HUMAN;A6NMS7|L37A1_HUMAN;Q7RTX1|TS1R1_HUMAN;P14410|SUIS_HUMAN;Q13507|TRPC3_HUMAN;Q99571|P2RX4_HUMAN;P41594|GRM5_HUMAN;A6NM11|L37A2_HUMAN;Q14833|GRM4_HUMAN;P34981|TRFR_HUMAN;P56524|HDAC4_HUMAN;O60309|L37A3_HUMAN			DB Search	5 2 6 29 5	LPNIT
LPNLP	24.93	552.327	5	20	5	-8.1861	0.3228	1	553.335	1	31.8452	567000	3120000	25559	20240118_IP.raw	2	Q9H8Y8|GORS2_HUMAN;Q9H6S1|AZI2_HUMAN;Q7Z6Z7|HUWE1_HUMAN;Q9H9V9|JMJD4_HUMAN;Q5VZP5|STYL2_HUMAN;Q9BT78|CSN4_HUMAN;Q9NUJ7|PLCX1_HUMAN;Q8N895|ZN366_HUMAN;Q14966|ZN638_HUMAN;Q9NZ53|PDXL2_HUMAN;Q53H96|P5CR3_HUMAN			DB Search	3 1 1 0 0	LPNLP
LPNLT	23.85	556.322	5	100	5	-6.0597	0.7677	1.6	557.33	1	31.3603	881000	1650000	25279	20240118_IP.raw	1	B2RXH2|KDM4E_HUMAN;Q9NSC7|SIA7A_HUMAN;Q92688|AN32B_HUMAN;Q7Z7G8|VP13B_HUMAN;Q8N412|STPG2_HUMAN;Q99442|SEC62_HUMAN;Q9HCJ5|ZSWM6_HUMAN;O60258|FGF17_HUMAN;P56373|P2RX3_HUMAN;Q7Z408|CSMD2_HUMAN;Q9C0I9|LRC27_HUMAN;Q9H2X0|CHRD_HUMAN;Q13049|TRI32_HUMAN;Q86VR8|FJX1_HUMAN;Q5VV67|PPRC1_HUMAN;Q9H8X2|IPPK_HUMAN;Q8N461|FXL16_HUMAN;Q9H221|ABCG8_HUMAN;P41180|CASR_HUMAN			DB Search	5 2 6 29 5	LPNLT
KSAPLASKE	41.95	929.518	9	77.8	9	-15.7428	0.3092	-6.3	465.763	2	15.7858			10600	20240118_IP.raw	1	Q92743|HTRA1_HUMAN;Q9NZJ0|DTL_HUMAN;Q9ULD5|ZN777_HUMAN;Q8N7P3|CLD22_HUMAN;Q12837|PO4F2_HUMAN;Q15545|TAF7_HUMAN;Q9UN88|GBRT_HUMAN;P16157|ANK1_HUMAN;Q96EY1|DNJA3_HUMAN;B1ANS9|WDR64_HUMAN;Q8N7U6|EFHB_HUMAN;O60861|GAS7_HUMAN;Q13535|ATR_HUMAN;Q9UGL1|KDM5B_HUMAN;Q02790|FKBP4_HUMAN;Q8IWZ3|ANKH1_HUMAN;Q9BXT4|TDRD1_HUMAN;Q9H254|SPTN4_HUMAN;Q9C004|SPY4_HUMAN;P05161|ISG15_HUMAN;Q96RK0|CIC_HUMAN;Q9BSJ2|GCP2_…			DeepNovo	5 23 11 0 0 31 23 5 5	KSAPLASKE
LPPPPAAPREPA	30.84	1211.67	12	41.7	12	-5.3099	0.611	0.9	606.841	2	26.792	134000	790000	21906	20240118_IP.raw	3	P10253|LYAG_HUMAN			DB Search	5 67 24 18 12 0 0 0 0 0 0 0	LPPPPAAPREPA
LPPPPPP	36.04	713.411	7	14.3	7	-13.0878	0.6218	-4.6	714.415	1	24.8246	519000	4910000	19639	20240118_IP.raw	6	Q9Y520|PRC2C_HUMAN;P52952|NKX25_HUMAN;Q96HR8|NAF1_HUMAN;P46939|UTRN_HUMAN;Q8ND23|CARL3_HUMAN;Q9Y6X0|SETBP_HUMAN;C9JLR9|ZFTA_HUMAN;Q7Z7A4|PXK_HUMAN;Q96JH7|VCIP1_HUMAN;Q8NDT2|RB15B_HUMAN;Q9BYE0|HES7_HUMAN;Q9NRF2|SH2B1_HUMAN;P48023|TNFL6_HUMAN;Q9UKZ4|TEN1_HUMAN;P84550|SKOR1_HUMAN;B1AL46|NTM2E_HUMAN;O14669|TMG2_HUMAN;Q12857|NFIA_HUMAN;Q8NGU9|GP150_HUMAN;P42768|WASP_HUMAN;Q2VWA4|SKOR2_HUMAN;O14512|SOC…			DB Search	0 0 0 0 8 0 0	LPPPPPP
LPPTALVDTHS	50.75	1149.6	11	36.4	11	-10.1027	0.5269	-4.5	384.207	3	29.0667	117000	1450000	23564	20240118_IP.raw	4	Q15436|SC23A_HUMAN;P32926|DSG3_HUMAN;Q9UBT6|POLK_HUMAN;Q6DN72|FCRL6_HUMAN;Q58FF7|H90B3_HUMAN;Q96P70|IPO9_HUMAN;Q96NH3|BROMI_HUMAN;P07339|CATD_HUMAN;Q9Y5Q0|FADS3_HUMAN;Q92546|RGP1_HUMAN;P0DJD8|PEPA3_HUMAN;P04114|APOB_HUMAN;Q00597|FANCC_HUMAN;Q9Y2K7|KDM2A_HUMAN;Q70YC5|ZN365_HUMAN;Q5JQD4|PYY3_HUMAN;Q96HH9|GRM2B_HUMAN;Q9Y2T3|GUAD_HUMAN;Q495D7|CL036_HUMAN;Q8WXX7|AUTS2_HUMAN;P0DJD9|PEPA5_HUMAN;Q9Y2B5|V…			DeepNovo	0 0 0 0 0 9 5 5 9 0 0	LPPTALVDTHS
KSRRGDLRT	38.92	1087.62	9	66.7	9	-4.4103	0.1048	7.1	544.822	2	27.8997			22766	20240118_IP.raw	2	Q8NI38|IKBD_HUMAN;P24821|TENA_HUMAN;Q8IYL2|TRM44_HUMAN;Q15413|RYR3_HUMAN;P07101|TY3H_HUMAN;Q92824|PCSK5_HUMAN;Q8TDU6|GPBAR_HUMAN;O95425|SVIL_HUMAN;Q9H6R4|NOL6_HUMAN;Q5BKX5|ACTMP_HUMAN;Q15003|CND2_HUMAN;P29400|CO4A5_HUMAN;P33992|MCM5_HUMAN;Q92621|NU205_HUMAN;P26640|SYVC_HUMAN;O14503|BHE40_HUMAN;Q6UW60|PCSK4_HUMAN;Q6ZV80|CB091_HUMAN;P51532|SMCA4_HUMAN;Q5VTE6|ANGE2_HUMAN;Q5TGL8|PXDC1_HUMAN;Q9NV70|EX…			DeepNovo	5 13 0 0 0 3 4 3 3	KSRRGDLRT
LPRVT	17.81	584.365	5	0	5	-3.1621	0.4146	5.6	585.375	1	24.0998	162000	479000	19570	20240118_IP.raw	1	Q8TCB6|O51E1_HUMAN;Q6UWL6|KIRR2_HUMAN;Q4G0T1|SRCRM_HUMAN;Q9H9J4|UBP42_HUMAN;P07202|PERT_HUMAN;P11926|DCOR_HUMAN;Q4G0P3|HYDIN_HUMAN;Q00403|TF2B_HUMAN;Q99575|POP1_HUMAN;O43312|MTSS1_HUMAN;Q8NGD3|OR4K5_HUMAN			DB Search	0 0 0 0 1	LPRVT
KSSSDVLPK	50.26	959.529	9	88.9	9	-13.2126	0.3196	-6.3	480.769	2	16.0873			10944	20240118_IP.raw	1	P42765|THIM_HUMAN;Q9ULB1|NRX1A_HUMAN;Q6PEV8|F199X_HUMAN;Q9UGU5|HMGX4_HUMAN;Q9P1Q0|VPS54_HUMAN;P48436|SOX9_HUMAN;Q8TBZ2|MYBPP_HUMAN;A4D0S4|LAMB4_HUMAN;Q9H0J9|PAR12_HUMAN;Q8NA75|DC4L2_HUMAN;Q09028|RBBP4_HUMAN;Q8TC57|M1AP_HUMAN;Q5T2E6|ARMD3_HUMAN;Q96SD1|DCR1C_HUMAN;Q68CZ2|TENS3_HUMAN;Q96P50|ACAP3_HUMAN;Q86YV5|PRAG1_HUMAN;P26012|ITB8_HUMAN;Q13480|GAB1_HUMAN;Q9Y4C0|NRX3A_HUMAN;Q9Y450|HBS1L_HUMAN;Q1657…			DeepNovo	5 0 12 6 6 8 12 2 2	KSSSDVLPK
LPTRAAPP	25.29	821.476	8	0	8	-12.9268	0.1857	2.7	411.746	2	12.5285			6903	20240118_IP.raw	1	Q8NAA4|A16L2_HUMAN;P10619|PPGB_HUMAN;Q86V42|F124A_HUMAN;Q9Y6N1|COX11_HUMAN;Q9NY64|SL2A8_HUMAN;Q9BUE6|ISCA1_HUMAN;O60486|PLXC1_HUMAN;Q15120|PDK3_HUMAN;P35913|PDE6B_HUMAN;P50406|5HT6R_HUMAN;Q99501|GA2L1_HUMAN;Q99698|LYST_HUMAN;Q9C005|DPY30_HUMAN;Q9H0K1|SIK2_HUMAN;Q96RK0|CIC_HUMAN;O95793|STAU1_HUMAN;Q6STE5|SMRD3_HUMAN;Q9C0B7|TNG6_HUMAN;Q14767|LTBP2_HUMAN;P29120|NEC1_HUMAN;Q8TF72|SHRM3_HUMAN;Q6PJ61|F…			DeepNovo	0 0 0 0 0 0 0 0	LPTRAAPP
LPVPQ	26.17	552.327	5	100	5	-17.627	0.9488	1	553.335	1	21.756	2270000	15300000	17016	20240118_IP.raw	3	Q13495|MAMD1_HUMAN;Q9BSG1|ZNF2_HUMAN;Q9P2N5|RBM27_HUMAN;P05814|CASB_HUMAN;O94829|IPO13_HUMAN;Q9C0E4|GRIP2_HUMAN;Q76L83|ASXL2_HUMAN;A7KAX9|RHG32_HUMAN;Q6Q795|VBPC1_HUMAN;Q08999|RBL2_HUMAN;Q9UPM8|AP4E1_HUMAN;Q9UGK8|SRGEF_HUMAN;Q9HAY2|MAGF1_HUMAN;P61129|ZC3H6_HUMAN;Q7Z4V0|ZN438_HUMAN;Q6NUN0|ACSM5_HUMAN;O00154|BACH_HUMAN;Q6P531|GGT6_HUMAN			DB Search	5 5 10 3 3	LPVPQ
KYISGPHEL	60.14	1042.54	9	88.9	9	-6.7869	0.5889	1	522.28	2	19.348	825000	2480000	14737	20240118_IP.raw	1	P49454|CENPF_HUMAN			DB Search	5 45 29 9 5 5 0 26 5	KYISGPHEL
LQPEV	24.34	584.317	5	40	5	-11.5314	0.9116	1	585.325	1	21.6281	3520000	20800000	16879	20240118_IP.raw	8	P38398|BRCA1_HUMAN;Q2KJY2|KI26B_HUMAN;Q9ULP9|TBC24_HUMAN;Q2NL68|PRSR3_HUMAN;Q53F39|MPPE1_HUMAN;P31276|HXC13_HUMAN;Q9H5V8|CDCP1_HUMAN;P21589|5NTD_HUMAN;Q9H799|CPLN1_HUMAN;P17022|ZNF18_HUMAN;Q9BXM0|PRAX_HUMAN;Q86Y33|CD20B_HUMAN;Q9H8H0|NOL11_HUMAN;O00237|RN103_HUMAN;Q96QH2|PRAM_HUMAN			DB Search	1 1 2 0 2	LQPEV
LQSLKDDPS	40.31	1001.5	9	44.4	9	-12.197	0.4087	1.1	501.759	2	13.4399	1570000	18900000	7977	20240118_IP.raw	2	P0CB33|ZN735_HUMAN;P35222|CTNB1_HUMAN;P98194|AT2C1_HUMAN;P20929|NEBU_HUMAN;Q9NW82|WDR70_HUMAN;Q7Z3B3|KANL1_HUMAN;Q96IC2|REXO5_HUMAN;Q9H6V9|LDAH_HUMAN;Q03938|ZNF90_HUMAN;Q96R06|SPAG5_HUMAN;O75071|EFC14_HUMAN;Q6UWY5|OLFL1_HUMAN;Q8N412|STPG2_HUMAN;Q9Y5E7|PCDB2_HUMAN;Q7Z6W1|TMCO2_HUMAN;A4UGR9|XIRP2_HUMAN;Q6ZN08|ZNF66_HUMAN;Q05513|KPCZ_HUMAN;Q709C8|VP13C_HUMAN;P55769|NH2L1_HUMAN;A6NCI4|VWA3A_HUMAN;Q9N…			DeepNovo	5 10 10 10 0 0 1 0 0	LQSLKDDPS
LQSTEQLSP	44.95	1001.5	9	33.3	9	-20.9195	0.1937	0.7	501.759	2	13.2291	2080000	21200000	7704	20240118_IP.raw	4	O95819|M4K4_HUMAN;Q9NRX4|PHP14_HUMAN;Q08495|DEMA_HUMAN;Q8TCN5|ZN507_HUMAN;Q9H4D0|CSTN2_HUMAN;Q96JH7|VCIP1_HUMAN;P02647|APOA1_HUMAN;Q5THR3|EFCB6_HUMAN;Q9HCM3|K1549_HUMAN;Q0JRZ9|FCHO2_HUMAN;Q9ULL0|K1210_HUMAN;P48436|SOX9_HUMAN;A6NGB0|T191C_HUMAN;A8MTT3|CEBOS_HUMAN;Q86YV9|HPS6_HUMAN;Q4VCS5|AMOT_HUMAN;Q9C093|SPEF2_HUMAN;Q9UNA1|RHG26_HUMAN;P06276|CHLE_HUMAN;P0CI26|TR49C_HUMAN;P0C860|MS3L2_HUMAN;Q9NXL9…			DeepNovo	5 12 8 0 0 0 0 0 0	LQSTEQLSP
KYLSLGAHF	39.67	1034.55	9	55.6	9	-2.1307	0.5196	-6.8	518.281	2	37.2753			28964	20240118_IP.raw	1	P49069|CAMLG_HUMAN;P02792|FRIL_HUMAN;P35503|UD13_HUMAN;O14654|IRS4_HUMAN;P06858|LIPL_HUMAN;P36955|PEDF_HUMAN;Q96EW2|HBAP1_HUMAN;Q6UWR7|ENPP6_HUMAN;P22309|UD11_HUMAN;Q9H1N7|S35B3_HUMAN;Q86U17|SPA11_HUMAN;P05154|IPSP_HUMAN;O75298|RTN2_HUMAN;A6NKW6|SHL2B_HUMAN;Q14161|GIT2_HUMAN;Q13370|PDE3B_HUMAN;P22888|LSHR_HUMAN;Q6UB98|ANR12_HUMAN;Q9Y258|CCL26_HUMAN;O60512|B4GT3_HUMAN;Q9UIQ6|LCAP_HUMAN;O15455|TLR3…			DeepNovo	5 14 7 4 0 0 5 0 0	KYLSLGAHF
KYRDPPFPK	33.72	1146.62	9	55.6	9	-11.5804	0.6027	-7.3	383.211	3	14.0231			8623	20240118_IP.raw	1	Q9BXP8|PAPP2_HUMAN;Q9ULL5|PRR12_HUMAN;P10070|GLI2_HUMAN;Q9NQL9|DMRT3_HUMAN;Q9UK33|ZN580_HUMAN;A0A1B0GWB2|PRT1B_HUMAN;Q6ZN17|LN28B_HUMAN;Q32M45|ANO4_HUMAN;Q14679|TTLL4_HUMAN;Q01974|ROR2_HUMAN;Q13614|MTMR2_HUMAN;Q96HQ2|C2AIL_HUMAN;Q9BZF2|OSBL7_HUMAN;Q7Z7G1|CLNK_HUMAN;Q5VZK9|CARL1_HUMAN;Q8WZ42|TITIN_HUMAN;Q8NAB2|KBTB3_HUMAN;Q6ZUB1|S31E1_HUMAN;O14917|PCD17_HUMAN;O00408|PDE2A_HUMAN			DeepNovo	4 0 0 0 0 12 12 6 5	KYRDPPFPK
LRDNLTL	21.18	843.481	7	71.4	7	-3.7001	0.748	0.8	422.748	2	31.3893	6160000	24200000	25517	20240118_IP.raw	1	Q04917|1433F_HUMAN;Q9NY91|SC5A4_HUMAN;Q6GYQ0|RGPA1_HUMAN;Q6ZS30|NBEL1_HUMAN;Q14410|GLPK2_HUMAN;Q9NV58|RN19A_HUMAN;Q86UL8|MAGI2_HUMAN;Q9Y6P5|SESN1_HUMAN;O95858|TSN15_HUMAN;Q5T3U5|MRP7_HUMAN;P09884|DPOLA_HUMAN;P0C6S8|LIGO3_HUMAN;Q6UWZ7|ABRX1_HUMAN;Q75QN2|INT8_HUMAN;P32189|GLPK_HUMAN;Q13740|CD166_HUMAN;Q5JV73|FRPD3_HUMAN;P31947|1433S_HUMAN;P49589|SYCC_HUMAN;Q902F8|ENK8_HUMAN;P09564|CD7_HUMAN;O75128|…			DeepNovo	1 0 2 3 69 49 5	LRDNLTL
LREGGGL	22.57	700.387	7	28.6	7	-14.386	0.69	2.1	351.201	2	13.1403	34500	993000	7589	20240118_IP.raw	3	Q17R98|ZN827_HUMAN;P48637|GSHB_HUMAN;P59046|NAL12_HUMAN;Q6WKZ4|RFIP1_HUMAN;Q8IVL5|P3H2_HUMAN;Q8IU80|TMPS6_HUMAN;Q96L46|CPNS2_HUMAN;P43699|NKX21_HUMAN;Q9NUG4|CCM2L_HUMAN;Q8TAQ2|SMRC2_HUMAN;Q9BZK7|TBL1R_HUMAN;P58505|CU058_HUMAN;O15066|KIF3B_HUMAN;P58012|FOXL2_HUMAN;Q9ULU8|CAPS1_HUMAN;Q9C0A1|ZFHX2_HUMAN;Q9UK96|FBX10_HUMAN;Q9H0A0|NAT10_HUMAN;Q02779|M3K10_HUMAN;Q15751|HERC1_HUMAN;O43541|SMAD6_HUMAN;O6…			DeepNovo	3 0 0 0 0 0 5	LREGGGL
LRELKPVLSQG	48.07	1238.73	11	9.1	11	-5.2639	0.604	1	620.375	2	25.334	56800	1420000	20399	20240118_IP.raw	2	O00203|AP3B1_HUMAN			DB Search	0 0 0 0 0 0 0 17 0 0 0	LRELKPVLSQG
LRFDKE	18.14	806.429	6	66.7	6	-12.1101	0.0505	1.2	404.222	2	15.2068	3580	84200	9948	20240118_IP.raw	1	P98160|PGBM_HUMAN;P26378|ELAV4_HUMAN;Q14576|ELAV3_HUMAN;Q12926|ELAV2_HUMAN;Q8NBD8|T229B_HUMAN;P43088|PF2R_HUMAN;Q00597|FANCC_HUMAN;Q9Y3M8|STA13_HUMAN;Q9NY27|PP4R2_HUMAN;Q9H330|TM245_HUMAN;O14772|FPGT_HUMAN;A6NFT4|CFA73_HUMAN;Q9HBI6|CP4FB_HUMAN;Q15717|ELAV1_HUMAN;Q05397|FAK1_HUMAN;Q8IWZ6|BBS7_HUMAN;Q86VR7|VS10L_HUMAN;Q8NB90|AFG2A_HUMAN;Q13315|ATM_HUMAN;Q8NCD3|HJURP_HUMAN;Q16706|MA2A1_HUMAN;Q96BY6|…			DeepNovo	0 0 22 16 16 5	LRFDKE
LRFPGQLNA	44.06	1014.56	9	44.4	9	2.2533	0.7832	1.1	508.288	2	40.0989	1270000	6720000	30328	20240118_IP.raw	2	P68371|TBB4B_HUMAN;Q13509|TBB3_HUMAN;Q9BUF5|TBB6_HUMAN;Q3ZCM7|TBB8_HUMAN;Q9H4B7|TBB1_HUMAN;Q9BVA1|TBB2B_HUMAN;Q13885|TBB2A_HUMAN;P07437|TBB5_HUMAN;A6NNZ2|TBB8B_HUMAN;P04350|TBB4A_HUMAN			DB Search	5 0 6 0 0 10 50 0 0	LRFPGQLNA
LRGENL	23.24	700.387	6	66.7	6	-15.1561	0.7685	2.1	351.201	2	13.1403	34500	331000	7530	20240118_IP.raw	1	O76003|GLRX3_HUMAN;Q9BV40|VAMP8_HUMAN;Q8N5C6|SRBD1_HUMAN;Q5VVM6|CCD30_HUMAN;P14678|RSMB_HUMAN;Q86VB7|C163A_HUMAN;Q9HCM2|PLXA4_HUMAN;O43776|SYNC_HUMAN;P63162|RSMN_HUMAN;Q9NVR2|INT10_HUMAN;Q96KP1|EXOC2_HUMAN;Q86SE9|PCGF5_HUMAN;O14559|RHG33_HUMAN;Q12889|OVGP1_HUMAN;Q6ZVX9|PAQR9_HUMAN;Q9UK32|KS6A6_HUMAN;P83369|LSM11_HUMAN;Q5HYW3|RTL5_HUMAN;Q6UXB8|PI16_HUMAN;Q68CZ1|FTM_HUMAN;P30622|CLIP1_HUMAN;Q68DQ2|…			DeepNovo	0 0 4 4 34 5	LRGENL
LRVAPEEHPV	36.62	1145.62	10	20	10	-8.211	0.7637	2	382.881	3	17.2871	5790	169000	12285	20240118_IP.raw	1	P60709|ACTB_HUMAN;A5A3E0|POTEF_HUMAN;P63261|ACTG_HUMAN			DB Search	0 0 35 39 0 0 0 0 0 0	LRVAPEEHPV
KYTPDAMLH	39.1	1090.51	9	77.8	9	-15.8683	0.6236	-8.8	364.508	3	10.2407	5210	76900	4321	20240118_IP.raw	1	Q75N90|FBN3_HUMAN;P02792|FRIL_HUMAN;O43251|RFOX2_HUMAN;Q96RY7|IF140_HUMAN;Q53H47|SETMR_HUMAN;Q9NXC5|MIOS_HUMAN;Q8N4X5|AF1L2_HUMAN;Q16288|NTRK3_HUMAN;Q9UMZ2|SYNRG_HUMAN	Oxidation (M)	M7:Oxidation (M):1001.00	DeepNovo	5 11 11 17 0 0 24 3 3	KYTPDAM(+15.99)LH
LRWDL	16.15	701.386	5	60	5	-31.7039	0.8093	6.7	351.703	2	13.1398	27200	485000	7530	20240118_IP.raw	2	Q8WXH2|JPH3_HUMAN;O00189|AP4M1_HUMAN;Q9BYT8|NEUL_HUMAN;P52888|THOP1_HUMAN;Q92817|EVPL_HUMAN			DB Search	0 0 7 34 5	LRWDL
LSAGT	16.49	447.233	5	0	5	-2.4458	0.4908	-1.6	448.239	1	23.5803	480000	605000	20257	20240118_IP.raw	1	P55198|AF17_HUMAN;Q6PIJ6|FBX38_HUMAN;Q2QGD7|ZXDC_HUMAN;Q14002|CEAM7_HUMAN;C9JH25|PRRT4_HUMAN;P15884|ITF2_HUMAN;Q9UKT8|FBXW2_HUMAN			DB Search	0 0 0 0 0	LSAGT
LSAGV	22.92	445.254	5	20	5	-2.0225	0.3848	-1.9	446.26	1	23.6535	55500000	52300000	17480	20240118_IP.raw	3	Q96CT2|KLH29_HUMAN;P51805|PLXA3_HUMAN;Q9BVR0|HRC23_HUMAN;Q86UW6|N4BP2_HUMAN;Q9UIW2|PLXA1_HUMAN;O76083|PDE9A_HUMAN;Q9HAC7|SUCHY_HUMAN;Q8TEK3|DOT1L_HUMAN;Q5VWI1|TCRGL_HUMAN;Q9H300|PARL_HUMAN;Q7Z5P9|MUC19_HUMAN;Q9ULL4|PLXB3_HUMAN;Q9HCM2|PLXA4_HUMAN;O60907|TBL1X_HUMAN;Q9NRB3|CHSTC_HUMAN;Q9BZK7|TBL1R_HUMAN;Q96NH3|BROMI_HUMAN;P00352|AL1A1_HUMAN;Q99643|C560_HUMAN;P0C864|DANCR_HUMAN;P52306|GDS1_HUMAN;O95…			DB Search	3 1 1 0 0	LSAGV
LSAPE	15.07	515.259	5	20	5	6.1974	0.0164	-1	516.266	1	32.0987	10300000	16300000	26880	20240118_IP.raw	1	Q8N3E9|PLCD3_HUMAN;Q8TAU0|NKX23_HUMAN;O95096|NKX22_HUMAN;P52952|NKX25_HUMAN;Q9P2J2|TUTLA_HUMAN;Q9Y2M0|FAN1_HUMAN;P29122|PCSK6_HUMAN;Q9P2M4|TBC14_HUMAN;Q96BI1|S22AI_HUMAN;Q5TIA1|MEI1_HUMAN;P43699|NKX21_HUMAN			DB Search	0 0 0 0 5	LSAPE
LSDFPEKRT	45.4	1091.56	9	33.3	9	-6.1452	0.6294	-0.4	364.861	3	19.8543	2800	200000	15139	20240118_IP.raw	2	Q6PIJ6|FBX38_HUMAN;Q5H9R7|PP6R3_HUMAN;Q9Y5E8|PCDBF_HUMAN;P37235|HPCL1_HUMAN;P20585|MSH3_HUMAN;Q6A1A2|PDPK2_HUMAN;P84074|HPCA_HUMAN;Q8TCA0|LRC20_HUMAN;Q9UKZ4|TEN1_HUMAN;P01042|KNG1_HUMAN;Q13435|SF3B2_HUMAN;Q9Y222|DMTF1_HUMAN;Q9HCE1|MOV10_HUMAN;P47712|PA24A_HUMAN;P15498|VAV_HUMAN;O75140|DEPD5_HUMAN;Q9H6L5|RETR1_HUMAN;Q9BRJ2|RM45_HUMAN;P22459|KCNA4_HUMAN;Q8IX21|SLF2_HUMAN;Q93063|EXT2_HUMAN;Q9NZN8|CN…			DeepNovo	0 0 0 0 6 6 1 1 5	LSDFPEKRT
LSDHEATL	36.19	884.424	8	50	8	-8.8371	0.4977	1.6	443.22	2	17.0259	299000	1820000	11916	20240118_IP.raw	1	P10321|HLAC_HUMAN			DB Search	5 0 0 0 0 21 82 5	LSDHEATL
LSEMQ	18.05	606.268	5	20	5	-2.3063	0.3207	6.2	607.279	1	23.5803	395000	1530000	19090	20240118_IP.raw	1	Q8N139|ABCA6_HUMAN;Q9ULE0|WWC3_HUMAN;O75830|SPI2_HUMAN;A1L168|CT202_HUMAN;Q8N6H7|ARFG2_HUMAN;P04090|REL2_HUMAN;O43296|ZN264_HUMAN;Q66GS9|CP135_HUMAN			DB Search	0 0 8 0 0	LSEMQ
LSETV	19.14	547.285	5	60	5	7.1856	0.2156	-1.8	548.292	1	33.6077	205000000	61300000	29595	20240118_IP.raw	3	Q92621|NU205_HUMAN;Q6YHK3|CD109_HUMAN;Q96JB6|LOXL4_HUMAN;Q5TCS8|KAD9_HUMAN;Q8IWT6|LRC8A_HUMAN;Q9NRZ9|HELLS_HUMAN;O60927|PP1RB_HUMAN;P06865|HEXA_HUMAN;Q6UWU4|CF089_HUMAN;Q9Y6V0|PCLO_HUMAN;O75145|LIPA3_HUMAN;Q14D04|MELT_HUMAN;Q68DK7|MSL1_HUMAN;Q8NE18|NSUN7_HUMAN;P26232|CTNA2_HUMAN;Q8WZ42|TITIN_HUMAN;Q6TDU7|DNAI7_HUMAN;Q96HH9|GRM2B_HUMAN;Q14517|FAT1_HUMAN;Q6P9F7|LRC8B_HUMAN			DB Search	5 5 5 0 0	LSETV
LSITE	15.56	561.301	5	20	5	17.8396	0.3871	-1.5	562.307	1	57.0355	1520000	6310000	40560	20240118_IP.raw	1	Q9H267|VP33B_HUMAN;Q9UBG0|MRC2_HUMAN;P22897|MRC1_HUMAN;Q15147|PLCB4_HUMAN;Q7Z6M3|MILR1_HUMAN;Q8NGA6|O10H5_HUMAN			DB Search	0 0 0 0 5	LSITE
LSLGTKSSQLK	43.28	1160.68	11	36.4	11	-4.4987	0.081	6	387.902	3	21.0223			16324	20240118_IP.raw	1	Q9NZJ0|DTL_HUMAN;Q9H477|RBSK_HUMAN;Q96LZ2|MAGBA_HUMAN;O00429|DNM1L_HUMAN;Q96QE4|LR37B_HUMAN;Q6ZRS2|SRCAP_HUMAN;P08185|CBG_HUMAN;Q9Y4L1|HYOU1_HUMAN;Q13029|PRDM2_HUMAN;Q15032|R3HD1_HUMAN;Q9NX31|OSER1_HUMAN;Q86TG1|T150A_HUMAN;Q8NA42|ZN383_HUMAN;P19823|ITIH2_HUMAN;Q12996|CSTF3_HUMAN;Q6YHU6|THADA_HUMAN;Q9NZQ3|SPN90_HUMAN;Q6ZNA1|ZN836_HUMAN;O75122|CLAP2_HUMAN;Q86WZ6|ZN227_HUMAN;Q96MM3|ZFP42_HUMAN;A4UGR…			DeepNovo	0 0 0 0 3 0 0 0 4 4 5	LSLGTKSSQLK
LSLTE	15.56	561.301	5	20	5	17.7415	0.38	-1.5	562.307	1	57.0355	1520000	6310000	40560	20240118_IP.raw	1	Q96JN2|CC136_HUMAN;P21359|NF1_HUMAN;Q04743|EMX2_HUMAN;Q01850|CDR2_HUMAN;Q8TCN5|ZN507_HUMAN;Q9NRJ4|TULP4_HUMAN;Q6ZTN6|AN13D_HUMAN;Q86YJ7|AN13B_HUMAN;P0C091|FREM3_HUMAN;Q9UD57|NKX12_HUMAN;Q9ULJ3|ZBT21_HUMAN;Q8WYQ9|ZCH14_HUMAN;P56159|GFRA1_HUMAN;Q13568|IRF5_HUMAN;Q8IY82|DRC7_HUMAN;Q15270|NKX11_HUMAN;P26012|ITB8_HUMAN;P52951|GBX2_HUMAN;Q8NEA6|GLIS3_HUMAN;Q13137|CACO2_HUMAN;O75152|ZC11A_HUMAN;Q9BQY4|R…			DB Search	0 0 0 0 5	LSLTE
LSPKKQN	34.19	813.471	7	0	7	-10.5273	0.5619	3.8	407.744	2	20.8438			16158	20240118_IP.raw	1	Q9ULM3|YETS2_HUMAN;P42858|HD_HUMAN;Q93045|STMN2_HUMAN;A6NFC5|TM235_HUMAN;Q96QE4|LR37B_HUMAN;Q2NL67|PARP6_HUMAN;Q86TI0|TBCD1_HUMAN;P08185|CBG_HUMAN;Q9UGU5|HMGX4_HUMAN;Q9GZR7|DDX24_HUMAN;Q16650|TBR1_HUMAN;Q9Y5K3|PCY1B_HUMAN;Q7Z589|EMSY_HUMAN;Q9UPW0|FOXJ3_HUMAN;Q460N5|PAR14_HUMAN;Q9NZD1|GPC5D_HUMAN;O43933|PEX1_HUMAN;Q96P47|AGAP3_HUMAN;P05107|ITB2_HUMAN;Q92615|LAR4B_HUMAN;Q13033|STRN3_HUMAN;Q99700|AT…			DeepNovo	1 1 1 1 0 0 0	LSPKKQN
KYTPPPHHI	44.47	1088.58	9	66.7	9	-17.7732	0.7846	2.9	545.297	2	10.0552	4420000	36300000	4087	20240118_IP.raw	10	O43920|NDUS5_HUMAN			DB Search	5 8 14 14 0 0 0 6 5	KYTPPPHHI
LGANVLPTE	55.93	912.492	9	77.8	9	-8.388	0.534	1.7	457.254	2	31.0228	980000	4740000	25268	20240118_IP.raw	2	Q14789|GOGB1_HUMAN;O15438|MRP3_HUMAN;Q5VTH9|DNAI4_HUMAN;P53618|COPB_HUMAN;O14730|RIOK3_HUMAN;O75436|VP26A_HUMAN;Q9Y2G4|ANKR6_HUMAN;Q9P2H0|CE126_HUMAN;A6NF34|ANTRL_HUMAN;Q96M32|KAD7_HUMAN;P23468|PTPRD_HUMAN;Q9NZD1|GPC5D_HUMAN;A6H8Y1|BDP1_HUMAN;P46013|KI67_HUMAN;Q9NQC3|RTN4_HUMAN;Q9BXT4|TDRD1_HUMAN;Q9NY93|DDX56_HUMAN;Q6UB98|ANR12_HUMAN;P27816|MAP4_HUMAN;P62380|TBPL1_HUMAN;P17987|TCPA_HUMAN;Q9NP58|A…			DeepNovo	0 0 19 31 18 18 19 19 5	LGANVLPTE
LSTTPPSSE	25.97	917.434	9	11.1	9	-15.2932	0.4295	1.3	459.725	2	10.4728	44000	390000	4538	20240118_IP.raw	1	P15941|MUC1_HUMAN;Q53EL9|SEZ6_HUMAN;Q08289|CACB2_HUMAN;Q6UVJ0|SAS6_HUMAN;Q86WK6|AMGO1_HUMAN;B9A064|IGLL5_HUMAN;O15209|ZBT22_HUMAN;Q9H6R4|NOL6_HUMAN;Q2KHR3|QSER1_HUMAN;Q9H1H1|GTSFL_HUMAN;Q9H7D0|DOCK5_HUMAN;Q6VY07|PACS1_HUMAN;P47712|PA24A_HUMAN;Q99612|KLF6_HUMAN;P14317|HCLS1_HUMAN;Q96RK0|CIC_HUMAN;Q8NDD1|CA131_HUMAN;Q08050|FOXM1_HUMAN;Q8WTZ4|CA5BL_HUMAN;Q8IWQ3|BRSK2_HUMAN;Q5T2E6|ARMD3_HUMAN;Q6P0Q8|…			DeepNovo	0 0 0 0 0 0 0 0 5	LSTTPPSSE
LSTVG	28.33	475.264	5	20	5	-9.0589	0.1158	0.9	476.272	1	17.0575	2730000	4680000	12059	20240118_IP.raw	5	Q9NZJ0|DTL_HUMAN;Q9NS40|KCNH7_HUMAN;O43399|TPD54_HUMAN;Q9P2K3|RCOR3_HUMAN;Q96T54|KCNKH_HUMAN;Q8N448|LNX2_HUMAN;O95831|AIFM1_HUMAN;Q9Y4F4|TGRM1_HUMAN;Q9UQP3|TENN_HUMAN;P83111|LACTB_HUMAN;Q7Z403|TMC6_HUMAN;P11215|ITAM_HUMAN;Q9NWR8|MCUB_HUMAN;P29144|TPP2_HUMAN;Q9H7P9|PKHG2_HUMAN;Q02846|GUC2D_HUMAN;Q6UVM3|KCNT2_HUMAN;Q8WXE9|STON2_HUMAN;Q9NRJ4|TULP4_HUMAN;O43290|SNUT1_HUMAN;Q8TCY9|URGCP_HUMAN;Q10567|A…			DB Search	1 1 0 1 2	LSTVG
LTAARLD	26.59	758.429	7	57.1	7	-10.2878	0.9231	1	380.222	2	15.3986	51500	490000	10170	20240118_IP.raw	1	O75116|ROCK2_HUMAN;Q9NYU2|UGGG1_HUMAN;O00468|AGRIN_HUMAN;P08588|ADRB1_HUMAN;Q6ZNA5|FRRS1_HUMAN;O15015|ZN646_HUMAN;Q5SWA1|PR15B_HUMAN;O75074|LRP3_HUMAN;Q9P219|DAPLE_HUMAN;Q5JV73|FRPD3_HUMAN;Q5T011|SZT2_HUMAN;Q5JTV8|TOIP1_HUMAN;O43555|GON2_HUMAN;Q9H0A0|NAT10_HUMAN;P62070|RRAS2_HUMAN;O14735|CDIPT_HUMAN;Q02779|M3K10_HUMAN;Q7Z4T9|CFA91_HUMAN;Q9H1K0|RBNS5_HUMAN;P10696|PPBN_HUMAN;Q9UBL3|ASH2L_HUMAN;P469…			DeepNovo	5 72 29 6 0 0 0	LTAARLD
LTAAS	24.35	461.248	5	0	5	-2.0481	0.3759	-1.8	462.255	1	25.0459	26900000	16700000	21180	20240118_IP.raw	5	Q9HCK0|ZBT26_HUMAN;Q96JB3|HIC2_HUMAN;Q92619|HMHA1_HUMAN;Q96K62|ZBT45_HUMAN;O95163|ELP1_HUMAN;Q92917|GPKOW_HUMAN;P04179|SODM_HUMAN;O43298|ZBT43_HUMAN;Q13009|TIAM1_HUMAN;Q9HC78|ZBT20_HUMAN;Q8IWN7|RP1L1_HUMAN			DB Search	0 0 0 0 0	LTAAS
[truncated: 1,197 more rows]

## Sheet: CT(Uniprot）
Peptide	-10LgP	Mass	Tag Length	CAA (%)	Length	Delta Rt	MS2 Correlation	ppm	m/z	z	RT	Area Sample 1	Intensity Sample 1	Scan	Source File	#Spec Sample 1	Accession	PTM	AScore	Found By	local confidence (%)	tag(>=0.0%)
[truncated: 1,296 more rows]
