# Supplementary material for: Rapid and direct discovery of functional tumor specific neoantigens by high resolution mass spectrometry and novel algorithm prediction
Source: Cell Insight. 2025 May 12;4(3):100251. doi: 10.1016/j.cellin.2025.100251 (PMC12179604; doi:10.1016/j.cellin.2025.100251)
Supplement: Multimedia component 5 [file mmc5.xlsx]

## Sheet: db.peptideDbSearch.summary
Sample	# MS1	# MS2	# PSM	# Peptides	# Sequences	Notes
mIgG	18418	43235	1331	528	519
W6/32	16399	52219	3020	1526	1499
All	34817	95454	4351	1700	1670	#PSM / #MS2 = 5%

## Sheet: IP(ORF-DB)
Peptide	-10LgP	Mass	Tag Length	CAA (%)	Length	Delta Rt	MS2 Correlation	ppm	m/z	z	RT	Area W6	Intensity W6	Scan	Source File	#Spec W6	Accession	PTM	AScore	Found By	local confidence (%)	tag(>=0.0%)
AAAGV	18.93	387.212	5	20	5	-2.8358	0.1098	-2.3	388.218	1	25.4054	8210000	40500000	22025	20240118_THJ_3.raw	2	STRG.10007.1.p1;STRG.14690.4.p1;STRG.18085.1.p1;STRG.9974.1.p1;STRG.16065.10.p1;STRG.17363.1.p1;STRG.8654.2.p1;STRG.18085.2.p1;STRG.6345.1.p1;STRG.3316.1.p1;STRG.448.3.p1;STRG.182.2.p1;STRG.14836.1.p1;STRG.182.3.p1;STRG.7503.3.p1;STRG.353.2.p3;STRG.448.1.p1;STRG.18077.1.p1;STRG.3604.1.p1;STRG.14026.3.p1;STRG.448.2.p1;STRG.16312.1.p1;STRG.19097.2.p1;STRG.14690.3.p1;STRG.16065.8.p2;STRG.17212.2.p1;…			DB Search	0 0 5 0 0	AAAGV
AAAVG	18.93	387.212	5	0	5	-1.6439	0.063	-2.3	388.218	1	25.4054	8210000	40500000	21918	20240118_THJ_3.raw	2	STRG.10457.1.p1;STRG.1231.1.p1;STRG.1117.1.p1;STRG.15191.1.p1;STRG.3828.1.p1;STRG.16726.1.p1;STRG.9937.1.p1;STRG.10170.1.p1;STRG.4825.1.p1;STRG.46.1.p1;STRG.10731.1.p1;STRG.4075.1.p1;STRG.10457.2.p1;STRG.18585.1.p1;STRG.16711.3.p1;STRG.10687.6.p2;STRG.1117.2.p1;STRG.10170.2.p1;STRG.10088.1.p1;STRG.1740.1.p1;STRG.17509.5.p1;STRG.14151.1.p2;STRG.10620.1.p2;STRG.17509.3.p1;STRG.15155.1.p1;STRG.15191…			DB Search	0 0 0 0 0	AAAVG
AAETP	18.7	487.228	5	40	5	22.9676	0.2414	0	488.235	1	32.8211	985000	1480000	26694	20240118_THJ_3.raw	1	STRG.4614.1.p1;STRG.18869.2.p1;STRG.18869.1.p1;STRG.10174.3.p1;STRG.3428.2.p3;STRG.10174.1.p1;STRG.18869.7.p1;STRG.10174.2.p1;STRG.9382.1.p1;STRG.18869.6.p1;STRG.18671.1.p1;STRG.3428.1.p1;STRG.18517.2.p1;STRG.13675.1.p1;STRG.18517.3.p1;STRG.10174.4.p1;STRG.4614.3.p1;STRG.18517.4.p1;STRG.18869.5.p1;STRG.4217.3.p3;STRG.4614.2.p1;STRG.18869.4.p1;STRG.7744.1.p1;STRG.11959.1.p1;STRG.18671.2.p1;STRG.14…			DB Search	5 0 0 0 5	AAETP
AAFPKKQN	44.22	902.497	8	87.5	8	1.2085	0.719	1.5	452.257	2	10.3785	428000	5240000	4503	20240118_THJ_3.raw	4	STRG.18323.2.p4;STRG.18639.1.p1;STRG.17448.4.p1;STRG.18323.4.p3;STRG.19281.3.p1;STRG.4715.1.p1;STRG.19281.2.p1;STRG.7470.1.p1;STRG.7470.6.p1;STRG.16577.1.p1;STRG.19104.2.p2;STRG.13728.1.p1;STRG.5871.1.p1;STRG.3604.1.p1;STRG.19272.1.p1;STRG.4359.1.p1;STRG.18323.1.p5;STRG.16802.2.p1;STRG.1452.1.p1;STRG.13989.12.p5;STRG.6728.2.p1;STRG.15771.2.p1;STRG.2240.2.p1;STRG.2199.3.p1;STRG.8019.1.p1;STRG.6728…			DeepNovo	5 5 52 8 8 1 3 3	AAFPKKQN
AAGPG	18.14	371.18	5	0	5	5.5124	0.0013	-1.9	372.187	1	28.2984	13100000	21900000	24366	20240118_THJ_3.raw	1	STRG.18762.2.p8;STRG.11643.1.p1;STRG.10168.1.p1;STRG.74.1.p1;STRG.4496.3.p1;STRG.18406.2.p3;STRG.15655.1.p1;STRG.17593.1.p1;STRG.79.1.p1;STRG.17657.2.p1;STRG.16787.4.p3;STRG.16449.1.p1;STRG.94.1.p4;STRG.74.2.p1;STRG.13234.2.p1;STRG.16030.2.p1;STRG.17207.1.p1;STRG.16762.2.p1;STRG.16106.7.p1;STRG.13234.4.p3;STRG.15999.1.p3;STRG.8216.1.p1;STRG.10582.1.p1;STRG.10171.3.p1;STRG.17238.1.p1;STRG.7137.2.p…			DB Search	0 0 0 0 0	AAGPG
AAIAE	24.78	473.248	5	20	5	10.3829	0.3208	-1.1	474.255	1	32.3405	7980000	14600000	26328	20240118_THJ_3.raw	1	STRG.6433.1.p1;STRG.2742.1.p1;STRG.9598.4.p1;STRG.3307.1.p3;STRG.6433.3.p1;STRG.876.1.p1;STRG.6433.2.p1;STRG.8478.1.p1;STRG.11545.1.p2;STRG.14847.3.p1;STRG.12431.1.p1;STRG.6433.5.p1;STRG.12896.1.p1;STRG.6433.4.p1;STRG.876.2.p1;STRG.13576.1.p1;STRG.14989.2.p1			DB Search	0 0 0 0 5	AAIAE
AAIAP	18.32	441.259	5	0	5	7.0394	0.1078	-2	442.265	1	40.4379	5920000	9920000	30574	20240118_THJ_3.raw	1	STRG.14731.1.p1;STRG.4460.1.p1;STRG.9440.1.p1;STRG.18629.2.p1;STRG.18889.4.p1;STRG.15139.2.p1;STRG.15139.1.p1;STRG.18629.1.p1;STRG.13640.1.p1			DB Search	0 0 0 0 0	AAIAP
AAIGG	21	387.212	5	20	5	-0.6063	0.4711	-2.3	388.218	1	22.6291	23700000	65500000	19721	20240118_THJ_3.raw	3	STRG.6745.1.p1;STRG.14103.4.p1;STRG.14103.1.p1;STRG.5914.1.p1;STRG.5914.3.p1;STRG.19086.1.p1;STRG.5914.2.p1;STRG.19086.4.p1;STRG.19086.3.p1;STRG.19086.2.p1;STRG.19217.1.p1			DB Search	0 0 2 0 0	AAIGG
AAIPA	16.82	441.259	5	0	5	6.8141	0.9178	-2	442.265	1	40.4379	5920000	9920000	30510	20240118_THJ_3.raw	1	STRG.595.2.p1;STRG.18732.1.p1;STRG.11924.1.p1;STRG.1217.2.p1;STRG.7121.1.p1;STRG.1217.3.p1;STRG.3600.1.p1;STRG.19274.2.p1;STRG.1506.1.p1;STRG.595.3.p1;STRG.1217.1.p1;STRG.14455.1.p1;STRG.3338.1.p1;STRG.19274.1.p1			DB Search	0 0 0 0 0	AAIPA
AAIVD	18.83	487.264	5	0	5	-0.2688	0.0659	-0.8	488.271	1	28.1482	268000000	233000000	26694	20240118_THJ_3.raw	4	STRG.2249.2.p1;STRG.14857.1.p1;STRG.6752.10.p1;STRG.14190.1.p1;STRG.14857.4.p1;STRG.10752.3.p1;STRG.13394.1.p1;STRG.5323.1.p1;STRG.9265.1.p1;STRG.10752.5.p1;STRG.5408.1.p1;STRG.6752.8.p1;STRG.19384.1.p1;STRG.6752.2.p1;STRG.14028.2.p1;STRG.13207.2.p1;STRG.10752.8.p1;STRG.12611.2.p1;STRG.12611.1.p1;STRG.6752.3.p1;STRG.10752.2.p1;STRG.13207.1.p1;STRG.13207.5.p1;STRG.11958.2.p1;STRG.6752.7.p1;STRG.13…			DB Search	0 0 0 0 0	AAIVD
AALAE	24.78	473.248	5	20	5	12.6985	0.294	-1.1	474.255	1	32.3405	7980000	14600000	26328	20240118_THJ_3.raw	1	STRG.13529.2.p1;STRG.7977.1.p1;STRG.5883.1.p1;STRG.7232.3.p1;STRG.7875.2.p1;STRG.1361.1.p1;STRG.14664.1.p1;STRG.1361.3.p1;STRG.16398.1.p1;STRG.8807.3.p1;STRG.10026.1.p1;STRG.14664.5.p1;STRG.3316.1.p1;STRG.448.3.p1;STRG.18100.4.p4;STRG.14642.1.p1;STRG.7232.2.p1;STRG.7977.4.p1;STRG.18100.1.p4;STRG.16387.1.p1;STRG.8807.2.p1;STRG.7232.4.p1;STRG.6608.1.p1;STRG.1361.4.p1;STRG.16947.2.p1;STRG.448.1.p1;S…			DB Search	0 0 0 0 5	AALAE
AALAP	18.32	441.259	5	0	5	11.3936	0.0798	-2	442.265	1	40.4379	5920000	9920000	30574	20240118_THJ_3.raw	1	STRG.14057.3.p2;STRG.5970.6.p1;STRG.14057.1.p1;STRG.14043.1.p5;STRG.4605.4.p1;STRG.5970.1.p1;STRG.4707.1.p1;STRG.4605.3.p1;STRG.2225.1.p1;STRG.13240.2.p1;STRG.5970.8.p1;STRG.5970.5.p1;STRG.12126.5.p1;STRG.270.1.p2;STRG.2225.4.p1;STRG.7150.1.p1;STRG.8216.1.p1;STRG.5970.2.p1;STRG.10849.1.p1;STRG.312.1.p1;STRG.6761.1.p1;STRG.12126.4.p3;STRG.15145.2.p1;STRG.9368.1.p1;STRG.12670.1.p1;STRG.13240.1.p1;S…			DB Search	0 0 0 0 0	AALAP
AALGG	21	387.212	5	20	5	-4.1349	0.4155	-2.3	388.218	1	22.6291	23700000	65500000	19721	20240118_THJ_3.raw	3	STRG.9330.1.p1;STRG.2841.5.p2;STRG.13998.7.p1;STRG.16454.1.p1;STRG.17184.2.p1;STRG.10344.1.p1;STRG.10737.6.p1;STRG.2855.3.p1;STRG.10234.1.p1;STRG.17184.1.p1;STRG.10218.2.p2;STRG.2841.4.p2;STRG.9230.1.p1;STRG.17321.2.p2;STRG.11014.1.p1;STRG.14645.1.p1;STRG.8185.1.p1;STRG.9002.1.p1;STRG.2841.1.p2;STRG.2841.3.p1;STRG.15926.2.p1;STRG.3786.1.p1;STRG.3496.4.p1;STRG.3496.3.p1;STRG.9009.1.p1;STRG.9666.1.…			DB Search	0 0 2 0 0	AALGG
AALPA	16.82	441.259	5	0	5	10.4734	0.9043	-2	442.265	1	40.4379	5920000	9920000	30510	20240118_THJ_3.raw	1	STRG.19423.3.p1;STRG.11251.1.p1;STRG.1420.3.p1;STRG.17187.3.p1;STRG.2956.1.p1;STRG.3424.2.p1;STRG.10917.1.p1;STRG.10693.1.p11;STRG.6481.5.p2;STRG.15247.3.p1;STRG.17187.1.p1;STRG.7499.1.p3;STRG.17187.8.p1;STRG.10693.4.p10;STRG.15782.4.p1;STRG.6494.1.p1;STRG.14875.3.p6;STRG.18857.1.p1;STRG.15943.1.p1;STRG.12709.4.p1;STRG.15943.2.p5;STRG.1420.1.p1;STRG.15944.1.p1;STRG.3424.3.p3;STRG.12709.1.p1;STRG.…			DB Search	0 0 0 0 0	AALPA
AALVD	18.83	487.264	5	0	5	0.2098	0.0545	-0.8	488.271	1	28.1482	268000000	233000000	26694	20240118_THJ_3.raw	4	STRG.17540.1.p1;STRG.16204.2.p1;STRG.12557.3.p1;STRG.15142.1.p1;STRG.14218.3.p2;STRG.17540.3.p1;STRG.842.1.p1;STRG.5657.1.p1;STRG.17221.2.p1;STRG.3770.1.p1;STRG.12557.1.p1;STRG.14357.1.p1;STRG.17221.4.p1;STRG.14357.2.p1;STRG.17221.1.p1;STRG.17618.3.p5;STRG.17540.2.p1;STRG.842.4.p1;STRG.17618.2.p1;STRG.14218.2.p1;STRG.10701.1.p1;STRG.10762.1.p1;STRG.3770.2.p1;STRG.17221.3.p1;STRG.10762.2.p1;STRG.3…			DB Search	0 0 0 0 0	AALVD
AAM(+15.99)PKKQN	42.15	902.464	8	37.5	8	0.4389	0.7846	1.6	452.24	2	10.3876			4503	20240118_THJ_3.raw	2	STRG.4100.1.p1;STRG.13080.1.p1;STRG.18639.1.p1;STRG.1849.1.p1;STRG.19281.3.p1;STRG.4715.1.p1;STRG.19281.2.p1;STRG.3170.1.p1;STRG.7470.1.p1;STRG.7470.3.p2;STRG.2273.1.p1;STRG.7470.4.p1;STRG.615.1.p1;STRG.1408.2.p1;STRG.7470.7.p1;STRG.19281.1.p1;STRG.13728.2.p1;STRG.7470.6.p1;STRG.640.1.p1;STRG.13675.1.p1;STRG.7470.5.p1;STRG.8024.1.p1;STRG.6186.1.p1;STRG.19281.4.p1;STRG.18020.1.p1;STRG.13080.2.p1;S…	Oxidation (M)	M3:Oxidation (M):1001.00	DeepNovo	0 0 0 8 8 1 1 2	AAM(+15.99)PKKQN
AAPGG	17.56	371.18	5	0	5	-0.078	0.0029	-1.9	372.187	1	28.2984	13800000	23400000	24298	20240118_THJ_3.raw	2	STRG.478.1.p1;STRG.37.2.p3;STRG.16065.10.p1;STRG.13408.1.p1;STRG.10265.2.p1;STRG.3994.1.p1;STRG.8950.1.p1;STRG.9814.2.p1;STRG.13250.1.p5;STRG.10265.1.p1;STRG.14477.2.p1;STRG.18612.2.p1;STRG.17213.3.p1;STRG.9266.2.p1;STRG.18081.2.p3;STRG.18870.1.p1;STRG.19433.3.p1;STRG.15546.2.p1;STRG.5264.3.p1;STRG.14477.4.p1;STRG.3496.6.p2;STRG.6631.4.p1;STRG.7996.2.p1;STRG.7996.4.p1;STRG.4456.2.p1;STRG.17213.4.…			DB Search	0 0 0 0 0	AAPGG
AAPGV	17.51	413.227	5	0	5	1.143	0.0072	-1.9	414.234	1	22.2982	4510000	7130000	17658	20240118_THJ_3.raw	2	STRG.2115.4.p1;STRG.16822.2.p1;STRG.10688.2.p1;STRG.13952.1.p2;STRG.10197.1.p1;STRG.17213.2.p1;STRG.2115.1.p1;STRG.15443.1.p1;STRG.14914.2.p1;STRG.17321.3.p1;STRG.15446.1.p1;STRG.15446.3.p1;STRG.17213.3.p1;STRG.15446.4.p1;STRG.2115.5.p1;STRG.16391.2.p1;STRG.10197.2.p1;STRG.16822.3.p1;STRG.17321.2.p2;STRG.10239.2.p1;STRG.6108.2.p6;STRG.17321.3.p2;STRG.15074.1.p1;STRG.6285.1.p5;STRG.2115.3.p1;STRG.…			DB Search	0 0 0 0 0	AAPGV
AAPRPPPKPM	19.63	1060.59	10	0	10	-8.8736	0.5762	1.1	354.536	3	11.2634	7200	164000	5437	20240118_THJ_3.raw	1	STRG.845.1.p1;STRG.8724.1.p1;STRG.8454.1.p1;STRG.11611.1.p1;STRG.12542.1.p1;STRG.13641.1.p1;STRG.8306.1.p1;STRG.5043.1.p1;STRG.18996.1.p1			DB Search	0 0 0 0 0 0 0 0 0 0	AAPRPPPKPM
AAPRPPPKPM(+15.99)	31.04	1076.58	10	60	10	-3.6715	0.5914	1.3	359.868	3	9.3936			3283	20240118_THJ_3.raw	1	STRG.845.1.p1;STRG.8724.1.p1;STRG.8454.1.p1;STRG.11611.1.p1;STRG.12542.1.p1;STRG.13641.1.p1;STRG.8306.1.p1;STRG.5043.1.p1;STRG.18996.1.p1	Oxidation (M)	M10:Oxidation (M):1001.00	DB Search	0 0 0 0 3 3 2 2 2 2	AAPRPPPKPM(+15.99)
AARAA	20.37	458.26	5	0	5	12.9719	0.1835	7	459.271	1	28.7672	2380000	13400000	24610	20240118_THJ_3.raw	5	STRG.17827.1.p1;STRG.9483.2.p1;STRG.19131.3.p1;STRG.19131.1.p1;STRG.9148.1.p5;STRG.12021.1.p1;STRG.10771.1.p1;STRG.8604.3.p12;STRG.12355.1.p1;STRG.8654.2.p1;STRG.17155.1.p1;STRG.10927.1.p4;STRG.19131.2.p1;STRG.18612.2.p1;STRG.19131.4.p1;STRG.14157.1.p1;STRG.17294.1.p1;STRG.3331.1.p1;STRG.7366.1.p1;STRG.4890.3.p1;STRG.13835.1.p3;STRG.5316.1.p1;STRG.7176.3.p1;STRG.12064.1.p1;STRG.8623.2.p1;STRG.108…			DB Search	0 0 0 0 0	AARAA
AATPE	18.91	487.228	5	80	5	23.6061	0.017	0	488.235	1	32.8211	985000	1480000	26282	20240118_THJ_3.raw	1	STRG.6188.2.p1;STRG.16534.5.p1;STRG.18041.1.p1;STRG.2823.3.p1;STRG.10111.1.p1;STRG.2823.6.p1;STRG.504.1.p1;STRG.2823.1.p1;STRG.2823.7.p1;STRG.2823.2.p1;STRG.6188.3.p1;STRG.2823.4.p1;STRG.14837.1.p1;STRG.586.1.p1;STRG.2823.5.p1;STRG.6188.1.p1;STRG.2823.8.p1			DB Search	5 0 4 5 5	AATPE
AAVNTDTLNGAN	75.98	1159.55	12	50	12	-13.2545	0.2147	-5.1	580.778	2	14.8066			9497	20240118_THJ_3.raw	2	STRG.17772.3.p3;STRG.11821.2.p1;STRG.12115.1.p1;STRG.629.7.p1;STRG.8650.1.p2;STRG.14933.3.p1;STRG.14247.1.p2;STRG.18208.1.p1;STRG.9193.1.p1;STRG.3592.1.p1;STRG.14876.2.p1;STRG.8650.4.p1;STRG.14696.2.p1;STRG.14056.2.p1;STRG.9117.1.p1;STRG.3743.1.p1;STRG.629.1.p1;STRG.17772.2.p3;STRG.629.3.p1;STRG.4965.1.p1;STRG.17772.8.p3;STRG.9361.1.p1;STRG.9361.3.p1;STRG.15041.1.p1;STRG.629.2.p1;STRG.7150.1.p1;S…			DeepNovo	0 0 1 0 30 0 15 16 2 0 8 5	AAVNTDTLNGAN
AAVPG	20.45	413.227	5	0	5	5.6988	0.9509	-1.9	414.234	1	22.2982	4510000	7130000	17597	20240118_THJ_3.raw	2	STRG.11631.1.p1;STRG.8120.4.p1;STRG.13881.1.p1;STRG.17397.1.p1;STRG.413.1.p1;STRG.9200.3.p1;STRG.11631.5.p1;STRG.6398.2.p1;STRG.3766.2.p1;STRG.3766.1.p1;STRG.6190.8.p2;STRG.7679.1.p1;STRG.16698.4.p1;STRG.4513.1.p5;STRG.2225.1.p1;STRG.14415.8.p2;STRG.14415.5.p4;STRG.4625.1.p1;STRG.13881.2.p1;STRG.14415.6.p1;STRG.11192.1.p1;STRG.13881.4.p1;STRG.16698.3.p1;STRG.16698.5.p1;STRG.11631.4.p1;STRG.11631.…			DB Search	0 0 0 0 0	AAVPG
ACCNEALK	36.34	850.368	8	62.5	8	-19.5674	0.5854	6	426.194	2	16.5357			11462	20240118_THJ_3.raw	1	STRG.6759.2.p1;STRG.1259.1.p1;STRG.12695.2.p1;STRG.5981.3.p1;STRG.5981.6.p1;STRG.9763.1.p1;STRG.9326.3.p1;STRG.14728.1.p1;STRG.8646.2.p1;STRG.6759.5.p1;STRG.9326.4.p1;STRG.806.1.p1;STRG.18735.2.p1;STRG.5981.4.p1;STRG.12886.2.p1;STRG.5981.5.p1;STRG.18735.4.p1;STRG.12886.1.p1;STRG.15788.1.p1;STRG.9030.2.p1;STRG.8646.5.p1;STRG.9326.1.p1;STRG.3728.2.p1;STRG.12695.4.p1;STRG.18735.1.p1;STRG.2922.1.p1;S…			DeepNovo	0 0 0 7 7 8 4 4	ACCNEALK
ACPGGVYTVQ	43.91	993.459	10	60	10	-16.2095	0.022	-5.7	497.734	2	13.2468			7725	20240118_THJ_3.raw	1	STRG.8025.1.p3;STRG.10515.2.p1;STRG.15557.2.p5;STRG.995.1.p1;STRG.5850.1.p1;STRG.7794.1.p1;STRG.15097.2.p1;STRG.16265.2.p1;STRG.7794.2.p1;STRG.9582.2.p1;STRG.15097.1.p1;STRG.9582.1.p1;STRG.4655.2.p1;STRG.16265.1.p1;STRG.2262.1.p1;STRG.1080.1.p1;STRG.18896.1.p1;STRG.16767.1.p1;STRG.2262.2.p1;STRG.14537.1.p1;STRG.4655.3.p1;STRG.4655.1.p1;STRG.19476.1.p1;STRG.10515.1.p1;STRG.9582.3.p1;STRG.15040.1.p2			DeepNovo	0 0 34 12 2 2 2 0 0 2	ACPGGVYTVQ
ADEDYGRDSGPPT	69.91	1378.56	13	30.8	13	-0.9361	0.5767	1.5	690.29	2	17.6327	280000	6370000	12787	20240118_THJ_3.raw	5	STRG.1774.1.p1;STRG.1774.2.p1			DB Search	0 0 5 15 18 0 0 0 0 0 7 0 0	ADEDYGRDSGPPT
ADLQNDEVAFR	78.02	1276.6	11	72.7	11	-1.0826	0.8394	1.1	639.31	2	33.5791	144000	1310000	26910	20240118_THJ_3.raw	1	STRG.13596.1.p1;STRG.7643.1.p3;STRG.5160.4.p2;STRG.13456.1.p2;STRG.9815.1.p1;STRG.5160.1.p1;STRG.5160.2.p2			DB Search	0 0 0 40 32 20 12 12 8 4 4	ADLQNDEVAFR
ADLVM	25.05	547.268	5	80	5	-10.2456	0.7531	-0.6	548.274	1	28.6726	889000	10500000	23366	20240118_THJ_3.raw	8	STRG.312.2.p2;STRG.5935.1.p1;STRG.312.1.p1;STRG.312.4.p2			DeepNovo	2 0 2 11 5	ADLVM
ADVPVPDKQPR	46.69	1220.65	11	36.4	11	-3.3779	0.5628	-6.8	407.888	3	23.4537			18717	20240118_THJ_3.raw	2	STRG.8647.1.p1;STRG.16573.1.p2;STRG.11425.3.p1;STRG.16267.2.p1;STRG.8558.2.p1;STRG.3526.1.p1;STRG.37.2.p3;STRG.13281.1.p1;STRG.2337.1.p1;STRG.16608.3.p1;STRG.9969.3.p1;STRG.83.4.p5;STRG.5689.2.p1;STRG.9764.1.p1;STRG.17144.1.p1;STRG.10588.7.p1;STRG.9969.1.p1;STRG.10659.3.p1;STRG.2672.1.p1;STRG.13131.4.p1;STRG.16267.1.p1;STRG.6431.7.p1;STRG.9442.1.p1;STRG.13742.4.p1;STRG.10659.1.p1;STRG.14934.2.p1;…			DeepNovo	0 0 0 0 0 15 15 5 5 1 1	ADVPVPDKQPR
AEAAT	17.27	461.212	5	60	5	8.6339	0.0434	-1.9	462.219	1	18.6537	129000	342000	13917	20240118_THJ_3.raw	1	STRG.15460.2.p1;STRG.18507.4.p1;STRG.15535.2.p1;STRG.7936.1.p1;STRG.7828.2.p1;STRG.15535.1.p1;STRG.7828.1.p1;STRG.16483.2.p1;STRG.448.3.p1;STRG.6163.2.p1;STRG.3139.1.p1;STRG.6163.4.p1;STRG.4619.1.p1;STRG.448.1.p1;STRG.7730.2.p1;STRG.15460.3.p2;STRG.448.2.p1;STRG.7730.1.p1;STRG.19373.1.p1;STRG.7828.3.p1;STRG.6163.3.p1;STRG.14284.1.p1;STRG.15617.4.p1;STRG.6163.1.p1			DB Search	5 14 0 0 4	AEAAT
AEAIE	18.03	531.254	5	40	5	9.2423	0.1506	2.6	532.263	1	37.3386	7150000	5850000	28841	20240118_THJ_3.raw	2	STRG.8690.1.p1;STRG.4308.2.p1;STRG.9394.1.p1;STRG.9394.2.p1;STRG.3673.1.p1;STRG.9394.3.p1;STRG.4308.1.p1;STRG.3673.2.p1;STRG.14649.2.p2;STRG.3673.3.p1			DB Search	5 0 0 0 5	AEAIE
AEALE	18.03	531.254	5	40	5	9.9979	0.1612	2.6	532.263	1	37.3386	7150000	5850000	28841	20240118_THJ_3.raw	2	STRG.12052.3.p1;STRG.10485.1.p5;STRG.17409.1.p1;STRG.17363.1.p1;STRG.17614.1.p1;STRG.7121.1.p1;STRG.430.1.p1;STRG.13959.2.p1;STRG.7991.9.p1;STRG.12052.2.p1;STRG.16833.1.p1;STRG.13959.1.p1;STRG.10485.2.p5;STRG.15726.1.p1;STRG.9278.1.p1;STRG.14458.2.p1;STRG.10142.2.p1;STRG.16858.1.p4;STRG.430.2.p1;STRG.11047.1.p1;STRG.16833.2.p1;STRG.14458.3.p1;STRG.17409.2.p1;STRG.16833.3.p1;STRG.10142.1.p1;STRG.7…			DB Search	5 0 0 0 5	AEALE
AEAVTTTLH	49.47	941.482	9	11.1	9	-7.7503	0.2357	0.8	471.748	2	14.4714			9132	20240118_THJ_3.raw	1	STRG.9369.1.p1			DB Search	0 0 0 0 58 0 0 0 0	AEAVTTTLH
AEAYKTH	26.28	818.392	7	28.6	7	5.746	0.3576	2.3	410.204	2	17.4108			12453	20240118_THJ_3.raw	1	STRG.12130.6.p1;STRG.3696.1.p1;STRG.12130.10.p1;STRG.15268.2.p1;STRG.12130.4.p1;STRG.8644.1.p1;STRG.12130.9.p1;STRG.15268.1.p1;STRG.18672.5.p1;STRG.12130.1.p1;STRG.6823.1.p1;STRG.18672.3.p1;STRG.12879.1.p1;STRG.12130.8.p1;STRG.12130.7.p1;STRG.12130.2.p1;STRG.12130.5.p1;STRG.18672.2.p1			DeepNovo	0 0 24 0 0 0 5	AEAYKTH
AELAEVK	28.54	758.417	7	71.4	7	7.5033	0.5694	4.8	380.218	2	20.9821	76000	417000	16077	20240118_THJ_3.raw	1	STRG.13598.2.p1;STRG.19086.1.p1;STRG.15484.1.p1;STRG.14888.1.p2;STRG.7406.2.p2;STRG.11401.1.p1;STRG.14541.1.p1;STRG.2446.1.p1;STRG.17959.1.p1;STRG.15863.1.p4;STRG.1096.1.p1;STRG.3534.1.p1;STRG.2961.2.p1;STRG.8143.1.p1;STRG.17191.1.p2;STRG.11549.8.p1;STRG.7085.1.p1;STRG.1465.1.p1;STRG.11549.1.p1;STRG.2446.2.p1;STRG.4448.1.p1;STRG.3402.1.p1;STRG.15155.1.p1;STRG.18878.1.p1;STRG.13704.1.p3;STRG.7324.…			DeepNovo	0 0 31 5 5 6 5	AELAEVK
AELAGGKWAE	50.59	1030.51	10	50	10	3.6688	0.4062	9.7	516.266	2	34.0056			27193	20240118_THJ_3.raw	1	STRG.19086.1.p1;STRG.308.2.p1;STRG.6504.2.p1;STRG.14247.1.p2;STRG.90.4.p6;STRG.15139.1.p1;STRG.7172.1.p1;STRG.16506.1.p2;STRG.7743.1.p12;STRG.6413.3.p1;STRG.7840.1.p1;STRG.14961.1.p1;STRG.13783.2.p1;STRG.3730.3.p1;STRG.14056.2.p1;STRG.6419.2.p1;STRG.1489.1.p1;STRG.12738.2.p1;STRG.1510.2.p1;STRG.6504.1.p1;STRG.7714.1.p1;STRG.9360.1.p1;STRG.18091.1.p1;STRG.6704.3.p1;STRG.7407.1.p1;STRG.6413.5.p1;ST…			DeepNovo	0 0 65 40 0 0 0 8 8 5	AELAGGKWAE
AEPAAKQPQ	37.2	938.482	9	44.4	9	-0.0014	0.2323	3.6	470.25	2	9.8026			3793	20240118_THJ_3.raw	1	STRG.15195.3.p1;STRG.15280.1.p2;STRG.17696.1.p1;STRG.10549.1.p1;STRG.10667.1.p1;STRG.10470.2.p1;STRG.15371.5.p1;STRG.13448.1.p1;STRG.14012.7.p5;STRG.14474.1.p1;STRG.13002.1.p1;STRG.2378.1.p1;STRG.18869.6.p1;STRG.10470.5.p1;STRG.15913.1.p1;STRG.17839.4.p1;STRG.14012.5.p4;STRG.4762.1.p1;STRG.12990.4.p1;STRG.18869.5.p1;STRG.2371.1.p1;STRG.7204.4.p3;STRG.10127.4.p1;STRG.4642.1.p1;STRG.14012.2.p3;STRG…			DeepNovo	0 0 7 6 0 0 0 4 4	AEPAAKQPQ
AESGV	19.42	461.212	5	60	5	6.9347	0.1196	-1.9	462.219	1	18.6537	129000	1370000	14544	20240118_THJ_3.raw	4	STRG.18850.1.p1;STRG.9120.2.p1;STRG.9120.1.p1;STRG.14955.1.p1;STRG.14989.2.p1;STRG.6247.1.p1			DB Search	5 4 4 0 0	AESGV
AETAA	17.85	461.212	5	60	5	9.4837	0.1922	-1.9	462.219	1	18.6537	129000	342000	13785	20240118_THJ_3.raw	1	STRG.11868.1.p1;STRG.16558.1.p1;STRG.12975.1.p1;STRG.16440.2.p4;STRG.9920.1.p1;STRG.17124.2.p1;STRG.17124.1.p1;STRG.12975.2.p1;STRG.3665.3.p1;STRG.14043.2.p1;STRG.16440.3.p1;STRG.16440.1.p4;STRG.6188.2.p1;STRG.11803.1.p1;STRG.10567.1.p1;STRG.16558.4.p1;STRG.3665.2.p1;STRG.16558.2.p1;STRG.6188.3.p1;STRG.338.1.p1;STRG.10260.1.p1;STRG.14826.1.p1;STRG.338.2.p1;STRG.16440.4.p2;STRG.12975.3.p1;STRG.140…			DB Search	5 5 0 0 5	AETAA
AETGV	25.45	475.228	5	20	5	7.0528	0.3213	0.8	476.236	1	19.9636	197000	581000	14931	20240118_THJ_3.raw	2	STRG.6002.1.p1;STRG.367.2.p1;STRG.2410.1.p1;STRG.12621.2.p1;STRG.4747.1.p1;STRG.18706.1.p1;STRG.367.3.p1;STRG.4747.2.p1;STRG.8982.1.p1;STRG.367.1.p1;STRG.12621.1.p1;STRG.8644.2.p3			DB Search	0 0 5 0 0	AETGV
AEVVM	20.23	547.268	5	60	5	-3.6027	0.7513	-0.6	548.274	1	28.6726	889000	1320000	23404	20240118_THJ_3.raw	1	STRG.17525.2.p1;STRG.8969.1.p1;STRG.17525.1.p2			DeepNovo	5 0 0 22 5	AEVVM
AFAFDKE	40.87	826.386	7	71.4	7	-9.2622	0.3241	1.1	414.201	2	25.7699	519000	1440000	20966	20240118_THJ_3.raw	1	STRG.16802.1.p1;STRG.17726.1.p1;STRG.9563.1.p1;STRG.17726.2.p1;STRG.16802.3.p1;STRG.16802.2.p1			DeepNovo	5 0 0 51 36 31 5	AFAFDKE
AFALVER	17.46	804.449	7	42.9	7	-17.0689	0.0924	-5	403.23	2	14.5147			9181	20240118_THJ_3.raw	1	STRG.14657.1.p1;STRG.13281.1.p1;STRG.10581.2.p1;STRG.13482.1.p1;STRG.2909.1.p1;STRG.17773.1.p6;STRG.5273.1.p1;STRG.15153.1.p1;STRG.682.3.p1;STRG.2417.3.p1;STRG.10581.1.p1;STRG.682.4.p1;STRG.13346.1.p1;STRG.7915.1.p1;STRG.2482.1.p1;STRG.3537.3.p2;STRG.6136.1.p1;STRG.7869.1.p1;STRG.682.2.p1;STRG.15043.14.p1;STRG.682.1.p1;STRG.9869.1.p1;STRG.10666.1.p1;STRG.13612.1.p1;STRG.2417.1.p1;STRG.6525.1.p1;S…			DeepNovo	0 0 0 0 7 5 5	AFALVER
AFEGSY	41.84	672.275	6	50	6	-1.9732	0.7746	1.2	673.284	1	27.7522	292000	1260000	22760	20240118_THJ_3.raw	1	STRG.4299.2.p1;STRG.17891.1.p1;STRG.4299.1.p1;STRG.560.2.p1;STRG.560.1.p1;STRG.14696.2.p1;STRG.560.3.p1;STRG.14696.1.p1			DeepNovo	0 0 13 0 7 5	AFEGSY
AFIGA	29.22	477.259	5	60	5	-17.6686	0.5139	1.2	478.267	1	23.1914	512000	4850000	18416	20240118_THJ_3.raw	3	STRG.15743.1.p1;STRG.16498.2.p1;STRG.16498.5.p1			DB Search	3 3 41 0 0	AFIGA
AFLCP	25.94	549.262	5	40	5	-19.9565	0.233	3.4	550.271	1	26.3151	18400000	73400000	23568	20240118_THJ_3.raw	12	STRG.17175.3.p1;STRG.15398.1.p7;STRG.17555.4.p8			DB Search	5 0 0 0 5	AFLCP
AFLGA	29.22	477.259	5	60	5	-19.6587	0.5291	1.2	478.267	1	23.1914	512000	4850000	18416	20240118_THJ_3.raw	3	STRG.15894.2.p1;STRG.15982.3.p1;STRG.9330.1.p1;STRG.15982.4.p1;STRG.9191.2.p1;STRG.4172.1.p1;STRG.15982.2.p1;STRG.2866.2.p1;STRG.9775.3.p1;STRG.14804.1.p1;STRG.9775.4.p1;STRG.15894.1.p1;STRG.15894.3.p1;STRG.4172.2.p1;STRG.9775.1.p1;STRG.10303.1.p1;STRG.2866.1.p1;STRG.18523.2.p1;STRG.9775.2.p1;STRG.9775.7.p1;STRG.15982.1.p1;STRG.15631.2.p1;STRG.18523.1.p1;STRG.738.1.p1;STRG.9748.1.p1;STRG.9775.6.p1			DB Search	3 3 41 0 0	AFLGA
AGAGGSGSRISVS	60.48	1104.55	13	30.8	13	-1.1579	0.777	0.9	553.284	2	12.3706	166000	1210000	6629	20240118_THJ_3.raw	1	STRG.11550.5.p2;STRG.11550.3.p1;STRG.11550.4.p1;STRG.11550.2.p1;STRG.11550.1.p1;STRG.11549.13.p1			DB Search	0 0 15 51 33 33 0 0 0 0 0 0 0	AGAGGSGSRISVS
AGAGGSGSRISVSRST	40.91	1448.73	16	37.5	16	-2.5919	0.0502	1.6	483.919	3	10.3343	61900	948000	4441	20240118_THJ_3.raw	2	STRG.11550.5.p2;STRG.11550.3.p1;STRG.11550.4.p1;STRG.11550.2.p1;STRG.11550.1.p1;STRG.11549.13.p1			DB Search	5 30 30 30 11 0 0 0 0 0 0 0 0 0 0 5	AGAGGSGSRISVSRST
AGDDAVRPA	42.5	870.419	9	55.6	9	0.1114	0.7295	0.3	436.217	2	11.0818			5281	20240118_THJ_3.raw	1	STRG.7283.4.p2;STRG.3400.1.p1;STRG.16049.3.p1;STRG.12127.11.p1;STRG.16511.3.p3;STRG.19117.1.p1;STRG.15629.2.p1;STRG.16049.4.p3;STRG.5354.1.p1;STRG.294.3.p1;STRG.50.1.p1;STRG.930.1.p2;STRG.4605.4.p1;STRG.15629.3.p1;STRG.4605.3.p1;STRG.16049.7.p1;STRG.596.1.p1;STRG.3728.2.p1;STRG.6513.5.p1;STRG.7720.4.p1;STRG.16049.11.p1;STRG.50.4.p3;STRG.7720.2.p1;STRG.10315.2.p1;STRG.18703.8.p3;STRG.9838.2.p1;STR…			DeepNovo	5 50 56 66 66 0 0 0 0	AGDDAVRPA
AGEVG	17.26	431.202	5	20	5	9.3249	0.0288	-1.6	432.208	1	22.1743	932000	2450000	16529	20240118_THJ_3.raw	2	STRG.7639.1.p1;STRG.14510.1.p1;STRG.13044.1.p1;STRG.18361.1.p1;STRG.4236.1.p1;STRG.17917.4.p1;STRG.19433.4.p1;STRG.17917.1.p1;STRG.17917.2.p1;STRG.18361.2.p1;STRG.6626.1.p1;STRG.4236.2.p1;STRG.6626.2.p1;STRG.6626.3.p1;STRG.6626.4.p1;STRG.19433.1.p1;STRG.19433.2.p1;STRG.19433.3.p1;STRG.17528.1.p1			DB Search	5 0 0 0 0	AGEVG
AGGSGSRISVSRST	43.29	1320.67	14	57.1	14	-2.2811	0.7654	1.3	441.233	3	9.8972			3908	20240118_THJ_3.raw	1	STRG.11550.5.p2;STRG.11550.3.p1;STRG.11550.4.p1;STRG.11550.2.p1;STRG.11550.1.p1;STRG.11549.13.p1			DB Search	5 63 41 37 7 0 0 2 3 3 0 0 0 0	AGGSGSRISVSRST
AGIGP	19.78	413.227	5	0	5	-5.7103	0.3593	-1.9	414.234	1	22.2982	4510000	7130000	17277	20240118_THJ_3.raw	2	STRG.19433.1.p1;STRG.19433.5.p1;STRG.19433.4.p1;STRG.14060.3.p1;STRG.19433.2.p1;STRG.19433.3.p1;STRG.18340.1.p1			DB Search	0 0 0 0 0	AGIGP
AGLGP	19.78	413.227	5	0	5	-4.8363	0.3369	-1.9	414.234	1	22.2982	4510000	7130000	17277	20240118_THJ_3.raw	2	STRG.17397.1.p1;STRG.10832.4.p1;STRG.4477.4.p1;STRG.12137.1.p8;STRG.11276.5.p1;STRG.14933.3.p1;STRG.14931.1.p1;STRG.5682.4.p5;STRG.9030.1.p1;STRG.9030.3.p1;STRG.18671.1.p1;STRG.3248.3.p1;STRG.4477.1.p1;STRG.4477.2.p1;STRG.1950.1.p1;STRG.2502.3.p1;STRG.4477.3.p1;STRG.10832.3.p1;STRG.15269.2.p1;STRG.17296.2.p1;STRG.219.3.p3;STRG.17188.1.p1;STRG.12007.2.p1;STRG.17424.1.p1;STRG.18671.2.p1;STRG.6259.1…			DB Search	0 0 0 0 0	AGLGP
AGPAG	16.69	371.18	5	20	5	13.4179	0.2005	-2.4	372.187	1	25.7881	4380000	8990000	21171	20240118_THJ_3.raw	2	STRG.16533.2.p1;STRG.10035.2.p1;STRG.4.5.p3;STRG.19025.2.p1;STRG.10464.1.p3;STRG.15735.1.p1;STRG.6223.14.p1;STRG.18054.10.p1;STRG.10035.9.p1;STRG.19122.5.p1;STRG.7204.6.p1;STRG.8601.1.p1;STRG.3395.1.p1;STRG.16207.1.p1;STRG.18658.3.p1;STRG.18186.3.p1;STRG.14844.1.p1;STRG.221.4.p1;STRG.1917.2.p1;STRG.14208.1.p1;STRG.6523.1.p1;STRG.18870.1.p1;STRG.8299.1.p1;STRG.16436.1.p1;STRG.14231.2.p1;STRG.7992.…			DB Search	0 0 0 0 5	AGPAG
AGPAS	18.75	401.191	5	20	5	12.6317	0.3578	-2	402.197	1	22.7035	8270000	9810000	21102	20240118_THJ_3.raw	3	STRG.5900.1.p1;STRG.130.1.p2;STRG.16049.3.p1;STRG.18091.2.p1;STRG.17397.1.p1;STRG.130.2.p2;STRG.16890.2.p1;STRG.14769.1.p5;STRG.14674.2.p1;STRG.7921.5.p1;STRG.13693.1.p2;STRG.17302.14.p1;STRG.18034.2.p2;STRG.10462.1.p1;STRG.10272.1.p1;STRG.14674.1.p1;STRG.1048.1.p1;STRG.15926.2.p1;STRG.17302.3.p1;STRG.7921.1.p1;STRG.16044.3.p1;STRG.1252.1.p1;STRG.679.1.p1;STRG.9753.2.p1;STRG.679.3.p1;STRG.13499.1…			DB Search	0 0 0 0 5	AGPAS
AGPGA	17.13	371.18	5	20	5	7.0547	0.6099	-2.4	372.187	1	25.7881	6700000	13800000	22095	20240118_THJ_3.raw	3	STRG.8626.1.p1;STRG.3503.7.p2;STRG.7186.3.p1;STRG.3766.1.p1;STRG.15655.1.p1;STRG.14208.1.p1;STRG.13258.1.p1;STRG.16483.2.p1;STRG.17039.7.p1;STRG.18598.1.p2;STRG.14056.2.p1;STRG.16832.3.p1;STRG.13130.1.p3;STRG.16106.7.p1;STRG.7996.2.p1;STRG.14151.1.p2;STRG.6426.5.p1;STRG.7996.4.p1;STRG.9189.1.p1;STRG.14239.1.p1;STRG.14231.3.p1;STRG.10171.3.p1;STRG.15546.1.p1;STRG.7137.2.p1;STRG.3965.1.p1;STRG.9162…			DB Search	0 0 6 0 0	AGPGA
AGPGV	18.94	399.212	5	20	5	12.2152	0.4154	-1.6	400.218	1	27.0098	800000	1360000	21403	20240118_THJ_3.raw	1	STRG.18116.1.p3;STRG.9347.1.p2;STRG.16463.1.p1;STRG.18845.3.p6;STRG.4591.1.p1;STRG.4591.3.p1;STRG.18116.8.p4;STRG.18845.1.p6;STRG.18845.2.p7;STRG.6398.2.p1;STRG.13881.1.p2;STRG.18116.6.p5;STRG.9347.2.p2;STRG.18116.4.p4;STRG.17519.3.p1;STRG.16449.1.p1;STRG.16463.2.p1;STRG.4591.2.p2;STRG.18116.5.p4;STRG.18116.7.p5;STRG.15927.1.p1;STRG.1503.1.p1;STRG.13881.2.p2;STRG.9360.3.p1;STRG.6398.1.p1;STRG.639…			DB Search	0 0 11 0 0	AGPGV
AGPSI	16.91	443.238	5	0	5	-1.8438	0.0816	-2.1	444.244	1	23.6123	26600000	26900000	19808	20240118_THJ_3.raw	1	STRG.11627.3.p1;STRG.11627.1.p1;STRG.5827.3.p1;STRG.9838.1.p1;STRG.11627.4.p1;STRG.9838.2.p1;STRG.5827.2.p1;STRG.11627.2.p1			DB Search	0 0 0 0 0	AGPSI
AGPSL	16.91	443.238	5	0	5	-0.2038	0.087	-2.1	444.244	1	23.6123	26600000	26900000	19808	20240118_THJ_3.raw	1	STRG.19118.1.p1;STRG.8599.2.p8;STRG.17815.1.p1;STRG.2547.1.p1;STRG.2545.1.p1;STRG.12608.2.p1;STRG.15744.2.p1;STRG.8210.2.p1;STRG.14679.1.p1;STRG.17815.3.p1;STRG.17144.1.p1;STRG.14593.4.p1;STRG.16094.1.p2;STRG.17144.2.p1;STRG.11404.2.p1;STRG.14920.1.p1;STRG.16466.6.p2;STRG.15270.1.p1;STRG.14038.3.p1;STRG.14148.1.p4;STRG.15744.1.p1;STRG.16496.2.p1;STRG.13650.1.p1;STRG.14679.2.p1			DB Search	0 0 0 0 0	AGPSL
AGPTG	16.96	401.191	5	20	5	4.1347	0.2618	-2	402.197	1	22.7035	2710000	3080000	21385	20240118_THJ_3.raw	1	STRG.7639.1.p1;STRG.3101.1.p1;STRG.16933.1.p1;STRG.15061.1.p1;STRG.6479.2.p1;STRG.12146.2.p1;STRG.4610.5.p4;STRG.15691.4.p1;STRG.11033.1.p1;STRG.12146.1.p1;STRG.10522.2.p2;STRG.18835.2.p1;STRG.15691.2.p1;STRG.15061.2.p1;STRG.7229.1.p2;STRG.8578.4.p3;STRG.17344.1.p1;STRG.5157.2.p1;STRG.16933.2.p1;STRG.7049.1.p1;STRG.18835.3.p1;STRG.17939.1.p1;STRG.15691.3.p1;STRG.17344.2.p1;STRG.16933.4.p1			DB Search	0 0 0 0 5	AGPTG
AGPTI	24.63	457.254	5	40	5	6.2031	0.0852	-0.4	458.261	1	32.2454	73500	906000	25965	20240118_THJ_3.raw	2	STRG.7099.2.p1;STRG.7099.1.p1			DB Search	0 0 0 8 5	AGPTI
AGPTL	24.63	457.254	5	40	5	6.8942	0.1214	-0.4	458.261	1	32.2454	73500	906000	25965	20240118_THJ_3.raw	2	STRG.4814.1.p1;STRG.200.3.p1;STRG.200.4.p1;STRG.13953.1.p1;STRG.1150.3.p1;STRG.9724.2.p2;STRG.16721.1.p1;STRG.16450.15.p1;STRG.6630.3.p1;STRG.200.2.p1;STRG.9378.5.p1;STRG.16721.3.p1;STRG.200.1.p1;STRG.9596.1.p2;STRG.17443.1.p1;STRG.1150.2.p1;STRG.16721.4.p1;STRG.9724.1.p2			DB Search	0 0 0 8 5	AGPTL
AGPVG	18.15	399.212	5	0	5	13.3122	0.0138	-1.6	400.218	1	27.0098	27600000	22500000	22478	20240118_THJ_3.raw	5	STRG.9377.4.p2;STRG.7386.1.p1;STRG.525.3.p1;STRG.16597.1.p2;STRG.8164.1.p1;STRG.16093.3.p1;STRG.9377.3.p2;STRG.17280.2.p1;STRG.15758.1.p3;STRG.14701.1.p1;STRG.6981.1.p1;STRG.17279.1.p1;STRG.5843.2.p2;STRG.18574.2.p3;STRG.18838.3.p1;STRG.2262.1.p1;STRG.9377.1.p3;STRG.9285.1.p1;STRG.18838.1.p1;STRG.5843.1.p2;STRG.16093.1.p1;STRG.17280.1.p1;STRG.14701.2.p1;STRG.329.9.p4;STRG.2262.2.p1;STRG.18838.2.p…			DB Search	0 0 0 0 0	AGPVG
AGVET	22.39	475.228	5	60	5	15.5823	0.5313	-2.3	476.234	1	27.2653	12200000	50800000	21793	20240118_THJ_3.raw	6	STRG.16071.1.p1;STRG.16071.3.p1;STRG.14430.1.p1;STRG.16071.4.p1			DB Search	5 0 0 8 5	AGVET
AGVFDKE	25.65	764.37	7	57.1	7	-12.5521	0.5513	1.7	383.193	2	11.5569	219000	1790000	5768	20240118_THJ_3.raw	2	STRG.11627.3.p1;STRG.11628.6.p2;STRG.11628.8.p1;STRG.1370.1.p1;STRG.11628.11.p2;STRG.11141.1.p1;STRG.14509.1.p1;STRG.5351.2.p1;STRG.15748.1.p1;STRG.11628.7.p1;STRG.11141.2.p1;STRG.11628.9.p1;STRG.11627.1.p1;STRG.11628.12.p2;STRG.11628.2.p2;STRG.5351.1.p1;STRG.14922.2.p1;STRG.11360.1.p1;STRG.11628.5.p2;STRG.11628.3.p1;STRG.11627.2.p1;STRG.14922.1.p1;STRG.5351.3.p1;STRG.7977.5.p1;STRG.11628.1.p1;ST…			DeepNovo	0 0 0 14 23 25 5	AGVFDKE
AGVTE	29.25	475.228	5	60	5	12.422	0.519	-2.5	476.234	1	24.4854	14300000	76900000	20450	20240118_THJ_3.raw	13	STRG.19118.1.p1;STRG.17500.1.p1;STRG.4959.3.p1;STRG.4959.1.p1;STRG.4959.5.p1;STRG.16390.1.p1;STRG.18479.1.p2;STRG.16390.2.p1;STRG.4959.2.p1;STRG.2501.1.p1			DB Search	2 0 0 2 2	AGVTE
AGVVG	19.36	401.227	5	20	5	0.1587	0.0913	-1.8	402.234	1	18.5975	9390000	16400000	15578	20240118_THJ_3.raw	4	STRG.18064.2.p1;STRG.4610.3.p1;STRG.5272.10.p2;STRG.12525.1.p1;STRG.8615.7.p1;STRG.8615.4.p1;STRG.7927.1.p1;STRG.8615.6.p1;STRG.8615.9.p1;STRG.8799.1.p1;STRG.15655.1.p1;STRG.18064.1.p5;STRG.8615.1.p1;STRG.8615.5.p1;STRG.5068.1.p2;STRG.8615.8.p1;STRG.18064.3.p1;STRG.8615.2.p1;STRG.8615.3.p1;STRG.17307.1.p1;STRG.8615.10.p1;STRG.18972.2.p1			DB Search	4 0 0 0 0	AGVVG
AGVVM	18.63	475.246	5	80	5	-5.2229	0.7306	0.6	476.254	1	25.5091	10300000	31300000	20311	20240118_THJ_3.raw	1	STRG.18348.2.p1;STRG.7995.1.p1;STRG.18348.4.p1;STRG.18348.3.p1;STRG.7995.3.p1			DB Search	5 0 3 39 5	AGVVM
AHLESLPKSYKASSKA	73.5	1715.92	16	43.8	16	-4.7212	0.6989	7.2	429.99	4	9.4299	138000	2420000	3310	20240118_THJ_3.raw	3	STRG.6830.3.p1;STRG.1634.1.p5;STRG.17276.1.p1;STRG.6799.6.p1;STRG.8780.3.p1;STRG.8654.2.p1;STRG.7172.1.p1;STRG.8780.4.p1;STRG.12426.4.p1;STRG.9248.3.p1;STRG.13258.1.p1;STRG.16874.2.p1;STRG.9680.1.p1;STRG.8889.2.p1;STRG.710.1.p1;STRG.15453.2.p1;STRG.17208.5.p1;STRG.16922.1.p1;STRG.13411.2.p1;STRG.11298.3.p1;STRG.8940.1.p1;STRG.12986.2.p1;STRG.12570.2.p7;STRG.17425.4.p1;STRG.3204.1.p1;STRG.13166.4.…			DeepNovo	0 0 28 18 18 0 0 0 5 5 26 26 0 0 0 0	AHLESLPKSYKASSKA
AHLESYKKSSAA	78.03	1290.66	12	83.3	12	-0.5859	0.6803	1.8	431.227	3	9.3857	2210000	14500000	3239	20240118_THJ_3.raw	1	STRG.11314.2.p1;STRG.16588.2.p1;STRG.16795.2.p1;STRG.18035.1.p2;STRG.9140.3.p1;STRG.3768.1.p1;STRG.19341.1.p1;STRG.9248.3.p1;STRG.9140.2.p1;STRG.2913.1.p1;STRG.19171.2.p1;STRG.12611.1.p1;STRG.15400.2.p1;STRG.12019.2.p1;STRG.15153.2.p1;STRG.193.1.p1;STRG.16588.1.p1;STRG.13116.1.p1;STRG.4890.5.p1;STRG.14810.3.p1;STRG.11314.4.p2;STRG.14516.1.p1;STRG.15274.1.p1;STRG.9520.1.p1;STRG.16330.1.p1;STRG.126…			DeepNovo	5 55 19 16 12 4 14 2 0 1 22 5	AHLESYKKSSAA
AHMASKE	33.5	772.354	7	100	7	-9.8643	0.5681	0.6	387.184	2	8.7875	94900	1230000	2526	20240118_THJ_3.raw	1	STRG.11237.3.p1;STRG.11237.5.p1;STRG.11237.4.p1;STRG.11237.2.p1;STRG.19009.1.p1;STRG.11237.6.p1;STRG.11237.7.p1			DB Search	5 40 40 17 17 18 5	AHMASKE
AIDVE	18.36	545.27	5	0	5	5.3566	0.0243	-1.8	546.276	1	35.8924	36000000	19400000	27699	20240118_THJ_3.raw	2	STRG.8301.2.p1;STRG.12837.1.p1;STRG.8301.3.p1;STRG.8301.1.p1			DB Search	0 0 0 0 0	AIDVE
AIGAI	16.85	443.274	5	60	5	-3.8085	0.4288	1	444.282	1	33.3033	1520000	11100000	26687	20240118_THJ_3.raw	2	STRG.5186.1.p1;STRG.5186.2.p1			DB Search	0 0 16 34 5	AIGAI
AIGAL	16.85	443.274	5	60	5	-3.2431	0.4223	1	444.282	1	33.3033	1520000	11100000	26687	20240118_THJ_3.raw	2	STRG.173.1.p1;STRG.3526.1.p1;STRG.10182.3.p1;STRG.10182.2.p1;STRG.17500.1.p1;STRG.17345.1.p1;STRG.10182.1.p1;STRG.1897.1.p2;STRG.15939.1.p2;STRG.173.3.p1			DB Search	0 0 16 34 5	AIGAL
AIIDPGDSDIIRSM(+15.99)PEQTGEK	43.96	2287.1	21	9.5	21	-1.8025	0.5279	0.5	763.374	3	37.4106	2720000	8710000	29167	20240118_THJ_3.raw	1	STRG.8440.2.p1;STRG.8440.4.p1	Oxidation (M)	M14:Oxidation (M):1001.00	DB Search	0 0 1 13 7 0 0 0 0 0 0 0 0 0 0 0 0 0 0 0 0	AIIDPGDSDIIRSM(+15.99)PEQTGEK
AIIDPGDSDIIRSMPEQTGEK	64.12	2271.11	21	9.5	21	-0.8843	0.1348	1.6	758.044	3	46.6784	2890000	33900000	33673	20240118_THJ_3.raw	2	STRG.8440.2.p1;STRG.8440.4.p1			DB Search	0 0 12 0 0 0 0 0 0 0 0 0 0 0 0 0 0 2 0 0 0	AIIDPGDSDIIRSMPEQTGEK
AINTEFKNT	68.52	1036.52	9	77.8	9	-4.1323	0.5299	1.8	519.268	2	18.6537	5650000	46700000	14120	20240118_THJ_3.raw	2	STRG.9582.1.p1;STRG.9582.2.p1;STRG.9582.3.p1			DB Search	0 0 19 13 13 12 4 3 3	AINTEFKNT
AINTEFKNTRT	53.02	1293.67	11	36.4	11	-6.7093	0.6604	-0.9	432.229	3	14.9805	19100	285000	9685	20240118_THJ_3.raw	1	STRG.9582.1.p1;STRG.9582.2.p1;STRG.9582.3.p1			DB Search	0 0 0 0 23 26 26 0 0 0 5	AINTEFKNTRT
AKEMLE	26.12	719.352	6	66.7	6	-2.2958	0.2473	-5.6	360.682	2	10.615			4759	20240118_THJ_3.raw	1	STRG.17706.3.p1;STRG.8939.2.p1;STRG.1651.1.p1;STRG.1084.1.p1;STRG.6647.1.p1;STRG.1668.2.p1;STRG.14867.1.p1;STRG.12305.1.p1;STRG.3170.1.p1;STRG.10063.2.p1;STRG.17779.1.p1;STRG.1084.7.p1;STRG.2378.1.p1;STRG.1844.1.p1;STRG.15426.1.p1;STRG.10728.2.p1;STRG.3627.2.p1;STRG.9876.1.p1;STRG.8939.5.p1;STRG.494.3.p1;STRG.3056.4.p1;STRG.1668.1.p1;STRG.5879.1.p1;STRG.494.1.p1;STRG.10728.1.p1;STRG.494.2.p1;STRG…			DeepNovo	5 5 7 0 0 5	AKEMLE
AKFDKE	22.27	736.375	6	100	6	1.6401	0.7576	0.6	369.195	2	10.5926	3610000	28100000	4676	20240118_THJ_3.raw	1	STRG.14725.1.p1;STRG.6170.4.p1;STRG.6170.5.p1;STRG.5541.1.p1;STRG.14725.2.p1;STRG.12176.1.p1;STRG.6170.8.p1;STRG.11010.1.p1;STRG.6170.1.p1;STRG.6170.7.p1;STRG.6170.2.p1;STRG.12090.1.p1;STRG.5136.1.p1;STRG.9576.1.p1;STRG.6170.3.p1;STRG.6170.6.p1			DeepNovo	5 27 25 25 9 5	AKFDKE
AKFDLSE	38.13	808.397	7	71.4	7	-17.5969	0.0368	2.2	405.207	2	10.7996	120000	1070000	4828	20240118_THJ_3.raw	1	STRG.12925.2.p1;STRG.5163.1.p1;STRG.1875.1.p1;STRG.4217.1.p1;STRG.10126.1.p1;STRG.4217.6.p1;STRG.8345.1.p1;STRG.14319.2.p1;STRG.14242.3.p1;STRG.4217.7.p1;STRG.15568.1.p1;STRG.6704.1.p1;STRG.12954.1.p1;STRG.6704.5.p1;STRG.14251.1.p1;STRG.14212.1.p1;STRG.4217.3.p1;STRG.16294.1.p1;STRG.4217.2.p1;STRG.4775.1.p1;STRG.1875.6.p1;STRG.2734.1.p1;STRG.1875.3.p1;STRG.6704.3.p1;STRG.4418.1.p1;STRG.6231.1.p1;…			DeepNovo	5 36 21 21 0 0 5	AKFDLSE
AKKVVVSPT	39.04	927.575	9	55.6	9	-2.5409	0.6507	0.5	464.795	2	9.3191	195000	1670000	3152	20240118_THJ_3.raw	1	STRG.3338.1.p1			DB Search	0 0 0 0 13 16 39 10 5	AKKVVVSPT
AKNLQEAEE	38.52	1030.49	9	77.8	9	-2.0797	0.5307	1.4	516.255	2	10.1632	354000	3340000	4237	20240118_THJ_3.raw	1	STRG.9582.1.p1;STRG.9582.2.p1;STRG.9582.5.p1;STRG.9582.4.p1			DB Search	0 0 7 7 25 26 47 54 5	AKNLQEAEE
AKSGFRAT	22.03	836.45	8	50	8	1.8191	0.9009	0.5	419.233	2	11.3406	175000	963000	5562	20240118_THJ_3.raw	1	STRG.3684.2.p1;STRG.12884.4.p1;STRG.18776.2.p1;STRG.11972.1.p1;STRG.12884.3.p1;STRG.9787.1.p1;STRG.15914.4.p1;STRG.14791.1.p1;STRG.18698.1.p1;STRG.8491.1.p1;STRG.8158.2.p1;STRG.4786.1.p1;STRG.8158.1.p1;STRG.12884.2.p1;STRG.5033.1.p1;STRG.11103.1.p1;STRG.5236.2.p1;STRG.3597.1.p1;STRG.12884.1.p1;STRG.4786.3.p1;STRG.6979.1.p1;STRG.9787.2.p1;STRG.18776.1.p1			DeepNovo	5 5 7 0 0 0 0 3	AKSGFRAT
ALAPSTM	66.17	689.342	7	42.9	7	-5.3921	0.9601	0.8	690.35	1	25.6292	285000	3540000	20704	20240118_THJ_3.raw	3	STRG.16049.8.p1;STRG.16049.2.p1;STRG.7283.6.p1;STRG.7283.4.p1;STRG.16049.3.p1;STRG.7283.1.p1;STRG.16049.10.p1;STRG.7283.7.p1;STRG.9838.2.p1;STRG.16049.4.p1;STRG.16049.1.p1;STRG.16049.7.p3;STRG.16049.5.p1;STRG.9838.1.p1;STRG.16049.9.p1;STRG.16049.6.p1;STRG.7283.2.p1;STRG.7283.3.p1;STRG.7283.5.p1;STRG.16049.11.p1			DB Search	0 0 21 4 4 0 0	ALAPSTM
ALDSSNSMQ	33.3	951.397	9	33.3	9	-6.1607	0.1495	1.1	476.706	2	16.7914	400000	3050000	11764	20240118_THJ_3.raw	1	STRG.11550.1.p1			DB Search	0 0 2 0 0 0 1 3 5	ALDSSNSMQ
ALDVE	18.36	545.27	5	0	5	5.2255	0.0262	-1.8	546.276	1	35.8924	36000000	19400000	27699	20240118_THJ_3.raw	2	STRG.6541.1.p1;STRG.1427.4.p2;STRG.1427.7.p1;STRG.17312.8.p3;STRG.1427.6.p1;STRG.782.2.p1;STRG.782.5.p1;STRG.782.1.p1;STRG.17312.1.p1;STRG.19045.1.p1;STRG.1427.1.p1;STRG.1427.5.p1;STRG.17312.2.p1;STRG.17312.6.p1;STRG.782.3.p1;STRG.782.4.p1;STRG.1427.2.p1;STRG.15857.4.p1;STRG.13396.2.p1			DB Search	0 0 0 0 0	ALDVE
ALGAI	16.85	443.274	5	60	5	-3.5384	0.4373	1	444.282	1	33.3033	1520000	11100000	26687	20240118_THJ_3.raw	2	STRG.1092.1.p1;STRG.17757.1.p1;STRG.3252.1.p1;STRG.12709.3.p1;STRG.16525.2.p1;STRG.12709.4.p1;STRG.17757.3.p1;STRG.17757.2.p1;STRG.17757.9.p1;STRG.12709.1.p1;STRG.3252.2.p1;STRG.16818.2.p1;STRG.16525.1.p1;STRG.16525.3.p2;STRG.16818.1.p1;STRG.17757.6.p4;STRG.3252.4.p1			DB Search	0 0 16 34 5	ALGAI
ALGAL	16.85	443.274	5	60	5	-4.5564	0.4581	1	444.282	1	33.3033	1520000	11100000	26687	20240118_THJ_3.raw	2	STRG.10217.2.p1;STRG.8646.2.p1;STRG.10681.3.p1;STRG.13702.4.p1;STRG.9934.1.p1;STRG.14783.5.p1;STRG.1385.5.p1;STRG.1563.2.p1;STRG.2565.4.p1;STRG.14857.2.p2;STRG.256.1.p1;STRG.15464.1.p1;STRG.1385.2.p1;STRG.15464.3.p1;STRG.2653.2.p1;STRG.16933.2.p1;STRG.3049.2.p2;STRG.15464.2.p1;STRG.17238.1.p1;STRG.3965.1.p1;STRG.9368.1.p1;STRG.4547.2.p1;STRG.8646.4.p1;STRG.10500.5.p1;STRG.9999.4.p1;STRG.14664.4.p…			DB Search	0 0 16 34 5	ALGAL
ALMMT	32.92	565.26	5	80	5	-9.2058	0.7818	0.5	566.268	1	30.0932	190000	960000	24457	20240118_THJ_3.raw	1	STRG.3590.1.p1			DeepNovo	5 0 16 25 5	ALMMT
ALRDVRQQYE	27.68	1276.65	10	10	10	-1.419	0.2997	0.8	426.558	3	17.7251	691000	3450000	13056	20240118_THJ_3.raw	1	STRG.9582.1.p1;STRG.9582.2.p1;STRG.9582.5.p1;STRG.9582.4.p1			DB Search	0 0 0 0 0 0 0 0 0 5	ALRDVRQQYE
ALRDVRQQYES	23.92	1363.68	11	27.3	11	-2.3974	0.2866	1.2	455.569	3	17.2031	65900	577000	12155	20240118_THJ_3.raw	1	STRG.9582.1.p1;STRG.9582.2.p1;STRG.9582.5.p1;STRG.9582.4.p1			DB Search	0 0 0 0 0 0 0 0 81 81 5	ALRDVRQQYES
ALTNGIYPH	64.35	984.503	9	0	9	-0.7208	0.5849	2.1	493.26	2	28.9706	239000	3940000	23851	20240118_THJ_3.raw	4	STRG.11985.2.p1;STRG.11985.3.p1;STRG.11985.1.p1			DB Search	0 0 0 0 0 0 1 1 1	ALTNGIYPH
ALTNGIYPHKLVF	47.08	1471.82	13	23.1	13	2.289	0.6602	1.3	491.614	3	48.319	850000	2660000	34875	20240118_THJ_3.raw	1	STRG.11985.2.p1;STRG.11985.3.p1;STRG.11985.1.p1			DB Search	0 0 0 0 0 0 32 12 0 0 0 0 5	ALTNGIYPHKLVF
ALVVFNC	39.91	764.389	7	0	7	38.5624	0.1565	8.4	383.205	2	86.5111			65969	20240118_THJ_3.raw	1	STRG.15297.1.p1			HOMOLOG	0 0 0 0 0 0 0	ALVVFNC
AM(+15.99)AAFPKKQN	52.53	1120.57	10	100	10	-0.713	0.5737	2	374.531	3	9.4303	621000	5320000	3280	20240118_THJ_3.raw	1	STRG.18323.2.p4;STRG.18639.1.p1;STRG.17448.4.p1;STRG.18323.4.p3;STRG.19281.3.p1;STRG.4715.1.p1;STRG.19281.2.p1;STRG.7470.1.p1;STRG.7470.6.p1;STRG.16577.1.p1;STRG.19104.2.p2;STRG.13728.1.p1;STRG.5871.1.p1;STRG.3604.1.p1;STRG.19272.1.p1;STRG.4359.1.p1;STRG.18323.1.p5;STRG.16802.2.p1;STRG.1452.1.p1;STRG.12945.1.p1;STRG.13989.12.p5;STRG.6728.2.p1;STRG.15771.2.p1;STRG.2240.2.p1;STRG.2199.3.p1;STRG.801…	Oxidation (M)	M2:Oxidation (M):1001.00	DeepNovo	4 4 12 6 36 14 14 4 4 5	AM(+15.99)AAFPKKQN
AM(+15.99)MPSLVHRK	51.03	1184.62	10	50	10	-6.248	0.4676	-7.5	395.876	3	15.837			10659	20240118_THJ_3.raw	1	STRG.16285.1.p1;STRG.16049.3.p1;STRG.7283.1.p1;STRG.5006.1.p1;STRG.222.1.p5;STRG.16031.3.p1;STRG.10793.2.p1;STRG.10793.1.p1;STRG.16742.1.p1;STRG.16031.2.p1;STRG.2777.1.p1;STRG.6264.1.p1;STRG.16049.11.p1;STRG.3749.1.p1;STRG.17893.1.p1;STRG.8129.3.p1;STRG.1416.5.p1;STRG.7283.4.p1;STRG.11062.5.p1;STRG.15085.12.p1;STRG.9838.2.p1;STRG.10702.1.p1;STRG.10508.2.p1;STRG.16049.7.p3;STRG.16049.5.p1;STRG.728…	Oxidation (M)	M2:Oxidation (M):0.00	DeepNovo	0 0 0 83 25 25 43 9 0 0	AM(+15.99)MPSLVHRK
AMAAFPKKQN	55.8	1104.58	10	80	10	-1.4468	0.6836	0.6	369.199	3	11.8221	2240000	11400000	6010	20240118_THJ_3.raw	5	STRG.18323.2.p4;STRG.18639.1.p1;STRG.17448.4.p1;STRG.18323.4.p3;STRG.19281.3.p1;STRG.4715.1.p1;STRG.19281.2.p1;STRG.7470.1.p1;STRG.7470.6.p1;STRG.16577.1.p1;STRG.19104.2.p2;STRG.13728.1.p1;STRG.5871.1.p1;STRG.3604.1.p1;STRG.19272.1.p1;STRG.4359.1.p1;STRG.18323.1.p5;STRG.16802.2.p1;STRG.1452.1.p1;STRG.12945.1.p1;STRG.13989.12.p5;STRG.6728.2.p1;STRG.15771.2.p1;STRG.2240.2.p1;STRG.2199.3.p1;STRG.801…			DeepNovo	0 0 11 6 34 8 8 2 2 2	AMAAFPKKQN
APAATPGVSKKE	50.26	1154.63	12	58.3	12	-2.5034	0.2772	-1.2	385.883	3	9.1249	48200	461000	3014	20240118_THJ_3.raw	2	STRG.5495.1.p1;STRG.7514.3.p2;STRG.10867.1.p1;STRG.10111.1.p1;STRG.19342.5.p1;STRG.11314.2.p1;STRG.8324.3.p1;STRG.8374.1.p1;STRG.2265.3.p1;STRG.17959.1.p1;STRG.9216.1.p1;STRG.18869.6.p1;STRG.1161.2.p1;STRG.6188.2.p1;STRG.5970.8.p1;STRG.9445.2.p1;STRG.4614.3.p1;STRG.6506.1.p1;STRG.17208.5.p1;STRG.16028.6.p1;STRG.7662.4.p2;STRG.6233.1.p1;STRG.2584.1.p1;STRG.14819.4.p1;STRG.19342.2.p1;STRG.3240.2.p1…			DeepNovo	0 0 13 3 0 0 0 20 4 4 3 3	APAATPGVSKKE
APFEP	19.4	559.264	5	20	5	-7.9073	0.103	1.8	560.273	1	27.7692	499000	789000	22225	20240118_THJ_3.raw	1	STRG.19081.4.p1;STRG.14129.1.p2;STRG.19081.2.p1;STRG.16947.2.p1;STRG.19081.1.p2;STRG.16947.1.p1			DB Search	0 0 10 0 0	APFEP
APFEPV	24.66	658.333	6	50	6	3.4005	0.0474	0.8	659.34	1	44.6465	1310000	2690000	32974	20240118_THJ_3.raw	1	STRG.16947.2.p1;STRG.16947.1.p1;STRG.7714.2.p1;STRG.19081.4.p1;STRG.14129.1.p2;STRG.19081.2.p1;STRG.16312.1.p1;STRG.5953.3.p1;STRG.5953.2.p1;STRG.5953.4.p1;STRG.5953.1.p1;STRG.7714.1.p1;STRG.19081.1.p2			DeepNovo	5 8 23 0 0 0	APFEPV
APFLTRSGPL	37.35	1057.59	10	50	10	10.3899	0.2793	-3.3	529.802	2	48.9021			35198	20240118_THJ_3.raw	2	STRG.17325.5.p1;STRG.14476.3.p1;STRG.1081.1.p1;STRG.18059.3.p1;STRG.6648.2.p2;STRG.16617.1.p4;STRG.11544.2.p1;STRG.9248.3.p1;STRG.13298.1.p3;STRG.11047.1.p1;STRG.8431.1.p1;STRG.15278.1.p1;STRG.17325.7.p1;STRG.18321.3.p3;STRG.3516.2.p1;STRG.5282.1.p1;STRG.11047.2.p1;STRG.10893.1.p1;STRG.18059.4.p1;STRG.1571.2.p1;STRG.3240.2.p1;STRG.17116.8.p1;STRG.17116.3.p1;STRG.18134.1.p1;STRG.19090.4.p2;STRG.15…			DeepNovo	5 26 5 0 1 0 0 0 3 5	APFLTRSGPL
APGCLNAKQ	35.87	900.449	9	55.6	9	3.7032	0.423	-0.2	451.232	2	18.4327			13605	20240118_THJ_3.raw	2	STRG.10762.6.p2;STRG.6280.1.p1;STRG.11261.4.p1;STRG.5845.3.p1;STRG.17846.2.p1;STRG.1563.2.p1;STRG.9823.2.p1;STRG.19066.2.p1;STRG.19300.1.p1;STRG.16612.2.p1;STRG.10760.6.p2;STRG.10762.7.p2;STRG.6035.1.p1;STRG.8778.2.p1;STRG.19066.1.p1;STRG.9084.1.p1;STRG.17678.1.p1;STRG.6188.2.p1;STRG.5845.2.p1;STRG.8778.1.p1;STRG.1563.1.p1;STRG.16316.1.p1;STRG.15950.1.p1;STRG.11261.2.p1;STRG.1489.1.p1;STRG.5552.1…			DeepNovo	0 0 0 0 33 22 22 15 5	APGCLNAKQ
APGGLIG	23.26	583.333	7	57.1	7	-1.7242	0.8978	0.2	584.34	1	32.0119	2450000	9040000	25754	20240118_THJ_3.raw	2	STRG.11290.1.p1;STRG.19003.1.p1			DB Search	5 1 0 0 26 80 5	APGGLIG
APGPKGEGERP	37.96	1093.55	11	63.6	11	-1.3643	0.2389	0.5	365.525	3	9.2004	148000	1130000	3022	20240118_THJ_3.raw	1	STRG.16668.3.p1;STRG.16668.1.p1;STRG.16668.4.p1;STRG.16668.2.p1			DB Search	5 73 24 24 29 4 4 0 0 0 0	APGPKGEGERP
APGPKGEGERPAQN	38.71	1406.69	14	42.9	14	-2.6818	0.1716	0.5	469.904	3	9.0906	168000	1470000	2871	20240118_THJ_3.raw	1	STRG.16668.3.p1;STRG.16668.1.p1;STRG.16668.4.p1;STRG.16668.2.p1			DB Search	5 11 0 0 0 0 0 0 0 0 14 16 43 5	APGPKGEGERPAQN
APKVD	19.33	528.291	5	100	5	-0.5741	0.803	1.2	529.299	1	11.0908	51300	1220000	5277	20240118_THJ_3.raw	2	STRG.10575.6.p1;STRG.10575.3.p1;STRG.10575.5.p1;STRG.12712.1.p1;STRG.9039.1.p1;STRG.10575.4.p1			DB Search	5 7 5 12 5	APKVD
APSYGARPVS	23.14	1003.51	10	50	10	-3.886	0.7152	1.7	502.762	2	14.5072	309000	1260000	9062	20240118_THJ_3.raw	1	STRG.11550.5.p2;STRG.11550.3.p1;STRG.11550.4.p1;STRG.11550.2.p1;STRG.11550.1.p1;STRG.11549.13.p1			DB Search	5 26 18 18 5 0 0 0 0 0	APSYGARPVS
APSYVVEHGFK	82.86	1232.62	11	27.3	11	-11.1711	0.3548	1.8	617.318	2	16.9608			11934	20240118_THJ_3.raw	2	STRG.17318.1.p1;STRG.17318.2.p1;STRG.13340.1.p1;STRG.15191.1.p1;STRG.16788.2.p1;STRG.12687.5.p1;STRG.7970.1.p1;STRG.3817.2.p2;STRG.15924.1.p1;STRG.15924.3.p1;STRG.7589.1.p1;STRG.3817.1.p3;STRG.3769.2.p1;STRG.12687.4.p1;STRG.9226.1.p1;STRG.9226.3.p1;STRG.16579.1.p1;STRG.3769.1.p1;STRG.3681.1.p2;STRG.16579.3.p1;STRG.9226.2.p1;STRG.15924.2.p1;STRG.16579.2.p1;STRG.16788.1.p1;STRG.7970.2.p1;STRG.15191…			DeepNovo	0 0 9 9 0 0 0 0 0 0 2	APSYVVEHGFK
APVNVTT	32.04	700.375	7	85.7	7	-4.5419	0.8254	1.2	701.384	1	17.5877	421000	4920000	12755	20240118_THJ_3.raw	2	STRG.6752.10.p1;STRG.6752.3.p1;STRG.5323.1.p1;STRG.9265.1.p1;STRG.6752.7.p1;STRG.7272.1.p1;STRG.6752.11.p1;STRG.6752.8.p1;STRG.6752.4.p1;STRG.6752.2.p1;STRG.6752.1.p1;STRG.6752.9.p1;STRG.6752.6.p1;STRG.6752.5.p1			DB Search	4 0 4 5 28 21 5	APVNVTT
APVNVTTEVKS	61.6	1143.61	11	54.5	11	-17.4409	0.4395	1.3	572.815	2	18.5694	218000	1250000	13641	20240118_THJ_3.raw	1	STRG.6752.10.p1;STRG.6752.3.p1;STRG.5323.1.p1;STRG.9265.1.p1;STRG.6752.7.p1;STRG.7272.1.p1;STRG.6752.11.p1;STRG.6752.8.p1;STRG.6752.4.p1;STRG.6752.2.p1;STRG.6752.1.p1;STRG.6752.9.p1;STRG.6752.6.p1;STRG.6752.5.p1			DB Search	5 16 16 10 10 8 0 0 0 0 0	APVNVTTEVKS
AQIQEQHVQ	55.48	1079.54	9	55.6	9	-2.3455	0.68	2.1	540.776	2	10.6114	143000	3060000	4741	20240118_THJ_3.raw	2	STRG.9582.1.p1;STRG.9582.2.p1;STRG.9582.5.p1;STRG.9582.4.p1			DB Search	0 0 30 17 6 6 0 0 3	AQIQEQHVQ
ARFVEL	27	733.412	6	66.7	6	0.1523	0.5661	1.8	367.714	2	32.5453			26210	20240118_THJ_3.raw	1	STRG.13298.2.p1;STRG.10630.2.p1;STRG.10630.3.p2;STRG.10598.2.p1;STRG.10598.4.p1;STRG.10630.4.p1;STRG.19331.1.p1;STRG.10598.3.p1;STRG.13298.1.p1;STRG.4130.1.p1;STRG.6791.1.p1;STRG.10598.1.p1			DeepNovo	0 0 7 16 18 5	ARFVEL
ARKTVETRD	36.68	1074.58	9	44.4	9	2.6379	0.2611	4.7	359.202	3	12.0194	83000	897000	6208	20240118_THJ_3.raw	4	STRG.8798.3.p1;STRG.10164.1.p1;STRG.10008.2.p3;STRG.19433.4.p1;STRG.14904.4.p1;STRG.2326.2.p1;STRG.10666.5.p1;STRG.7861.2.p1;STRG.15443.1.p1;STRG.15954.2.p3;STRG.7861.1.p1;STRG.19399.3.p1;STRG.1645.1.p1;STRG.19433.3.p1;STRG.8577.1.p1;STRG.3325.1.p1;STRG.14904.1.p1;STRG.5297.1.p1;STRG.2417.1.p1;STRG.16847.2.p1;STRG.16847.1.p1;STRG.8510.2.p1;STRG.15954.1.p4;STRG.9134.2.p1;STRG.3325.2.p1;STRG.11976.…			DeepNovo	0 0 11 12 11 9 1 0 0	ARKTVETRD
ASADI	26.65	475.228	5	20	5	9.3376	0.0238	-2.5	476.234	1	24.4854	2120000	3630000	19787	20240118_THJ_3.raw	2	STRG.7292.1.p1;STRG.3838.1.p1;STRG.4637.1.p1			DB Search	5 0 0 0 0	ASADI
ASADL	26.65	475.228	5	20	5	10.2036	0.0321	-2.5	476.234	1	24.4854	2120000	3630000	19787	20240118_THJ_3.raw	2	STRG.12958.1.p1;STRG.1967.1.p1;STRG.15709.1.p1;STRG.7956.1.p1;STRG.2015.1.p1;STRG.5589.1.p1;STRG.3530.2.p1;STRG.3530.1.p1;STRG.9248.8.p1;STRG.9248.5.p1;STRG.2015.2.p1;STRG.7957.3.p1;STRG.9248.3.p1;STRG.6996.1.p1;STRG.7956.2.p1;STRG.19164.1.p1;STRG.7957.2.p1;STRG.15145.1.p1;STRG.2439.1.p1;STRG.9248.4.p1;STRG.9248.2.p1;STRG.9248.7.p1;STRG.3530.3.p1;STRG.9248.1.p1;STRG.14837.1.p1;STRG.15145.2.p1;STR…			DB Search	5 0 0 0 0	ASADL
ASAVP	19.28	443.238	5	0	5	3.5162	0.0266	-2.1	444.244	1	23.6123	91100000	90100000	18430	20240118_THJ_3.raw	3	STRG.12933.1.p1;STRG.9556.2.p1;STRG.17519.2.p2;STRG.15637.1.p1;STRG.17977.1.p1;STRG.15318.1.p1;STRG.19401.1.p1;STRG.8046.2.p1;STRG.9556.3.p1;STRG.9503.4.p1;STRG.14949.1.p1;STRG.1562.1.p1;STRG.9556.1.p1;STRG.17729.1.p1;STRG.13287.1.p3;STRG.14057.1.p1;STRG.15202.1.p1;STRG.14057.2.p1;STRG.17308.1.p1;STRG.15637.2.p3;STRG.17977.2.p1;STRG.9503.2.p1;STRG.12616.1.p1;STRG.15956.11.p1;STRG.15318.3.p1;STRG.…			DB Search	0 0 1 0 0	ASAVP
ASGLE	24.17	475.228	5	40	5	13.3448	0.1053	-2.5	476.234	1	24.4854	8420000	15400000	19997	20240118_THJ_3.raw	5	STRG.1171.1.p1;STRG.71.4.p1;STRG.820.1.p1;STRG.17211.1.p1;STRG.71.5.p1			DB Search	5 0 0 0 5	ASGLE
ASGPSLVHR	53.81	922.498	9	100	9	-4.4059	0.8025	-3.8	462.255	2	19.2932			14544	20240118_THJ_3.raw	1	STRG.4163.4.p1;STRG.15280.1.p2;STRG.16710.1.p1;STRG.6513.10.p1;STRG.18879.5.p1;STRG.16930.3.p1;STRG.222.1.p5;STRG.13266.1.p1;STRG.4299.2.p1;STRG.6433.5.p1;STRG.182.2.p1;STRG.16049.11.p1;STRG.10720.1.p1;STRG.3749.1.p1;STRG.17893.1.p1;STRG.6433.1.p1;STRG.1416.5.p1;STRG.7283.4.p1;STRG.17325.7.p1;STRG.10184.6.p1;STRG.16714.1.p1;STRG.10184.4.p1;STRG.1571.2.p1;STRG.10549.4.p3;STRG.16049.7.p3;STRG.13311…			DeepNovo	5 12 18 37 18 18 17 11 5	ASGPSLVHR
ASGPT	20.51	431.202	5	20	5	8.4939	0.2502	-1.7	432.208	1	22.1743	932000	1230000	16991	20240118_THJ_3.raw	1	STRG.12009.1.p1;STRG.8619.3.p1;STRG.9248.8.p1;STRG.5560.1.p1;STRG.14500.1.p1;STRG.3849.3.p1;STRG.9248.5.p1;STRG.9175.1.p4;STRG.3849.4.p1;STRG.9248.3.p1;STRG.8619.2.p1;STRG.517.2.p1;STRG.3849.5.p1;STRG.12009.2.p1;STRG.9248.4.p1;STRG.9248.2.p1;STRG.9248.7.p1;STRG.8619.1.p1;STRG.2481.2.p1;STRG.9248.1.p1;STRG.11910.2.p1;STRG.7232.1.p8;STRG.3849.1.p1;STRG.12009.3.p1;STRG.9248.6.p1			DB Search	5 0 0 1 1	ASGPT
ASGRTTGIVMDSGD	61.59	1365.62	14	21.4	14	-6.4937	0.8237	0.4	683.817	2	21.07	209000	932000	16504	20240118_THJ_3.raw	1	STRG.16049.8.p1;STRG.16049.2.p1;STRG.7283.6.p1;STRG.7283.4.p1;STRG.16049.3.p1;STRG.7283.1.p1;STRG.16049.10.p1;STRG.7283.7.p1;STRG.16049.4.p1;STRG.16049.1.p1;STRG.16049.5.p1;STRG.16049.9.p1;STRG.16049.6.p1;STRG.7283.2.p1;STRG.16049.7.p1;STRG.7283.3.p1;STRG.7283.5.p1;STRG.16049.11.p1			DB Search	0 0 0 0 0 0 0 0 13 6 6 0 0 0	ASGRTTGIVMDSGD
ASIVT	19.13	489.28	5	40	5	6.4667	0.104	-2.3	490.286	1	30.6342	25000000	35300000	25903	20240118_THJ_3.raw	3	STRG.17706.3.p1;STRG.16432.2.p1;STRG.16432.1.p1;STRG.17211.2.p1;STRG.17706.2.p1;STRG.1171.1.p1;STRG.17211.1.p1;STRG.7188.1.p1;STRG.17706.1.p1			DB Search	0 0 0 2 5	ASIVT
ASLSTF	49.05	624.312	6	50	6	-0.3747	0.7262	-0.2	625.319	1	35.0937	3980000	15600000	27897	20240118_THJ_3.raw	1	STRG.16049.8.p1;STRG.16049.2.p1;STRG.7283.4.p1;STRG.16049.3.p1;STRG.7283.1.p1;STRG.16049.10.p1;STRG.9838.2.p1;STRG.16049.4.p1;STRG.16049.1.p1;STRG.16049.7.p3;STRG.16049.5.p1;STRG.9838.1.p1;STRG.16049.9.p1;STRG.8035.1.p1;STRG.16049.6.p1;STRG.7283.2.p1;STRG.7283.3.p1;STRG.7283.5.p1;STRG.16049.11.p1			DB Search	0 0 0 7 4 4	ASLSTF
ASLVT	19.13	489.28	5	40	5	4.1268	0.0994	-2.3	490.286	1	30.6342	25000000	35300000	25903	20240118_THJ_3.raw	3	STRG.16670.1.p1;STRG.19424.1.p1;STRG.6936.1.p1;STRG.15255.1.p1;STRG.7192.1.p1;STRG.7629.2.p1;STRG.4838.3.p1;STRG.7192.3.p1;STRG.1844.1.p1;STRG.3728.2.p1;STRG.19424.3.p1;STRG.5545.1.p1;STRG.19424.2.p1;STRG.1035.1.p1;STRG.8090.1.p2;STRG.361.1.p1;STRG.3728.1.p1;STRG.8090.2.p2;STRG.17296.1.p1;STRG.1035.2.p1;STRG.17296.2.p1;STRG.11483.1.p1;STRG.2997.1.p1;STRG.7629.1.p1			DB Search	0 0 0 2 5	ASLVT
ASPAE	20.51	473.212	5	20	5	14.3905	0.0475	-2	474.219	1	23.4005	1840000	862000	22256	20240118_THJ_3.raw	1	STRG.16753.9.p1;STRG.3545.1.p2;STRG.16855.1.p11;STRG.2691.2.p1;STRG.16753.7.p1;STRG.16753.8.p1;STRG.8791.2.p1;STRG.18314.1.p1;STRG.16753.4.p1;STRG.2691.3.p1;STRG.17050.1.p1;STRG.9921.2.p1;STRG.17050.3.p1;STRG.14804.1.p1;STRG.18107.1.p1;STRG.9135.2.p1;STRG.9135.1.p1;STRG.16753.6.p1;STRG.16753.5.p1;STRG.9921.1.p1;STRG.8791.1.p1;STRG.16803.1.p1			DB Search	0 0 0 0 5	ASPAE
ASSPGGVYATR	30.55	1064.53	11	27.3	11	-1.5258	0.4599	0.5	533.27	2	14.3564	404000	1820000	8848	20240118_THJ_3.raw	1	STRG.9582.1.p1;STRG.9582.2.p1;STRG.9582.3.p1			DB Search	0 0 3 20 8 0 0 0 0 0 0	ASSPGGVYATR
ASSPGGVYATRS	43.02	1151.56	12	41.7	12	-2.0413	0.4831	0.8	576.786	2	14.1968	446000	4340000	8925	20240118_THJ_3.raw	3	STRG.9582.1.p1;STRG.9582.2.p1;STRG.9582.3.p1			DB Search	0 0 0 25 16 3 3 4 0 0 0 0	ASSPGGVYATRS
ASSPGGVYATRSSA	38.05	1309.63	14	21.4	14	-3.1112	0.5332	0.9	655.821	2	15.6222	235000	1120000	10264	20240118_THJ_3.raw	1	STRG.9582.1.p1;STRG.9582.2.p1;STRG.9582.3.p1			DB Search	0 0 0 24 24 0 0 19 0 0 0 0 0 0	ASSPGGVYATRSSA
ASTLHTTL	27.03	842.45	8	75	8	10.9172	0.3123	-6.2	422.23	2	31.5763			25487	20240118_THJ_3.raw	1	STRG.13191.1.p1;STRG.13191.2.p1;STRG.10065.2.p1;STRG.9777.3.p1;STRG.2651.3.p1;STRG.17602.1.p1;STRG.4603.3.p1;STRG.2795.4.p1;STRG.9777.2.p1;STRG.17971.1.p1;STRG.19323.1.p1;STRG.4603.5.p1;STRG.2651.1.p1;STRG.18777.1.p3;STRG.4603.4.p1;STRG.10085.1.p1;STRG.9777.1.p1;STRG.4435.1.p1;STRG.5631.1.p1;STRG.19403.1.p1;STRG.2795.2.p1;STRG.10065.1.p1;STRG.8971.1.p1;STRG.10008.1.p5;STRG.13191.3.p1;STRG.7394.1.…			DeepNovo	0 0 30 5 5 13 18 5	ASTLHTTL
ASVGV	23.19	431.238	5	20	5	6.3402	0.2092	-1.1	432.245	1	26.2307	1260000	63300000	21165	20240118_THJ_3.raw	2	STRG.12733.2.p1;STRG.8734.1.p1;STRG.14049.1.p1;STRG.10462.1.p1			DB Search	0 0 4 0 0	ASVGV
ASVVT	20.25	475.264	5	40	5	10.0888	0.1381	-1.3	476.271	1	25.3897	4410000	10300000	19997	20240118_THJ_3.raw	4	STRG.13191.1.p1;STRG.4845.1.p1;STRG.4439.1.p1;STRG.3964.1.p1;STRG.313.1.p1;STRG.16943.3.p1;STRG.232.1.p1;STRG.16943.1.p1;STRG.13191.3.p2			DB Search	0 0 0 8 5	ASVVT
ATAASSSSLEKS	66.79	1137.55	12	83.3	12	-1.8985	0.7312	0.8	569.783	2	9.9267	358000	4050000	3947	20240118_THJ_3.raw	1	STRG.16049.8.p1;STRG.16049.2.p1;STRG.7283.6.p1;STRG.7283.4.p1;STRG.16049.3.p1;STRG.7283.1.p1;STRG.16049.10.p1;STRG.7283.7.p1;STRG.9838.2.p1;STRG.16049.4.p1;STRG.16049.1.p1;STRG.16049.5.p1;STRG.9838.1.p1;STRG.16049.9.p1;STRG.16049.6.p1;STRG.7283.2.p1;STRG.16049.7.p1;STRG.7283.3.p1;STRG.7283.5.p1;STRG.16049.11.p1			DB Search	5 10 73 73 32 15 8 3 3 6 0 0	ATAASSSSLEKS
ATAIE	20.02	503.259	5	20	5	-5.333	0.3646	-1.6	504.266	1	25.3012	61800000	104000000	21502	20240118_THJ_3.raw	8	STRG.1370.1.p1;STRG.14351.1.p1			DB Search	0 0 5 0 0	ATAIE
ATAIP	18.96	471.269	5	0	5	16.1897	0.0407	-1.9	472.276	1	44.3396	4640000	8010000	32137	20240118_THJ_3.raw	2	STRG.12044.1.p1;STRG.13823.1.p1;STRG.9721.1.p2			DB Search	0 0 0 0 0	ATAIP
ATALE	20.02	503.259	5	20	5	1.3679	0.3613	-1.6	504.266	1	25.3012	61800000	104000000	21502	20240118_THJ_3.raw	8	STRG.12412.3.p1;STRG.12907.1.p1;STRG.1470.1.p1;STRG.11191.3.p1;STRG.18396.1.p1;STRG.3551.1.p1;STRG.12412.1.p1;STRG.15316.1.p1;STRG.15109.1.p1;STRG.11191.1.p1;STRG.15109.2.p1;STRG.11191.4.p1;STRG.12766.2.p1;STRG.12766.1.p1;STRG.11191.2.p1;STRG.18396.2.p1			DB Search	0 0 5 0 0	ATALE
ATALP	18.96	471.269	5	0	5	16.1897	0.0613	-1.9	472.276	1	44.3396	4640000	8010000	32137	20240118_THJ_3.raw	2	STRG.2461.1.p1;STRG.14391.1.p1;STRG.15066.1.p1;STRG.16623.1.p1;STRG.15066.2.p1;STRG.9154.2.p1;STRG.12809.1.p1;STRG.15066.4.p1;STRG.3416.1.p1;STRG.15066.3.p1;STRG.14539.1.p1;STRG.16483.2.p1;STRG.17139.1.p1;STRG.7706.2.p1;STRG.184.1.p1;STRG.9154.1.p1;STRG.8686.2.p1;STRG.7706.1.p1;STRG.2461.3.p1;STRG.2461.2.p1;STRG.7706.3.p1;STRG.18157.1.p1;STRG.2461.4.p1;STRG.15066.5.p1			DB Search	0 0 0 0 0	ATALP
ATAPT	17.99	459.233	5	40	5	12.1882	0.4145	-2.3	460.239	1	25.2223	34400000	16200000	22517	20240118_THJ_3.raw	2	STRG.9416.2.p1;STRG.3434.1.p1;STRG.7490.4.p1;STRG.1535.1.p2;STRG.17213.3.p1;STRG.7490.1.p1;STRG.2612.3.p1;STRG.7538.1.p1;STRG.18577.3.p1;STRG.17416.1.p1;STRG.13515.3.p1;STRG.7490.5.p1;STRG.18577.2.p1;STRG.18577.6.p2;STRG.7501.1.p1;STRG.17213.4.p1;STRG.9078.3.p1;STRG.17402.1.p1;STRG.17213.1.p1;STRG.17416.2.p1;STRG.18763.1.p4;STRG.17402.2.p1;STRG.7538.3.p1;STRG.13376.1.p1;STRG.10574.2.p1;STRG.10574…			DB Search	0 0 1 2 3	ATAPT
ATDLWR	32.5	760.387	6	66.7	6	4.1613	0.7039	-1.6	381.2	2	34.6971			27571	20240118_THJ_3.raw	1	STRG.15126.2.p2;STRG.15126.1.p2;STRG.9356.4.p1			DeepNovo	5 17 54 22 0 0	ATDLWR
ATELLE	23.7	674.349	6	66.7	6	-6.5338	0.874	0.3	675.356	1	26.6096	466000	1650000	21458	20240118_THJ_3.raw	1	STRG.1237.1.p1;STRG.9643.2.p1;STRG.1312.2.p1;STRG.15735.1.p1;STRG.12361.2.p1;STRG.16695.3.p1;STRG.16695.2.p1;STRG.17391.2.p1;STRG.7865.1.p1;STRG.5970.6.p1;STRG.14057.1.p1;STRG.4752.1.p1;STRG.9224.1.p1;STRG.17519.3.p1;STRG.19191.1.p1;STRG.5970.1.p1;STRG.19341.1.p1;STRG.5576.1.p1;STRG.4603.4.p1;STRG.7580.1.p1;STRG.19111.1.p1;STRG.5970.8.p1;STRG.17391.5.p1;STRG.11801.2.p1;STRG.12133.1.p1;STRG.17519.…			DeepNovo	0 0 11 93 31 5	ATELLE
ATEVI	35.72	531.29	5	60	5	-7.5415	0.606	1.3	532.298	1	20.6811	343000	2720000	15966	20240118_THJ_3.raw	3	STRG.9220.1.p1;STRG.3592.1.p1			DB Search	0 0 25 45 5	ATEVI
ATEVL	35.72	531.29	5	60	5	-7.1509	0.5787	1.3	532.298	1	20.6811	343000	2720000	15966	20240118_THJ_3.raw	3	STRG.6490.1.p1;STRG.6490.3.p1;STRG.16945.2.p1;STRG.3560.1.p1;STRG.15420.1.p1;STRG.14695.1.p1;STRG.16945.3.p1;STRG.5949.1.p1;STRG.5949.2.p1;STRG.16945.1.p1			DB Search	0 0 25 45 5	ATEVL
ATGGGGSGHHPV	35.01	1032.47	12	16.7	12	-1.2062	0.7776	2.3	517.245	2	10.2917	163000	1410000	4391	20240118_THJ_3.raw	1	STRG.6490.1.p1;STRG.1293.2.p1;STRG.7376.1.p1;STRG.11569.2.p1;STRG.10712.1.p1;STRG.3504.4.p1;STRG.16471.4.p1;STRG.15305.2.p1;STRG.7528.1.p6;STRG.410.2.p1;STRG.10299.1.p1;STRG.9775.4.p1;STRG.15538.3.p2;STRG.17007.1.p1;STRG.3730.3.p1;STRG.17216.1.p1;STRG.15097.1.p1;STRG.19065.2.p1;STRG.6534.1.p1;STRG.15538.2.p2;STRG.17647.3.p1;STRG.16762.2.p1;STRG.476.2.p1;STRG.18056.2.p1;STRG.16691.7.p1;STRG.16714.…			DeepNovo	0 0 5 2 1 1 0 0 0 1 0 0	ATGGGGSGHHPV
ATGIE	18.38	489.243	5	40	5	6.3289	0.2045	-1.4	490.25	1	25.9294	3400000	2500000	19850	20240118_THJ_3.raw	1	STRG.19329.3.p1;STRG.12567.1.p1;STRG.19329.1.p1;STRG.12567.3.p1;STRG.19329.2.p1;STRG.7787.1.p1			DB Search	0 0 0 3 3	ATGIE
ATGLE	18.38	489.243	5	40	5	5.192	0.1894	-1.4	490.25	1	25.9294	3400000	2500000	19850	20240118_THJ_3.raw	1	STRG.16668.3.p1;STRG.14427.1.p1;STRG.15855.1.p1;STRG.17956.1.p1;STRG.17956.2.p1;STRG.14427.2.p1;STRG.16668.1.p1;STRG.16668.4.p1;STRG.2667.1.p1			DB Search	0 0 0 3 3	ATGLE
ATLTVRK	25.06	787.492	7	28.6	7	9.7411	0.0278	5.4	394.755	2	20.4193	298000	1070000	16117	20240118_THJ_3.raw	1	STRG.18064.2.p1;STRG.9977.1.p1;STRG.7194.1.p1;STRG.3953.1.p1;STRG.5449.1.p1;STRG.16546.2.p1;STRG.19020.1.p1;STRG.17185.2.p1;STRG.7861.2.p1;STRG.9911.1.p1;STRG.13562.1.p1;STRG.7861.1.p1;STRG.2865.1.p1;STRG.8060.2.p1;STRG.19020.2.p1;STRG.7169.2.p1;STRG.15338.1.p1;STRG.14065.1.p1;STRG.5905.1.p1;STRG.18653.1.p1;STRG.93.1.p1;STRG.15470.1.p1;STRG.16692.8.p1;STRG.16692.1.p1;STRG.11620.2.p1;STRG.15175.3.…			DeepNovo	0 0 0 9 25 0 0	ATLTVRK
ATPPGHPGPPPP	39.11	1120.57	12	50	12	-5.4278	0.1166	6.4	561.294	2	12.9654	92400	1090000	7316	20240118_THJ_3.raw	2	STRG.15056.3.p1;STRG.6490.1.p1;STRG.3839.3.p1;STRG.12746.2.p1;STRG.17186.2.p1;STRG.13881.1.p1;STRG.10816.5.p1;STRG.17329.2.p5;STRG.11569.2.p1;STRG.16480.3.p1;STRG.18166.2.p1;STRG.10439.2.p1;STRG.3733.4.p1;STRG.3839.4.p1;STRG.333.2.p1;STRG.15097.1.p1;STRG.19065.2.p1;STRG.10439.3.p1;STRG.65.1.p1;STRG.17586.1.p3;STRG.17262.2.p1;STRG.1417.2.p1;STRG.11505.1.p1;STRG.14105.3.p1;STRG.17050.4.p1;STRG.1660…			DeepNovo	0 0 5 7 0 0 14 14 9 6 0 0	ATPPGHPGPPPP
ATPPRDE	20.46	784.371	7	42.9	7	4.8578	0.0044	6.2	393.195	2	13.8678	180000	989000	8460	20240118_THJ_3.raw	1	STRG.5303.1.p1;STRG.7199.1.p1;STRG.4514.5.p1;STRG.10685.4.p1;STRG.17425.3.p1;STRG.17408.1.p3;STRG.515.5.p1;STRG.13414.1.p1;STRG.9988.1.p1;STRG.515.4.p1;STRG.18003.1.p1;STRG.4514.3.p1;STRG.14515.1.p1;STRG.17603.2.p1;STRG.17151.4.p1;STRG.7773.1.p1;STRG.17151.8.p2;STRG.17013.3.p1;STRG.17013.1.p1;STRG.17603.1.p1;STRG.2290.2.p1;STRG.13058.1.p1;STRG.10685.3.p1;STRG.10685.2.p1;STRG.17151.2.p1;STRG.17151…			DeepNovo	5 0 0 0 0 20 5	ATPPRDE
ATPPT	16.69	485.248	5	20	5	14.2622	0.0245	-2	486.255	1	33.6966	51200000	248000000	28510	20240118_THJ_3.raw	1	STRG.94.1.p2;STRG.3782.2.p1;STRG.8017.1.p1;STRG.16166.1.p1;STRG.8589.11.p1;STRG.9254.1.p1;STRG.525.3.p1;STRG.16166.2.p1;STRG.525.2.p1			DB Search	0 0 0 0 4	ATPPT
ATPTG	17.41	445.217	5	0	5	19.7947	0.0153	-2.1	446.224	1	31.1966	10900000	8080000	25367	20240118_THJ_3.raw	2	STRG.6631.1.p1;STRG.14797.1.p1;STRG.8300.1.p1;STRG.8300.3.p1;STRG.10699.2.p2;STRG.9264.1.p1;STRG.6631.2.p1;STRG.18671.1.p1;STRG.11960.7.p1;STRG.8300.2.p1;STRG.6631.3.p1;STRG.19254.2.p1;STRG.19254.1.p1;STRG.11960.6.p1;STRG.6631.4.p1;STRG.11960.5.p1;STRG.16718.1.p1;STRG.11960.3.p1;STRG.11960.1.p1;STRG.8300.4.p1;STRG.11960.2.p1;STRG.18466.1.p9;STRG.18466.2.p9;STRG.18671.2.p1;STRG.11960.4.p1			DB Search	0 0 0 0 1	ATPTG
ATQQNDEVAFR	54.26	1277.6	11	72.7	11	7.67	0.6455	8.3	639.813	2	33.6664			27000	20240118_THJ_3.raw	1	STRG.313.1.p1;STRG.4511.2.p1;STRG.16254.1.p1;STRG.13456.1.p2;STRG.9140.1.p1;STRG.8088.1.p1;STRG.12662.7.p1;STRG.13355.2.p1;STRG.5160.1.p1;STRG.1811.1.p1;STRG.9175.3.p1;STRG.8785.1.p1;STRG.467.1.p3;STRG.9140.3.p1;STRG.12662.4.p1;STRG.13471.3.p1;STRG.9175.5.p1;STRG.4511.1.p1;STRG.12662.6.p1;STRG.12662.5.p1;STRG.9175.2.p1;STRG.12662.1.p1;STRG.9140.2.p1;STRG.3717.1.p1;STRG.13674.1.p1;STRG.8482.1.p1;S…			DeepNovo	0 0 0 45 17 17 9 9 6 6 5	ATQQNDEVAFR
ATRPPDE	17.87	784.371	7	42.9	7	3.8177	0.5218	6.1	393.195	2	13.7228			8278	20240118_THJ_3.raw	1	STRG.14822.2.p5;STRG.11879.1.p3;STRG.14101.4.p2;STRG.253.1.p2;STRG.15066.1.p1;STRG.17397.1.p1;STRG.15066.2.p1;STRG.15066.4.p1;STRG.8052.1.p1;STRG.14822.4.p7;STRG.15066.3.p1;STRG.14101.1.p1;STRG.16496.4.p4;STRG.14850.1.p2;STRG.14101.2.p1;STRG.14172.1.p1;STRG.14101.3.p1;STRG.16496.1.p1;STRG.11648.1.p1;STRG.14822.3.p7;STRG.10585.1.p1;STRG.8358.1.p2;STRG.1078.1.p1;STRG.1078.2.p1;STRG.14849.1.p1;STRG.…			DeepNovo	5 0 0 0 0 19 5	ATRPPDE
ATRSSAVRLR	34.7	1115.65	10	30	10	-1.2438	0.4593	-0.1	372.891	3	9.3209	27100	263000	3229	20240118_THJ_3.raw	1	STRG.9582.1.p1;STRG.9582.2.p1;STRG.9582.3.p1			DB Search	0 0 0 0 0 2 0 0 3 3	ATRSSAVRLR
ATSSKQN	24.46	734.356	7	42.9	7	-0.3158	0.2225	4.4	368.187	2	11.7807			6085	20240118_THJ_3.raw	1	STRG.7490.4.p1;STRG.16903.1.p1;STRG.8349.1.p1;STRG.4995.2.p1;STRG.8079.3.p1;STRG.557.5.p1;STRG.17311.2.p1;STRG.17959.1.p1;STRG.175.1.p1;STRG.19209.2.p1;STRG.10142.2.p1;STRG.9248.3.p1;STRG.774.2.p1;STRG.5157.1.p1;STRG.3325.1.p1;STRG.557.1.p1;STRG.17311.5.p1;STRG.4218.1.p1;STRG.15755.2.p1;STRG.3154.2.p1;STRG.1368.6.p1;STRG.17579.1.p2;STRG.2050.1.p1;STRG.1452.1.p1;STRG.8758.1.p1;STRG.9258.4.p1;STRG.…			DeepNovo	0 0 0 0 6 5 5	ATSSKQN
ATSTTSDIQ	24.51	922.424	9	11.1	9	-0.7778	0.3706	-1.6	462.219	2	17.7911			12882	20240118_THJ_3.raw	1	STRG.397.1.p1			HOMOLOG	0 0 0 0 9 0 0 0 0	ATSTTSDIQ
ATTEI	22.85	533.27	5	20	5	10.6848	0.0601	-1.2	534.276	1	30.1192	4440000	3840000	22374	20240118_THJ_3.raw	1	STRG.7620.1.p1			DB Search	5 0 0 0 0	ATTEI
ATTEL	22.85	533.27	5	20	5	12.6577	0.0875	-1.2	534.276	1	30.1192	4440000	3840000	22374	20240118_THJ_3.raw	1	STRG.13444.1.p1;STRG.14725.1.p1;STRG.14725.2.p1			DB Search	5 0 0 0 0	ATTEL
ATTIE	18.03	533.27	5	0	5	9.2272	0.1955	-1.2	534.276	1	30.1192	4440000	7670000	22584	20240118_THJ_3.raw	2	STRG.19031.1.p1			DB Search	0 0 0 0 0	ATTIE
ATTLE	18.03	533.27	5	0	5	11.5086	0.2094	-1.2	534.276	1	30.1192	4440000	7670000	22584	20240118_THJ_3.raw	2	STRG.12577.2.p1;STRG.17145.1.p1;STRG.17145.4.p1;STRG.17145.7.p1;STRG.17145.5.p1;STRG.12298.1.p1;STRG.2386.2.p1;STRG.17145.6.p1;STRG.17145.3.p1;STRG.2386.1.p1;STRG.12577.1.p1;STRG.17145.2.p1			DB Search	0 0 0 0 0	ATTLE
ATTRSHD	41.26	786.362	7	28.6	7	0.9787	0.1551	6.5	394.191	2	10.2385	308000	1660000	4263	20240118_THJ_3.raw	1	STRG.5298.1.p1;STRG.16205.1.p1;STRG.3262.4.p1;STRG.2115.3.p5;STRG.4389.1.p1;STRG.5298.4.p1;STRG.10197.1.p1;STRG.3262.9.p1;STRG.2115.1.p5;STRG.3262.1.p1;STRG.15186.1.p2;STRG.3262.5.p1;STRG.8330.1.p1;STRG.14690.3.p1;STRG.1848.2.p1;STRG.1848.1.p1;STRG.3262.2.p1;STRG.10197.2.p1;STRG.2115.4.p5;STRG.14690.1.p1			DeepNovo	0 0 4 0 3 0 0	ATTRSHD
ATVPT	17.41	487.264	5	0	5	6.1068	0.3666	-0.8	488.271	1	28.1482	208000000	343000000	22491	20240118_THJ_3.raw	6	STRG.11541.1.p1;STRG.13216.1.p1;STRG.15389.1.p1;STRG.14149.1.p1;STRG.3487.1.p1;STRG.3487.3.p1;STRG.15388.1.p2;STRG.2556.3.p1;STRG.3487.2.p1;STRG.2556.1.p2;STRG.16735.2.p1;STRG.2556.2.p1;STRG.18412.1.p2;STRG.11541.2.p1			DB Search	0 0 0 0 0	ATVPT
ATVVG	22.57	445.254	5	40	5	-0.2798	0.3759	-1.9	446.26	1	23.6535	55500000	523000000	18678	20240118_THJ_3.raw	30	STRG.10574.2.p1;STRG.10574.1.p1;STRG.14672.1.p2;STRG.629.6.p1;STRG.629.7.p1;STRG.4166.3.p1;STRG.15037.1.p1;STRG.4166.2.p1;STRG.1778.1.p1;STRG.10028.1.p1;STRG.14136.1.p1;STRG.4166.1.p1;STRG.10028.2.p1;STRG.629.5.p1;STRG.629.1.p1;STRG.15037.2.p1;STRG.629.3.p1;STRG.629.2.p1;STRG.16294.1.p1;STRG.629.4.p1;STRG.1001.1.p1;STRG.4166.4.p1;STRG.954.1.p1;STRG.14136.2.p1			DB Search	3 0 2 0 0	ATVVG
AVAPGGPLHS	44.22	904.477	10	50	10	-3.4221	0.5956	1.5	453.246	2	14.5423	225000	935000	8974	20240118_THJ_3.raw	1	STRG.15056.3.p1;STRG.31.2.p1;STRG.10135.1.p1;STRG.14895.6.p2;STRG.3415.4.p1;STRG.3266.1.p1;STRG.8001.1.p1;STRG.14933.3.p1;STRG.7429.2.p1;STRG.14152.1.p1;STRG.16449.1.p1;STRG.3945.2.p1;STRG.5578.1.p2;STRG.14142.1.p2;STRG.1161.2.p1;STRG.15097.1.p1;STRG.1498.5.p1;STRG.15048.7.p1;STRG.17845.6.p1;STRG.15048.8.p1;STRG.4614.3.p1;STRG.13236.3.p1;STRG.4541.3.p1;STRG.18712.1.p8;STRG.15356.2.p1;STRG.18889.1…			DeepNovo	0 0 27 53 23 23 14 0 0 0	AVAPGGPLHS
AVASFPKKQE	49.9	1103.6	10	40	10	-2.6105	0.5953	0.9	552.807	2	10.9014	74100	2960000	5014	20240118_THJ_3.raw	3	STRG.6728.1.p1;STRG.6728.2.p1;STRG.6728.3.p1			DB Search	0 0 13 6 6 0 0 0 0 2	AVASFPKKQE
AVGTE	25.5	475.228	5	60	5	13.3448	0.2614	-2.5	476.234	1	24.4854	14300000	37500000	20365	20240118_THJ_3.raw	6	STRG.2215.3.p1;STRG.2215.1.p1;STRG.13789.3.p1;STRG.13789.6.p1;STRG.13789.4.p1;STRG.2215.2.p1;STRG.2215.4.p1;STRG.13789.1.p1;STRG.7744.1.p1;STRG.18799.1.p4;STRG.13789.2.p1;STRG.12004.1.p1			DB Search	5 0 0 4 4	AVGTE
AVGVIKAVD	27.74	870.518	9	44.4	9	-6.7194	0.6319	1.4	436.267	2	21.3593	732000	4900000	16430	20240118_THJ_3.raw	2	STRG.6752.10.p1;STRG.6752.3.p1;STRG.5323.1.p1;STRG.9265.1.p1;STRG.6752.7.p1;STRG.7272.1.p1;STRG.5408.1.p1;STRG.6752.11.p1;STRG.6752.8.p1;STRG.6752.4.p1;STRG.6752.2.p1;STRG.1002.1.p1;STRG.6752.1.p1;STRG.6752.5.p1			DB Search	0 0 9 4 7 0 0 0 2	AVGVIKAVD
AVGVM	20.59	475.246	5	40	5	-5.8271	0.5745	0.6	476.254	1	25.5091	10300000	125000000	20478	20240118_THJ_3.raw	4	STRG.2371.1.p1;STRG.4960.1.p1;STRG.16355.1.p1;STRG.7604.1.p1			DeepNovo	1 0 0 37 5	AVGVM
AVLEKRAP	37.15	882.529	8	75	8	-1.7015	0.7387	1.1	442.272	2	9.2906			3157	20240118_THJ_3.raw	1	STRG.15523.1.p1;STRG.14889.1.p1;STRG.11805.3.p1;STRG.19213.2.p1;STRG.18303.1.p1;STRG.16037.1.p1;STRG.5768.1.p1;STRG.4652.1.p1;STRG.2032.13.p2;STRG.3838.1.p1;STRG.1410.1.p1;STRG.712.2.p1;STRG.6506.1.p1;STRG.12093.4.p1;STRG.193.1.p1;STRG.6626.1.p1;STRG.6634.4.p1;STRG.2996.2.p1;STRG.14338.1.p1;STRG.12093.3.p1;STRG.15612.2.p1;STRG.5488.3.p1;STRG.1670.4.p1;STRG.7324.2.p1;STRG.9949.1.p1;STRG.9029.3.p1;…			DeepNovo	5 18 47 26 3 3 0 0	AVLEKRAP
AVPQEV	21.56	641.338	6	50	6	4.0622	0.9763	1.1	642.346	1	28.8076	1210000	3600000	23711	20240118_THJ_3.raw	1	STRG.9547.1.p1;STRG.7679.2.p2;STRG.501.1.p1;STRG.5857.1.p2;STRG.13963.5.p1;STRG.7679.1.p1;STRG.13786.1.p1;STRG.13073.2.p1;STRG.18768.2.p1;STRG.13963.1.p1;STRG.5857.2.p2;STRG.360.1.p1;STRG.15892.1.p1;STRG.1777.1.p1;STRG.7679.5.p2;STRG.5328.1.p1;STRG.501.2.p1;STRG.13963.6.p1;STRG.13963.4.p1;STRG.13963.2.p1;STRG.1253.1.p2;STRG.6425.1.p1;STRG.15272.1.p1;STRG.1777.3.p1;STRG.6425.2.p1;STRG.2218.1.p1;ST…			DeepNovo	0 0 3 0 2 5	AVPQEV
AVRTALGGGNH	49.37	1051.55	11	45.5	11	3.9399	0.3868	8.4	351.528	3	14.4823			9146	20240118_THJ_3.raw	1	STRG.1259.1.p1;STRG.6642.7.p1;STRG.11652.1.p1;STRG.522.1.p1;STRG.15175.4.p1;STRG.308.2.p1;STRG.11653.2.p1;STRG.5352.1.p1;STRG.14247.1.p2;STRG.17790.3.p1;STRG.9297.4.p1;STRG.6913.1.p1;STRG.11652.3.p1;STRG.5386.1.p1;STRG.18682.1.p1;STRG.308.5.p2;STRG.5272.4.p2;STRG.3141.3.p1;STRG.15339.1.p2;STRG.818.1.p1;STRG.12690.1.p1;STRG.12635.2.p1;STRG.14161.3.p1;STRG.18878.1.p1;STRG.15175.1.p1;STRG.17790.2.p1…			DeepNovo	0 0 6 0 0 11 9 0 0 9 5	AVRTALGGGNH
AVTAMKSRP	51.06	959.522	9	100	9	-0.4562	0.6628	0.7	480.769	2	9.5154	422000	3750000	3440	20240118_THJ_3.raw	1	STRG.6070.1.p1			DB Search	5 9 28 27 11 5 4 6 5	AVTAMKSRP
AVVAE	18.98	487.264	5	20	5	9.4964	0.6192	-0.8	488.271	1	28.1482	208000000	343000000	21957	20240118_THJ_3.raw	6	STRG.16030.2.p1;STRG.6539.5.p1;STRG.16030.1.p1;STRG.18214.1.p1;STRG.12247.2.p1;STRG.10667.1.p1;STRG.13205.1.p1;STRG.10657.1.p2;STRG.13205.2.p1;STRG.12247.1.p1;STRG.6158.1.p1;STRG.18214.4.p1;STRG.7111.1.p1;STRG.6539.3.p1;STRG.6539.2.p1;STRG.6539.6.p1;STRG.18214.2.p1;STRG.18214.3.p1;STRG.13205.3.p1;STRG.7347.1.p1			DB Search	0 0 4 0 0	AVVAE
AVVVKKIETRD	48.68	1256.75	11	36.4	11	-1.2755	0.5128	1.1	419.923	3	11.666	190000	831000	6146	20240118_THJ_3.raw	2	STRG.11549.6.p1;STRG.11549.3.p1;STRG.11549.2.p1;STRG.11549.4.p1;STRG.11549.5.p1;STRG.1465.1.p3;STRG.11549.1.p1;STRG.3039.1.p4			DB Search	0 0 0 0 60 37 16 12 0 0 0	AVVVKKIETRD
AVVVKKIETRDG	45.44	1313.77	12	16.7	12	-0.993	0.686	1.1	438.93	3	12.1499	99500	325000	6185	20240118_THJ_3.raw	2	STRG.11549.6.p1;STRG.11549.3.p1;STRG.11549.2.p1;STRG.11549.4.p1;STRG.11549.5.p1;STRG.11549.1.p1;STRG.3039.1.p4			DB Search	0 0 0 0 0 31 28 0 0 0 0 0	AVVVKKIETRDG
AVYPPQ	42.23	673.343	6	33.3	6	-5.1942	0.1396	1.2	674.352	1	22.709	8360000	18200000	18784	20240118_THJ_3.raw	3	STRG.8565.2.p4;STRG.8565.1.p4;STRG.17408.1.p3;STRG.6014.1.p1			DeepNovo	0 0 8 8 0 0	AVYPPQ
AYAIIKEEL	52.26	1048.58	9	44.4	9	-1.7353	0.6323	-0.8	525.297	2	42.0096	212000	4170000	31364	20240118_THJ_3.raw	4	STRG.8520.1.p1			DB Search	0 0 27 22 23 0 0 0 4	AYAIIKEEL
AYM(+15.99)KWASF	24.51	1018.46	8	50	8	-3.5378	0.1224	-3.8	510.234	2	31.7256	179000	1070000	25488	20240118_THJ_3.raw	1	STRG.13174.1.p1;STRG.13174.2.p1;STRG.10923.1.p1	Oxidation (M)	M3:Oxidation (M):1001.00	DeepNovo	0 0 0 0 7 7 5 5	AYM(+15.99)KWASF
AYSVEHNQL	72.63	1059.5	9	44.4	9	-4.0455	0.6403	1	530.757	2	22.1743	520000	1970000	17519	20240118_THJ_3.raw	1	STRG.1571.4.p1;STRG.1571.5.p1;STRG.1571.3.p1;STRG.1571.8.p1;STRG.1571.7.p1;STRG.1571.6.p1;STRG.1571.9.p1;STRG.1571.1.p1;STRG.1571.10.p1;STRG.1571.2.p1			DB Search	0 0 10 7 7 0 0 0 5	AYSVEHNQL
AYVHM(+15.99)VTHF	37.27	1119.52	9	55.6	9	-1.9497	0.3301	1.4	560.767	2	22.8524	538000	1920000	17983	20240118_THJ_3.raw	1	STRG.11511.1.p1;STRG.11511.4.p1;STRG.11511.3.p1;STRG.11511.2.p1	Oxidation (M)	M5:Oxidation (M):1001.00	DB Search	0 0 52 16 8 7 0 0 4	AYVHM(+15.99)VTHF
AYVHMVTHF	62.44	1103.52	9	44.4	9	1.6579	0.4262	1.4	552.769	2	34.5728	2500000	29000000	27445	20240118_THJ_3.raw	6	STRG.11511.1.p1;STRG.11511.4.p1;STRG.11511.3.p1;STRG.11511.2.p1			DB Search	2 2 7 5 1 1 1 0 0	AYVHMVTHF
CAPGGVYTVQ	43.02	993.459	10	60	10	-16.1921	0.044	-8.3	497.733	2	13.2642			7745	20240118_THJ_3.raw	1	STRG.11238.2.p1;STRG.16865.1.p1;STRG.10520.1.p1;STRG.10515.2.p1;STRG.15557.2.p5;STRG.9342.1.p2;STRG.995.1.p1;STRG.5850.1.p1;STRG.7794.1.p1;STRG.9233.3.p1;STRG.4130.1.p1;STRG.7794.2.p1;STRG.10922.1.p2;STRG.456.1.p1;STRG.9342.2.p2;STRG.9582.2.p1;STRG.7972.1.p2;STRG.10787.1.p1;STRG.16865.2.p1;STRG.11238.1.p1;STRG.9370.3.p2;STRG.9233.2.p1;STRG.11244.3.p1;STRG.9582.1.p1;STRG.4655.2.p1;STRG.16416.1.p1;…			DeepNovo	0 0 34 14 2 2 2 0 0 2	CAPGGVYTVQ
CDGGFPDKQPR	63.99	1218.55	11	54.5	11	5.6044	0.3813	2.1	407.19	3	23.9022			19161	20240118_THJ_3.raw	2	STRG.16267.2.p1;STRG.3526.1.p1;STRG.37.2.p3;STRG.13281.1.p1;STRG.9969.3.p1;STRG.12021.1.p1;STRG.83.4.p5;STRG.18963.1.p1;STRG.5689.2.p1;STRG.9286.1.p1;STRG.9764.1.p1;STRG.12021.3.p1;STRG.6932.1.p1;STRG.10588.7.p1;STRG.9969.1.p1;STRG.10659.3.p1;STRG.16267.1.p1;STRG.15568.1.p1;STRG.13742.4.p1;STRG.10659.1.p1;STRG.15934.1.p2;STRG.14934.2.p1;STRG.6932.2.p1;STRG.6004.1.p1;STRG.10901.1.p1;STRG.1345.1.p3…			DeepNovo	0 0 0 5 5 16 14 5 5 1 1	CDGGFPDKQPR
CGPPFPK	20	744.363	7	57.1	7	2.8631	0.8077	-6.4	373.186	2	26.4455			21474	20240118_THJ_3.raw	1	STRG.17271.3.p4;STRG.12746.2.p1;STRG.11056.1.p1;STRG.14642.2.p1;STRG.11056.2.p1;STRG.12862.1.p1;STRG.14960.1.p2;STRG.3248.2.p1;STRG.17125.1.p1;STRG.88.1.p4;STRG.2829.1.p1;STRG.11446.9.p1;STRG.16796.1.p5;STRG.3248.3.p1;STRG.17777.2.p1;STRG.17535.1.p3;STRG.88.2.p4;STRG.14384.1.p4;STRG.11467.2.p1;STRG.5916.1.p2;STRG.12746.3.p1;STRG.15881.2.p4;STRG.10693.1.p7;STRG.3248.1.p1;STRG.17535.2.p1			DeepNovo	0 0 0 14 14 6 5	CGPPFPK
CGTTSTDHDERLSTM(+15.99)N	84.83	1782.71	16	75	16	-3.4637	0.2654	9.4	595.251	3	9.355	284000	3040000	3241	20240118_THJ_3.raw	1	STRG.4864.1.p1;STRG.12534.2.p1;STRG.11369.1.p1;STRG.15577.1.p1;STRG.16705.2.p1;STRG.8615.4.p1;STRG.3842.2.p1;STRG.16754.1.p1;STRG.6520.1.p1;STRG.2556.3.p1;STRG.16705.1.p1;STRG.2540.1.p1;STRG.6400.7.p1;STRG.15535.1.p2;STRG.14547.2.p1;STRG.2392.1.p1;STRG.14710.1.p1;STRG.14615.2.p1;STRG.10770.4.p2;STRG.12702.2.p1;STRG.3332.2.p1;STRG.3842.5.p1;STRG.8615.7.p1;STRG.6944.1.p1;STRG.14710.3.p1;STRG.423.1.…	Oxidation (M)	M15:Oxidation (M):1001.00	DeepNovo	0 0 15 27 37 42 14 9 4 3 0 0 25 51 61 5	CGTTSTDHDERLSTM(+15.99)N
CHAKHSEL	35.23	923.428	8	37.5	8	-3.1805	0.1087	5	462.724	2	11.1497	164000	2270000	5320	20240118_THJ_3.raw	1	STRG.12087.1.p1;STRG.19086.1.p1;STRG.19086.3.p1;STRG.4285.1.p1;STRG.13076.2.p1;STRG.17850.2.p1;STRG.2026.1.p1;STRG.9512.1.p1;STRG.14513.1.p1;STRG.19070.2.p1;STRG.13076.1.p1;STRG.17850.1.p1;STRG.19086.2.p1;STRG.2891.1.p1;STRG.19070.1.p1			DeepNovo	0 0 0 0 0 6 11 5	CHAKHSEL
CHAVEATGR	48.32	942.434	9	33.3	9	-7.4223	0.2666	1.3	472.225	2	10.7189	4250	410000	4875	20240118_THJ_3.raw	2	STRG.19050.1.p1;STRG.16645.3.p1;STRG.4263.1.p1;STRG.16848.5.p1;STRG.6098.8.p2;STRG.3170.1.p1;STRG.14055.1.p1;STRG.19070.3.p2;STRG.7589.1.p1;STRG.7846.1.p2;STRG.16645.4.p1;STRG.16562.4.p1;STRG.14055.4.p1;STRG.18981.1.p1;STRG.7542.2.p1;STRG.19050.2.p1;STRG.14055.3.p1;STRG.19070.1.p1;STRG.3319.1.p1;STRG.164.1.p1;STRG.14055.2.p1;STRG.16645.2.p1;STRG.14967.1.p1;STRG.13914.1.p2;STRG.16645.6.p1;STRG.166…			DeepNovo	0 0 10 4 0 0 0 0 2	CHAVEATGR
CHVLKQSG	44.86	870.438	8	37.5	8	8.4781	0.5549	-4.9	436.224	2	21.1742			16445	20240118_THJ_3.raw	1	STRG.11369.1.p1;STRG.17201.1.p2;STRG.13600.1.p1;STRG.7970.1.p1;STRG.19313.1.p1;STRG.16807.1.p1;STRG.17160.4.p1;STRG.976.1.p1;STRG.13138.1.p1;STRG.3265.3.p4;STRG.17609.2.p1;STRG.12125.1.p1;STRG.315.2.p1;STRG.14727.2.p1;STRG.11354.2.p1;STRG.19171.2.p1;STRG.13418.1.p1;STRG.3395.2.p1;STRG.3446.7.p1;STRG.4674.2.p1;STRG.3265.2.p1;STRG.5095.1.p1;STRG.13166.4.p1;STRG.17499.5.p1;STRG.3265.1.p1;STRG.10553.…			DeepNovo	0 0 0 25 13 13 0 0	CHVLKQSG
CPHLVRS	42.18	810.417	7	42.9	7	-3.9835	0.4229	9.5	406.22	2	17.4591			12506	20240118_THJ_3.raw	1	STRG.1797.2.p1;STRG.5810.3.p1;STRG.5386.2.p1;STRG.6422.8.p1;STRG.1676.1.p1;STRG.19086.1.p1;STRG.6422.4.p1;STRG.6422.1.p1;STRG.1432.1.p1;STRG.1797.1.p1;STRG.19086.4.p1;STRG.18763.2.p1;STRG.6422.7.p1;STRG.5810.1.p1;STRG.5810.2.p1;STRG.18763.1.p1;STRG.18968.1.p2;STRG.19086.2.p1;STRG.6422.6.p1;STRG.5386.1.p1;STRG.5810.4.p1;STRG.6422.9.p1;STRG.6422.10.p1;STRG.1432.2.p1;STRG.19086.3.p1;STRG.16251.1.p1;…			DeepNovo	5 0 0 17 7 0 0	CPHLVRS
CPSSSYAR	36.38	869.37	8	50	8	3.7764	0.7425	5.8	435.695	2	15.619			10411	20240118_THJ_3.raw	1	STRG.18670.3.p1;STRG.17424.3.p1;STRG.16933.3.p5;STRG.1741.2.p1;STRG.11495.4.p2;STRG.14824.2.p1;STRG.18670.2.p1;STRG.18117.4.p1;STRG.18117.1.p1;STRG.13742.4.p1;STRG.7620.1.p1;STRG.8272.1.p4;STRG.13190.4.p1;STRG.15542.2.p1;STRG.11039.1.p4;STRG.13742.1.p1;STRG.18843.2.p1;STRG.18670.1.p1;STRG.2444.1.p1;STRG.6540.1.p1;STRG.14824.1.p1;STRG.8634.2.p1;STRG.5291.1.p1;STRG.15170.12.p1;STRG.19182.2.p1;STRG.…			DeepNovo	0 0 8 7 4 0 0 2	CPSSSYAR
DAIAA	19.86	459.233	5	0	5	-2.6276	0.0509	-2.3	460.239	1	25.2223	34400000	32400000	23950	20240118_THJ_3.raw	4	STRG.10693.4.p1;STRG.14617.3.p1;STRG.10693.5.p1;STRG.14000.1.p1;STRG.14617.1.p1;STRG.17260.4.p1;STRG.10693.1.p1;STRG.10693.2.p1;STRG.10693.3.p1;STRG.14617.2.p1			DB Search	0 0 0 0 0	DAIAA
DAINTEFKNT	46.69	1151.55	10	20	10	-3.2477	0.6194	0.4	576.78	2	27.3209	78300	502000	22237	20240118_THJ_3.raw	1	STRG.9582.1.p1;STRG.9582.2.p1;STRG.9582.3.p1			DB Search	0 0 8 7 0 0 0 0 0 0	DAINTEFKNT
DAKFD	18.79	594.265	5	80	5	0.4375	0.6626	0.8	595.273	1	13.7703	75500	1390000	8419	20240118_THJ_3.raw	2	STRG.5328.1.p1;STRG.501.2.p1;STRG.13215.2.p1;STRG.501.1.p1;STRG.13215.1.p1;STRG.18972.2.p1;STRG.18972.1.p1			DeepNovo	5 10 0 16 5	DAKFD
DAKFDK	22.33	722.36	6	100	6	-0.0739	0.6613	1.4	362.188	2	10.6271			4770	20240118_THJ_3.raw	1	STRG.5328.1.p1;STRG.5541.1.p1;STRG.501.2.p1;STRG.13215.2.p1;STRG.501.1.p1;STRG.13215.1.p1;STRG.18972.2.p1;STRG.18972.1.p1			DeepNovo	5 69 69 22 22 5	DAKFDK
DAKFDKE	30.04	851.403	7	71.4	7	-3.5578	0.6856	1.2	426.709	2	10.1398	79700	456000	4206	20240118_THJ_3.raw	2	STRG.14725.1.p1;STRG.6170.4.p1;STRG.5328.1.p1;STRG.6170.5.p1;STRG.5541.1.p1;STRG.501.2.p1;STRG.14725.2.p1;STRG.12176.1.p1;STRG.501.1.p1;STRG.6170.8.p1;STRG.11010.1.p1;STRG.6170.1.p1;STRG.6170.7.p1;STRG.6170.2.p1;STRG.12090.1.p1;STRG.13215.2.p1;STRG.5136.1.p1;STRG.9576.1.p1;STRG.6170.3.p1;STRG.6170.6.p1;STRG.13215.1.p1;STRG.18972.2.p1;STRG.18972.1.p1			DeepNovo	0 0 23 15 23 25 5	DAKFDKE
DAKFE	24.85	608.281	5	100	5	0.8236	0.7683	1.1	609.288	1	14.6116	1830000	23400000	9446	20240118_THJ_3.raw	6	STRG.5900.11.p1;STRG.2723.3.p1;STRG.9725.2.p1;STRG.5804.1.p1;STRG.13765.5.p1;STRG.13765.3.p1;STRG.9725.1.p2;STRG.2723.4.p1;STRG.2723.1.p1;STRG.13765.2.p1;STRG.7728.2.p1;STRG.19309.1.p1;STRG.8339.1.p1;STRG.13765.1.p2;STRG.7728.1.p1;STRG.9642.1.p1;STRG.13765.4.p1;STRG.4871.1.p1			DeepNovo	5 9 4 14 5	DAKFE
DAKFGPA	28.16	704.349	7	71.4	7	-7.6864	0.2668	-1.2	353.182	2	10.6114	67600	1020000	4776	20240118_THJ_3.raw	1	STRG.15660.3.p1;STRG.509.1.p1;STRG.6717.1.p1;STRG.13274.1.p1;STRG.11164.1.p1;STRG.8477.3.p1;STRG.6717.2.p1;STRG.1575.1.p1;STRG.8477.1.p1;STRG.15660.2.p1;STRG.11571.1.p1;STRG.11571.4.p1;STRG.15660.1.p1;STRG.11571.3.p1;STRG.3597.1.p1;STRG.3015.2.p1;STRG.11571.2.p1;STRG.15466.1.p1			DeepNovo	5 7 29 10 4 0 0	DAKFGPA
DALAA	19.86	459.233	5	0	5	-2.4222	0.0384	-2.3	460.239	1	25.2223	34400000	32400000	23950	20240118_THJ_3.raw	4	STRG.4236.1.p1;STRG.12360.1.p1;STRG.2687.1.p1;STRG.5595.3.p1;STRG.16355.1.p1;STRG.5595.1.p1;STRG.15458.1.p1;STRG.5595.2.p1;STRG.15142.1.p1;STRG.9697.2.p1;STRG.10264.2.p4;STRG.14876.5.p1;STRG.4236.2.p1;STRG.14876.3.p1;STRG.12360.2.p1;STRG.14876.1.p1;STRG.14876.4.p1;STRG.18561.1.p1;STRG.5349.1.p1;STRG.14876.2.p1;STRG.13517.1.p1			DB Search	0 0 0 0 0	DALAA
DAPRAVFPS	24.38	958.487	9	11.1	9	-3.1562	0.5508	3.4	480.252	2	30.1575	234000	1970000	24683	20240118_THJ_3.raw	3	STRG.7283.4.p2;STRG.16049.2.p1;STRG.7283.6.p1;STRG.16049.3.p1;STRG.16049.4.p3;STRG.16049.10.p1;STRG.7283.7.p1;STRG.9838.2.p1;STRG.16049.1.p1;STRG.7283.8.p1;STRG.9838.1.p1;STRG.16049.9.p1;STRG.16049.6.p1;STRG.7283.2.p1;STRG.16049.7.p1;STRG.7283.3.p1;STRG.7283.5.p1;STRG.16049.11.p1;STRG.16049.5.p3			DB Search	0 0 0 0 0 0 6 0 0	DAPRAVFPS
DAQAPKVD	41.04	842.413	8	100	8	-2.1149	0.7375	1.2	422.214	2	11.0908	454000	5550000	5197	20240118_THJ_3.raw	2	STRG.17845.2.p1;STRG.15371.3.p1;STRG.15371.2.p1;STRG.9039.1.p1;STRG.15623.1.p1;STRG.6083.1.p1;STRG.10245.1.p1;STRG.19334.2.p1;STRG.5970.6.p1;STRG.9972.4.p1;STRG.4130.1.p1;STRG.13972.7.p4;STRG.5970.1.p1;STRG.10142.2.p1;STRG.3328.2.p1;STRG.14171.1.p1;STRG.3328.1.p1;STRG.12155.1.p1;STRG.17845.6.p1;STRG.5970.8.p1;STRG.617.4.p1;STRG.5970.5.p1;STRG.11191.3.p1;STRG.19334.1.p1;STRG.182.3.p6;STRG.15371.1.…			DeepNovo	5 7 14 57 14 2 2 5	DAQAPKVD
DAVAFDKE	30.82	893.413	8	75	8	-14.0617	0.2641	1.5	447.714	2	10.6837	789000	11500000	4806	20240118_THJ_3.raw	2	STRG.17302.7.p2;STRG.15029.1.p1;STRG.8580.1.p1;STRG.17302.15.p1;STRG.17726.2.p1;STRG.16467.1.p1;STRG.18077.3.p1;STRG.16467.2.p1;STRG.17726.1.p1;STRG.17302.14.p1;STRG.5973.3.p1;STRG.16378.2.p2;STRG.5973.1.p1;STRG.9016.2.p1;STRG.17302.3.p1;STRG.6001.1.p1;STRG.16802.1.p1;STRG.6676.1.p1;STRG.18077.2.p1;STRG.5973.2.p1;STRG.17302.9.p2;STRG.16378.1.p2;STRG.9016.1.p1;STRG.16802.3.p1;STRG.16802.2.p1;STRG.…			DeepNovo	5 30 0 0 10 10 10 5	DAVAFDKE
DDAQAGAKPS	55.21	958.436	10	50	10	1.3734	0.3177	-9.5	480.221	2	10.5771			4725	20240118_THJ_3.raw	1	STRG.14088.2.p3;STRG.1493.5.p1;STRG.2334.1.p2;STRG.10215.1.p1;STRG.16454.1.p1;STRG.17040.2.p1;STRG.10215.3.p1;STRG.16261.2.p2;STRG.18427.3.p2;STRG.4477.4.p1;STRG.8986.1.p1;STRG.12015.1.p1;STRG.18208.1.p1;STRG.15067.2.p1;STRG.7546.4.p1;STRG.2612.3.p1;STRG.3328.2.p1;STRG.3328.1.p1;STRG.14154.1.p12;STRG.14056.2.p1;STRG.16912.2.p1;STRG.17438.3.p1;STRG.13837.4.p1;STRG.4986.1.p2;STRG.10215.2.p1;STRG.17…			DeepNovo	0 0 17 17 32 13 0 0 0 5	DDAQAGAKPS
DDAQAPKVD	55.34	957.44	9	100	9	1.6317	0.7302	1.5	479.728	2	14.9805	163000	1990000	9654	20240118_THJ_3.raw	2	STRG.17845.2.p1;STRG.15371.3.p1;STRG.14857.4.p1;STRG.15371.2.p1;STRG.9039.1.p1;STRG.15623.1.p1;STRG.6083.1.p1;STRG.10245.1.p1;STRG.19334.2.p1;STRG.5970.6.p1;STRG.4130.1.p1;STRG.13972.7.p4;STRG.5970.1.p1;STRG.10142.2.p1;STRG.3328.2.p1;STRG.14171.1.p1;STRG.3328.1.p1;STRG.12155.1.p1;STRG.17845.6.p1;STRG.5970.8.p1;STRG.617.4.p1;STRG.5970.5.p1;STRG.11191.3.p1;STRG.19334.1.p1;STRG.182.3.p6;STRG.15371.1…			DeepNovo	5 7 12 7 54 9 2 2 2	DDAQAPKVD
DDEEAEEKAPVK	38.71	1358.62	12	8.3	12	-2.0875	0.38	1.2	680.318	2	11.0711	50800	531000	5184	20240118_THJ_3.raw	2	STRG.6048.2.p1;STRG.11288.1.p1;STRG.6048.1.p1;STRG.6048.5.p1;STRG.6048.4.p1;STRG.6048.3.p1			DB Search	0 0 10 0 0 0 0 0 0 0 0 0	DDEEAEEKAPVK
DDEEAEEKAPVKK	45.83	1486.72	13	53.8	13	-2.1873	0.2886	1.6	496.58	3	9.3857	78100	902000	3299	20240118_THJ_3.raw	1	STRG.6048.2.p1;STRG.11288.1.p1;STRG.6048.1.p1;STRG.6048.5.p1;STRG.6048.4.p1;STRG.6048.3.p1			DB Search	5 16 42 31 0 0 0 0 7 0 0 3 3	DDEEAEEKAPVKK
DEALARVL	52.43	885.492	8	12.5	8	0.3401	0.6932	1.1	443.754	2	37.3497	122000	1370000	28864	20240118_THJ_3.raw	2	STRG.18752.1.p1;STRG.10449.1.p1;STRG.16790.2.p1;STRG.10466.3.p1;STRG.7181.4.p1;STRG.9189.3.p1;STRG.10466.2.p1;STRG.4565.1.p1;STRG.9189.4.p1;STRG.18019.2.p2;STRG.1563.2.p1;STRG.1306.1.p1;STRG.15941.2.p1;STRG.425.1.p1;STRG.942.1.p2;STRG.15079.4.p1;STRG.8299.1.p1;STRG.12709.4.p1;STRG.2114.1.p1;STRG.7927.1.p1;STRG.675.4.p1;STRG.18488.1.p1;STRG.5183.1.p1;STRG.8657.2.p1;STRG.19107.9.p1;STRG.675.1.p1;ST…			DeepNovo	0 0 36 0 0 0 0 0	DEALARVL
DEDYGRDSGPPT	42.27	1307.53	12	8.3	12	-2.7046	0.5802	1.2	654.771	2	18.7029	42300	669000	13868	20240118_THJ_3.raw	2	STRG.1774.1.p1;STRG.1774.2.p1			DB Search	0 0 0 19 0 0 0 0 0 0 0 0	DEDYGRDSGPPT
DESGPSIVH	63.97	939.43	9	55.6	9	-7.7463	0.5631	1.8	470.723	2	17.8128	1310000	11300000	12767	20240118_THJ_3.raw	2	STRG.16049.8.p1;STRG.16049.2.p1;STRG.7283.4.p1;STRG.16049.3.p1;STRG.7283.1.p1;STRG.16049.10.p1;STRG.16049.4.p1;STRG.16049.1.p1;STRG.16049.7.p3;STRG.16049.5.p1;STRG.16049.9.p1;STRG.16049.6.p1;STRG.7283.2.p1;STRG.7283.3.p1;STRG.7283.5.p1;STRG.16049.11.p1			DB Search	0 0 23 23 5 3 3 0 0	DESGPSIVH
DESGPSIVHR	79.14	1095.53	10	80	10	-4.8926	0.6776	0.9	548.773	2	13.8816	669000	9480000	8536	20240118_THJ_3.raw	7	STRG.16049.8.p1;STRG.16049.2.p1;STRG.7283.4.p1;STRG.16049.3.p1;STRG.7283.1.p1;STRG.16049.10.p1;STRG.16049.4.p1;STRG.16049.1.p1;STRG.16049.7.p3;STRG.16049.5.p1;STRG.16049.9.p1;STRG.16049.6.p1;STRG.7283.2.p1;STRG.7283.3.p1;STRG.7283.5.p1;STRG.16049.11.p1			DB Search	0 0 46 46 8 7 7 11 5 5	DESGPSIVHR
DESGPSIVHRK	67.4	1223.63	11	81.8	11	-6.0248	0.4223	1.3	408.883	3	9.7705	378000	2500000	3754	20240118_THJ_3.raw	1	STRG.16049.8.p1;STRG.16049.2.p1;STRG.7283.4.p1;STRG.16049.3.p1;STRG.7283.1.p1;STRG.16049.10.p1;STRG.16049.4.p1;STRG.16049.1.p1;STRG.16049.7.p3;STRG.16049.5.p1;STRG.16049.9.p1;STRG.16049.6.p1;STRG.7283.2.p1;STRG.7283.3.p1;STRG.7283.5.p1;STRG.16049.11.p1			DB Search	0 0 55 55 75 39 39 45 11 2 2	DESGPSIVHRK
DEVPSE	28.37	674.276	6	33.3	6	-9.4026	0.9186	0.9	675.284	1	14.5893	4220000	17500000	9325	20240118_THJ_3.raw	1	STRG.7204.4.p1;STRG.7204.1.p1;STRG.9643.2.p1;STRG.7204.3.p1;STRG.15618.1.p1;STRG.16016.1.p1;STRG.16572.1.p1;STRG.329.4.p2;STRG.15941.3.p1;STRG.9643.1.p1;STRG.15941.2.p1;STRG.17740.2.p1;STRG.15941.1.p1;STRG.16572.2.p1;STRG.7204.2.p1			DeepNovo	0 0 5 4 0 0	DEVPSE
DFVHMVTFH	49.69	1131.52	9	11.1	9	8.8125	0.3879	2.1	566.767	2	53.1933			37819	20240118_THJ_3.raw	2	STRG.18893.2.p1;STRG.18893.4.p2;STRG.19472.3.p1;STRG.18893.5.p1;STRG.11511.3.p1;STRG.11511.2.p1;STRG.19472.1.p1;STRG.11511.1.p1;STRG.11511.4.p1;STRG.8934.1.p1;STRG.19472.4.p1;STRG.18893.1.p1;STRG.18893.3.p2			DeepNovo	0 0 0 2 1 1 1 0 0	DFVHMVTFH
DGNKDWKE	35.96	990.441	8	75	8	6.882	0.3268	3.6	496.229	2	24.6453	193000	722000	19599	20240118_THJ_3.raw	1	STRG.19288.1.p1;STRG.15032.1.p1;STRG.13884.2.p1;STRG.15629.4.p2;STRG.13418.1.p1;STRG.15629.2.p3;STRG.4654.1.p1;STRG.19288.2.p1;STRG.4518.1.p1;STRG.15629.3.p1;STRG.13884.1.p1;STRG.3701.1.p5			DeepNovo	0 0 2 20 15 11 11 5	DGNKDWKE
DGPKRGGASRF	59.05	1146.59	11	54.5	11	-1.1993	0.6254	0.6	383.204	3	9.3209	953000	6630000	3197	20240118_THJ_3.raw	1	STRG.15538.4.p2;STRG.10816.5.p1;STRG.6565.1.p2;STRG.7731.1.p1;STRG.16588.2.p1;STRG.18072.4.p1;STRG.4715.1.p1;STRG.17791.3.p1;STRG.9647.1.p1;STRG.6977.1.p1;STRG.9191.3.p3;STRG.17537.5.p2;STRG.6629.1.p7;STRG.9356.7.p1;STRG.15538.3.p2;STRG.13450.1.p1;STRG.15538.2.p2;STRG.8811.1.p1;STRG.476.2.p1;STRG.9229.4.p1;STRG.3395.2.p1;STRG.8040.2.p1;STRG.10887.1.p1;STRG.15924.2.p1;STRG.7702.1.p1;STRG.270.1.p2;…			DeepNovo	5 68 39 8 4 1 0 0 0 0 5	DGPKRGGASRF
DGPVRGIDF	40.74	974.482	9	44.4	9	3.6454	0.4802	-9.4	488.244	2	43.8897			32195	20240118_THJ_3.raw	1	STRG.1488.1.p1;STRG.1488.4.p1;STRG.1488.3.p1			DB Search	0 0 18 18 0 0 0 47 5	DGPVRGIDF
DGVVG	17.51	445.217	5	20	5	7.3588	0.1073	-2.2	446.224	1	27.5366	10900000	14800000	23702	20240118_THJ_3.raw	3	STRG.8924.1.p1;STRG.17276.2.p1;STRG.6403.5.p1;STRG.1967.1.p1;STRG.17276.1.p1;STRG.12158.1.p5;STRG.6403.2.p1;STRG.6403.1.p1;STRG.6403.6.p1;STRG.6403.4.p1			DB Search	0 0 0 0 2	DGVVG
DHMQDRRAL	47.86	1140.55	9	44.4	9	-0.0111	0.2615	1	381.19	3	10.8713	63100	2260000	5066	20240118_THJ_3.raw	2	STRG.1003.2.p1;STRG.1003.1.p1			DB Search	5 42 13 0 0 0 0 0 5	DHMQDRRAL
DITAT	23.76	519.254	5	40	5	-1.4861	0.3741	-1.4	520.261	1	25.0599	12600000	19700000	21592	20240118_THJ_3.raw	5	STRG.15102.1.p1;STRG.18013.2.p1;STRG.18077.2.p1;STRG.5722.1.p1;STRG.5663.1.p1;STRG.18013.1.p1;STRG.18077.1.p1			DB Search	0 0 0 5 5	DITAT
DLAYSP	29.75	664.307	6	33.3	6	-12.4516	0.6045	0.7	665.314	1	23.1949	681000	2000000	18340	20240118_THJ_3.raw	1	STRG.7169.1.p1;STRG.13800.1.p1;STRG.13117.1.p1;STRG.869.1.p1;STRG.18111.1.p1;STRG.9994.2.p1;STRG.13117.2.p1;STRG.9994.3.p1;STRG.9994.4.p1;STRG.9994.7.p1;STRG.13117.3.p1;STRG.18326.1.p1;STRG.13800.2.p1;STRG.8520.1.p1;STRG.7169.3.p1;STRG.9994.8.p1;STRG.15753.1.p1;STRG.7169.2.p1;STRG.15875.1.p1;STRG.10515.1.p1;STRG.7169.4.p1;STRG.14050.2.p1;STRG.9994.1.p1			DeepNovo	0 0 14 22 0 0	DLAYSP
DLCVTN	33.42	663.29	6	66.7	6	1.7382	0.3476	-5.1	664.294	1	24.2573	325000	2600000	19609	20240118_THJ_3.raw	2	STRG.5900.1.p1;STRG.14160.2.p1;STRG.5900.8.p1;STRG.12125.3.p1;STRG.8046.2.p1;STRG.14160.3.p1;STRG.5900.6.p1;STRG.5900.9.p1;STRG.8046.1.p1;STRG.8046.3.p1;STRG.5900.5.p1;STRG.12125.4.p1;STRG.14160.1.p1;STRG.5900.2.p1;STRG.5900.7.p1;STRG.12125.1.p1			DeepNovo	0 0 10 10 41 5	DLCVTN
DLLEKPQA	40.06	912.492	8	50	8	-14.4981	0.6432	0.6	457.253	2	14.2395	534000	3110000	9003	20240118_THJ_3.raw	2	STRG.11614.1.p1;STRG.18084.2.p5;STRG.3868.1.p1;STRG.5495.1.p1;STRG.13001.1.p1;STRG.18845.1.p1;STRG.12361.2.p1;STRG.10604.1.p1;STRG.6431.2.p1;STRG.12157.1.p1;STRG.11780.2.p1;STRG.15267.5.p1;STRG.18460.2.p1;STRG.4388.1.p1;STRG.16913.3.p1;STRG.17646.1.p8;STRG.15154.4.p1;STRG.3564.1.p1;STRG.8619.2.p1;STRG.8228.1.p1;STRG.16874.2.p1;STRG.10828.2.p1;STRG.6188.2.p1;STRG.17773.2.p1;STRG.16289.4.p1;STRG.16…			DeepNovo	0 0 69 40 40 3 0 0	DLLEKPQA
DLM(+15.99)ATGG	27.04	679.285	7	14.3	7	4.3936	0.3572	-4.1	680.289	1	19.9354	663000	2580000	15283	20240118_THJ_3.raw	2	STRG.18845.1.p1;STRG.5850.1.p1;STRG.181.1.p1;STRG.18845.3.p1;STRG.15957.3.p1;STRG.4866.1.p1;STRG.8084.1.p1;STRG.13425.1.p1;STRG.10513.1.p1;STRG.16519.2.p1;STRG.16519.4.p1;STRG.14737.1.p1;STRG.16612.1.p1;STRG.1544.1.p1;STRG.11638.1.p1;STRG.11773.1.p1;STRG.16519.3.p1;STRG.13815.1.p1;STRG.8084.2.p1;STRG.15957.1.p1;STRG.2138.1.p1;STRG.15957.2.p1;STRG.1544.2.p1;STRG.13619.1.p1	Oxidation (M)	M3:Oxidation (M):1001.00	DeepNovo	0 0 0 0 60 0 0	DLM(+15.99)ATGG
DLMATGG	30.57	663.29	7	14.3	7	-5.0357	0.309	-5.1	664.294	1	24.2573	325000	1300000	19667	20240118_THJ_3.raw	1	STRG.18845.1.p1;STRG.5850.1.p1;STRG.181.1.p1;STRG.18845.3.p1;STRG.15957.3.p1;STRG.4866.1.p1;STRG.8084.1.p1;STRG.13425.1.p1;STRG.10513.1.p1;STRG.16519.2.p1;STRG.16519.4.p1;STRG.14737.1.p1;STRG.16612.1.p1;STRG.1544.1.p1;STRG.11638.1.p1;STRG.11773.1.p1;STRG.16519.3.p1;STRG.13815.1.p1;STRG.8084.2.p1;STRG.15957.1.p1;STRG.2138.1.p1;STRG.15957.2.p1;STRG.1544.2.p1;STRG.13619.1.p1			DeepNovo	0 0 0 0 22 0 0	DLMATGG
DLTAT	23.76	519.254	5	40	5	-1.8995	0.414	-1.4	520.261	1	25.0599	12600000	19700000	21592	20240118_THJ_3.raw	5	STRG.18417.1.p3;STRG.10820.1.p1;STRG.12422.1.p1;STRG.18417.2.p3;STRG.10740.1.p1;STRG.4565.1.p1;STRG.14372.6.p1;STRG.10740.3.p1;STRG.2198.3.p1;STRG.2198.2.p1;STRG.11566.1.p1;STRG.10740.2.p1;STRG.2198.1.p1			DB Search	0 0 0 5 5	DLTAT
DLVVE	20.25	573.301	5	40	5	-12.2873	0.8093	0.9	574.309	1	28.1445	158000	977000	22781	20240118_THJ_3.raw	1	STRG.3149.2.p1;STRG.5003.2.p1;STRG.14764.1.p1;STRG.10495.1.p1;STRG.5003.3.p1;STRG.14026.2.p1;STRG.10098.1.p1;STRG.3149.10.p1;STRG.5003.1.p1;STRG.3149.3.p1;STRG.11160.1.p1;STRG.3149.4.p1;STRG.14764.2.p1;STRG.3149.8.p1;STRG.14764.3.p1;STRG.6704.5.p1;STRG.3149.1.p1;STRG.3149.9.p1;STRG.5003.4.p1;STRG.14026.3.p1;STRG.3149.6.p1;STRG.3149.5.p1;STRG.10495.2.p1;STRG.6704.3.p1			DeepNovo	0 0 13 0 5	DLVVE
DM(+15.99)LPAGA	23.8	689.305	7	14.3	7	-10.6365	0.1211	1.2	690.313	1	17.8436	155000	809000	12909	20240118_THJ_3.raw	1	STRG.16806.1.p1;STRG.1293.2.p1;STRG.6632.3.p1;STRG.7232.3.p1;STRG.5151.2.p1;STRG.17931.1.p1;STRG.8640.2.p1;STRG.14671.2.p3;STRG.16806.2.p1;STRG.14673.1.p2;STRG.2556.1.p2;STRG.12021.3.p1;STRG.11665.1.p1;STRG.11665.3.p1;STRG.9248.3.p1;STRG.16702.1.p4;STRG.11047.1.p1;STRG.6632.1.p1;STRG.2798.3.p1;STRG.10170.7.p1;STRG.3819.1.p1;STRG.572.1.p2;STRG.11047.2.p1;STRG.18668.1.p5;STRG.40.3.p1;STRG.40.2.p1;S…	Oxidation (M)	M2:Oxidation (M):1001.00	DeepNovo	0 0 0 0 0 0 5	DM(+15.99)LPAGA
DM(+15.99)PLAGA	23.95	689.305	7	14.3	7	-9.6567	0.6822	1.2	690.313	1	17.8436	155000	1620000	12843	20240118_THJ_3.raw	2	STRG.8671.4.p1;STRG.17635.1.p1;STRG.175.2.p1;STRG.13678.1.p1;STRG.18323.3.p3;STRG.7875.2.p1;STRG.17635.3.p3;STRG.319.1.p1;STRG.16003.1.p1;STRG.9787.1.p1;STRG.12632.1.p1;STRG.17113.1.p1;STRG.17382.1.p1;STRG.8671.3.p1;STRG.16695.8.p1;STRG.16441.3.p2;STRG.175.1.p1;STRG.19457.1.p1;STRG.13950.1.p1;STRG.16003.2.p1;STRG.9787.2.p1;STRG.4459.1.p1;STRG.2109.1.p1;STRG.12632.2.p1;STRG.13280.1.p2;STRG.13101.1…	Oxidation (M)	M2:Oxidation (M):1001.00	DeepNovo	0 0 0 0 0 0 5	DM(+15.99)PLAGA
DMAVHPDKQPR	61.69	1292.63	11	63.6	11	3.1398	0.7312	-5.8	431.881	3	24.4764			19698	20240118_THJ_3.raw	1	STRG.16267.2.p1;STRG.3526.1.p1;STRG.10442.1.p1;STRG.37.2.p3;STRG.13281.1.p1;STRG.9267.3.p1;STRG.9969.3.p1;STRG.83.4.p5;STRG.5689.2.p1;STRG.9764.1.p1;STRG.10028.1.p1;STRG.2015.2.p1;STRG.19145.1.p1;STRG.6413.3.p1;STRG.10588.7.p1;STRG.9969.1.p1;STRG.13169.1.p1;STRG.10659.3.p1;STRG.4603.4.p1;STRG.16267.1.p1;STRG.13742.4.p1;STRG.10659.1.p1;STRG.3684.2.p1;STRG.14934.2.p1;STRG.3563.2.p1;STRG.6004.1.p1;S…			DeepNovo	0 0 6 0 0 13 11 10 8 4 4	DMAVHPDKQPR
DNAQAAHAQAPKVD	63.78	1434.69	14	57.1	14	-3.0983	0.5507	0	479.236	3	10.514			4652	20240118_THJ_3.raw	1	STRG.14282.1.p1;STRG.12130.6.p1;STRG.6083.1.p1;STRG.5970.6.p1;STRG.4130.1.p1;STRG.13972.7.p4;STRG.12130.2.p1;STRG.5970.1.p1;STRG.15941.2.p1;STRG.3328.2.p1;STRG.16483.2.p1;STRG.2597.5.p1;STRG.14171.1.p1;STRG.17954.1.p1;STRG.3328.1.p1;STRG.17845.6.p1;STRG.5970.8.p1;STRG.617.4.p1;STRG.5970.5.p1;STRG.11191.3.p1;STRG.17845.8.p1;STRG.9493.3.p1;STRG.19334.1.p1;STRG.182.3.p6;STRG.12070.1.p1;STRG.7232.4.p…			DeepNovo	5 0 13 3 3 0 0 13 13 28 4 0 0 1	DNAQAAHAQAPKVD
DPATA	19.12	473.212	5	20	5	11.4207	0.0147	-2	474.219	1	23.4005	1840000	1720000	21310	20240118_THJ_3.raw	2	STRG.222.1.p4;STRG.2446.1.p1;STRG.19002.1.p1;STRG.14816.2.p1;STRG.18226.1.p1;STRG.2446.2.p1			DB Search	0 0 2 0 0	DPATA
DPMDA	23.85	547.195	5	60	5	-15.5564	0.7679	0.1	548.202	1	12.6848	26300	233000	7095	20240118_THJ_3.raw	1				DeepNovo	0 0 38 38 5	DPMDA
DPPKASAAPPK	39.89	1077.58	11	36.4	11	-2.539	0.3461	-0.4	360.201	3	9.18			3021	20240118_THJ_3.raw	1	STRG.17519.2.p2;STRG.12225.1.p1;STRG.15735.1.p1;STRG.7490.4.p1;STRG.10734.2.p1;STRG.8173.3.p1;STRG.17289.2.p1;STRG.8925.3.p2;STRG.15823.1.p1;STRG.16912.4.p1;STRG.2715.2.p1;STRG.17055.2.p1;STRG.605.5.p1;STRG.7686.4.p1;STRG.9055.1.p1;STRG.6652.3.p1;STRG.16912.2.p1;STRG.1746.1.p1;STRG.476.2.p1;STRG.8574.2.p1;STRG.12225.2.p1;STRG.12990.4.p1;STRG.10665.1.p1;STRG.5289.1.p1;STRG.476.1.p1;STRG.2921.1.p1;…			DeepNovo	0 0 0 0 0 4 4 0 0 4 4	DPPKASAAPPK
DPVIK	17.95	570.338	5	0	5	5.3125	0.3843	0.8	571.345	1	22.0916	420000	1570000	17249	20240118_THJ_3.raw	1	STRG.175.1.p1;STRG.175.3.p1			DB Search	0 0 0 1 1	DPVIK
DPVLK	17.95	570.338	5	0	5	3.6528	0.419	0.8	571.345	1	22.0916	420000	1570000	17249	20240118_THJ_3.raw	1	STRG.14899.2.p1;STRG.333.1.p1;STRG.12668.1.p1;STRG.333.4.p1;STRG.333.2.p1;STRG.6013.1.p1;STRG.14899.1.p1			DB Search	0 0 0 1 1	DPVLK
DQTAAETLPT	45.31	1045.49	10	10	10	-12.0627	0.535	1.5	523.755	2	21.3358	221000	1400000	16659	20240118_THJ_3.raw	3	STRG.17899.1.p1;STRG.14476.3.p1;STRG.10734.2.p1;STRG.10734.1.p1;STRG.11671.1.p1;STRG.19381.1.p1;STRG.460.3.p1;STRG.11665.1.p1;STRG.14537.1.p7;STRG.11665.3.p1;STRG.17380.2.p1;STRG.10733.4.p1;STRG.5385.1.p1;STRG.17380.5.p1;STRG.11907.2.p2;STRG.16062.2.p1;STRG.2989.3.p1;STRG.16062.6.p4;STRG.13226.1.p1;STRG.1733.1.p4;STRG.16535.3.p2;STRG.17238.1.p1;STRG.2196.1.p1;STRG.1490.1.p1;STRG.429.1.p1;STRG.670…			DeepNovo	0 0 0 0 0 0 0 6 0 0	DQTAAETLPT
DQVERTQAL	73.55	1058.54	9	55.6	9	-6.9488	0.69	0.7	530.275	2	16.2294	1180000	6500000	10981	20240118_THJ_3.raw	1	STRG.17821.3.p2;STRG.17722.2.p1;STRG.5535.1.p1;STRG.3538.4.p1;STRG.6831.1.p1;STRG.16874.1.p1;STRG.9204.3.p1;STRG.15581.1.p1;STRG.13396.4.p1;STRG.18869.6.p1;STRG.13396.3.p1;STRG.6356.1.p1;STRG.16874.2.p1;STRG.10693.3.p1;STRG.13396.2.p1;STRG.17934.3.p1;STRG.15950.1.p1;STRG.15270.1.p1;STRG.18869.5.p1;STRG.9625.2.p1;STRG.3699.1.p1;STRG.3538.2.p1;STRG.1507.1.p1;STRG.17825.1.p1;STRG.7424.1.p1;STRG.302.…			DeepNovo	0 0 56 13 0 0 6 8 5	DQVERTQAL
DRLNKKVVL	21.57	1083.68	9	77.8	9	4.0852	0.2184	0.6	362.233	3	17.0575	408000	3770000	11911	20240118_THJ_3.raw	2	STRG.2657.1.p1			DB Search	0 0 10 11 11 40 69 59 5	DRLNKKVVL
DRM(+15.99)VGQVL	27.93	932.475	8	62.5	8	-4.6171	0.8284	1	467.245	2	23.6808	854000	1980000	19080	20240118_THJ_3.raw	1	STRG.19003.1.p1	Oxidation (M)	M3:Oxidation (M):1001.00	DB Search	0 0 0 2 5 11 20 5	DRM(+15.99)VGQVL
DRMVGQVL	44.81	916.48	8	62.5	8	-1.4343	0.8894	-0.5	459.247	2	32.6657	3000000	16700000	26170	20240118_THJ_3.raw	2	STRG.19003.1.p1			DB Search	0 0 1 2 11 12 27 5	DRMVGQVL
DRNAHLNAL	31.34	1022.53	9	55.6	9	-3.5942	0.3112	1.3	512.271	2	16.5836	185000	2980000	11544	20240118_THJ_3.raw	2	STRG.11235.1.p1			DB Search	0 0 0 0 3 30 30 56 5	DRNAHLNAL
DSETDRL	41.23	834.372	7	71.4	7	-2.4227	0.582	4.7	418.195	2	11.2235			5445	20240118_THJ_3.raw	1	STRG.15041.2.p1;STRG.3136.3.p1;STRG.16902.5.p7;STRG.10666.2.p1;STRG.564.2.p1;STRG.19318.1.p1;STRG.8813.2.p1;STRG.8813.1.p1;STRG.10666.4.p1;STRG.10743.2.p1;STRG.436.1.p1;STRG.564.1.p1;STRG.10666.1.p1;STRG.18702.2.p1;STRG.10743.1.p1;STRG.3136.1.p1;STRG.15041.1.p1;STRG.10942.2.p1;STRG.2484.1.p1;STRG.13666.1.p1;STRG.5174.1.p1;STRG.10942.1.p1;STRG.13343.1.p1;STRG.1489.1.p1;STRG.7049.1.p1;STRG.18164.1.…			DeepNovo	5 0 0 9 9 15 5	DSETDRL
DSIAA	21.67	475.228	5	20	5	3.5077	0.1986	-2.3	476.234	1	27.2653	12200000	33900000	23332	20240118_THJ_3.raw	4	STRG.13983.4.p1;STRG.15902.1.p1;STRG.13983.10.p1;STRG.11620.2.p1;STRG.13983.8.p1;STRG.8591.1.p1;STRG.8591.2.p1;STRG.8591.3.p1;STRG.13983.3.p1;STRG.11620.1.p1			DB Search	0 0 0 0 3	DSIAA
DSLAA	21.67	475.228	5	20	5	4.6412	0.181	-2.3	476.234	1	27.2653	12200000	33900000	23332	20240118_THJ_3.raw	4	STRG.9900.1.p1;STRG.7044.1.p1;STRG.3672.2.p1;STRG.18421.1.p3;STRG.14651.2.p6;STRG.9356.1.p1;STRG.2538.1.p1;STRG.10582.1.p1;STRG.10097.1.p1;STRG.15771.3.p1;STRG.10097.2.p1;STRG.3672.1.p1;STRG.7044.2.p1;STRG.18421.3.p1;STRG.13308.1.p1;STRG.12545.1.p1;STRG.9900.2.p1;STRG.5807.1.p1;STRG.1832.1.p1;STRG.415.1.p1			DB Search	0 0 0 0 3	DSLAA
DSLPLVDTHS	26.38	1082.52	10	30	10	-2.3807	0.6152	-1.9	542.268	2	35.442			27873	20240118_THJ_3.raw	2	STRG.9582.1.p1			DB Search	0 0 0 7 7 0 0 4 0 0	DSLPLVDTHS
DSLPLVDTHSK	73.63	1210.62	11	54.5	11	-11.883	0.581	1	404.548	3	23.6742	994000	5880000	18878	20240118_THJ_3.raw	5	STRG.9582.1.p1			DB Search	0 0 0 80 80 42 20 11 7 0 0	DSLPLVDTHSK
DSLPLVDTHSKR	69.69	1366.72	12	66.7	12	-13.5208	0.499	0.9	456.581	3	17.9705	3230000	8390000	12908	20240118_THJ_3.raw	5	STRG.9582.1.p1			DB Search	0 0 5 30 30 23 17 9 2 1 1 2	DSLPLVDTHSKR
DSLPLVDTHSKRT	67.76	1467.77	13	53.8	13	-6.4248	0.3374	1.4	490.264	3	18.2064	2700000	9740000	13261	20240118_THJ_3.raw	4	STRG.9582.1.p1			DB Search	0 0 5 14 14 10 9 3 2 0 0 0 0	DSLPLVDTHSKRT
DSLPNPL	33.04	754.386	7	71.4	7	-8.6026	0.6589	1.3	755.394	1	40.0905	2180000	5730000	30365	20240118_THJ_3.raw	1	STRG.15743.1.p1;STRG.313.1.p1;STRG.11945.1.p1;STRG.3322.2.p1;STRG.1516.4.p1;STRG.8514.1.p1;STRG.11229.1.p1;STRG.11229.3.p1;STRG.12447.1.p1;STRG.175.1.p1;STRG.3322.3.p1;STRG.11229.4.p1;STRG.19022.2.p1;STRG.11256.3.p1;STRG.3356.3.p1;STRG.18517.3.p1;STRG.11256.2.p1;STRG.18632.3.p1;STRG.11334.2.p1;STRG.11256.5.p1;STRG.3356.2.p1;STRG.15680.1.p1;STRG.17050.1.p1;STRG.3087.1.p1;STRG.18517.1.p1;STRG.11581…			DeepNovo	0 0 5 4 5 4 4	DSLPNPL
DSVKLEA	29.81	760.397	7	14.3	7	-1.4737	0.7389	0.7	381.206	2	17.5877	46400	513000	12615	20240118_THJ_3.raw	1	STRG.18354.2.p1;STRG.18354.3.p1;STRG.1668.2.p1;STRG.18810.6.p1;STRG.17815.1.p1;STRG.11332.2.p1;STRG.14291.1.p1;STRG.10527.2.p1;STRG.10632.4.p1;STRG.1844.1.p1;STRG.18810.3.p1;STRG.7295.3.p1;STRG.11550.1.p1;STRG.17678.1.p1;STRG.10152.1.p1;STRG.15400.1.p1;STRG.9442.1.p1;STRG.10152.2.p1;STRG.18810.4.p1;STRG.8482.1.p1;STRG.5573.1.p1;STRG.18092.1.p1;STRG.8267.4.p2;STRG.10527.1.p1;STRG.15400.2.p1;STRG.7…			DeepNovo	0 0 15 0 0 0 0	DSVKLEA
DTHKSR	18.91	742.372	6	33.3	6	1.7968	0.6314	1.2	372.194	2	15.1941			9940	20240118_THJ_3.raw	1	STRG.1373.2.p6;STRG.1373.1.p6;STRG.13164.3.p1;STRG.7083.1.p1;STRG.13164.1.p1;STRG.2561.1.p1;STRG.7478.2.p1			DeepNovo	0 0 26 0 0 5	DTHKSR
DTPEPLDV	31.84	884.413	8	25	8	-18.5778	0.4867	-1.7	443.213	2	24.0796			19335	20240118_THJ_3.raw	1	STRG.16322.2.p1;STRG.16322.5.p1;STRG.15904.1.p1;STRG.11056.1.p1;STRG.18639.1.p1;STRG.15191.1.p1;STRG.11056.2.p1;STRG.5960.1.p1;STRG.7970.1.p1;STRG.1446.1.p1;STRG.15946.1.p1;STRG.9454.1.p1;STRG.11979.3.p1;STRG.11164.1.p1;STRG.13018.1.p1;STRG.16322.6.p1;STRG.16322.4.p1;STRG.15912.1.p1;STRG.10116.1.p1;STRG.15912.2.p1;STRG.16034.1.p7;STRG.16322.1.p1;STRG.15481.2.p1;STRG.7680.6.p2;STRG.17912.1.p1;STRG…			DeepNovo	0 0 0 0 14 14 0 0	DTPEPLDV
DTPPELNT	31.54	885.408	8	25	8	-7.1762	0.421	1.2	443.712	2	23.8133	1130000	2330000	19401	20240118_THJ_3.raw	1	STRG.9413.1.p1;STRG.1100.1.p1;STRG.17738.1.p1;STRG.15185.1.p1;STRG.8713.1.p1;STRG.18111.1.p1;STRG.1992.2.p1;STRG.13873.1.p1;STRG.7962.6.p6;STRG.9911.1.p1;STRG.12213.1.p1;STRG.15185.3.p1;STRG.12458.2.p1;STRG.14460.1.p1;STRG.19364.1.p1;STRG.13046.1.p1;STRG.4973.1.p1;STRG.13375.1.p1;STRG.8713.2.p1;STRG.3730.3.p1;STRG.1992.1.p1;STRG.3730.4.p1;STRG.12842.2.p1;STRG.435.1.p1;STRG.2264.2.p1;STRG.7962.2.p…			DeepNovo	0 0 0 0 0 0 13 5	DTPPELNT
DTRSTVLNR	42.21	1060.56	9	33.3	9	-2.1016	0.6967	0.3	354.528	3	10.7171	41700	1080000	4847	20240118_THJ_3.raw	2	STRG.14553.1.p1;STRG.11504.3.p3;STRG.7662.4.p1;STRG.8300.1.p1;STRG.19351.2.p1;STRG.8300.3.p1;STRG.14553.2.p1;STRG.7662.1.p1;STRG.7282.1.p7;STRG.229.6.p1;STRG.11504.1.p2;STRG.10184.6.p1;STRG.18736.4.p2;STRG.2089.1.p1;STRG.8300.4.p1;STRG.7662.10.p1;STRG.10184.4.p1;STRG.19351.1.p1;STRG.14870.7.p1;STRG.3093.1.p1;STRG.7662.11.p1;STRG.7662.7.p2;STRG.4642.1.p1;STRG.8110.1.p1;STRG.229.8.p1;STRG.9336.2.p2…			DeepNovo	4 4 0 0 0 0 2 1 1	DTRSTVLNR
DTSDSVLPK	27.97	960.476	9	11.1	9	-11.1917	0.4582	1.5	481.246	2	16.4917			11412	20240118_THJ_3.raw	1	STRG.13080.1.p1;STRG.2966.1.p1;STRG.8292.1.p1;STRG.2318.1.p1;STRG.18059.3.p1;STRG.6500.6.p1;STRG.6500.3.p1;STRG.16771.1.p1;STRG.14537.1.p4;STRG.15623.1.p1;STRG.7172.1.p1;STRG.9248.3.p1;STRG.10850.1.p1;STRG.6450.2.p1;STRG.16531.5.p1;STRG.7091.1.p1;STRG.10980.4.p1;STRG.13332.1.p1;STRG.7634.1.p1;STRG.8574.2.p1;STRG.11367.3.p1;STRG.18059.4.p1;STRG.12690.1.p1;STRG.3792.1.p1;STRG.18445.6.p1;STRG.11813.…			DeepNovo	0 0 14 0 0 0 0 0 0	DTSDSVLPK
DTVIS	21.18	533.27	5	20	5	1.7124	0.2373	-2.1	534.276	1	30.9101	8660000	4250000	24879	20240118_THJ_3.raw	2	STRG.43.1.p1;STRG.16731.3.p1;STRG.16731.1.p1;STRG.43.2.p1;STRG.13004.1.p1;STRG.10538.5.p1;STRG.10538.6.p1;STRG.10538.2.p1;STRG.10538.1.p1;STRG.19341.1.p1;STRG.10538.4.p1;STRG.10538.3.p1			DB Search	0 0 0 0 3	DTVIS
DTVLS	21.18	533.27	5	20	5	-0.0154	0.2534	-2.1	534.276	1	30.9101	8660000	4250000	24879	20240118_THJ_3.raw	2	STRG.8497.1.p1;STRG.14520.1.p1;STRG.16719.2.p1;STRG.17279.1.p1;STRG.14158.3.p1;STRG.19252.1.p1;STRG.4274.2.p1;STRG.14926.1.p1;STRG.15788.2.p1;STRG.15788.1.p1;STRG.17280.1.p1;STRG.14158.2.p1;STRG.756.1.p1;STRG.17280.2.p1;STRG.17279.3.p1;STRG.16719.5.p1;STRG.16719.1.p1;STRG.19252.2.p1;STRG.14610.1.p1			DB Search	0 0 0 0 3	DTVLS
DVGIE	23.65	531.254	5	20	5	6.2222	0.2096	2.6	532.263	1	37.3386	7150000	17600000	29275	20240118_THJ_3.raw	6	STRG.8419.2.p1;STRG.8419.1.p1;STRG.12361.2.p1;STRG.12361.3.p1;STRG.12361.1.p1			DB Search	0 0 0 0 5	DVGIE
DVGLE	23.65	531.254	5	20	5	5.7244	0.2117	2.6	532.263	1	37.3386	7150000	17600000	29275	20240118_THJ_3.raw	6	STRG.18041.1.p1;STRG.15597.1.p1;STRG.8040.1.p1;STRG.8040.2.p1;STRG.18041.3.p1			DB Search	0 0 0 0 5	DVGLE
DVHPPLVDTHSK	64.77	1343.68	12	41.7	12	-4.12	0.2578	4.3	448.904	3	18.2968			13451	20240118_THJ_3.raw	1	STRG.16570.3.p2;STRG.14414.5.p1;STRG.14414.4.p1;STRG.14876.1.p1;STRG.11250.1.p1;STRG.5777.5.p1;STRG.13471.3.p1;STRG.7913.1.p1;STRG.14876.2.p1;STRG.1845.1.p1;STRG.5777.3.p1;STRG.13471.1.p1;STRG.16823.8.p3;STRG.10845.1.p1;STRG.210.1.p1;STRG.17151.2.p1;STRG.5289.1.p1;STRG.10726.2.p2;STRG.5478.4.p1;STRG.17368.6.p3;STRG.17368.4.p4;STRG.14414.2.p1;STRG.11263.1.p2;STRG.19296.3.p2;STRG.17368.1.p3;STRG.14…			DeepNovo	0 0 0 0 0 67 24 17 5 5 0 0	DVHPPLVDTHSK
DVIGV	25.92	501.28	5	0	5	-10.0464	0.1486	-1.2	502.286	1	29.2526	37400000	103000000	23566	20240118_THJ_3.raw	8	STRG.14804.1.p1;STRG.18742.7.p1;STRG.18742.2.p1;STRG.18742.1.p1;STRG.18742.6.p2;STRG.7987.3.p1;STRG.8155.1.p1			DB Search	0 0 0 0 0	DVIGV
DVLGV	25.92	501.28	5	0	5	-11.7517	0.1332	-1.2	502.286	1	29.2526	37400000	103000000	23566	20240118_THJ_3.raw	8	STRG.13768.2.p1;STRG.10594.2.p1;STRG.13768.1.p1;STRG.13768.4.p1;STRG.3962.1.p1;STRG.6511.1.p1;STRG.6511.2.p1;STRG.13768.3.p2;STRG.14808.1.p1;STRG.10594.4.p1;STRG.3282.1.p5			DB Search	0 0 0 0 0	DVLGV
DVLM(+15.99)T	32.23	593.273	5	60	5	-11.1179	0.7185	0.6	594.281	1	23.3465	304000	2670000	18623	20240118_THJ_3.raw	3	STRG.16882.2.p1;STRG.16882.3.p1;STRG.2955.1.p1;STRG.16882.1.p1;STRG.4338.1.p1;STRG.19177.1.p1	Oxidation (M)	M4:Oxidation (M):1001.00	DeepNovo	0 0 53 40 5	DVLM(+15.99)T
DVSAP	26.97	487.228	5	0	5	3.7213	0.2715	1.3	488.236	1	23.3633	10400	205000	18620	20240118_THJ_3.raw	1	STRG.13240.2.p1;STRG.13240.1.p1;STRG.10575.5.p1;STRG.11955.4.p1;STRG.14797.1.p1;STRG.11205.5.p1;STRG.10575.4.p1;STRG.10575.6.p1;STRG.15690.1.p1;STRG.10575.3.p1;STRG.11205.6.p2;STRG.11955.1.p1			DB Search	0 0 0 0 0	DVSAP
DVSGP	17.26	473.212	5	20	5	20.3535	0.4066	-2.5	474.218	1	34.2765	289000	1130000	27382	20240118_THJ_3.raw	1	STRG.6413.5.p1;STRG.6413.4.p1;STRG.16017.1.p1;STRG.10575.5.p1;STRG.14042.2.p1;STRG.14042.3.p1;STRG.6413.1.p1;STRG.10575.4.p1;STRG.14042.4.p1;STRG.10575.6.p1;STRG.6456.1.p1;STRG.6413.2.p1;STRG.10575.3.p1;STRG.6413.3.p1;STRG.14042.1.p1			DB Search	0 0 3 0 0	DVSGP
DVTGP	25.23	487.228	5	20	5	16.8127	0.4478	-2.1	488.234	1	35.8741	708000	1090000	28416	20240118_THJ_3.raw	1	STRG.12611.2.p1;STRG.12611.1.p1;STRG.10575.5.p1;STRG.15633.1.p1;STRG.15633.5.p1;STRG.15633.2.p1;STRG.10575.4.p1;STRG.15633.4.p1;STRG.10575.6.p1;STRG.15633.6.p1;STRG.10575.3.p1;STRG.9127.1.p1;STRG.15633.7.p1;STRG.10674.1.p1;STRG.15633.3.p1			DB Search	0 0 5 0 0	DVTGP
DVVGV	23.1	487.264	5	0	5	-5.9797	0.2387	-0.8	488.271	1	28.1482	268000000	919000000	23385	20240118_THJ_3.raw	16	STRG.15597.1.p1;STRG.17775.1.p1;STRG.30.3.p1;STRG.2117.1.p1;STRG.30.1.p1			DB Search	0 0 0 0 0	DVVGV
DVVKLER	22.21	857.497	7	28.6	7	-5.5148	0.6869	0.9	429.756	2	14.2102	230000	1180000	8686	20240118_THJ_3.raw	1	STRG.5900.1.p1;STRG.7651.1.p1;STRG.16549.2.p1;STRG.4205.2.p1;STRG.4634.1.p1;STRG.6535.1.p1;STRG.19547.1.p2;STRG.11566.1.p1;STRG.10142.2.p1;STRG.8228.1.p1;STRG.14056.2.p1;STRG.2657.1.p1;STRG.15233.2.p1;STRG.15950.1.p1;STRG.18275.1.p2;STRG.7880.1.p1;STRG.483.7.p1;STRG.7810.1.p1;STRG.6798.6.p1;STRG.7204.1.p1;STRG.12441.1.p1;STRG.1347.1.p1;STRG.18572.1.p1;STRG.8799.1.p1;STRG.9490.1.p1;STRG.10417.1.p1…			DeepNovo	0 0 14 3 0 0 1	DVVKLER
DVVVT	21.98	531.29	5	0	5	2.0506	0.1994	-1.5	532.297	1	34.2372	208000000	629000000	26480	20240118_THJ_3.raw	10	STRG.12778.1.p1;STRG.18746.1.p1;STRG.17292.1.p1;STRG.17014.1.p1;STRG.11231.1.p1;STRG.13464.1.p1			DB Search	0 0 0 1 1	DVVVT
EACDKKK	23.36	820.411	7	42.9	7	-1.4655	0.2663	4.8	411.215	2	9.6543			3607	20240118_THJ_3.raw	1	STRG.15550.2.p1;STRG.2174.1.p1;STRG.15029.1.p1;STRG.4012.1.p1;STRG.8386.1.p1;STRG.15550.3.p1;STRG.6526.1.p1;STRG.12055.1.p1;STRG.15550.1.p1;STRG.16346.2.p2;STRG.11327.2.p1;STRG.7795.1.p1;STRG.11327.1.p1			DeepNovo	0 0 0 0 2 2 3	EACDKKK
EAFATKVQ	38.88	892.465	8	75	8	2.8664	0.4499	0.6	447.24	2	19.1947	181000	793000	14298	20240118_THJ_3.raw	1	STRG.10613.4.p1;STRG.6759.2.p1;STRG.14403.10.p1;STRG.9150.2.p3;STRG.1768.3.p3;STRG.1768.4.p1;STRG.9150.3.p5;STRG.1385.5.p1;STRG.14403.4.p1;STRG.18033.9.p1;STRG.14403.2.p1;STRG.15186.1.p2;STRG.15210.1.p1;STRG.1768.1.p1;STRG.8775.2.p1;STRG.9445.2.p1;STRG.1385.2.p1;STRG.9472.1.p1;STRG.14403.5.p1;STRG.10613.3.p1;STRG.10613.9.p2;STRG.15906.1.p1;STRG.13164.4.p1;STRG.18897.2.p1;STRG.15999.1.p3;STRG.5871…			DeepNovo	2 2 8 5 0 0 2 2	EAFATKVQ
EAGPT	18.76	473.212	5	40	5	22.1709	0.3407	-1.8	474.219	1	31.6924	3290000	3120000	26328	20240118_THJ_3.raw	3	STRG.3101.1.p1;STRG.13953.1.p1;STRG.5866.1.p1;STRG.8645.11.p1			DB Search	0 0 0 2 2	EAGPT
EAIAG	22.76	459.233	5	20	5	11.5009	0.0647	-0.7	460.24	1	34.1251	16100	426000	27245	20240118_THJ_3.raw	1	STRG.11251.1.p1;STRG.11251.2.p1;STRG.1874.1.p1;STRG.426.1.p2;STRG.9589.1.p1;STRG.4521.1.p1			DB Search	0 0 5 0 0	EAIAG
EAKLLR	18.66	728.455	6	66.7	6	7.1295	0.7771	1.7	365.235	2	20.5756			15891	20240118_THJ_3.raw	1	STRG.12130.6.p1;STRG.14476.3.p1;STRG.14484.3.p1;STRG.14889.1.p1;STRG.8580.1.p1;STRG.15375.1.p1;STRG.11066.1.p1;STRG.12130.2.p1;STRG.16945.1.p3;STRG.10602.1.p3;STRG.229.5.p1;STRG.6014.2.p1;STRG.11066.4.p1;STRG.448.1.p1;STRG.16054.2.p1;STRG.7644.1.p1;STRG.7545.4.p1;STRG.1725.2.p1;STRG.10688.3.p1;STRG.6704.3.p1;STRG.10455.1.p1;STRG.11874.8.p1;STRG.17825.1.p1;STRG.3886.2.p1;STRG.13355.2.p1;STRG.127.2…			DeepNovo	0 0 36 27 24 5	EAKLLR
EALAG	22.76	459.233	5	20	5	7.5038	0.0693	-0.7	460.24	1	34.1251	16100	426000	27245	20240118_THJ_3.raw	1	STRG.7837.1.p1;STRG.19086.1.p1;STRG.8278.1.p1;STRG.69.1.p8;STRG.8278.2.p1;STRG.16897.4.p1;STRG.14011.3.p4;STRG.6626.4.p1;STRG.18631.2.p1;STRG.1324.1.p1;STRG.17401.2.p1;STRG.19086.2.p1;STRG.4174.4.p1;STRG.18687.3.p1;STRG.16378.2.p2;STRG.16897.5.p1;STRG.14834.1.p1;STRG.15244.1.p1;STRG.16897.1.p1;STRG.1324.2.p2;STRG.17298.4.p1;STRG.17401.1.p1;STRG.17298.1.p1;STRG.19415.2.p1;STRG.19086.3.p1;STRG.1863…			DB Search	0 0 5 0 0	EALAG
EALEVR	17.48	715.386	6	33.3	6	-9.0841	0.6766	0.4	358.701	2	14.3241	930000	3820000	8741	20240118_THJ_3.raw	1	STRG.14643.2.p1;STRG.4023.2.p1;STRG.16878.3.p1;STRG.19022.1.p1;STRG.17825.1.p1;STRG.16878.1.p1;STRG.18840.1.p1;STRG.7301.1.p2;STRG.4971.1.p1;STRG.17328.5.p1;STRG.15309.1.p1;STRG.16878.4.p1;STRG.17328.2.p1;STRG.952.1.p1;STRG.13156.1.p1;STRG.16878.2.p1;STRG.12894.2.p1;STRG.5773.1.p1;STRG.19022.2.p1;STRG.18517.2.p1;STRG.18517.3.p1;STRG.14915.1.p1;STRG.16878.7.p1;STRG.8185.1.p1;STRG.16928.1.p1;STRG.1…			DeepNovo	0 0 12 5 1 1	EALEVR
EALSP	20.72	515.259	5	20	5	4.4542	0.3192	-1	516.266	1	32.0987	10300000	48800000	27193	20240118_THJ_3.raw	3	STRG.4198.2.p1;STRG.7490.4.p1;STRG.11583.1.p1;STRG.9268.2.p1;STRG.9456.1.p1;STRG.17790.3.p1;STRG.8627.3.p1;STRG.10522.1.p1;STRG.17153.1.p1;STRG.7490.1.p1;STRG.10633.4.p4;STRG.7538.1.p1;STRG.4198.1.p1;STRG.17790.5.p1;STRG.10240.3.p2;STRG.7490.5.p1;STRG.3430.1.p1;STRG.8934.1.p2;STRG.1048.1.p1;STRG.8627.1.p1;STRG.2061.1.p1;STRG.11542.1.p1;STRG.1289.1.p2;STRG.9436.3.p1;STRG.18077.1.p1;STRG.1696.1.p1;…			DeepNovo	0 0 62 0 0	EALSP
EANVTNKTD	44.24	990.462	9	66.7	9	3.7161	0.7266	1.6	496.239	2	13.6994	46100	1010000	8259	20240118_THJ_3.raw	2	STRG.14476.4.p1;STRG.11822.1.p1;STRG.14476.3.p1;STRG.8964.1.p1;STRG.12620.5.p1;STRG.6400.6.p1;STRG.1100.1.p1;STRG.6400.4.p1;STRG.8964.2.p1;STRG.6400.7.p1;STRG.11823.2.p1;STRG.8130.2.p1;STRG.12620.3.p1;STRG.3078.1.p1;STRG.12620.7.p1;STRG.17806.2.p2;STRG.2454.1.p1;STRG.16847.3.p3;STRG.16242.1.p1;STRG.18188.1.p1;STRG.17806.1.p1;STRG.17806.5.p1;STRG.17678.1.p1;STRG.12620.1.p1;STRG.14476.2.p1;STRG.104…			DeepNovo	0 0 0 29 33 15 10 7 5	EANVTNKTD
EAPAAKVSKKE	63.79	1156.65	11	90.9	11	0.069	0.2639	1.1	386.556	3	9.1249	535000	3680000	2956	20240118_THJ_3.raw	1	STRG.5656.1.p1;STRG.17519.2.p2;STRG.10215.1.p1;STRG.11056.1.p2;STRG.10215.3.p1;STRG.15170.9.p1;STRG.8374.1.p1;STRG.2265.3.p1;STRG.10157.1.p1;STRG.6921.1.p1;STRG.5970.1.p1;STRG.10302.1.p1;STRG.217.2.p1;STRG.18117.4.p1;STRG.18117.1.p1;STRG.6188.2.p1;STRG.7907.1.p1;STRG.6921.2.p1;STRG.5970.8.p1;STRG.17773.2.p1;STRG.4614.3.p1;STRG.5970.5.p1;STRG.8635.2.p3;STRG.10215.2.p1;STRG.6233.1.p1;STRG.14072.6.p…			DeepNovo	5 12 31 17 8 8 8 2 2 1 2	EAPAAKVSKKE
EAPKKLESER	41.46	1185.64	10	60	10	0.2878	0.4713	-1.7	396.218	3	10.2365	9160	219000	4320	20240118_THJ_3.raw	2	STRG.17923.1.p1;STRG.4565.1.p1;STRG.12669.2.p1;STRG.11243.6.p1;STRG.16449.1.p1;STRG.6703.1.p1;STRG.2392.1.p1;STRG.18898.1.p1;STRG.17138.1.p1;STRG.15082.5.p1;STRG.18857.1.p1;STRG.569.2.p1;STRG.1820.2.p1;STRG.7878.1.p1;STRG.16302.1.p1;STRG.19000.1.p1;STRG.11367.3.p1;STRG.10255.1.p1;STRG.7622.1.p1;STRG.11243.4.p1;STRG.1497.1.p1;STRG.3313.2.p1;STRG.1497.2.p1;STRG.5539.1.p1;STRG.10625.2.p1;STRG.15191.…			DeepNovo	5 0 0 66 66 33 14 0 0 5	EAPKKLESER
EARDKE	27.4	746.356	6	66.7	6	0.4882	0.3854	6.6	374.188	2	10.56			4705	20240118_THJ_3.raw	2	STRG.3543.1.p1;STRG.1474.1.p1;STRG.17976.3.p1;STRG.17599.4.p1;STRG.14353.2.p1;STRG.17976.1.p1;STRG.3729.4.p1;STRG.3729.3.p1;STRG.17599.5.p1;STRG.11804.1.p1;STRG.17599.8.p1;STRG.17599.1.p2;STRG.7507.2.p1;STRG.16483.2.p1;STRG.4890.3.p1;STRG.16483.3.p1;STRG.17599.2.p2;STRG.17976.2.p1;STRG.4890.1.p1;STRG.12006.1.p1;STRG.4890.2.p1;STRG.12060.2.p1;STRG.17147.1.p1;STRG.17849.1.p1;STRG.4890.5.p1;STRG.489…			DeepNovo	5 0 0 42 12 5	EARDKE
EASEVARH	40.84	897.43	8	50	8	-9.1222	0.6751	0.2	449.723	2	10.1876	5440	138000	4284	20240118_THJ_3.raw	1	STRG.11042.1.p1;STRG.1217.2.p1;STRG.2823.2.p1;STRG.13753.4.p1;STRG.12311.1.p1;STRG.1217.3.p1;STRG.10286.1.p3;STRG.360.1.p1;STRG.7470.6.p1;STRG.19065.2.p1;STRG.1545.2.p1;STRG.1545.1.p1;STRG.12611.1.p1;STRG.15377.1.p1;STRG.7766.2.p1;STRG.13753.3.p1;STRG.2823.7.p1;STRG.65.1.p1;STRG.14840.6.p1;STRG.3764.3.p1;STRG.328.1.p2;STRG.13753.6.p1;STRG.11383.2.p1;STRG.65.5.p1;STRG.2723.4.p1;STRG.67.3.p1;STRG.1…			DeepNovo	0 0 26 38 30 0 0 5	EASEVARH
EDDEPFPK	27.46	975.418	8	25	8	-0.3937	0.6876	4.6	488.719	2	26.4044	83000	425000	21439	20240118_THJ_3.raw	2	STRG.2399.1.p1;STRG.6090.2.p5;STRG.18728.1.p1;STRG.2337.1.p1;STRG.16565.2.p1;STRG.12102.3.p1;STRG.16565.1.p1;STRG.13055.2.p1;STRG.16565.3.p1;STRG.18727.1.p1;STRG.8669.1.p1;STRG.3842.1.p1;STRG.13828.5.p1;STRG.12102.2.p1;STRG.12187.1.p1;STRG.6090.3.p5;STRG.13828.3.p1;STRG.13055.1.p1;STRG.11970.2.p1;STRG.13828.4.p1;STRG.13828.6.p1;STRG.6090.1.p1;STRG.13828.2.p1;STRG.2306.1.p1;STRG.11970.1.p1;STRG.13…			DeepNovo	0 0 0 0 10 10 0 0	EDDEPFPK
EDM(+15.99)PPFPK	34.7	975.437	8	50	8	-14.6193	0.3884	5.7	488.729	2	14.4249	79100	495000	8948	20240118_THJ_3.raw	1	STRG.17411.1.p1;STRG.17271.3.p4;STRG.17535.1.p3;STRG.14922.2.p1;STRG.14960.1.p2;STRG.11467.2.p1;STRG.3248.2.p1;STRG.14922.1.p1;STRG.10222.1.p1;STRG.10222.2.p1;STRG.10693.1.p7;STRG.3248.3.p1;STRG.2100.1.p1;STRG.3248.1.p1;STRG.17535.2.p1;STRG.17411.2.p1	Oxidation (M)	M3:Oxidation (M):1001.00	DeepNovo	0 0 0 0 8 8 2 2	EDM(+15.99)PPFPK
EDQDELVL	36.52	959.445	8	0	8	-8.8598	0.3716	-1.1	480.729	2	35.2047			27776	20240118_THJ_3.raw	1	STRG.8927.1.p1;STRG.12658.6.p1;STRG.2651.4.p1;STRG.17857.3.p1;STRG.17696.1.p1;STRG.13728.1.p2;STRG.3333.7.p1;STRG.16874.1.p1;STRG.14382.9.p1;STRG.1850.1.p1;STRG.13411.3.p1;STRG.17830.2.p1;STRG.12658.1.p1;STRG.2651.1.p1;STRG.17830.5.p1;STRG.9150.6.p1;STRG.16874.2.p1;STRG.9150.4.p1;STRG.2651.2.p1;STRG.18897.2.p1;STRG.13411.2.p1;STRG.17688.1.p1;STRG.13728.2.p2;STRG.10713.3.p1;STRG.10886.1.p1;STRG.12…			DeepNovo	0 0 0 0 0 0 0 1	EDQDELVL
EDYSGPSLVHR	59.77	1258.59	11	72.7	11	-9.3415	0.6534	0.9	420.539	3	18.0698	1180000	4830000	13419	20240118_THJ_3.raw	1	STRG.17325.5.p1;STRG.15280.1.p2;STRG.16710.1.p1;STRG.6513.10.p1;STRG.18879.5.p1;STRG.222.1.p5;STRG.532.1.p1;STRG.10793.1.p1;STRG.1217.3.p1;STRG.13266.1.p1;STRG.6433.5.p1;STRG.182.2.p1;STRG.16049.11.p1;STRG.10720.1.p1;STRG.15465.2.p1;STRG.3749.1.p1;STRG.17893.1.p1;STRG.6433.1.p1;STRG.1416.5.p1;STRG.7283.4.p1;STRG.17325.7.p1;STRG.10184.6.p1;STRG.8029.2.p1;STRG.18672.5.p1;STRG.9707.1.p1;STRG.10184.4…			DeepNovo	0 0 0 7 7 7 4 4 5 4 4	EDYSGPSLVHR
EEFVQMMTAK	49.18	1212.55	10	60	10	-26.4722	0.4269	6.9	405.194	3	12.9571			7389	20240118_THJ_3.raw	1	STRG.17311.2.p2;STRG.17311.3.p1;STRG.17311.1.p1;STRG.2391.4.p1;STRG.2391.2.p1;STRG.13091.1.p1;STRG.2391.1.p1;STRG.2391.3.p1			DB Search	0 0 0 0 52 23 23 15 5 5	EEFVQMMTAK
EESPDLAGSP	29.29	1000.43	10	50	10	-15.5678	0.1802	5.6	501.228	2	16.0159			10864	20240118_THJ_3.raw	1	STRG.16210.1.p1;STRG.17363.1.p1;STRG.8646.2.p1;STRG.16933.3.p5;STRG.6083.1.p1;STRG.8906.6.p1;STRG.18008.3.p1;STRG.13899.3.p1;STRG.14368.2.p1;STRG.9375.1.p1;STRG.10299.1.p1;STRG.15419.1.p2;STRG.15719.1.p2;STRG.3291.5.p1;STRG.14456.2.p1;STRG.10502.3.p1;STRG.10299.2.p1;STRG.16092.7.p1;STRG.8184.1.p1;STRG.9324.2.p1;STRG.13899.2.p1;STRG.16848.4.p1;STRG.16848.2.p1;STRG.18803.1.p1;STRG.6761.1.p1;STRG.16…			DeepNovo	5 7 5 5 6 0 0 0 0 0	EESPDLAGSP
EESPGVR	34.67	772.371	7	57.1	7	-0.5366	0.5104	9.2	387.197	2	11.2711			5499	20240118_THJ_3.raw	1	STRG.3460.1.p2;STRG.1231.1.p1;STRG.15674.1.p1;STRG.13622.1.p1;STRG.19165.2.p1;STRG.17837.1.p1;STRG.18356.2.p1;STRG.501.1.p2;STRG.18019.1.p1;STRG.16698.4.p1;STRG.19165.3.p1;STRG.18019.2.p2;STRG.13679.2.p4;STRG.9617.2.p1;STRG.1373.9.p4;STRG.16540.1.p1;STRG.18848.1.p1;STRG.9226.1.p1;STRG.9226.3.p1;STRG.17058.1.p1;STRG.7282.1.p2;STRG.6398.1.p1;STRG.6398.3.p1;STRG.14957.1.p1;STRG.16540.2.p1;STRG.16698…			DeepNovo	2 2 0 3 0 0 5	EESPGVR
EEVPPPLE	29.65	908.449	8	50	8	-14.2243	0.3504	4.3	455.234	2	23.2008			18464	20240118_THJ_3.raw	3	STRG.15311.2.p1;STRG.5287.1.p1;STRG.1859.1.p1;STRG.12130.3.p1;STRG.4541.4.p1;STRG.12746.2.p1;STRG.16622.1.p1;STRG.10842.1.p1;STRG.2058.1.p1;STRG.50.1.p1;STRG.12130.2.p1;STRG.19110.1.p1;STRG.552.3.p2;STRG.15421.1.p1;STRG.10470.5.p1;STRG.519.1.p1;STRG.9781.1.p1;STRG.4541.3.p1;STRG.2840.2.p1;STRG.3427.1.p1;STRG.7740.2.p2;STRG.16714.1.p1;STRG.4123.1.p1;STRG.1571.2.p1;STRG.31.2.p3;STRG.16692.12.p1;STR…			DeepNovo	5 26 0 0 0 0 49 5	EEVPPPLE
EEVQSLPLPL	46.09	1123.61	10	50	10	-13.7456	0.9492	-0.6	562.813	2	67.5433	1560000	7990000	49343	20240118_THJ_3.raw	2	STRG.6110.2.p1;STRG.6110.1.p1			DB Search	0 0 2 2 3 4 4 0 0 0	EEVQSLPLPL
EGFPDKQPR	46.09	1072.53	9	55.6	9	5.2256	0.7017	0.9	537.273	2	23.4211	1590000	3890000	18953	20240118_THJ_3.raw	2	STRG.1345.2.p1;STRG.1345.3.p2;STRG.1345.5.p1;STRG.1345.1.p3			DB Search	0 0 11 7 2 2 2 0 0	EGFPDKQPR
EGFPDKQPRK	49.45	1200.63	10	20	10	4.2657	0.6934	1	601.32	2	16.8695	22700	278000	11830	20240118_THJ_3.raw	2	STRG.1345.2.p1;STRG.1345.3.p2;STRG.1345.5.p1;STRG.1345.1.p3			DB Search	0 0 0 2 2 0 0 0 0 0	EGFPDKQPRK
EGGAAPKVD	40.4	842.413	9	55.6	9	-1.0875	0.7213	1.2	422.214	2	11.0908	454000	5550000	5221	20240118_THJ_3.raw	1	STRG.69.9.p1;STRG.14576.1.p1;STRG.10642.4.p1;STRG.8173.3.p1;STRG.11702.2.p1;STRG.4130.1.p1;STRG.14576.2.p1;STRG.6921.1.p1;STRG.663.5.p2;STRG.3140.1.p1;STRG.13396.3.p1;STRG.14664.3.p2;STRG.16535.4.p1;STRG.6921.2.p1;STRG.712.2.p1;STRG.10656.2.p2;STRG.9992.3.p1;STRG.10226.6.p1;STRG.193.1.p1;STRG.182.3.p6;STRG.3604.1.p1;STRG.11702.1.p1;STRG.15259.11.p1;STRG.14576.5.p1;STRG.6723.1.p1;STRG.9186.1.p2;ST…			DeepNovo	0 0 0 0 53 22 3 3 5	EGGAAPKVD
EGKFDKE	31.37	851.403	7	100	7	-22.1791	0.4713	2.2	426.709	2	11.1629	60800000	463000000	5376	20240118_THJ_3.raw	4	STRG.6170.4.p1;STRG.14546.3.p1;STRG.14725.2.p1;STRG.11010.1.p1;STRG.6170.1.p1;STRG.6170.7.p1;STRG.15279.1.p1;STRG.6475.2.p2;STRG.16627.5.p1;STRG.5136.1.p1;STRG.9576.1.p1;STRG.6170.6.p1;STRG.9951.1.p1;STRG.9361.2.p1;STRG.12702.2.p1;STRG.14725.1.p1;STRG.6472.1.p2;STRG.6170.5.p1;STRG.9361.1.p1;STRG.14546.4.p1;STRG.12176.1.p1;STRG.6170.8.p1;STRG.18643.2.p1;STRG.6476.1.p1;STRG.16627.7.p1;STRG.9023.1.p…			DeepNovo	5 34 80 27 26 22 5	EGKFDKE
EGKFGAP	27.51	704.349	7	71.4	7	-9.0306	0.2051	-1.2	353.182	2	10.6114	67600	2030000	4723	20240118_THJ_3.raw	2	STRG.14253.1.p1;STRG.1516.4.p1;STRG.6403.1.p1;STRG.8605.3.p1;STRG.4909.1.p2;STRG.9055.1.p1;STRG.9174.4.p5;STRG.2217.2.p1;STRG.13196.1.p1;STRG.1571.4.p1;STRG.10653.1.p1;STRG.9174.3.p1;STRG.9174.1.p1;STRG.8574.2.p1;STRG.9174.2.p1;STRG.13196.2.p1;STRG.1571.2.p1;STRG.8605.1.p1;STRG.8574.3.p1;STRG.6425.2.p1;STRG.2217.1.p1;STRG.17741.2.p2;STRG.2217.3.p1;STRG.1571.9.p1;STRG.9174.5.p1;STRG.10653.3.p1;STR…			DeepNovo	5 6 15 13 4 0 0	EGKFGAP
EGKFPEE	29.02	834.376	7	57.1	7	-9.8318	0.1794	1.4	418.196	2	10.5888	846000	7010000	4654	20240118_THJ_3.raw	1	STRG.14664.6.p1;STRG.14664.4.p1;STRG.16871.1.p1;STRG.430.1.p1;STRG.14664.1.p1;STRG.14732.3.p1;STRG.14664.2.p1;STRG.14733.1.p6;STRG.4624.1.p2;STRG.14427.1.p5;STRG.1601.2.p1;STRG.14427.2.p4;STRG.16025.2.p2;STRG.14664.5.p1;STRG.430.2.p1;STRG.4890.3.p1;STRG.13790.1.p1;STRG.14732.1.p1;STRG.14732.2.p1;STRG.17863.2.p1;STRG.4890.1.p1;STRG.4890.2.p1;STRG.16025.1.p1;STRG.1601.1.p1;STRG.8610.3.p1;STRG.4890.…			DeepNovo	5 14 15 0 0 0 5	EGKFPEE
EGKFQP	23.22	704.349	6	66.7	6	-4.3192	0.4551	-1.2	353.182	2	10.6114	67600	1020000	4789	20240118_THJ_3.raw	1	STRG.2337.1.p1;STRG.10269.2.p1;STRG.11191.1.p1;STRG.16460.3.p2;STRG.8563.1.p1;STRG.16985.1.p1;STRG.17126.2.p1;STRG.12447.1.p1;STRG.6963.1.p2;STRG.11191.4.p1;STRG.17126.1.p1;STRG.2338.2.p1;STRG.8563.2.p1;STRG.17126.3.p1;STRG.11191.3.p1;STRG.8563.3.p1;STRG.1311.2.p1;STRG.17126.4.p1;STRG.10575.3.p1;STRG.15741.1.p1;STRG.3735.3.p1;STRG.9675.1.p1;STRG.3735.2.p1;STRG.10269.1.p1;STRG.1311.1.p1;STRG.1311.…			DeepNovo	5 6 13 11 0 0	EGKFQP
EGKVQYE	18.49	851.403	7	42.9	7	-3.3491	0.0312	1.2	426.709	2	12.1928			6528	20240118_THJ_3.raw	1	STRG.13700.1.p1;STRG.13276.2.p2;STRG.10575.5.p1;STRG.430.1.p1;STRG.18111.1.p1;STRG.5499.1.p1;STRG.16874.1.p1;STRG.13640.2.p1;STRG.367.3.p1;STRG.4189.1.p1;STRG.4189.2.p1;STRG.4480.1.p1;STRG.9235.1.p1;STRG.14156.4.p1;STRG.7776.1.p1;STRG.17302.14.p1;STRG.16874.2.p1;STRG.17483.3.p1;STRG.9100.1.p1;STRG.367.2.p1;STRG.2705.7.p1;STRG.7776.3.p1;STRG.17302.18.p1;STRG.13003.3.p1;STRG.17302.3.p1;STRG.10136.3…			DeepNovo	5 0 30 0 0 0 5	EGKVQYE
EGPGTASRSP	46.3	957.452	10	60	10	-1.401	0.4457	1.6	479.734	2	9.054	179000	1060000	2843	20240118_THJ_3.raw	1	STRG.12130.6.p1;STRG.17519.2.p2;STRG.8798.3.p1;STRG.17300.3.p1;STRG.3333.7.p1;STRG.14133.1.p4;STRG.18166.2.p1;STRG.14824.2.p1;STRG.13287.1.p3;STRG.12130.2.p1;STRG.11160.1.p1;STRG.10264.1.p2;STRG.13878.1.p1;STRG.14384.1.p4;STRG.14039.10.p1;STRG.3333.5.p1;STRG.18166.3.p1;STRG.16512.3.p2;STRG.10760.3.p1;STRG.9962.1.p1;STRG.14001.4.p1;STRG.13961.1.p1;STRG.3781.1.p1;STRG.15777.2.p1;STRG.13209.2.p1;STR…			DeepNovo	0 0 53 32 32 20 3 3 0 0	EGPGTASRSP
EGVRTDKE	31.34	932.456	8	50	8	8.9822	0.5232	5.5	467.238	2	18.1522	5570000	22700000	13121	20240118_THJ_3.raw	1	STRG.2565.5.p2;STRG.5371.1.p1;STRG.19388.1.p1;STRG.17874.1.p1;STRG.9365.5.p1;STRG.11955.4.p1;STRG.12990.3.p1;STRG.1657.2.p1;STRG.12990.1.p1;STRG.2565.6.p2;STRG.7567.1.p1;STRG.9365.1.p1;STRG.19388.2.p1;STRG.9365.3.p1;STRG.9226.1.p1;STRG.11955.1.p1;STRG.2861.1.p1;STRG.5666.1.p1;STRG.12990.2.p1;STRG.15268.2.p1;STRG.9365.2.p1;STRG.9226.2.p1;STRG.19362.1.p1;STRG.15268.1.p1;STRG.12990.4.p1;STRG.1657.1.…			DeepNovo	5 0 0 0 0 13 13 5	EGVRTDKE
EHDELQAAT	53.74	1012.45	9	77.8	9	-7.4472	0.0865	-9.5	507.226	2	10.946	19300	293000	5126	20240118_THJ_3.raw	1	STRG.14282.1.p1;STRG.8729.1.p1;STRG.4615.1.p1;STRG.8324.3.p1;STRG.14680.1.p1;STRG.8848.1.p1;STRG.12355.1.p1;STRG.18703.7.p1;STRG.18703.9.p1;STRG.15154.4.p1;STRG.10351.2.p1;STRG.13534.1.p1;STRG.16093.2.p1;STRG.16405.1.p1;STRG.9084.1.p1;STRG.16436.1.p1;STRG.11044.6.p1;STRG.15088.4.p1;STRG.16018.3.p1;STRG.8046.3.p1;STRG.7644.1.p1;STRG.3214.1.p1;STRG.3270.1.p1;STRG.10229.14.p1;STRG.3694.1.p1;STRG.747…			DeepNovo	0 0 19 14 8 8 8 7 5	EHDELQAAT
EHGIDPT	32.66	767.345	7	42.9	7	-2.9368	0.7663	-0.6	384.68	2	10.9136			5085	20240118_THJ_3.raw	1	STRG.8189.1.p1;STRG.6190.1.p1;STRG.6190.4.p1;STRG.16609.2.p2;STRG.9381.2.p2;STRG.6190.5.p3;STRG.6401.2.p1;STRG.16609.1.p1;STRG.6401.1.p1;STRG.6190.9.p1;STRG.6190.6.p3;STRG.9381.1.p1			DB Search	5 17 34 0 0 0 0	EHGIDPT
EHRAMGPGTAF	56.26	1172.54	11	54.5	11	-5.1633	0.2627	7.2	587.281	2	17.2535	262000	3710000	12172	20240118_THJ_3.raw	1	STRG.3734.1.p1;STRG.1962.3.p1;STRG.16080.4.p3;STRG.8615.4.p1;STRG.17815.1.p1;STRG.1962.1.p1;STRG.16080.2.p4;STRG.1159.1.p1;STRG.15777.3.p1;STRG.16474.1.p2;STRG.7987.1.p1;STRG.13287.1.p3;STRG.15777.1.p1;STRG.3768.1.p1;STRG.16434.2.p1;STRG.360.1.p1;STRG.9442.1.p1;STRG.7294.2.p1;STRG.1475.3.p1;STRG.8615.7.p1;STRG.16080.1.p4;STRG.14039.2.p2;STRG.15384.1.p1;STRG.9333.3.p5;STRG.8615.6.p1;STRG.14039.10.…			DeepNovo	5 0 0 13 0 0 0 7 12 35 5	EHRAMGPGTAF
EHVTELL	23.79	839.439	7	85.7	7	8.1275	0.4058	-0.2	420.727	2	42.3674			31571	20240118_THJ_3.raw	1	STRG.1237.1.p1;STRG.16625.1.p1;STRG.10549.1.p1;STRG.12115.1.p1;STRG.10779.3.p1;STRG.6535.1.p1;STRG.17502.1.p1;STRG.4514.3.p1;STRG.15573.1.p2;STRG.17502.2.p1;STRG.13597.1.p1;STRG.19111.1.p1;STRG.8226.1.p1;STRG.11801.2.p1;STRG.16526.4.p1;STRG.6631.4.p1;STRG.4514.1.p1;STRG.14127.3.p1;STRG.10175.1.p1;STRG.10175.4.p1;STRG.11623.2.p1;STRG.9113.1.p1;STRG.16526.2.p1;STRG.8076.2.p1;STRG.16526.3.p1;STRG.53…			DeepNovo	2 2 2 2 17 0 5	EHVTELL
EIITA	19.2	545.306	5	0	5	34.8358	0.7708	7.5	546.317	1	67.7506	3100000	26800000	49880	20240118_THJ_3.raw	4	STRG.13587.2.p1;STRG.13587.1.p1			DB Search	0 0 0 0 0	EIITA
EILTA	19.2	545.306	5	0	5	34.2394	0.7528	7.5	546.317	1	67.7506	3100000	26800000	49880	20240118_THJ_3.raw	4	STRG.18298.2.p1;STRG.2612.1.p1;STRG.14563.1.p1;STRG.9323.1.p2;STRG.3125.1.p1;STRG.3125.3.p1;STRG.3125.5.p1;STRG.15620.1.p1;STRG.11067.1.p1;STRG.3125.2.p1;STRG.18298.1.p1;STRG.2612.3.p1;STRG.2612.4.p1;STRG.2612.2.p1;STRG.19443.3.p1;STRG.19443.1.p1			DB Search	0 0 0 0 0	EILTA
EIPGA	21.59	485.248	5	0	5	12.7042	0.0039	-2.5	486.255	1	39.8108	12900000	14000000	31333	20240118_THJ_3.raw	2	STRG.17675.4.p1;STRG.17675.1.p1;STRG.1161.1.p1;STRG.535.1.p1;STRG.17675.2.p1;STRG.9451.1.p1;STRG.1161.2.p1;STRG.9678.1.p1;STRG.17675.3.p1			DB Search	0 0 0 0 0	EIPGA
EIRVTQKSYKVSTSGPR	30.83	1935.05	17	5.9	17	4.7994	0.352	1.7	484.772	4	21.7558	295000	1050000	16777	20240118_THJ_3.raw	1	STRG.11549.10.p1;STRG.11549.9.p1			HOMOLOG	0 0 0 0 0 0 0 0 0 0 0 0 0 8 0 0 0	EIRVTQKSYKVSTSGPR
EIVTP	17.82	557.306	5	0	5	24.6943	0.4084	-1.1	558.313	1	55.6518	485000	1870000	39807	20240118_THJ_3.raw	1	STRG.15061.1.p1;STRG.15400.2.p1;STRG.17179.1.p1;STRG.15400.3.p1;STRG.12759.1.p1;STRG.15061.2.p1;STRG.15400.1.p1			DB Search	0 0 0 0 0	EIVTP
EKDKHIEEVR	44.81	1281.67	10	60	10	-0.1811	0.6787	1.3	428.23	3	9.2004	118000	836000	3060	20240118_THJ_3.raw	1	STRG.404.2.p1			DB Search	0 0 0 0 16 18 5 5 3 3	EKDKHIEEVR
ELERVAKSNR	42.89	1200.66	10	60	10	-2.9989	0.7567	1.5	401.227	3	9.0312	54300	673000	2841	20240118_THJ_3.raw	1	STRG.17591.2.p2;STRG.17591.1.p2;STRG.17591.3.p1			DB Search	5 26 23 0 0 12 30 0 0 5	ELERVAKSNR
ELITA	19.2	545.306	5	0	5	32.9472	0.7723	7.5	546.317	1	67.7506	3100000	26800000	49880	20240118_THJ_3.raw	4	STRG.11297.2.p1;STRG.12854.2.p1;STRG.619.1.p1;STRG.11297.1.p1;STRG.11297.3.p1;STRG.12879.1.p1			DB Search	0 0 0 0 0	ELITA
ELLMKKE	31.32	889.494	7	42.9	7	5.7644	0.0676	-3.4	445.753	2	19.8059	348000	1420000	15009	20240118_THJ_3.raw	1	STRG.15056.3.p1;STRG.11670.3.p1;STRG.4476.5.p1;STRG.1751.1.p1;STRG.11670.1.p1;STRG.8315.2.p1;STRG.179.1.p1;STRG.7323.1.p1;STRG.1654.1.p1;STRG.1373.1.p1;STRG.4476.8.p1;STRG.3328.2.p1;STRG.9549.1.p1;STRG.3328.1.p1;STRG.11946.1.p1;STRG.6993.1.p1;STRG.1373.2.p1;STRG.3086.1.p1;STRG.4478.2.p1;STRG.10736.1.p1;STRG.10736.2.p1;STRG.18517.1.p1;STRG.10324.1.p1;STRG.6781.1.p1;STRG.15056.1.p1;STRG.1654.3.p1;S…			DeepNovo	5 0 0 0 1 5 5	ELLMKKE
ELLTA	19.2	545.306	5	0	5	32.4582	0.7494	7.5	546.317	1	67.7506	3100000	26800000	49880	20240118_THJ_3.raw	4	STRG.11879.2.p1;STRG.8593.3.p1;STRG.10851.2.p1;STRG.8593.2.p1;STRG.18519.5.p1;STRG.2509.1.p1;STRG.11974.1.p1;STRG.8593.1.p1;STRG.7172.1.p1;STRG.1131.1.p1;STRG.4518.1.p1;STRG.1003.1.p1;STRG.18561.1.p1;STRG.10851.1.p1;STRG.797.1.p1			DB Search	0 0 0 0 0	ELLTA
ELMKKIILE	24.92	1115.66	9	44.4	9	-4.7568	0.1588	3.1	372.896	3	28.1867			23022	20240118_THJ_3.raw	1	STRG.9254.1.p1			DB Search	0 0 3 0 0 0 2 10 5	ELMKKIILE
ELPGA	21.59	485.248	5	0	5	12.47	0.007	-2.5	486.255	1	39.8108	12900000	14000000	31333	20240118_THJ_3.raw	2	STRG.15082.2.p1;STRG.18893.2.p1;STRG.15082.5.p2;STRG.1849.1.p1;STRG.15082.3.p1;STRG.17365.3.p2;STRG.15082.4.p1;STRG.15618.1.p1;STRG.15082.1.p1;STRG.7549.1.p2;STRG.8870.1.p2;STRG.17102.1.p1;STRG.17102.6.p1;STRG.9194.3.p1;STRG.4969.1.p1;STRG.17102.7.p1;STRG.17365.1.p1;STRG.8265.1.p1;STRG.17102.3.p1;STRG.14882.1.p1			DB Search	0 0 0 0 0	ELPGA
ELPSLR	23.61	713.407	6	100	6	-13.4816	0.7222	2.4	357.712	2	15.6231	510000	1480000	10416	20240118_THJ_3.raw	3	STRG.12707.2.p1;STRG.8411.2.p1;STRG.7376.1.p1;STRG.7970.1.p1;STRG.18763.2.p1;STRG.17790.3.p1;STRG.15629.3.p1;STRG.13444.2.p1;STRG.5551.1.p1;STRG.682.2.p1;STRG.2301.1.p1;STRG.10744.4.p2;STRG.7840.1.p1;STRG.3328.2.p1;STRG.10850.1.p1;STRG.11047.1.p1;STRG.13722.4.p2;STRG.3328.1.p1;STRG.8122.1.p1;STRG.123.2.p2;STRG.13918.1.p1;STRG.9360.3.p1;STRG.2840.2.p1;STRG.3154.2.p1;STRG.7878.1.p1;STRG.3395.2.p1;S…			DeepNovo	3 3 14 6 6 5	ELPSLR
ELRVTQ	33.69	744.413	6	83.3	6	10.0955	0.6459	1.1	373.214	2	23.6573	207000	961000	18775	20240118_THJ_3.raw	1	STRG.10054.1.p1;STRG.11549.5.p1;STRG.276.1.p1;STRG.12715.1.p1;STRG.18111.1.p1;STRG.4799.1.p1;STRG.5272.2.p2;STRG.10666.5.p1;STRG.11549.9.p1;STRG.45.14.p5;STRG.90.4.p6;STRG.3863.2.p1;STRG.5272.5.p3;STRG.45.2.p1;STRG.9297.4.p1;STRG.5272.7.p2;STRG.4743.1.p1;STRG.7907.1.p1;STRG.4965.1.p1;STRG.3863.1.p1;STRG.2550.2.p1;STRG.13316.1.p1;STRG.12715.4.p1;STRG.1465.1.p1;STRG.11549.1.p1;STRG.6251.1.p1;STRG.6…			DeepNovo	5 14 0 8 8 5	ELRVTQ
ELTADLEPSLR	56.06	1242.65	11	54.5	11	-13.2164	0.4897	-2.5	415.221	3	25.0603	4690	123000	20238	20240118_THJ_3.raw	1	STRG.11425.3.p1;STRG.16925.2.p1;STRG.11266.2.p1;STRG.6500.6.p1;STRG.6500.3.p1;STRG.11653.2.p1;STRG.16368.1.p1;STRG.4060.1.p1;STRG.11221.4.p2;STRG.16925.5.p1;STRG.10744.2.p1;STRG.3513.2.p1;STRG.13746.2.p1;STRG.3763.7.p1;STRG.2290.2.p1;STRG.1498.5.p1;STRG.14687.1.p1;STRG.10085.1.p1;STRG.10720.1.p1;STRG.11433.1.p1;STRG.9395.1.p1;STRG.9394.1.p1;STRG.3808.1.p2;STRG.14348.2.p1;STRG.13989.12.p3;STRG.160…			DeepNovo	0 0 0 0 0 36 95 4 2 2 5	ELTADLEPSLR
ELVTP	17.82	557.306	5	0	5	22.0561	0.4203	-1.1	558.313	1	55.6518	485000	1870000	39807	20240118_THJ_3.raw	1	STRG.4477.1.p1;STRG.4477.10.p1;STRG.15755.2.p1;STRG.4477.2.p1;STRG.6525.1.p1;STRG.17366.2.p1;STRG.4477.3.p1;STRG.4477.4.p1;STRG.4477.7.p1;STRG.4477.9.p1;STRG.333.3.p1;STRG.15755.4.p1;STRG.15755.1.p1;STRG.333.1.p1;STRG.15755.3.p1;STRG.17366.3.p1;STRG.333.4.p1;STRG.4477.8.p1;STRG.333.2.p1;STRG.4477.5.p1;STRG.17366.1.p1			DB Search	0 0 0 0 0	ELVTP
EM(+15.99)PFPK	18.03	763.357	6	100	6	-6.9224	0.9356	1.1	382.686	2	14.306	4460000	14200000	9296	20240118_THJ_3.raw	2	STRG.1154.10.p2	Oxidation (M)	M2:Oxidation (M):1001.00	DeepNovo	2 2 13 13 5 5	EM(+15.99)PFPK
EMPFPK	23.89	747.362	6	66.7	6	-7.7112	0.8933	1.1	374.689	2	25.0599	830000	2130000	20678	20240118_THJ_3.raw	1	STRG.1154.10.p2			DeepNovo	0 0 16 16 14 5	EMPFPK
ENLRHLN	39.51	894.467	7	71.4	7	0.8094	0.3674	1.1	448.241	2	12.4924	74400	794000	6930	20240118_THJ_3.raw	2	STRG.1470.1.p1;STRG.17057.1.p1;STRG.4.3.p1;STRG.9296.2.p1;STRG.2954.4.p1;STRG.17651.1.p1;STRG.7282.1.p1;STRG.17139.1.p1;STRG.17651.2.p1;STRG.11598.1.p5;STRG.9710.1.p2;STRG.661.5.p1;STRG.661.9.p3;STRG.17893.1.p1;STRG.14227.1.p1;STRG.661.4.p1;STRG.14227.2.p1;STRG.661.6.p1;STRG.11638.1.p1;STRG.1013.2.p1;STRG.13779.1.p1;STRG.2954.3.p1;STRG.661.8.p1;STRG.661.1.p1;STRG.1512.1.p5;STRG.4548.1.p1;STRG.327…			DeepNovo	5 5 18 0 8 0 5	ENLRHLN
ENLSLR	17.54	730.397	6	83.3	6	-16.9544	0.5027	-9.8	366.202	2	11.0191			5207	20240118_THJ_3.raw	1	STRG.8927.1.p1;STRG.13080.1.p1;STRG.14253.1.p1;STRG.2115.4.p1;STRG.18991.1.p2;STRG.8935.1.p3;STRG.9792.1.p1;STRG.16356.2.p3;STRG.1316.1.p1;STRG.2469.1.p1;STRG.10793.1.p1;STRG.7743.1.p12;STRG.6703.1.p1;STRG.14208.1.p1;STRG.18869.6.p1;STRG.15170.1.p1;STRG.1035.1.p1;STRG.14056.2.p1;STRG.3221.1.p1;STRG.15170.15.p1;STRG.2115.3.p1;STRG.11301.4.p1;STRG.11301.5.p2;STRG.1035.2.p1;STRG.7743.2.p12;STRG.1423…			DeepNovo	2 0 8 3 3 5	ENLSLR
EPAFDKE	29.39	834.376	7	71.4	7	-9.3429	0.4989	1.4	418.196	2	10.5888	846000	14000000	4757	20240118_THJ_3.raw	2	STRG.2646.1.p1;STRG.6743.3.p1;STRG.17917.4.p1;STRG.17917.1.p1;STRG.17917.2.p1;STRG.17726.2.p1;STRG.16802.1.p1;STRG.16644.1.p1;STRG.17917.3.p1;STRG.6743.2.p1;STRG.17726.1.p1;STRG.5327.1.p1;STRG.16644.3.p2;STRG.16802.3.p1;STRG.16802.2.p1;STRG.6743.1.p1			DeepNovo	5 0 0 29 22 22 5	EPAFDKE
EPDAKFDKE	30.54	1077.5	9	66.7	9	-5.0371	0.7217	-4.2	360.172	3	9.5086			3428	20240118_THJ_3.raw	1	STRG.6170.4.p1;STRG.1470.1.p1;STRG.5541.1.p1;STRG.7197.1.p1;STRG.14725.2.p1;STRG.6542.2.p1;STRG.501.1.p1;STRG.11010.1.p1;STRG.6170.1.p1;STRG.6170.7.p1;STRG.13215.2.p1;STRG.5136.1.p1;STRG.9576.1.p1;STRG.11133.3.p1;STRG.6170.6.p1;STRG.13215.1.p1;STRG.6542.1.p1;STRG.18972.2.p1;STRG.14725.1.p1;STRG.5328.1.p1;STRG.6170.5.p1;STRG.501.2.p1;STRG.1320.2.p1;STRG.15455.1.p1;STRG.11133.2.p1;STRG.12176.1.p1;S…			DeepNovo	2 0 6 0 0 12 8 4 4	EPDAKFDKE
EPFEVDKKE	29.69	1119.54	9	55.6	9	-9.4084	0.1209	-3.6	374.188	3	10.6467			4788	20240118_THJ_3.raw	1	STRG.1254.4.p1;STRG.9982.1.p1;STRG.9982.2.p1;STRG.4887.1.p1;STRG.15727.2.p1;STRG.5845.3.p1;STRG.16695.3.p1;STRG.15142.1.p1;STRG.5354.1.p1;STRG.16695.2.p1;STRG.3038.3.p1;STRG.13768.1.p1;STRG.15727.1.p1;STRG.9375.1.p1;STRG.16695.8.p1;STRG.1254.3.p1;STRG.3038.4.p1;STRG.5845.2.p1;STRG.13768.2.p1;STRG.1254.2.p1;STRG.13768.4.p1;STRG.10588.2.p1;STRG.2082.1.p3;STRG.9375.2.p1;STRG.875.4.p1;STRG.875.2.p1;S…			DeepNovo	5 11 16 0 0 0 0 18 5	EPFEVDKKE
EPPKLVE	20.64	810.449	7	42.9	7	-6.4277	0.0683	8.5	406.235	2	15.1551			9897	20240118_THJ_3.raw	1	STRG.18427.1.p1;STRG.2975.1.p1;STRG.16046.3.p1;STRG.10044.1.p1;STRG.19389.1.p1;STRG.52.2.p1;STRG.4995.2.p1;STRG.16554.1.p1;STRG.13573.2.p1;STRG.15773.1.p1;STRG.8654.2.p1;STRG.410.1.p1;STRG.410.2.p1;STRG.4605.4.p1;STRG.6662.1.p1;STRG.18427.2.p1;STRG.16105.2.p1;STRG.13573.1.p1;STRG.5648.1.p1;STRG.18856.4.p3;STRG.1378.3.p1;STRG.14979.3.p1;STRG.1715.1.p1;STRG.14979.2.p1;STRG.18427.5.p2;STRG.16438.1.p…			DeepNovo	5 0 0 0 0 9 5	EPPKLVE
EPTEEERAQRPR	37.52	1496.73	12	33.3	12	-2.0945	0.7099	0.5	375.191	4	9.2487	940000	5740000	3108	20240118_THJ_3.raw	3	STRG.7514.1.p1;STRG.7514.3.p1;STRG.7514.2.p1			DB Search	0 0 52 29 16 6 0 0 0 0 1 1	EPTEEERAQRPR
EQGVTNKTD	50.29	990.462	9	66.7	9	4.5294	0.5932	1.6	496.239	2	13.6994	46100	1010000	8231	20240118_THJ_3.raw	1	STRG.14476.4.p1;STRG.11797.1.p1;STRG.11822.1.p1;STRG.14476.3.p1;STRG.4153.1.p1;STRG.12620.5.p1;STRG.6400.6.p1;STRG.16088.1.p1;STRG.6631.1.p1;STRG.6400.4.p1;STRG.6400.7.p1;STRG.11823.2.p1;STRG.8130.2.p1;STRG.12620.3.p1;STRG.11302.1.p3;STRG.3078.1.p1;STRG.12620.7.p1;STRG.2454.1.p1;STRG.16847.3.p3;STRG.6631.2.p1;STRG.16242.1.p1;STRG.18188.1.p1;STRG.19176.1.p1;STRG.12620.1.p1;STRG.14476.2.p1;STRG.663…			DeepNovo	0 0 0 14 9 9 8 7 5	EQGVTNKTD
EQRDAFLQ	34.2	1005.49	8	75	8	-8.594	0.6915	1.7	503.752	2	19.823	1640000	6050000	15035	20240118_THJ_3.raw	1	STRG.15970.1.p1;STRG.15489.1.p1;STRG.11681.1.p1;STRG.18397.3.p1;STRG.9217.1.p1;STRG.8780.3.p1;STRG.8780.4.p1;STRG.8780.2.p1;STRG.15066.3.p1;STRG.2213.1.p1;STRG.17429.2.p1;STRG.12658.1.p1;STRG.15168.1.p1;STRG.8201.1.p1;STRG.17115.3.p1;STRG.16356.2.p1;STRG.3627.2.p1;STRG.18368.1.p1;STRG.18358.4.p1;STRG.12658.5.p1;STRG.14617.3.p1;STRG.9217.5.p1;STRG.11960.6.p1;STRG.14617.1.p1;STRG.11960.5.p1;STRG.16…			DeepNovo	5 0 0 4 15 15 81 5	EQRDAFLQ
EQYDESGPSLVHR	55.19	1515.7	13	61.5	13	-3.1132	0.6169	2.8	506.24	3	21.403	904000	2530000	16817	20240118_THJ_3.raw	1	STRG.15280.1.p2;STRG.19172.1.p2;STRG.16710.1.p1;STRG.6513.10.p1;STRG.18879.5.p1;STRG.19172.2.p1;STRG.222.1.p5;STRG.10202.4.p1;STRG.13266.1.p1;STRG.17175.2.p1;STRG.6433.5.p1;STRG.182.2.p1;STRG.16049.11.p1;STRG.10720.1.p1;STRG.3749.1.p1;STRG.17893.1.p1;STRG.6433.1.p1;STRG.1416.5.p1;STRG.7283.4.p1;STRG.17325.7.p1;STRG.11191.3.p1;STRG.10184.6.p1;STRG.8029.2.p1;STRG.10184.4.p1;STRG.10549.4.p3;STRG.160…			DeepNovo	0 0 0 0 0 33 33 55 24 24 22 7 5	EQYDESGPSLVHR
ERKPAALTSP	35.75	1068.59	10	50	10	-2.8529	0.3949	-0.1	357.205	3	9.8124	241000	2000000	3808	20240118_THJ_3.raw	1	STRG.8729.1.p1;STRG.5287.1.p1;STRG.4198.2.p1;STRG.11314.2.p1;STRG.14889.1.p1;STRG.7406.4.p1;STRG.11671.1.p1;STRG.15037.1.p1;STRG.17746.1.p1;STRG.8932.1.p1;STRG.17145.3.p1;STRG.11260.3.p1;STRG.17299.2.p1;STRG.18118.2.p3;STRG.12846.1.p1;STRG.15333.1.p1;STRG.15333.3.p1;STRG.14039.10.p1;STRG.14039.2.p4;STRG.11260.1.p2;STRG.15918.2.p1;STRG.1571.2.p1;STRG.14847.3.p1;STRG.14616.2.p1;STRG.10225.3.p1;STRG…			DeepNovo	3 0 1 2 2 27 22 0 0 0	ERKPAALTSP
ERLERQERL	18.79	1227.67	9	44.4	9	2.4406	0.1608	1.5	410.231	3	13.0959	230000	1710000	7550	20240118_THJ_3.raw	1	STRG.1878.1.p1			DB Search	5 8 7 0 0 1 1 0 5	ERLERQERL
ERLKIRGSL	27.17	1070.66	9	55.6	9	7.3752	0.6885	0.9	357.893	3	21.756	2710000	12600000	16933	20240118_THJ_3.raw	3	STRG.11060.3.p1;STRG.11060.5.p1;STRG.11060.4.p1;STRG.5739.1.p1;STRG.10401.1.p1			DB Search	0 0 0 8 35 0 10 17 5	ERLKIRGSL
ERLSRGK	23.39	844.488	7	28.6	7	-0.329	0.1587	0.4	423.251	2	9.7294	296000	1330000	3703	20240118_THJ_3.raw	1	STRG.7628.3.p1;STRG.9982.2.p1;STRG.15460.2.p1;STRG.19240.1.p1;STRG.16713.1.p1;STRG.15487.1.p1;STRG.7172.1.p1;STRG.14912.1.p1;STRG.11121.5.p1;STRG.16912.4.p1;STRG.10656.4.p1;STRG.6422.2.p1;STRG.5551.1.p1;STRG.605.5.p1;STRG.16912.1.p1;STRG.4068.2.p1;STRG.7232.2.p1;STRG.15465.2.p1;STRG.16423.2.p5;STRG.16013.1.p1;STRG.13960.3.p1;STRG.7628.1.p1;STRG.8574.2.p1;STRG.14602.2.p1;STRG.6539.4.p1;STRG.5391.1…			DeepNovo	5 2 1 0 0 0 0	ERLSRGK
ESAKAVTVHR	42.77	1096.6	10	50	10	3.6293	0.3024	0.7	366.541	3	13.6746			8223	20240118_THJ_3.raw	1	STRG.10465.1.p1;STRG.13041.2.p1;STRG.6647.1.p1;STRG.1720.1.p1;STRG.14551.1.p1;STRG.16494.1.p1;STRG.7204.6.p1;STRG.13041.1.p1;STRG.16494.2.p1;STRG.5533.1.p1;STRG.4299.2.p1;STRG.2865.1.p1;STRG.10142.2.p1;STRG.854.2.p1;STRG.388.1.p1;STRG.18517.3.p1;STRG.12155.1.p1;STRG.9234.2.p1;STRG.6867.2.p1;STRG.7204.7.p1;STRG.14934.2.p1;STRG.1025.1.p1;STRG.7204.3.p1;STRG.6704.5.p1;STRG.6867.1.p1;STRG.4299.1.p1;S…			DeepNovo	0 0 0 0 0 16 16 23 23 5	ESAKAVTVHR
ESAPSF	17.79	636.275	6	16.7	6	-0.5565	0.902	0.2	637.283	1	29.7468	253000	773000	24578	20240118_THJ_3.raw	1	STRG.5116.1.p1;STRG.9831.1.p1;STRG.17398.2.p1;STRG.9791.1.p1;STRG.15142.1.p1;STRG.464.4.p1;STRG.10261.2.p1;STRG.4236.2.p1;STRG.5350.2.p1;STRG.17398.4.p1;STRG.464.3.p1;STRG.5489.2.p1;STRG.5350.4.p1;STRG.17906.1.p1;STRG.7640.1.p1;STRG.464.2.p1;STRG.7640.2.p1;STRG.99.1.p3;STRG.5350.3.p1;STRG.12937.1.p5;STRG.809.1.p2;STRG.464.1.p1;STRG.1372.3.p1;STRG.4236.1.p1;STRG.11241.2.p1;STRG.11241.6.p1;STRG.102…			DeepNovo	0 0 5 0 0 0	ESAPSF
ESERERARL	33.09	1144.59	9	33.3	9	0.3066	0.1417	1.7	382.54	3	9.2476	210000	1560000	3109	20240118_THJ_3.raw	1	STRG.16936.1.p1;STRG.12130.6.p1;STRG.1859.1.p1;STRG.11927.2.p1;STRG.3090.2.p1;STRG.10168.1.p1;STRG.3090.1.p1;STRG.12361.2.p1;STRG.1159.1.p1;STRG.15471.5.p1;STRG.50.1.p1;STRG.17376.4.p1;STRG.2845.2.p1;STRG.17599.8.p1;STRG.12130.2.p1;STRG.4388.1.p1;STRG.15154.4.p1;STRG.10085.1.p1;STRG.1545.1.p1;STRG.6188.2.p1;STRG.15471.11.p1;STRG.19171.2.p1;STRG.10499.1.p1;STRG.17376.2.p1;STRG.10499.3.p1;STRG.1737…			DeepNovo	5 0 0 0 5 0 0 1 5	ESERERARL
ESGMQNMSIHT	55.6	1233.51	11	18.2	11	-1.241	0.5789	0	617.763	2	27.1968	94700	604000	22022	20240118_THJ_3.raw	1	STRG.11549.6.p1;STRG.11549.3.p1;STRG.11549.2.p1;STRG.11549.4.p1;STRG.11549.5.p1;STRG.1465.1.p3;STRG.11549.1.p1;STRG.5767.1.p5			DB Search	0 0 0 0 32 28 0 0 0 0 0	ESGMQNMSIHT
ESGMQNMSIHTK	42.7	1361.61	12	16.7	12	-5.6225	0.6196	2.3	454.877	3	15.9957			10840	20240118_THJ_3.raw	1	STRG.11549.6.p1;STRG.11549.3.p1;STRG.11549.2.p1;STRG.11549.4.p1;STRG.11549.5.p1;STRG.1465.1.p3;STRG.11549.1.p1;STRG.5767.1.p5			DB Search	5 0 0 0 0 0 0 0 0 15 0 0	ESGMQNMSIHTK
ESGPSIVH	33.35	824.403	8	12.5	8	-5.57	0.3291	1.6	413.209	2	14.0305	473000	1980000	8420	20240118_THJ_3.raw	1	STRG.16049.8.p1;STRG.16049.2.p1;STRG.7283.4.p1;STRG.16049.3.p1;STRG.7283.1.p1;STRG.16049.10.p1;STRG.16049.4.p1;STRG.16049.1.p1;STRG.16049.7.p3;STRG.16049.5.p1;STRG.16049.9.p1;STRG.16049.6.p1;STRG.7283.2.p1;STRG.7283.3.p1;STRG.7283.5.p1;STRG.16049.11.p1			DB Search	0 0 0 56 0 0 0 0	ESGPSIVH
ESGPSIVHRK	45.2	1108.6	10	100	10	-3.4649	0.4699	0.5	370.54	3	9.2004	243000	1820000	3051	20240118_THJ_3.raw	1	STRG.16049.8.p1;STRG.16049.2.p1;STRG.7283.4.p1;STRG.16049.3.p1;STRG.7283.1.p1;STRG.16049.10.p1;STRG.16049.4.p1;STRG.16049.1.p1;STRG.16049.7.p3;STRG.16049.5.p1;STRG.16049.9.p1;STRG.16049.6.p1;STRG.7283.2.p1;STRG.7283.3.p1;STRG.7283.5.p1;STRG.16049.11.p1			DB Search	5 7 32 70 24 24 41 6 2 2	ESGPSIVHRK
ESPKVYVGPSLVH	61.37	1410.75	13	53.8	13	-15.7513	0.4241	-1.7	471.257	3	17.9006			13004	20240118_THJ_3.raw	1	STRG.2334.2.p1;STRG.11583.1.p1;STRG.16710.1.p1;STRG.7973.5.p1;STRG.2628.1.p1;STRG.13639.12.p3;STRG.19221.1.p1;STRG.17790.3.p1;STRG.182.2.p1;STRG.19057.3.p1;STRG.16049.11.p1;STRG.17893.1.p1;STRG.14806.1.p1;STRG.1416.5.p1;STRG.7283.4.p1;STRG.13963.6.p1;STRG.7973.1.p1;STRG.1571.2.p1;STRG.16049.7.p3;STRG.7283.2.p1;STRG.19057.2.p1;STRG.11298.4.p1;STRG.3436.1.p1;STRG.17790.2.p1;STRG.15570.1.p1;STRG.153…			DeepNovo	0 0 0 0 6 0 0 36 14 6 6 22 5	ESPKVYVGPSLVH
ESPPNGSAKNAQK	53.43	1326.65	13	53.8	13	-0.776	0.1109	6.8	443.228	3	8.7875	22800	341000	2529	20240118_THJ_3.raw	1	STRG.15550.2.p1;STRG.19324.2.p1;STRG.17696.1.p1;STRG.17511.8.p1;STRG.6809.1.p1;STRG.6403.1.p1;STRG.14931.1.p1;STRG.14057.1.p1;STRG.17959.1.p1;STRG.17822.1.p1;STRG.8228.1.p1;STRG.15086.3.p1;STRG.14056.2.p1;STRG.6460.1.p1;STRG.12087.1.p1;STRG.1818.3.p1;STRG.10717.1.p1;STRG.12611.1.p1;STRG.18881.4.p1;STRG.13321.2.p2;STRG.11288.1.p1;STRG.65.1.p1;STRG.67.3.p1;STRG.17586.1.p3;STRG.7987.3.p1;STRG.16422.…			DeepNovo	0 0 14 0 0 0 0 9 10 3 3 4 4	ESPPNGSAKNAQK
ESSDVLPK	39.86	873.444	8	100	8	-3.6301	0.755	1.3	437.73	2	14.9805	228000	3060000	9644	20240118_THJ_3.raw	3	STRG.11549.6.p1;STRG.11549.3.p1;STRG.11549.2.p1;STRG.11549.4.p1;STRG.11549.5.p1;STRG.11549.1.p1;STRG.5767.1.p5			DB Search	5 11 19 19 22 43 6 5	ESSDVLPK
ETHDSSKE	36.8	931.388	8	75	8	6.4257	0.4495	1.3	466.702	2	15.5957	613000	2890000	10347	20240118_THJ_3.raw	1	STRG.14510.1.p1;STRG.6920.1.p1;STRG.12836.1.p1;STRG.565.3.p1;STRG.2039.1.p2;STRG.7163.1.p1;STRG.4203.1.p1;STRG.15536.1.p1;STRG.565.5.p1;STRG.9140.1.p1;STRG.14964.1.p1;STRG.8791.2.p1;STRG.9140.3.p1;STRG.565.2.p1;STRG.2859.1.p1;STRG.14964.4.p1;STRG.12668.1.p1;STRG.11649.3.p1;STRG.7233.2.p1;STRG.7163.2.p1;STRG.2587.1.p1;STRG.14964.3.p1;STRG.4289.1.p1;STRG.565.1.p1;STRG.9140.2.p1;STRG.1284.2.p1;STRG.…			DeepNovo	5 13 19 0 0 22 6 5	ETHDSSKE
ETIPT	22.12	559.285	5	20	5	-8.4529	0.8555	1.5	560.293	1	18.6537	2100000	36700000	13822	20240118_THJ_3.raw	6	STRG.9809.7.p1;STRG.10585.1.p1			DB Search	0 0 11 1 1	ETIPT
ETLPT	22.12	559.285	5	20	5	-9.0489	0.8557	1.5	560.293	1	18.6537	2100000	36700000	13822	20240118_THJ_3.raw	6	STRG.10507.4.p1;STRG.10507.3.p1;STRG.10507.5.p1;STRG.18585.1.p1;STRG.18585.2.p1;STRG.10507.2.p1;STRG.10507.1.p1			DB Search	0 0 11 1 1	ETLPT
ETLSHA	32.32	656.313	6	16.7	6	12.6949	0.1459	1.7	657.321	1	22.9015	181000	800000	18123	20240118_THJ_3.raw	1	STRG.14001.6.p1;STRG.17854.1.p1;STRG.12127.11.p1;STRG.2304.1.p1;STRG.2168.1.p1;STRG.3996.1.p1;STRG.10851.2.p1;STRG.14001.1.p1;STRG.14170.1.p3;STRG.8551.1.p1;STRG.2138.1.p1;STRG.14001.2.p1;STRG.12127.13.p1;STRG.14001.4.p1;STRG.10851.1.p1;STRG.12127.5.p1;STRG.6902.1.p1;STRG.6902.2.p1;STRG.13220.2.p1			DeepNovo	5 1 0 0 0 0	ETLSHA
ETLSKTELPT	29.75	1117.59	10	20	10	-11.2997	0.8614	-2.4	559.799	2	18.6306			13822	20240118_THJ_3.raw	1	STRG.12534.2.p1;STRG.1293.2.p1;STRG.11927.2.p1;STRG.16878.3.p1;STRG.4749.3.p1;STRG.15441.1.p1;STRG.11653.2.p1;STRG.14156.2.p1;STRG.10712.1.p1;STRG.14673.1.p2;STRG.7172.1.p1;STRG.12606.4.p1;STRG.1850.1.p1;STRG.14892.2.p1;STRG.12395.1.p1;STRG.5576.1.p1;STRG.8772.2.p2;STRG.2913.1.p1;STRG.8185.1.p1;STRG.11017.1.p1;STRG.6525.1.p1;STRG.16947.2.p1;STRG.18872.4.p5;STRG.11298.3.p1;STRG.16848.4.p1;STRG.168…			DeepNovo	0 0 9 0 0 0 0 10 0 0	ETLSKTELPT
ETNDTKVLRH	41.36	1211.63	10	90	10	-4.1163	0.5674	0.7	404.883	3	9.2004	94700	839000	3055	20240118_THJ_3.raw	1	STRG.11550.1.p1			DB Search	5 0 35 35 12 12 52 16 16 5	ETNDTKVLRH
ETPAG	19.42	473.212	5	0	5	14.1968	0.5978	-2	474.219	1	23.4005	1840000	862000	18872	20240118_THJ_3.raw	1	STRG.17430.5.p1;STRG.8577.2.p1;STRG.17430.3.p1;STRG.17625.6.p2;STRG.11558.1.p1;STRG.17430.2.p1;STRG.17430.1.p1;STRG.9235.1.p1;STRG.17430.6.p1;STRG.11558.2.p1;STRG.11160.1.p1;STRG.8577.3.p1;STRG.12664.2.p1;STRG.12664.1.p1;STRG.8577.1.p1;STRG.12664.3.p1;STRG.17430.4.p1			DB Search	1 1 1 0 0	ETPAG
ETPAT	17.85	517.238	5	0	5	19.6136	0.546	-0.8	518.245	1	30.1119	3680000	2320000	22589	20240118_THJ_3.raw	1	STRG.17190.1.p1;STRG.13191.1.p1;STRG.13191.2.p1;STRG.17190.2.p1;STRG.17190.4.p2;STRG.11328.1.p1;STRG.17190.5.p1;STRG.17190.6.p1;STRG.13895.1.p1;STRG.13191.3.p1;STRG.17190.3.p1			DB Search	0 0 0 0 0	ETPAT
ETPGA	22.58	473.212	5	60	5	13.6257	0.6791	-2	474.219	1	23.4005	1840000	2590000	21710	20240118_THJ_3.raw	3	STRG.3139.1.p1;STRG.12338.1.p1;STRG.2379.1.p1;STRG.1832.1.p1;STRG.10255.1.p1;STRG.18406.1.p1;STRG.5810.1.p1;STRG.5810.2.p1;STRG.11278.1.p2;STRG.12338.3.p1			DB Search	3 3 5 0 0	ETPGA
ETRDGQVINET	45.33	1260.59	11	27.3	11	-4.8026	0.7407	0.8	631.305	2	14.5072	489000	2660000	9025	20240118_THJ_3.raw	1	STRG.9582.1.p1			DB Search	0 0 0 0 0 0 12 24 8 0 0	ETRDGQVINET
ETRDGQVINETS	32.5	1347.63	12	33.3	12	-4.8232	0.7364	1.7	674.822	2	14.3209	521000	2700000	8836	20240118_THJ_3.raw	1	STRG.9582.1.p1			DB Search	0 0 0 0 0 0 23 61 69 31 0 0	ETRDGQVINETS
ETRDGQVINETSQ	54.66	1475.69	13	61.5	13	-4.3792	0.6904	1.2	738.851	2	15.0552	5820000	47700000	10147	20240118_THJ_3.raw	3	STRG.9582.1.p1			DB Search	5 0 0 0 0 0 25 61 46 46 67 32 5	ETRDGQVINETSQ
ETRDGQVINETSQH	48.42	1612.74	14	35.7	14	-1.2968	0.7898	1.3	538.589	3	12.265			6609	20240118_THJ_3.raw	1	STRG.9582.1.p1			DB Search	0 0 0 0 0 0 48 14 10 10 7 0 0 0	ETRDGQVINETSQH
ETRDGQVINETSQHHD	59.21	1864.83	16	18.8	16	-1.8573	0.3187	1.1	467.215	4	10.8848	25300	976000	5038	20240118_THJ_3.raw	2	STRG.9582.1.p1			DB Search	0 0 0 0 0 0 8 23 0 0 6 0 0 0 0 0	ETRDGQVINETSQHHD
ETRDGQVINETSQHHDD	45.89	1979.86	17	5.9	17	-1.6243	0.2764	0.4	495.972	4	11.4563	85100	518000	5591	20240118_THJ_3.raw	1	STRG.9582.1.p1			DB Search	0 0 0 0 0 1 5 0 0 0 0 0 0 0 0 0 0	ETRDGQVINETSQHHDD
ETVVG	20.35	503.259	5	20	5	5.4934	0.2688	-1.6	504.266	1	25.3012	178000000	211000000	23254	20240118_THJ_3.raw	15	STRG.6433.1.p1;STRG.333.3.p3;STRG.2859.1.p1;STRG.6433.5.p1;STRG.2859.2.p1;STRG.9961.1.p1;STRG.6433.4.p1;STRG.9961.2.p1;STRG.6433.3.p1;STRG.6433.2.p1			DB Search	0 0 0 0 3	ETVVG
EVDPNIQAVR	51.24	1139.59	10	50	10	-5.9667	0.7209	0.9	570.804	2	23.5561	455000	3090000	18644	20240118_THJ_3.raw	2	STRG.11549.6.p1;STRG.11549.3.p2;STRG.11549.4.p1;STRG.11549.5.p1;STRG.11549.2.p2;STRG.11549.1.p1;STRG.11549.10.p1;STRG.11549.9.p1			DB Search	0 0 8 4 4 3 0 0 0 2	EVDPNIQAVR
EVDPNIQAVRT	54.99	1240.64	11	45.5	11	-3.936	0.7417	1.3	621.329	2	26.4007	204000	1820000	21573	20240118_THJ_3.raw	2	STRG.11549.6.p1;STRG.11549.3.p2;STRG.11549.4.p1;STRG.11549.5.p1;STRG.11549.2.p2;STRG.11549.1.p1;STRG.11549.10.p1;STRG.11549.9.p1			DB Search	0 0 26 16 16 16 13 0 0 0 0	EVDPNIQAVRT
EVDPNIQAVRTQE	59.86	1497.74	13	46.2	13	-3.62	0.6994	0.4	749.879	2	28.0555	358000	3180000	22802	20240118_THJ_3.raw	2	STRG.11549.6.p1;STRG.11549.3.p2;STRG.11549.4.p1;STRG.11549.5.p1;STRG.11549.2.p2;STRG.11549.1.p1;STRG.11549.10.p1;STRG.11549.9.p1			DB Search	0 0 0 13 13 49 38 10 10 0 0 0 0	EVDPNIQAVRTQE
EVIAT	22.33	531.29	5	60	5	17.7233	0.1179	-1.8	532.297	1	44.7132	3880000	4450000	32507	20240118_THJ_3.raw	2	STRG.2393.1.p1;STRG.8029.1.p2;STRG.11120.1.p1;STRG.4845.1.p1;STRG.17795.2.p1;STRG.4844.2.p1;STRG.4844.1.p2;STRG.11120.2.p1;STRG.11120.3.p1;STRG.4846.1.p2			DB Search	3 0 0 4 4	EVIAT
EVKPDNR	27.87	856.44	7	42.9	7	-1.8245	0.4447	0.7	429.228	2	10.0181			4055	20240118_THJ_3.raw	1	STRG.533.1.p1;STRG.18703.1.p1;STRG.11065.1.p1;STRG.10155.1.p1;STRG.18970.1.p1;STRG.18863.2.p1;STRG.18703.4.p1;STRG.18703.7.p1;STRG.16449.1.p1;STRG.16093.3.p1;STRG.17521.1.p1;STRG.18863.3.p1;STRG.11065.2.p1;STRG.18703.8.p1;STRG.18863.1.p1;STRG.16202.1.p1;STRG.18191.2.p1;STRG.5969.2.p1;STRG.533.3.p1;STRG.5969.1.p1;STRG.16449.2.p1;STRG.11648.1.p1;STRG.16449.3.p2;STRG.17521.2.p1;STRG.16093.1.p1;STRG.…			DeepNovo	5 5 6 0 0 0 1	EVKPDNR
EVKSVEMHHE	32.34	1223.56	10	60	10	-1.4238	0.7547	2.1	408.862	3	9.2772	117000	1350000	3148	20240118_THJ_3.raw	1	STRG.18076.2.p1;STRG.6752.10.p1;STRG.6752.3.p1;STRG.18076.1.p1;STRG.5323.1.p1;STRG.9265.1.p1;STRG.6752.7.p1;STRG.7272.1.p1;STRG.5408.1.p1;STRG.6752.11.p1;STRG.6752.8.p1;STRG.6752.4.p1;STRG.6752.2.p1;STRG.1002.1.p1;STRG.18076.3.p1;STRG.6752.1.p1;STRG.6752.9.p1;STRG.6752.6.p1;STRG.6752.5.p1			DB Search	4 0 0 0 0 15 22 22 4 4	EVKSVEMHHE
EVLAT	22.33	531.29	5	60	5	16.6168	0.1251	-1.8	532.297	1	44.7132	3880000	4450000	32507	20240118_THJ_3.raw	2	STRG.11764.1.p1;STRG.8128.1.p1;STRG.1609.1.p1;STRG.13226.1.p5;STRG.6400.4.p1;STRG.1609.2.p1;STRG.6400.1.p1;STRG.11191.4.p1;STRG.6400.3.p1;STRG.15697.1.p1;STRG.6400.7.p1			DB Search	3 0 0 4 4	EVLAT
EVLGRLSPA	28	940.534	9	55.6	9	-22.0639	0.6362	1.4	471.275	2	9.6421	77600	998000	3596	20240118_THJ_3.raw	1	STRG.14028.3.p1;STRG.15317.7.p3;STRG.15925.1.p1;STRG.9775.7.p2;STRG.12157.1.p1;STRG.2689.2.p1;STRG.13972.2.p8;STRG.17830.6.p1;STRG.34.4.p3;STRG.9775.4.p1;STRG.682.2.p1;STRG.11047.1.p1;STRG.15989.1.p1;STRG.2672.1.p1;STRG.7137.1.p3;STRG.2689.1.p1;STRG.19469.3.p4;STRG.16512.1.p3;STRG.18430.3.p3;STRG.8574.2.p1;STRG.11047.2.p1;STRG.9728.1.p1;STRG.193.1.p1;STRG.17884.1.p1;STRG.13012.1.p1;STRG.16400.4.p…			DeepNovo	5 11 22 0 0 0 0 12 5	EVLGRLSPA
EVQLEQLRPFS	49.74	1344.7	11	45.5	11	2.6852	0.8111	3.8	673.362	2	51.5551			36890	20240118_THJ_3.raw	1	STRG.6978.1.p1			DB Search	0 0 0 15 9 6 6 4 0 0 0	EVQLEQLRPFS
EYLMRRKL	40.37	1107.62	8	0	8	11.1492	0.4113	-2.8	554.817	2	30.8742			25007	20240118_THJ_3.raw	1	STRG.19192.2.p1;STRG.16855.1.p1;STRG.14069.2.p1;STRG.19192.6.p1;STRG.19192.5.p1;STRG.14679.4.p1;STRG.12172.1.p1;STRG.3572.1.p1;STRG.15959.1.p1;STRG.14069.1.p1;STRG.13987.1.p5;STRG.12060.2.p1;STRG.19192.1.p1;STRG.525.1.p1;STRG.19192.4.p1;STRG.14679.2.p1;STRG.3527.2.p1;STRG.5291.1.p1;STRG.10141.2.p1;STRG.15762.1.p1;STRG.11966.1.p2;STRG.525.2.p1;STRG.8627.4.p1;STRG.13191.1.p1;STRG.13411.3.p2;STRG.13…			DeepNovo	0 0 1 0 0 0 0 0	EYLMRRKL
EYNSDLHQF	66.32	1151.49	9	77.8	9	-0.0855	0.6286	0.2	576.752	2	32.0119	397000	5020000	25808	20240118_THJ_3.raw	3	STRG.2742.1.p1			DB Search	0 0 29 21 14 14 5 5 5	EYNSDLHQF
EYPDRIM(+15.99)NTF	63.8	1300.58	10	70	10	1.6539	0.7257	-0.1	651.295	2	38.0398	4130000	8690000	29375	20240118_THJ_3.raw	1	STRG.8189.1.p1;STRG.14898.7.p1;STRG.14898.2.p1;STRG.6190.6.p1;STRG.6190.1.p1;STRG.6190.2.p1;STRG.6190.4.p1;STRG.14898.1.p1;STRG.6190.5.p1;STRG.6402.1.p1;STRG.6190.7.p1;STRG.6401.2.p1;STRG.9381.2.p1;STRG.6401.1.p1;STRG.14898.3.p1;STRG.6190.8.p1;STRG.6190.9.p1;STRG.9381.1.p1;STRG.14898.9.p1	Oxidation (M)	M7:Oxidation (M):1001.00	DB Search	0 0 5 4 0 2 2 4 6 5	EYPDRIM(+15.99)NTF
EYPDRIMNTF	65.18	1284.58	10	50	10	4.9194	0.7983	-0.1	643.298	2	49.1198	8550000	95600000	35343	20240118_THJ_3.raw	3	STRG.8189.1.p1;STRG.14898.7.p1;STRG.14898.2.p1;STRG.6190.6.p1;STRG.6190.1.p1;STRG.6190.2.p1;STRG.6190.4.p1;STRG.14898.1.p1;STRG.6190.5.p1;STRG.6402.1.p1;STRG.6190.7.p1;STRG.6401.2.p1;STRG.9381.2.p1;STRG.6401.1.p1;STRG.14898.3.p1;STRG.6190.8.p1;STRG.6190.9.p1;STRG.9381.1.p1;STRG.14898.9.p1			DB Search	0 0 5 5 0 0 0 4 6 5	EYPDRIMNTF
EYSTTTLV	31.34	912.444	8	25	8	-12.5501	0.0356	2.2	457.23	2	23.964	1420000	7490000	19025	20240118_THJ_3.raw	2	STRG.15489.1.p1;STRG.12925.2.p1;STRG.15488.6.p1;STRG.15488.2.p3;STRG.9248.5.p1;STRG.790.1.p1;STRG.782.3.p1;STRG.12078.1.p1;STRG.11566.1.p1;STRG.9248.3.p1;STRG.17973.1.p1;STRG.11775.1.p1;STRG.4341.2.p1;STRG.3430.1.p1;STRG.1702.3.p1;STRG.4341.1.p1;STRG.617.4.p1;STRG.12954.1.p1;STRG.782.2.p1;STRG.5351.1.p1;STRG.16175.1.p1;STRG.1966.2.p1;STRG.15488.7.p1;STRG.14738.1.p1;STRG.782.4.p1;STRG.15488.8.p1;S…			DeepNovo	5 9 0 0 0 0 0 0	EYSTTTLV
EYTAL	25.91	595.285	5	60	5	-6.7108	0.4767	-0.1	596.293	1	26.6028	1590000	13800000	21848	20240118_THJ_3.raw	2				DeepNovo	0 0 75 20 5	EYTAL
FAAPKQKN	28.14	902.497	8	50	8	6.5833	0.313	5.2	452.258	2	16.6417			11579	20240118_THJ_3.raw	1	STRG.10820.1.p1;STRG.7651.1.p1;STRG.14889.4.p2;STRG.4066.1.p1;STRG.10111.1.p1;STRG.19281.3.p1;STRG.4715.1.p1;STRG.7470.1.p1;STRG.11232.1.p1;STRG.2619.1.p1;STRG.541.1.p1;STRG.14552.3.p1;STRG.2621.2.p1;STRG.17380.2.p1;STRG.7470.6.p1;STRG.17380.5.p1;STRG.14552.2.p1;STRG.15431.7.p1;STRG.2621.1.p1;STRG.9992.3.p1;STRG.675.4.p1;STRG.13728.1.p1;STRG.17214.1.p1;STRG.18994.2.p1;STRG.6761.1.p1;STRG.19272.1.…			DeepNovo	3 0 0 8 8 0 0 3	FAAPKQKN
FAATEVRAT	39.41	964.498	9	77.8	9	-4.8698	0.7137	4.2	483.258	2	19.0049	14200	302000	14228	20240118_THJ_3.raw	2	STRG.8714.1.p1;STRG.12008.2.p1;STRG.14551.1.p1;STRG.9036.1.p1;STRG.6977.1.p1;STRG.9578.1.p1;STRG.6998.2.p1;STRG.8888.1.p5;STRG.15069.1.p1;STRG.10643.1.p1;STRG.8888.2.p4;STRG.2891.1.p1;STRG.10643.4.p1;STRG.5317.1.p1;STRG.5317.2.p1;STRG.8714.3.p1;STRG.2044.2.p1;STRG.10643.3.p1;STRG.8888.3.p3;STRG.7049.1.p1;STRG.2044.4.p1;STRG.10643.2.p1;STRG.15069.2.p1;STRG.8714.2.p1;STRG.12008.1.p1;STRG.15126.1.p4…			DeepNovo	5 5 5 3 3 0 0 5 5	FAATEVRAT
FAGDDAPR	36.25	847.382	8	50	8	-1.3191	0.7	1.5	424.699	2	12.3271	233000	1580000	6677	20240118_THJ_3.raw	2	STRG.7283.4.p2;STRG.16049.2.p1;STRG.7283.6.p1;STRG.16049.3.p1;STRG.16049.4.p3;STRG.16049.10.p1;STRG.7283.7.p1;STRG.9838.2.p1;STRG.16049.1.p1;STRG.7283.8.p1;STRG.9838.1.p1;STRG.16049.9.p1;STRG.16049.6.p1;STRG.7283.2.p1;STRG.16049.7.p1;STRG.7283.3.p1;STRG.7283.5.p1;STRG.16049.11.p1;STRG.16049.5.p3			DB Search	5 20 0 0 9 0 0 4	FAGDDAPR
FALRLAT	35.73	790.47	7	57.1	7	-15.5662	0.334	1.4	396.243	2	20.5369	73700	389000	16053	20240118_THJ_3.raw	1	STRG.7153.4.p2;STRG.5311.2.p1;STRG.15140.1.p1;STRG.17423.2.p1;STRG.9189.3.p1;STRG.6500.6.p1;STRG.16795.2.p1;STRG.17664.7.p1;STRG.9189.4.p1;STRG.17664.4.p1;STRG.10302.1.p1;STRG.17954.1.p1;STRG.5631.1.p1;STRG.10659.1.p1;STRG.6502.1.p1;STRG.18800.1.p1;STRG.6993.1.p1;STRG.13097.1.p1;STRG.15943.1.p1;STRG.14149.1.p1;STRG.5203.1.p1;STRG.16714.1.p1;STRG.5311.1.p1;STRG.14871.1.p1;STRG.16949.7.p1;STRG.3965…			DeepNovo	5 0 43 0 34 0 5	FALRLAT
FAPKQKN	35.7	831.46	7	42.9	7	-1.7003	0.6745	1.4	416.738	2	8.7762	133000	1220000	2511	20240118_THJ_3.raw	1	STRG.10820.1.p1;STRG.7651.1.p1;STRG.14889.4.p2;STRG.4066.1.p1;STRG.10111.1.p1;STRG.18639.1.p1;STRG.19281.3.p1;STRG.4715.1.p1;STRG.7470.1.p1;STRG.2619.1.p1;STRG.541.1.p1;STRG.14552.3.p1;STRG.2621.2.p1;STRG.17380.2.p1;STRG.7470.6.p1;STRG.17380.5.p1;STRG.14552.2.p1;STRG.15431.7.p1;STRG.2621.1.p1;STRG.675.4.p1;STRG.13728.1.p1;STRG.17214.1.p1;STRG.19272.1.p1;STRG.10111.2.p1;STRG.675.1.p1;STRG.675.3.p1…			DeepNovo	0 0 7 7 0 0 2	FAPKQKN
FATASVH	23.83	731.36	7	57.1	7	-7.2826	0.2438	1.4	366.688	2	11.9029	36000	173000	6106	20240118_THJ_3.raw	1	STRG.8714.1.p1;STRG.14504.1.p1;STRG.6631.1.p1;STRG.492.1.p1;STRG.19020.1.p1;STRG.10502.4.p2;STRG.18211.2.p1;STRG.7488.2.p1;STRG.3751.1.p1;STRG.17830.6.p1;STRG.8918.7.p2;STRG.7488.1.p1;STRG.4696.3.p1;STRG.19020.2.p1;STRG.10503.1.p1;STRG.10502.5.p2;STRG.6631.2.p1;STRG.2578.1.p1;STRG.486.1.p1;STRG.6631.3.p1;STRG.4696.2.p1;STRG.13755.1.p1;STRG.8714.3.p1;STRG.16480.9.p4;STRG.19093.1.p1;STRG.6631.4.p1;…			DeepNovo	5 13 0 0 0 13 5	FATASVH
FAVPF	27.06	579.306	5	40	5	-39.7192	0.7165	8.8	580.318	1	30.1494	11000000	13800000	22994	20240118_THJ_3.raw	2	STRG.8300.3.p1;STRG.3381.1.p1;STRG.14749.1.p1;STRG.14749.2.p1;STRG.8300.1.p1;STRG.8300.4.p1;STRG.8300.2.p1			DB Search	0 0 0 2 2	FAVPF
FDEASKNEAN	65.22	1123.48	10	80	10	-2.0021	0.6166	0.7	562.747	2	9.9607	97000	1100000	3993	20240118_THJ_3.raw	1	STRG.751.2.p1;STRG.751.3.p1;STRG.2941.1.p1;STRG.5547.3.p1;STRG.5547.1.p1;STRG.5547.2.p1;STRG.4033.1.p1			DB Search	5 33 70 62 14 0 0 15 22 5	FDEASKNEAN
FDFDKE	20.86	799.339	6	50	6	-1.9566	0.5237	-0.2	400.677	2	28.3802			23165	20240118_THJ_3.raw	1	STRG.13207.2.p1;STRG.13207.3.p1;STRG.13196.1.p1;STRG.13207.1.p1;STRG.18968.1.p1;STRG.13207.4.p1			DeepNovo	5 0 0 8 0 5	FDFDKE
FEENVPPPKK	43.74	1183.62	10	50	10	-7.5475	0.8801	1.1	395.549	3	11.6794	427000	2290000	5866	20240118_THJ_3.raw	3	STRG.16394.1.p1;STRG.253.1.p2;STRG.10816.5.p1;STRG.4715.1.p1;STRG.18059.3.p1;STRG.16933.3.p5;STRG.13841.3.p1;STRG.11229.1.p1;STRG.18166.2.p1;STRG.16734.5.p1;STRG.10712.1.p1;STRG.7645.2.p2;STRG.11229.3.p1;STRG.5682.4.p5;STRG.9991.1.p1;STRG.11523.2.p1;STRG.15421.1.p1;STRG.13852.4.p4;STRG.4614.3.p1;STRG.6609.1.p1;STRG.1480.2.p1;STRG.12615.1.p1;STRG.8031.2.p1;STRG.13852.1.p4;STRG.9991.5.p1;STRG.10625…			DeepNovo	0 0 8 8 0 56 17 5 0 0	FEENVPPPKK
FEGFPDKQPR	62.12	1219.6	10	80	10	-4.8682	0.481	0.6	407.54	3	23.4685	20200000	95300000	18848	20240118_THJ_3.raw	5	STRG.1345.2.p1;STRG.1345.3.p2;STRG.1345.5.p1;STRG.1345.1.p3			DB Search	5 7 5 5 17 17 5 5 1 1	FEGFPDKQPR
FEGFPDKQPRK	50.71	1347.69	11	72.7	11	-6.5023	0.3463	0.9	450.239	3	16.9058	79500	1510000	11872	20240118_THJ_3.raw	5	STRG.1345.2.p1;STRG.1345.3.p2;STRG.1345.5.p1;STRG.1345.1.p3			DB Search	5 32 7 7 9 9 8 8 0 0 0	FEGFPDKQPRK
FEGFPDKQPRKK	53.37	1475.79	12	50	12	-1.9649	0.2042	1.8	369.955	4	14.1833	5560000	15500000	8980	20240118_THJ_3.raw	7	STRG.1345.2.p1;STRG.1345.3.p2;STRG.1345.5.p1;STRG.1345.1.p3			DB Search	0 0 4 0 42 34 33 33 0 0 0 3	FEGFPDKQPRKK
FENEALKG	44.96	906.445	8	50	8	-6.2413	0.4646	-2.8	454.228	2	17.9262	29600	265000	12915	20240118_THJ_3.raw	1	STRG.1259.1.p1;STRG.11251.1.p1;STRG.9328.3.p1;STRG.14728.1.p1;STRG.8646.2.p1;STRG.3393.3.p1;STRG.18735.2.p1;STRG.5981.4.p1;STRG.13879.2.p1;STRG.18699.1.p1;STRG.5981.5.p1;STRG.15788.1.p1;STRG.9328.1.p1;STRG.8634.1.p1;STRG.15768.1.p1;STRG.9326.1.p1;STRG.6579.1.p1;STRG.9328.2.p1;STRG.11048.1.p1;STRG.9326.2.p1;STRG.3837.1.p1;STRG.14597.3.p1;STRG.18699.2.p1;STRG.13369.1.p1;STRG.8940.1.p1;STRG.18735.3.…			DeepNovo	0 0 9 9 11 11 0 0	FENEALKG
FGGPGTASRPS	60.48	1032.5	11	63.6	11	-1.4875	0.5868	0.6	517.257	2	13.736			8295	20240118_THJ_3.raw	2	STRG.9582.1.p1;STRG.9582.2.p1;STRG.9582.3.p1			DB Search	5 13 13 54 20 20 12 0 0 0 0	FGGPGTASRPS
FGGSGTSSRSP	54.7	1038.47	11	63.6	11	-1.7106	0.7796	0.1	520.244	2	9.9904	41200	713000	4026	20240118_THJ_3.raw	1	STRG.7153.4.p2;STRG.18344.1.p4;STRG.18845.1.p1;STRG.6500.3.p1;STRG.3749.1.p3;STRG.15170.9.p1;STRG.9816.3.p1;STRG.16450.14.p1;STRG.244.2.p1;STRG.790.1.p1;STRG.10588.7.p1;STRG.15189.2.p2;STRG.26.2.p1;STRG.7662.1.p1;STRG.10264.1.p2;STRG.16037.1.p1;STRG.13231.3.p1;STRG.7421.3.p1;STRG.1385.2.p1;STRG.16450.16.p1;STRG.7402.2.p1;STRG.16762.2.p1;STRG.13236.3.p1;STRG.18056.2.p1;STRG.7878.1.p1;STRG.4674.2.p…			DeepNovo	5 82 26 26 25 25 15 0 0 0 0	FGGSGTSSRSP
FKDKAFDVCG	41.59	1128.53	10	80	10	-6.1382	0.4473	-6.9	565.267	2	21.0237	2250000	15900000	16526	20240118_THJ_3.raw	2	STRG.3347.1.p1;STRG.17827.1.p1;STRG.14069.2.p1;STRG.17386.1.p1;STRG.18709.1.p1;STRG.4067.7.p1;STRG.4067.1.p1;STRG.6831.1.p1;STRG.15026.1.p1;STRG.17386.2.p1;STRG.9369.2.p1;STRG.13786.1.p1;STRG.6831.2.p1;STRG.7924.3.p1;STRG.5972.1.p1;STRG.1695.1.p1;STRG.4067.5.p1;STRG.854.2.p1;STRG.5809.2.p1;STRG.436.1.p1;STRG.18116.8.p2;STRG.4067.2.p1;STRG.7924.2.p1;STRG.1055.1.p1;STRG.3763.5.p2;STRG.14069.1.p1;ST…			DeepNovo	5 6 6 4 4 9 43 47 0 0	FKDKAFDVCG
FLDQSDGDKKHH	73.2	1425.66	12	83.3	12	0.2159	0.2018	2.4	476.23	3	9.3857	461000	3760000	3276	20240118_THJ_3.raw	2	STRG.18880.4.p1;STRG.14857.4.p1;STRG.13702.4.p1;STRG.16930.3.p1;STRG.13854.1.p1;STRG.201.2.p1;STRG.14156.2.p1;STRG.18880.1.p1;STRG.17959.1.p1;STRG.8888.1.p1;STRG.17026.1.p1;STRG.3002.1.p1;STRG.3149.10.p1;STRG.14156.4.p1;STRG.13210.1.p1;STRG.8888.2.p1;STRG.11264.1.p1;STRG.1476.2.p1;STRG.3149.4.p1;STRG.1476.3.p2;STRG.1476.1.p1;STRG.14617.3.p1;STRG.11341.1.p1;STRG.10260.1.p1;STRG.12700.1.p1;STRG.41.…			DeepNovo	5 27 25 0 0 10 7 2 2 2 3 5	FLDQSDGDKKHH
FLDSGANGDKKHH	66.38	1424.68	13	61.5	13	-1.522	0.1243	0.4	475.901	3	9.2476	457000	5790000	3059	20240118_THJ_3.raw	4	STRG.7973.2.p1;STRG.5900.1.p1;STRG.11369.1.p1;STRG.2824.1.p1;STRG.3333.7.p1;STRG.7973.5.p1;STRG.10712.1.p1;STRG.7308.1.p1;STRG.5352.1.p2;STRG.8888.1.p1;STRG.3002.1.p1;STRG.1360.2.p1;STRG.8888.2.p1;STRG.11566.1.p1;STRG.2290.2.p1;STRG.14056.2.p1;STRG.14723.1.p1;STRG.3141.3.p1;STRG.3837.1.p1;STRG.7973.1.p1;STRG.3333.5.p1;STRG.6439.2.p1;STRG.10038.1.p1;STRG.8115.4.p1;STRG.10016.1.p1;STRG.12700.1.p1;S…			DeepNovo	5 43 28 0 0 0 4 3 3 0 0 4 5	FLDSGANGDKKHH
FLENPYPQ	41.05	1006.48	8	50	8	-17.736	0.9116	1.2	504.246	2	22.6958			17954	20240118_THJ_3.raw	1	STRG.18881.4.p1;STRG.12606.3.p1;STRG.18881.3.p1;STRG.12606.5.p1;STRG.18881.2.p1;STRG.1453.2.p1;STRG.5430.1.p1;STRG.1453.1.p1;STRG.12295.1.p1;STRG.19318.1.p1;STRG.12606.2.p1;STRG.12606.4.p1;STRG.7012.1.p1;STRG.11008.1.p1;STRG.3964.1.p1;STRG.12606.1.p1;STRG.18881.1.p1;STRG.12042.1.p1			DeepNovo	1 1 0 0 6 6 2 2	FLENPYPQ
FLHTLT	32.25	730.401	6	83.3	6	-17.7926	0.375	-5.4	366.206	2	13.2287	134000	1130000	7729	20240118_THJ_3.raw	1	STRG.15311.2.p1;STRG.18232.3.p1;STRG.18869.1.p1;STRG.2795.4.p1;STRG.3666.1.p1;STRG.16119.1.p1;STRG.18869.6.p1;STRG.9312.1.p1;STRG.4603.4.p1;STRG.10503.2.p1;STRG.18232.2.p1;STRG.14094.2.p1;STRG.2795.2.p1;STRG.9781.1.p1;STRG.9312.2.p2;STRG.10385.2.p1;STRG.18869.5.p1;STRG.16971.1.p1;STRG.769.2.p1;STRG.13802.1.p1;STRG.10285.3.p2;STRG.4603.2.p1;STRG.15311.1.p1;STRG.2795.1.p1;STRG.7569.1.p1;STRG.18232.…			DeepNovo	5 16 0 2 16 5	FLHTLT
FNPFPK	23.5	748.391	6	66.7	6	-8.1708	0.868	1.6	375.203	2	24.9156			20114	20240118_THJ_3.raw	1	STRG.703.5.p1;STRG.18881.4.p1;STRG.18881.3.p1;STRG.4486.1.p1;STRG.18881.2.p1;STRG.358.1.p2;STRG.703.4.p1;STRG.13369.1.p1;STRG.3089.2.p1;STRG.703.1.p1;STRG.703.3.p1;STRG.18881.1.p1;STRG.703.2.p1;STRG.132.1.p7;STRG.3089.1.p1			DeepNovo	0 0 19 19 7 5	FNPFPK
FRGGQ	17.57	563.282	5	20	5	18.7337	0.3161	-3.2	564.287	1	29.5714	6410000	5250000	23451	20240118_THJ_3.raw	2	STRG.10022.1.p1;STRG.2829.1.p1			DB Search	0 0 0 0 5	FRGGQ
FSETGAGKHVPR	44.04	1284.66	12	25	12	-1.9885	0.4009	-1.3	429.226	3	10.8916	39600	363000	5059	20240118_THJ_3.raw	2	STRG.11496.1.p1;STRG.11497.2.p1;STRG.11497.3.p1;STRG.11496.2.p1;STRG.10940.1.p1;STRG.11499.1.p1;STRG.11497.1.p1			DB Search	5 3 3 0 0 0 0 0 1 1 1 1	FSETGAGKHVPR
FSETGAGKHVPRA	33.17	1355.69	13	23.1	13	-0.7007	0.3632	0.7	452.906	3	13.1725	70400	545000	7733	20240118_THJ_3.raw	1	STRG.11496.1.p1;STRG.11497.2.p1;STRG.11497.3.p1;STRG.11496.2.p1;STRG.10940.1.p1;STRG.11499.1.p1;STRG.11497.1.p1			DB Search	5 43 33 0 0 0 0 0 0 0 0 0 0	FSETGAGKHVPRA
FSIAD	40.02	551.259	5	60	5	-2.5873	0.8194	0.2	552.266	1	34.8378	765000	3820000	27557	20240118_THJ_3.raw	1	STRG.5497.2.p1;STRG.5497.1.p1;STRG.14509.1.p1			DB Search	0 0 3 2 2	FSIAD
FSLAD	40.02	551.259	5	60	5	-4.5478	0.8453	0.2	552.266	1	34.8378	765000	3820000	27557	20240118_THJ_3.raw	1	STRG.9582.1.p1;STRG.9582.2.p1;STRG.17956.1.p1;STRG.17956.2.p1;STRG.4642.1.p1;STRG.16779.2.p1;STRG.9582.3.p1;STRG.16779.1.p1			DB Search	0 0 3 2 2	FSLAD
FSTPPGKTAAT	50.6	1076.55	11	45.5	11	6.5481	0.5496	-1.5	539.282	2	24.0095	1070000	4090000	18739	20240118_THJ_3.raw	9	STRG.14088.2.p3;STRG.8610.1.p4;STRG.7731.1.p1;STRG.4477.4.p1;STRG.17259.3.p1;STRG.16480.3.p1;STRG.15471.4.p1;STRG.3766.1.p1;STRG.18735.2.p1;STRG.15471.5.p1;STRG.5970.6.p1;STRG.1488.1.p1;STRG.5970.1.p1;STRG.11634.1.p1;STRG.18869.6.p1;STRG.5970.8.p1;STRG.5970.5.p1;STRG.13097.1.p1;STRG.6648.2.p1;STRG.18869.5.p1;STRG.16480.6.p1;STRG.18735.3.p1;STRG.2564.1.p1;STRG.173.2.p1;STRG.6461.1.p1;STRG.18027.1.…			DeepNovo	5 12 14 0 0 0 0 3 0 0 5	FSTPPGKTAAT
FTASGNDKRPQ	55.22	1219.59	11	9.1	11	4.3467	0.026	3.5	407.54	3	23.0801	15500000	36700000	18342	20240118_THJ_3.raw	5	STRG.8987.1.p1;STRG.14349.1.p1;STRG.14885.1.p1;STRG.467.3.p1;STRG.6122.2.p1;STRG.4285.1.p1;STRG.467.7.p1;STRG.8330.1.p1;STRG.14329.1.p1;STRG.15586.1.p1;STRG.4323.1.p1;STRG.467.11.p1;STRG.3862.1.p1;STRG.3862.5.p1;STRG.6122.1.p1;STRG.2353.1.p1;STRG.13412.1.p1;STRG.467.10.p1;STRG.467.1.p1;STRG.15586.2.p1;STRG.2653.2.p3;STRG.2653.1.p3;STRG.467.4.p1;STRG.15854.1.p1;STRG.2353.2.p1			DeepNovo	0 0 0 0 0 0 3 1 1 1 1	FTASGNDKRPQ
FTGAY	18.44	557.249	5	0	5	-10.4014	0.0341	0.9	558.256	1	19.9354	82700	429000	15130	20240118_THJ_3.raw	1	STRG.4516.1.p1;STRG.4516.3.p1			DeepNovo	0 0 0 0 0	FTGAY
FTVLPEKRT	33.43	1089.62	9	44.4	9	-7.3415	0.6423	0.6	364.214	3	20.0466	797000	2160000	15490	20240118_THJ_3.raw	1	STRG.10711.2.p1;STRG.10711.1.p1			DB Search	0 0 0 32 6 6 1 1 5	FTVLPEKRT
FVFGRPFPK	39.58	1093.61	9	66.7	9	-11.8046	0.4918	-3	365.542	3	24.8393	108000	703000	20213	20240118_THJ_3.raw	2	STRG.14859.1.p1;STRG.17371.4.p1;STRG.17599.3.p1;STRG.14451.9.p1;STRG.17371.2.p1;STRG.14451.4.p1;STRG.14859.4.p1;STRG.8588.2.p1;STRG.6785.1.p1;STRG.16119.1.p1;STRG.11047.1.p1;STRG.15977.4.p1;STRG.10751.1.p1;STRG.11047.2.p1;STRG.15977.1.p1;STRG.17599.6.p2;STRG.14451.12.p1;STRG.17521.2.p3;STRG.14451.1.p1;STRG.14451.8.p1;STRG.14859.7.p1;STRG.12580.1.p5;STRG.14859.2.p1;STRG.14859.3.p1;STRG.15977.6.p1;…			DeepNovo	5 0 96 0 0 16 16 8 5	FVFGRPFPK
FVKACLTTTN	66.61	1096.56	10	0	10	-4.2453	0.0916	4.7	549.289	2	24.1513			19403	20240118_THJ_3.raw	1	STRG.7323.2.p2;STRG.18418.2.p1;STRG.306.2.p1;STRG.3027.1.p1;STRG.74.1.p1;STRG.10268.2.p1;STRG.629.7.p1;STRG.74.3.p1;STRG.17583.1.p1;STRG.18418.1.p1;STRG.9519.3.p1;STRG.306.3.p1;STRG.9663.1.p1;STRG.5383.1.p1;STRG.74.2.p1;STRG.5902.1.p1;STRG.18418.3.p1;STRG.6163.5.p1;STRG.629.1.p1;STRG.6163.4.p1;STRG.629.3.p1;STRG.629.2.p1;STRG.1368.6.p1;STRG.306.1.p1;STRG.629.4.p1;STRG.10268.1.p1;STRG.1368.4.p1;ST…			DeepNovo	0 0 0 0 0 0 0 0 1 1	FVKACLTTTN
FVQM(+15.99)KCVT	22.76	970.462	8	75	8	-9.0316	0.3716	1.8	486.239	2	14.6675	1110000	4410000	9128	20240118_THJ_3.raw	2	STRG.19183.3.p1;STRG.6145.1.p3;STRG.10086.2.p1;STRG.19183.4.p1;STRG.13018.1.p1;STRG.10086.1.p1;STRG.14747.1.p1;STRG.19183.1.p1;STRG.885.1.p1;STRG.7052.1.p1;STRG.8014.1.p1;STRG.19183.2.p1	Oxidation (M)	M4:Oxidation (M):1001.00	DeepNovo	5 11 13 12 0 0 16 5	FVQM(+15.99)KCVT
FVQMKCVT	24.82	954.467	8	50	8	-6.4492	0.3517	0.8	478.241	2	24.8246	4580000	15300000	19770	20240118_THJ_3.raw	1	STRG.19183.3.p1;STRG.6145.1.p3;STRG.10086.2.p1;STRG.19183.4.p1;STRG.13018.1.p1;STRG.10086.1.p1;STRG.14747.1.p1;STRG.19183.1.p1;STRG.885.1.p1;STRG.7052.1.p1;STRG.8014.1.p1;STRG.19183.2.p1			DeepNovo	0 0 2 2 0 0 3 3	FVQMKCVT
FVQMMTAK	38.68	954.467	8	100	8	-4.4046	0.6546	0.8	478.241	2	24.8246	4580000	30600000	20261	20240118_THJ_3.raw	2	STRG.17311.2.p2;STRG.17311.3.p1;STRG.17311.1.p1;STRG.2391.4.p1;STRG.2391.2.p1;STRG.13091.1.p1;STRG.2391.1.p1;STRG.2391.3.p1			DB Search	5 32 36 15 14 7 3 3	FVQMMTAK
FVRIGIGNHN	43.62	1125.6	10	10	10	-3.6522	0.5048	1.5	376.209	3	23.8481	411000	2640000	19255	20240118_THJ_3.raw	2	STRG.13412.1.p1			DB Search	5 0 0 0 0 0 0 0 0 0	FVRIGIGNHN
GAAAI	19.29	401.227	5	20	5	-6.5236	0.0295	-2.7	402.234	1	23.7462	818000	816000	17111	20240118_THJ_3.raw	1	STRG.9899.2.p1;STRG.9121.3.p1;STRG.3653.1.p3;STRG.3678.1.p3;STRG.14382.3.p1;STRG.14382.2.p1;STRG.14382.4.p1;STRG.4691.1.p1;STRG.6902.1.p1;STRG.1923.1.p1;STRG.9899.4.p1;STRG.14847.1.p1;STRG.3053.1.p1;STRG.3653.4.p4;STRG.4925.1.p1;STRG.14381.1.p2;STRG.9121.1.p1;STRG.14847.5.p1;STRG.4691.3.p1;STRG.14382.5.p1;STRG.14382.1.p1;STRG.3653.3.p1;STRG.14847.3.p1;STRG.14382.6.p1;STRG.14847.4.p1;STRG.9121.2.p…			DB Search	0 0 0 0 5	GAAAI
GAAAL	19.29	401.227	5	20	5	-3.3031	0.0416	-2.7	402.234	1	23.7462	818000	816000	17111	20240118_THJ_3.raw	1	STRG.17119.4.p1;STRG.13187.1.p1;STRG.17600.4.p1;STRG.90.4.p4;STRG.9812.1.p1;STRG.10010.2.p1;STRG.8964.1.p1;STRG.17184.2.p1;STRG.10344.1.p1;STRG.16588.2.p1;STRG.1862.1.p1;STRG.323.2.p1;STRG.7233.3.p1;STRG.9363.1.p1;STRG.17119.3.p1;STRG.3633.1.p1;STRG.16588.3.p1;STRG.90.1.p1;STRG.15055.1.p1;STRG.17184.1.p1;STRG.4707.1.p1;STRG.13374.2.p1;STRG.638.3.p1;STRG.18870.1.p1;STRG.18466.1.p1;STRG.8631.8.p1;S…			DB Search	0 0 0 0 5	GAAAL
GAGGSGSRISVS	28.47	1033.52	12	25	12	-1.7729	0.7033	0.5	517.765	2	11.6082	153000	1480000	6013	20240118_THJ_3.raw	1	STRG.11550.5.p2;STRG.11550.3.p1;STRG.11550.4.p1;STRG.11550.2.p1;STRG.11550.1.p1;STRG.11549.13.p1			DB Search	0 0 15 15 35 0 0 0 0 0 0 0	GAGGSGSRISVS
GAGGSGSRISVSRST	53.2	1377.7	15	20	15	-2.6964	0.1161	1.1	460.24	3	10.0917	959000	5930000	4104	20240118_THJ_3.raw	1	STRG.11550.5.p2;STRG.11550.3.p1;STRG.11550.4.p1;STRG.11550.2.p1;STRG.11550.1.p1;STRG.11549.13.p1			DB Search	0 0 15 11 11 1 0 0 1 1 1 0 0 0 0	GAGGSGSRISVSRST
GAGPI	25.36	413.227	5	0	5	-4.4658	0.4845	-1.9	414.234	1	22.2982	4510000	28500000	18731	20240118_THJ_3.raw	8	STRG.10573.4.p1;STRG.13497.1.p1;STRG.11105.1.p2			DB Search	0 0 1 0 0	GAGPI
GAGPL	25.36	413.227	5	0	5	-5.3659	0.5286	-1.9	414.234	1	22.2982	4510000	28500000	18731	20240118_THJ_3.raw	8	STRG.14242.2.p1;STRG.3263.2.p1;STRG.7304.1.p1;STRG.1320.2.p1;STRG.12046.1.p1;STRG.14212.1.p1;STRG.6077.1.p4;STRG.3263.3.p1;STRG.8613.3.p1;STRG.8601.1.p1;STRG.13256.3.p1;STRG.3263.1.p1;STRG.13464.2.p1;STRG.8601.3.p2;STRG.8270.1.p1;STRG.13374.3.p2;STRG.120.1.p1;STRG.6515.3.p2;STRG.15160.1.p13;STRG.14242.1.p1;STRG.14136.2.p1;STRG.13464.1.p1			DB Search	0 0 1 0 0	GAGPL
GAGPT	19.5	401.191	5	40	5	9.1584	0.1749	-2	402.197	1	22.7035	8270000	19600000	22388	20240118_THJ_3.raw	6	STRG.10236.2.p1;STRG.3101.1.p1;STRG.15077.3.p1;STRG.14410.2.p1;STRG.5025.1.p1;STRG.14410.1.p1;STRG.13416.2.p1;STRG.18865.1.p1;STRG.18865.2.p1;STRG.7420.1.p1;STRG.14410.3.p1;STRG.11033.1.p1;STRG.16627.5.p1;STRG.7420.2.p1;STRG.15077.1.p1;STRG.16943.3.p1;STRG.16943.1.p1;STRG.13416.1.p1;STRG.15258.2.p1;STRG.19139.1.p2;STRG.17344.1.p1;STRG.12545.2.p1;STRG.16627.7.p1;STRG.12545.1.p1;STRG.16627.1.p1;STR…			DB Search	0 0 0 2 2	GAGPT
GAGSSSFSRT	48.49	955.436	10	50	10	-0.8727	0.7906	1.2	478.726	2	10.4309			4554	20240118_THJ_3.raw	2	STRG.11549.6.p1;STRG.11549.3.p1;STRG.11549.2.p1;STRG.11549.4.p1;STRG.11549.5.p1;STRG.1465.1.p3;STRG.13704.1.p2;STRG.11549.1.p1			DB Search	0 0 34 34 61 23 16 0 0 0	GAGSSSFSRT
GAGSSSFSRTS	41.71	1042.47	11	9.1	11	-1.1687	0.6232	1.2	522.242	2	10.4962	14100	206000	4639	20240118_THJ_3.raw	1	STRG.11549.6.p1;STRG.11549.3.p1;STRG.11549.2.p1;STRG.11549.4.p1;STRG.11549.5.p1;STRG.1465.1.p3;STRG.11549.1.p1			DB Search	0 0 0 0 6 0 0 0 0 0 0	GAGSSSFSRTS
GAPGP	16.79	397.196	5	20	5	4.3946	0.0145	-1.9	398.203	1	26.8114	31400000	62400000	22004	20240118_THJ_3.raw	2	STRG.14497.3.p1;STRG.10035.2.p1;STRG.17395.4.p1;STRG.10816.5.p1;STRG.17816.1.p1;STRG.10035.9.p1;STRG.17179.1.p1;STRG.10035.8.p1;STRG.12144.5.p1;STRG.16668.4.p1;STRG.10035.4.p1;STRG.8164.1.p1;STRG.9047.1.p1;STRG.12144.4.p1;STRG.15941.2.p1;STRG.18537.1.p1;STRG.14821.1.p1;STRG.14056.2.p1;STRG.17528.1.p1;STRG.10004.3.p1;STRG.3053.1.p1;STRG.18354.1.p1;STRG.8622.8.p3;STRG.193.1.p1;STRG.16432.2.p1;STRG.…			DB Search	5 0 0 0 0	GAPGP
GAPGPKGEGERPAQN	29.09	1463.71	15	26.7	15	-2.5329	0.1001	1.1	488.912	3	9.2039	142000	1120000	3057	20240118_THJ_3.raw	1	STRG.16668.3.p1;STRG.16668.1.p1;STRG.16668.4.p1;STRG.16668.2.p1			DB Search	0 0 4 4 0 0 0 0 0 0 0 0 0 23 5	GAPGPKGEGERPAQN
GCHLVDTH	26.12	880.386	8	62.5	8	9.735	0.2571	-6.3	441.197	2	29.8311			24407	20240118_THJ_3.raw	1	STRG.6548.6.p1;STRG.9582.1.p1;STRG.9357.1.p2;STRG.5025.1.p1;STRG.11105.1.p1;STRG.10726.2.p2;STRG.7760.1.p1;STRG.7624.1.p1;STRG.1452.2.p1;STRG.11476.1.p1;STRG.5777.5.p1;STRG.13471.3.p1;STRG.11476.3.p1;STRG.8250.1.p1;STRG.5777.1.p1;STRG.8752.1.p1;STRG.6884.1.p1;STRG.5777.3.p1;STRG.7624.2.p1;STRG.1452.1.p1;STRG.13471.2.p1;STRG.13471.1.p1			DeepNovo	0 0 0 14 6 5 5 5	GCHLVDTH
GDAKTDQAQKAEQDGAK	80.25	1759.83	17	64.7	17	-1.5335	0.463	1	587.619	3	9.0312	1460000	13100000	2768	20240118_THJ_3.raw	2	STRG.12744.1.p1;STRG.8222.1.p1;STRG.13080.1.p1;STRG.10437.2.p1;STRG.5917.3.p1;STRG.3165.1.p1;STRG.8425.2.p1;STRG.2098.1.p1;STRG.16357.1.p1;STRG.11780.2.p1;STRG.3459.1.p1;STRG.16449.1.p1;STRG.14868.4.p1;STRG.12495.1.p1;STRG.9248.3.p1;STRG.17007.1.p1;STRG.16502.4.p1;STRG.9445.2.p1;STRG.617.4.p1;STRG.12846.1.p1;STRG.14657.2.p1;STRG.12990.4.p1;STRG.6426.5.p1;STRG.16749.1.p1;STRG.11399.1.p1;STRG.16502…			DeepNovo	4 4 6 6 4 1 2 2 4 6 5 4 1 0 0 1 1	GDAKTDQAQKAEQDGAK
GEAAI	19.77	459.233	5	20	5	-2.7914	0.0523	-2	460.239	1	31.1966	12000000	109000000	26177	20240118_THJ_3.raw	7	STRG.8128.1.p1;STRG.6642.7.p10;STRG.6866.1.p1			DB Search	0 0 0 0 5	GEAAI
GEAAL	19.77	459.233	5	20	5	-0.2019	0.079	-2	460.239	1	31.1966	12000000	109000000	26177	20240118_THJ_3.raw	7	STRG.18048.9.p1;STRG.9194.1.p1;STRG.18048.1.p1;STRG.13998.7.p1;STRG.17238.2.p1;STRG.18048.7.p1;STRG.16311.1.p1;STRG.19417.2.p1;STRG.14218.3.p2;STRG.3744.1.p1;STRG.9194.2.p1;STRG.18048.4.p1;STRG.14014.1.p1;STRG.14020.1.p1;STRG.9194.3.p1;STRG.18048.5.p1;STRG.7509.1.p1;STRG.2269.1.p1;STRG.6745.1.p1;STRG.6098.3.p1;STRG.16718.1.p1;STRG.14014.2.p1;STRG.14822.2.p3;STRG.13998.6.p1;STRG.10243.2.p5;STRG.17…			DB Search	0 0 0 0 5	GEAAL
GEVGP	17.14	457.217	5	0	5	14.5241	0.0689	-1.7	458.224	1	29.1291	5240000	2410000	24240	20240118_THJ_3.raw	1	STRG.7639.1.p1;STRG.3101.1.p1;STRG.1992.1.p1;STRG.18354.2.p1;STRG.1992.4.p1;STRG.18354.3.p1;STRG.18354.1.p1;STRG.14052.1.p1;STRG.1992.2.p1;STRG.1992.3.p1;STRG.9283.1.p1;STRG.14052.2.p1			DB Search	0 0 0 0 0	GEVGP
GFPDKQPR	46.41	943.487	8	37.5	8	7.0371	0.6287	0.6	472.751	2	23.4558	850000	2560000	18954	20240118_THJ_3.raw	1	STRG.1345.2.p1;STRG.1345.3.p2;STRG.1345.5.p1;STRG.1345.1.p3			DB Search	0 0 10 10 3 1 0 0	GFPDKQPR
GFPDKQPRK	29.37	1071.58	9	44.4	9	2.7332	0.5597	1.9	536.8	2	16.5836	105000	3650000	11489	20240118_THJ_3.raw	3	STRG.1345.2.p1;STRG.1345.3.p2;STRG.1345.5.p1;STRG.1345.1.p3			DB Search	0 0 5 5 2 2 0 0 0	GFPDKQPRK
GGGHGG	20.06	440.177	6	66.7	6	-0.913	0.5337	0.9	441.184	1	13.8816	1720000	14900000	8705	20240118_THJ_3.raw	2	STRG.6275.1.p1;STRG.8037.1.p2;STRG.14821.1.p1;STRG.8384.1.p1;STRG.16100.1.p1;STRG.16100.2.p1			DB Search	5 6 14 3 0 0	GGGHGG
GGGNT	17.23	404.166	5	20	5	-11.1866	0.4386	2.2	405.174	1	21.3234	6120000	14800000	17860	20240118_THJ_3.raw	2	STRG.6068.2.p5;STRG.522.1.p1;STRG.3504.2.p1;STRG.3102.1.p1;STRG.9990.2.p1;STRG.6068.1.p6;STRG.3504.4.p1;STRG.3504.3.p1;STRG.9990.4.p1;STRG.9990.5.p1;STRG.18856.2.p1;STRG.1714.1.p4;STRG.9990.1.p1;STRG.3256.1.p2;STRG.9990.3.p1			DB Search	0 0 0 0 3	GGGNT
GGGPGGGNF	17.45	718.303	9	11.1	9	0.0297	0.6851	1.7	719.312	1	20.1258	106000	374000	15546	20240118_THJ_3.raw	1	STRG.7327.7.p1;STRG.7327.4.p1;STRG.7327.2.p1;STRG.7327.5.p1;STRG.7327.3.p1;STRG.7327.9.p1;STRG.7327.6.p1;STRG.7327.1.p1;STRG.7327.8.p1			DB Search	0 0 21 0 0 0 0 0 0	GGGPGGGNF
GGHGG	23.12	383.155	5	0	5	-0.1441	0.6617	1.2	384.163	1	13.8974	103000	1510000	8495	20240118_THJ_3.raw	3	STRG.6515.1.p1;STRG.10654.1.p1;STRG.10654.5.p1;STRG.12346.2.p1;STRG.10654.3.p1;STRG.8384.1.p1;STRG.3872.1.p1;STRG.12027.1.p1;STRG.16796.1.p7;STRG.16429.1.p2;STRG.14043.1.p5;STRG.14947.1.p1;STRG.14821.1.p1;STRG.6515.3.p1;STRG.16100.2.p1;STRG.10654.4.p1;STRG.11333.1.p2;STRG.14947.2.p1;STRG.16082.8.p1;STRG.8623.3.p1;STRG.12346.1.p1;STRG.6275.1.p1;STRG.8037.1.p2;STRG.6515.2.p1;STRG.10654.2.p1;STRG.43…			DB Search	0 0 0 0 0	GGHGG
GGIQNEKETMQ	22.69	1233.57	11	9.1	11	-0.808	0.409	1.4	617.791	2	13.2679	265000	3110000	7591	20240118_THJ_3.raw	1	STRG.11550.5.p2;STRG.11550.3.p1;STRG.11550.4.p1;STRG.11550.2.p1;STRG.11550.1.p1;STRG.11549.13.p1			DB Search	0 0 0 0 0 0 0 0 0 0 5	GGIQNEKETMQ
GGLSSAY	28.14	653.302	7	57.1	7	-2.1532	0.6175	1	654.31	1	25.0356	432000	7090000	20132	20240118_THJ_3.raw	4	STRG.11549.6.p1;STRG.11549.3.p1;STRG.11549.2.p1;STRG.11549.4.p1;STRG.11549.5.p1;STRG.1465.1.p3;STRG.8333.1.p1;STRG.11549.1.p1;STRG.3039.1.p4;STRG.19045.1.p1			DB Search	0 0 0 29 31 37 5	GGLSSAY
GGLTSPGLSYSL	18.7	1150.59	12	25	12	-1.3072	0.4324	-0.5	576.301	2	58.5205			41869	20240118_THJ_3.raw	1	STRG.11549.6.p1;STRG.11549.3.p1;STRG.11549.2.p1;STRG.11549.4.p1;STRG.11549.5.p1;STRG.11549.1.p1			DB Search	0 0 0 10 0 0 0 0 0 0 10 5	GGLTSPGLSYSL
GGPEAAKSDETAA	43.63	1202.54	13	30.8	13	-2.787	0.431	1.5	602.279	2	9.7705	81900	892000	3757	20240118_THJ_3.raw	1	STRG.7577.1.p1			DB Search	0 0 0 0 22 15 0 0 0 12 31 0 0	GGPEAAKSDETAA
GGPGI	22.84	399.212	5	40	5	-8.7533	0.0262	-2.5	400.218	1	18.987	26800000	21100000	19020	20240118_THJ_3.raw	4	STRG.8939.2.p1;STRG.10245.4.p6;STRG.17635.2.p1;STRG.17635.1.p1;STRG.17635.3.p3;STRG.16608.3.p1;STRG.6399.2.p1;STRG.8939.3.p1;STRG.8939.1.p1;STRG.8939.5.p1;STRG.16608.4.p1;STRG.5920.1.p1;STRG.9365.3.p1;STRG.8939.4.p1;STRG.8939.6.p1;STRG.16608.1.p1;STRG.5920.2.p1			DB Search	0 0 0 2 2	GGPGI
GGPGL	22.84	399.212	5	40	5	-4.4791	0.0247	-2.5	400.218	1	18.987	26800000	21100000	19020	20240118_THJ_3.raw	4	STRG.15056.3.p1;STRG.3734.1.p1;STRG.629.1.p2;STRG.10820.1.p1;STRG.16412.1.p6;STRG.3505.1.p1;STRG.11056.2.p1;STRG.7681.2.p1;STRG.16412.4.p7;STRG.19433.4.p1;STRG.3965.5.p1;STRG.17175.6.p1;STRG.483.3.p1;STRG.629.4.p2;STRG.3820.1.p1;STRG.17511.5.p1;STRG.17021.1.p4;STRG.9119.1.p1;STRG.448.3.p1;STRG.629.3.p2;STRG.1509.2.p1;STRG.19433.3.p1;STRG.15056.2.p1;STRG.15022.1.p4;STRG.3965.2.p1;STRG.19422.2.p2;S…			DB Search	0 0 0 2 2	GGPGL
GGPGTASRPS	32.22	885.43	10	50	10	-0.4978	0.6435	0.3	443.723	2	9.0024	261000	2270000	2723	20240118_THJ_3.raw	1	STRG.9582.1.p1;STRG.9582.2.p1;STRG.9582.3.p1			DB Search	0 0 62 35 35 13 5 0 0 0	GGPGTASRPS
GGPGTASRPSSS	47.74	1059.49	12	50	12	-0.655	0.4488	0.5	530.755	2	9.0906	117000	1050000	2955	20240118_THJ_3.raw	1	STRG.9582.1.p1;STRG.9582.2.p1;STRG.9582.3.p1			DB Search	0 0 26 26 27 20 3 3 0 0 0 0	GGPGTASRPSSS
GGSGSRISVS	26.12	905.457	10	20	10	-2.1163	0.5215	1.4	453.736	2	10.5337	58000	1030000	4608	20240118_THJ_3.raw	1	STRG.11550.5.p2;STRG.11550.3.p1;STRG.11550.4.p1;STRG.11550.2.p1;STRG.11550.1.p1;STRG.11549.13.p1			DB Search	0 0 0 0 0 0 0 0 61 5	GGSGSRISVS
GGSGSRISVSR	42.98	1061.56	11	36.4	11	-4.336	0.8169	0.8	354.86	3	9.5372	12100	278000	3434	20240118_THJ_3.raw	1	STRG.11550.5.p2;STRG.11550.3.p1;STRG.11550.4.p1;STRG.11550.2.p1;STRG.11550.1.p1;STRG.11549.13.p1			DB Search	0 0 10 3 0 0 1 0 0 2 2	GGSGSRISVSR
GGSGSRISVSRST	54.38	1249.64	13	76.9	13	-1.7874	0.604	0.4	417.553	3	9.7294	1100000	6880000	3706	20240118_THJ_3.raw	2	STRG.11550.5.p2;STRG.11550.3.p1;STRG.11550.4.p1;STRG.11550.2.p1;STRG.11550.1.p1;STRG.11549.13.p1			DB Search	4 4 92 28 3 3 4 12 12 0 0 0 2	GGSGSRISVSRST
GHLSSSAPVSR	59.48	1096.56	11	36.4	11	-2.7283	0.681	0.6	366.528	3	9.0969			2918	20240118_THJ_3.raw	1	STRG.9556.2.p1;STRG.18742.3.p1;STRG.2704.5.p1;STRG.12157.1.p1;STRG.3706.1.p1;STRG.16527.1.p1;STRG.17790.3.p1;STRG.9242.1.p1;STRG.13444.2.p1;STRG.16147.3.p3;STRG.16483.2.p1;STRG.7686.4.p1;STRG.2596.1.p1;STRG.9439.1.p1;STRG.6387.1.p1;STRG.2290.2.p1;STRG.16852.1.p3;STRG.11913.2.p1;STRG.1866.1.p1;STRG.476.2.p1;STRG.10378.1.p1;STRG.7996.2.p1;STRG.16691.7.p1;STRG.14456.3.p3;STRG.476.1.p1;STRG.7756.1.p1…			DeepNovo	0 0 0 0 0 0 0 18 14 14 5	GHLSSSAPVSR
GIAGGLA	22.33	557.317	7	57.1	7	-5.4331	0.5526	0.1	558.325	1	26.6046	245000	1270000	21490	20240118_THJ_3.raw	1	STRG.11550.5.p2;STRG.11550.3.p1;STRG.11550.4.p1;STRG.11550.2.p1;STRG.11550.1.p1;STRG.11549.13.p1			DB Search	0 0 14 0 22 34 5	GIAGGLA
GIVMDSGD	41.98	792.332	8	12.5	8	-2.4647	0.7545	0.7	793.34	1	26.6096	225000	1010000	21757	20240118_THJ_3.raw	1	STRG.16049.8.p1;STRG.16049.2.p1;STRG.7283.6.p1;STRG.7283.4.p1;STRG.16049.3.p1;STRG.7283.1.p1;STRG.16049.10.p1;STRG.7283.7.p1;STRG.16049.4.p1;STRG.16049.1.p1;STRG.16049.5.p1;STRG.16049.9.p1;STRG.16049.6.p1;STRG.7283.2.p1;STRG.16049.7.p1;STRG.7283.3.p1;STRG.7283.5.p1;STRG.16049.11.p1			DB Search	0 0 15 0 0 0 0 0	GIVMDSGD
GIVMDSGDGVTH	49.27	1186.53	12	25	12	-2.7417	0.5487	1.9	594.273	2	25.9456	9080	194000	21087	20240118_THJ_3.raw	2	STRG.16049.8.p1;STRG.16049.2.p1;STRG.7283.6.p1;STRG.7283.4.p1;STRG.16049.3.p1;STRG.7283.1.p1;STRG.16049.10.p1;STRG.7283.7.p1;STRG.16049.4.p1;STRG.16049.1.p1;STRG.16049.5.p1;STRG.16049.9.p1;STRG.16049.6.p1;STRG.7283.2.p1;STRG.16049.7.p1;STRG.7283.3.p1;STRG.7283.5.p1;STRG.16049.11.p1			DB Search	0 0 13 33 25 0 0 0 0 0 0 0	GIVMDSGDGVTH
GKLVSESSDVLPK	70.59	1357.75	13	38.5	13	-2.2856	0.6292	-1.1	679.879	2	26.0123	864000	3670000	21153	20240118_THJ_3.raw	4	STRG.11549.6.p1;STRG.11549.3.p1;STRG.11549.2.p1;STRG.11549.4.p1;STRG.11549.5.p1;STRG.11549.1.p1;STRG.5767.1.p5			DB Search	0 0 44 49 14 14 0 0 0 0 14 0 0	GKLVSESSDVLPK
GKMSTA	16.75	593.284	6	0	6	8.9911	0.3531	9.3	594.297	1	29.2908	3350000	2760000	22304	20240118_THJ_3.raw	1	STRG.4299.2.p1;STRG.4299.1.p1			DB Search	0 0 0 0 0 0	GKMSTA
GKVVSETNDTKV	39.26	1275.67	12	50	12	-1.525	0.7006	3.3	426.231	3	10.3002			4399	20240118_THJ_3.raw	1	STRG.6285.1.p5;STRG.11550.1.p1			DB Search	0 0 11 11 0 0 15 34 23 22 0 0	GKVVSETNDTKV
GLHPG	20.11	479.249	5	0	5	9.4744	0.5336	1.2	480.257	1	19.8871	6510000	36900000	14951	20240118_THJ_3.raw	3	STRG.16072.11.p1;STRG.14859.7.p6;STRG.16731.1.p4;STRG.15280.1.p1;STRG.15168.3.p1;STRG.13965.2.p1;STRG.15280.2.p1;STRG.15968.6.p1;STRG.5685.1.p1;STRG.17285.1.p1;STRG.17509.1.p1;STRG.17509.2.p1;STRG.17509.3.p1;STRG.8670.1.p1;STRG.16082.5.p2;STRG.8037.1.p2;STRG.15168.1.p1;STRG.17509.4.p1;STRG.2104.1.p1			DeepNovo	0 0 0 0 0	GLHPG
GLLSRGL	24.88	714.439	7	14.3	7	-9.9276	0.7701	0.4	358.227	2	21.5637			16795	20240118_THJ_3.raw	2	STRG.15990.1.p1;STRG.15583.4.p6;STRG.13881.1.p1;STRG.10667.1.p1;STRG.4477.4.p1;STRG.8780.3.p1;STRG.8780.4.p1;STRG.8780.2.p1;STRG.18487.5.p4;STRG.14857.2.p2;STRG.9250.2.p1;STRG.10699.4.p1;STRG.2217.2.p1;STRG.13230.1.p1;STRG.7907.1.p1;STRG.13881.4.p1;STRG.18554.4.p1;STRG.16013.1.p1;STRG.3313.2.p1;STRG.2217.1.p1;STRG.15583.1.p4;STRG.10699.1.p1;STRG.11189.1.p1;STRG.6410.1.p1;STRG.10283.1.p1;STRG.617.…			DeepNovo	0 0 2 0 0 0 1	GLLSRGL
GPAAT	18.05	415.207	5	20	5	1.7461	0.0601	-2.4	416.213	1	20.0924	14700000	39400000	13790	20240118_THJ_3.raw	4	STRG.6622.1.p1;STRG.9234.1.p2;STRG.9524.1.p1;STRG.16062.10.p1;STRG.4584.1.p1;STRG.17120.2.p1;STRG.15064.1.p2;STRG.5850.1.p1;STRG.16062.9.p1;STRG.422.1.p1;STRG.5970.6.p1;STRG.6638.1.p1;STRG.16636.1.p1;STRG.16562.6.p2;STRG.10942.3.p1;STRG.17175.4.p1;STRG.5970.1.p1;STRG.16062.3.p1;STRG.9234.2.p2;STRG.17344.4.p1;STRG.6638.3.p1;STRG.12246.1.p1;STRG.18287.1.p1;STRG.16696.2.p1;STRG.17120.1.p1;STRG.16062…			DB Search	0 0 0 0 5	GPAAT
GPAAVFDKE	42.9	932.46	9	22.2	9	-15.8756	0.225	2.7	467.239	2	12.3656	11200000	114000000	6722	20240118_THJ_3.raw	9	STRG.14871.1.p6;STRG.17608.1.p1;STRG.11628.8.p1;STRG.16623.1.p1;STRG.8519.2.p1;STRG.13971.2.p1;STRG.1453.1.p1;STRG.13971.3.p1;STRG.13735.3.p1;STRG.2213.1.p1;STRG.19038.1.p1;STRG.7840.1.p1;STRG.2167.2.p1;STRG.16049.11.p1;STRG.11628.9.p1;STRG.11627.1.p1;STRG.11628.12.p2;STRG.479.6.p1;STRG.11334.2.p1;STRG.18559.1.p1;STRG.5351.1.p1;STRG.14922.2.p1;STRG.11360.1.p1;STRG.17914.2.p2;STRG.18776.4.p2;STRG.…			DeepNovo	0 0 0 0 13 0 0 0 5	GPAAVFDKE
GPANALVNL	32.18	867.481	9	66.7	9	-0.6619	0.7075	-1	434.748	2	47.8563			34455	20240118_THJ_3.raw	2	STRG.2785.1.p1;STRG.10457.1.p1;STRG.605.1.p1;STRG.17976.3.p1;STRG.15195.3.p1;STRG.9977.1.p1;STRG.1276.1.p1;STRG.17976.1.p1;STRG.12286.2.p1;STRG.14347.2.p1;STRG.13880.2.p1;STRG.7717.5.p1;STRG.605.6.p1;STRG.1756.1.p1;STRG.10830.1.p1;STRG.10457.2.p1;STRG.18610.1.p1;STRG.10457.3.p1;STRG.605.5.p1;STRG.3830.1.p1;STRG.10272.1.p1;STRG.3319.1.p1;STRG.3627.2.p1;STRG.11946.1.p1;STRG.13999.1.p1;STRG.605.2.p1…			DeepNovo	0 0 7 5 5 12 0 7 5	GPANALVNL
GPANWMYVL	34.35	1049.5	9	0	9	-5.7335	0.042	1.2	525.758	2	75.961			57604	20240118_THJ_3.raw	1	STRG.3475.1.p1			HOMOLOG	0 0 0 0 0 0 0 0 0	GPANWMYVL
GPAVG	17.47	399.212	5	0	5	13.8283	0.08	-2.1	400.218	1	29.1291	1180000	3210000	23990	20240118_THJ_3.raw	1	STRG.5893.5.p1;STRG.778.2.p1;STRG.3705.1.p1;STRG.11112.1.p1;STRG.18718.1.p1;STRG.17722.5.p1;STRG.7530.1.p4;STRG.11112.3.p1;STRG.7673.1.p1;STRG.16008.1.p1;STRG.18766.1.p1;STRG.10666.3.p1;STRG.6649.3.p1;STRG.7499.1.p3;STRG.18766.2.p1;STRG.16004.1.p1;STRG.8098.1.p1;STRG.5893.4.p1;STRG.778.1.p1			DB Search	0 0 0 0 0	GPAVG
GPEAT	23.52	473.212	5	0	5	11.4207	0.019	-2	474.219	1	23.4005	1840000	3450000	19596	20240118_THJ_3.raw	4	STRG.16394.2.p1;STRG.15202.2.p1;STRG.15202.3.p1;STRG.17265.1.p1;STRG.12133.2.p1;STRG.4163.1.p1;STRG.15202.1.p1;STRG.18670.2.p1;STRG.1132.1.p1;STRG.14602.1.p1;STRG.8604.3.p1;STRG.8604.2.p1;STRG.14056.2.p1;STRG.16037.1.p1;STRG.12133.1.p1;STRG.1132.2.p1;STRG.6514.1.p1;STRG.14602.2.p1;STRG.14247.1.p1;STRG.11205.5.p1;STRG.14056.1.p1;STRG.10688.1.p1;STRG.8604.1.p1;STRG.18670.1.p1;STRG.16422.1.p1;STRG.1…			DB Search	0 0 0 0 0	GPEAT
GPEIS	23.11	501.243	5	40	5	7.2975	0.1414	-1.5	502.25	1	31.7559	26000000	11900000	25628	20240118_THJ_3.raw	2	STRG.5478.1.p1;STRG.13794.1.p1			DB Search	0 0 2 0 5	GPEIS
GPELS	23.11	501.243	5	40	5	7.1247	0.1474	-1.5	502.25	1	31.7559	26000000	11900000	25628	20240118_THJ_3.raw	2	STRG.16607.1.p1;STRG.15682.1.p1;STRG.9929.2.p1;STRG.12608.2.p1;STRG.17142.1.p1;STRG.11232.1.p1;STRG.17144.1.p1;STRG.12608.1.p1;STRG.7421.1.p1;STRG.7469.1.p1;STRG.7421.3.p1;STRG.553.1.p1;STRG.17144.2.p1;STRG.7421.2.p1;STRG.15918.1.p1;STRG.1869.1.p1;STRG.7634.1.p1;STRG.15918.2.p1;STRG.2348.1.p1;STRG.13882.1.p1;STRG.17142.2.p1;STRG.1869.2.p1;STRG.6780.1.p1;STRG.3240.2.p1;STRG.19469.1.p1;STRG.6780.2.…			DB Search	0 0 2 0 5	GPELS
GPFPL	19.04	529.29	5	60	5	-5.1056	0.8944	-0.8	530.297	1	49.2561	2760000	12500000	35198	20240118_THJ_3.raw	1	STRG.32.3.p1;STRG.3015.1.p1;STRG.13058.1.p3;STRG.8951.1.p1;STRG.32.2.p1;STRG.32.1.p1;STRG.13033.1.p1;STRG.444.1.p1;STRG.16945.3.p1;STRG.1231.1.p7;STRG.16945.2.p1;STRG.3015.2.p1;STRG.16945.1.p1;STRG.338.3.p1;STRG.32.4.p2			DB Search	0 0 13 3 3	GPFPL
GPGDV	17.69	443.202	5	20	5	18.4556	0.1744	-2.3	444.208	1	31.1056	147000	464000	25202	20240118_THJ_3.raw	1	STRG.595.1.p1;STRG.10611.1.p2;STRG.9961.1.p1;STRG.9961.2.p1;STRG.8791.1.p1;STRG.8791.2.p1;STRG.9737.1.p1			DB Search	0 0 9 0 0	GPGDV
GPGGSGGSGGYGGRS	26.88	1208.52	15	53.3	15	-1.8934	0.7972	2	605.267	2	9.7896	12900	341000	3771	20240118_THJ_3.raw	1	STRG.7327.7.p1;STRG.7327.4.p1;STRG.7327.2.p1;STRG.7327.5.p1;STRG.7327.3.p1;STRG.7327.9.p1;STRG.7327.6.p1;STRG.7327.8.p1			DB Search	5 27 12 12 20 10 7 7 0 0 0 0 0 0 0	GPGGSGGSGGYGGRS
GPGTL	24.75	443.238	5	0	5	4.6333	0.1249	-2.1	444.244	1	23.6123	91100000	180000000	17352	20240118_THJ_3.raw	6	STRG.10236.2.p1;STRG.8626.1.p1;STRG.10820.1.p1;STRG.3743.1.p4;STRG.18845.1.p1;STRG.244.4.p2;STRG.1154.3.p2;STRG.9174.5.p8;STRG.18403.2.p2;STRG.3965.5.p1;STRG.3446.2.p3;STRG.12510.1.p3;STRG.7192.1.p1;STRG.244.2.p1;STRG.17221.2.p1;STRG.189.2.p1;STRG.5931.3.p1;STRG.17221.4.p1;STRG.3965.2.p1;STRG.16090.1.p1;STRG.8626.2.p1;STRG.5931.1.p1;STRG.12635.2.p1;STRG.12635.1.p1;STRG.3965.3.p1;STRG.15091.3.p1;S…			DB Search	0 0 0 0 0	GPGTL
GPKGPPGA	17.03	679.365	8	12.5	8	30.969	0.1702	-3.7	680.37	1	42.1919	242000000	93700000	30311	20240118_THJ_3.raw	2	STRG.9073.1.p1			DB Search	0 0 19 0 0 0 0 0	GPKGPPGA
GPKIM(+15.99)	25.59	560.299	5	40	5	22.0929	0.0691	9.8	561.312	1	35.9903	82600000	120000000	25145	20240118_THJ_3.raw	4	STRG.15853.2.p1;STRG.15853.1.p1	Oxidation (M)	M5:Oxidation (M):1001.00	DB Search	5 0 5 0 0	GPKIM(+15.99)
GPKLM(+15.99)	25.59	560.299	5	40	5	23.3404	0.0714	9.8	561.312	1	35.9903	82600000	120000000	25145	20240118_THJ_3.raw	4	STRG.14185.1.p1;STRG.11805.2.p1;STRG.11805.3.p1	Oxidation (M)	M5:Oxidation (M):1001.00	DB Search	5 0 5 0 0	GPKLM(+15.99)
GPKRKQYSAV	29.21	1132.64	10	10	10	61.1329	0.2287	9.4	567.33	2	74.9018	1730000000	1180000000	56352	20240118_THJ_3.raw	13	STRG.18878.5.p1;STRG.18878.4.p1			HOMOLOG	0 0 11 0 0 0 0 0 0 0	GPKRKQYSAV
GPKTSRTLRTH	49.83	1252.7	11	9.1	11	63.4288	0.1706	5.9	627.361	2	73.4872	1360000	5570000	54947	20240118_THJ_3.raw	2	STRG.3372.2.p1;STRG.3372.4.p1;STRG.3372.3.p1			HOMOLOG	0 0 3 0 0 0 0 0 0 0 0	GPKTSRTLRTH
GPPARM(+15.99)LKA	24.92	955.527	9	22.2	9	2.6665	0.4406	-1.9	478.77	2	15.8094			10626	20240118_THJ_3.raw	2	STRG.3042.1.p1;STRG.17280.8.p1;STRG.14764.1.p1;STRG.17280.7.p1;STRG.13989.1.p2;STRG.6219.4.p1;STRG.12137.1.p8;STRG.17280.4.p1;STRG.14945.1.p1;STRG.17280.6.p1;STRG.16821.12.p1;STRG.19059.4.p1;STRG.3737.2.p1;STRG.14458.3.p1;STRG.17520.3.p1;STRG.17280.12.p1;STRG.17354.1.p2;STRG.17520.5.p1;STRG.15501.1.p1;STRG.19059.3.p1;STRG.17520.2.p1;STRG.10481.3.p1;STRG.3737.3.p1;STRG.6626.1.p1;STRG.17280.15.p1;S…	Oxidation (M)	M6:Oxidation (M):1001.00	DeepNovo	0 0 41 0 0 5 0 0 0	GPPARM(+15.99)LKA
GPPAT	19.63	441.222	5	0	5	17.4524	0.2413	-1.3	442.229	1	29.8698	463000000	1980000000	26608	20240118_THJ_3.raw	16	STRG.15389.1.p1;STRG.18214.1.p1;STRG.7989.2.p1;STRG.9937.1.p1;STRG.14773.1.p1;STRG.15926.1.p1;STRG.14931.1.p1;STRG.14105.1.p1;STRG.14105.6.p1;STRG.18051.1.p2;STRG.18214.2.p1;STRG.7989.1.p1;STRG.17528.1.p1;STRG.738.1.p5;STRG.11650.1.p1;STRG.79.6.p1;STRG.15926.2.p1;STRG.18559.1.p1;STRG.15388.1.p2;STRG.16864.1.p2;STRG.14105.4.p1;STRG.14105.7.p1;STRG.9652.1.p1;STRG.11469.2.p1;STRG.14139.2.p11;STRG.36…			DB Search	0 0 1 0 1	GPPAT
GPPKKTPPPGP	16.95	1071.61	11	18.2	11	1.1578	0.3825	-5.1	358.208	3	13.3035			7791	20240118_THJ_3.raw	1	STRG.14875.4.p1;STRG.18166.2.p1;STRG.3733.4.p1;STRG.6535.1.p1;STRG.12839.1.p1;STRG.17165.1.p5;STRG.15823.1.p1;STRG.16823.4.p1;STRG.2115.5.p1;STRG.16874.2.p1;STRG.333.2.p1;STRG.5970.8.p1;STRG.16762.2.p1;STRG.988.1.p1;STRG.476.2.p1;STRG.14153.2.p1;STRG.14442.1.p1;STRG.17682.3.p1;STRG.7996.2.p1;STRG.6426.5.p1;STRG.11661.3.p1;STRG.16830.2.p1;STRG.17485.1.p1;STRG.16749.1.p1;STRG.494.3.p1;STRG.631.1.p1…			DeepNovo	0 0 0 0 0 0 0 2 2 0 0	GPPKKTPPPGP
GPPKSYR	23.96	803.429	7	28.6	7	-3.1829	0.6965	1.5	402.722	2	9.4363			3336	20240118_THJ_3.raw	1	STRG.61.2.p1;STRG.513.2.p1;STRG.16315.1.p1;STRG.4389.1.p1;STRG.61.3.p1;STRG.14382.9.p1;STRG.15037.1.p1;STRG.14807.1.p1;STRG.7295.3.p1;STRG.14807.2.p1;STRG.16519.2.p1;STRG.14382.10.p1;STRG.1571.4.p1;STRG.513.1.p1;STRG.7295.2.p1;STRG.901.2.p1;STRG.16519.3.p1;STRG.901.1.p1;STRG.513.3.p1;STRG.1571.2.p1;STRG.14382.1.p1;STRG.14807.3.p1;STRG.16519.5.p1;STRG.1571.9.p1;STRG.901.3.p1;STRG.15065.1.p1;STRG.1…			DeepNovo	0 0 54 0 0 0 5	GPPKSYR
GPPPPKAVHG	27.8	955.524	10	30	10	0.7721	0.8049	0.2	478.769	2	10.9464	1100000	5230000	5125	20240118_THJ_3.raw	2	STRG.15056.3.p1;STRG.15311.2.p1;STRG.395.2.p1;STRG.6490.1.p1;STRG.7490.4.p1;STRG.10816.5.p1;STRG.16480.3.p1;STRG.10439.2.p1;STRG.3733.4.p1;STRG.5682.4.p5;STRG.1509.4.p2;STRG.10162.4.p1;STRG.2715.2.p1;STRG.14171.1.p1;STRG.15097.1.p1;STRG.19065.2.p1;STRG.10439.3.p1;STRG.8185.1.p1;STRG.65.1.p1;STRG.8031.2.p1;STRG.10690.1.p1;STRG.16698.1.p3;STRG.6400.2.p1;STRG.18452.6.p1;STRG.5843.2.p1;STRG.17262.2.p…			DeepNovo	0 0 84 44 4 0 0 0 0 0	GPPPPKAVHG
GPPPPP	26.72	560.296	6	33.3	6	-7.9812	0.5039	0	561.303	1	12.7171	170000	701000	6866	20240118_THJ_3.raw	1	STRG.15056.3.p1;STRG.12591.1.p1;STRG.17827.1.p1;STRG.10654.5.p1;STRG.16480.3.p1;STRG.14933.3.p1;STRG.14056.8.p1;STRG.15848.1.p6;STRG.8033.1.p1;STRG.9216.1.p1;STRG.3945.2.p1;STRG.14056.2.p1;STRG.13234.2.p1;STRG.10827.1.p3;STRG.14236.1.p1;STRG.15422.1.p1;STRG.16243.1.p1;STRG.15400.2.p1;STRG.5519.3.p1;STRG.16480.9.p1;STRG.16480.6.p1;STRG.16597.1.p1;STRG.5519.4.p1;STRG.17262.2.p1;STRG.16454.2.p1;STRG…			DB Search	0 0 15 11 0 0	GPPPPP
GPPPPPGP	20.37	714.37	8	50	8	-12.8232	0.614	1.2	358.193	2	13.0324	148000	409000	6833	20240118_THJ_3.raw	1	STRG.10827.1.p3;STRG.11727.2.p1;STRG.11727.3.p1;STRG.11727.1.p1;STRG.17288.2.p1			DB Search	0 0 19 30 83 43 0 0	GPPPPPGP
GPPPPPPAAR	30.78	955.524	10	30	10	-3.7971	0.8088	1.8	478.77	2	10.6365	1100000	5230000	4804	20240118_THJ_3.raw	1	STRG.15056.3.p1;STRG.6490.1.p1;STRG.6073.2.p1;STRG.3824.3.p1;STRG.2600.1.p1;STRG.10439.2.p1;STRG.3733.4.p1;STRG.14382.9.p1;STRG.10472.1.p1;STRG.13287.1.p3;STRG.7530.1.p3;STRG.16912.4.p1;STRG.19191.1.p1;STRG.9548.1.p1;STRG.13258.1.p1;STRG.8228.1.p1;STRG.14171.1.p1;STRG.5350.3.p1;STRG.17007.1.p1;STRG.15097.1.p1;STRG.19065.2.p1;STRG.16847.1.p1;STRG.1412.1.p1;STRG.6426.5.p1;STRG.16780.1.p1;STRG.10223…			DeepNovo	0 0 91 37 6 1 0 0 0 0	GPPPPPPAAR
GPPPVKPAGH	26.05	955.524	10	20	10	-2.5534	0.6801	1.8	478.77	2	10.6365	1100000	5230000	4652	20240118_THJ_3.raw	5	STRG.19329.2.p1;STRG.1420.3.p1;STRG.11569.2.p1;STRG.16289.5.p1;STRG.18166.2.p1;STRG.6535.1.p1;STRG.1983.1.p2;STRG.17165.1.p5;STRG.16078.3.p2;STRG.16192.2.p1;STRG.8228.1.p1;STRG.2290.2.p1;STRG.10717.1.p1;STRG.15422.1.p1;STRG.19329.1.p1;STRG.1504.1.p3;STRG.11494.2.p1;STRG.8002.6.p1;STRG.9181.8.p1;STRG.1420.1.p1;STRG.18166.3.p1;STRG.14604.1.p1;STRG.312.1.p1;STRG.8599.2.p2;STRG.19173.1.p1;STRG.14231.…			DeepNovo	0 0 79 29 0 0 0 0 0 0	GPPPVKPAGH
GPPTLELVNP	32.66	1035.56	10	30	10	21.3713	0.6416	2.1	518.788	2	74.1419	133000	1080000	55658	20240118_THJ_3.raw	1	STRG.2043.1.p1;STRG.14651.2.p3;STRG.11042.1.p1;STRG.11480.1.p1;STRG.8415.1.p1;STRG.6535.1.p1;STRG.13219.1.p16;STRG.14541.1.p1;STRG.16449.1.p1;STRG.9250.2.p1;STRG.16715.1.p2;STRG.11634.1.p1;STRG.6055.1.p1;STRG.5905.1.p1;STRG.11913.2.p1;STRG.828.1.p1;STRG.6502.1.p1;STRG.11494.2.p1;STRG.3446.7.p1;STRG.10650.1.p4;STRG.6737.2.p1;STRG.16526.2.p1;STRG.17142.2.p1;STRG.1325.2.p1;STRG.11067.1.p1;STRG.11190…			DeepNovo	0 0 0 0 18 28 5 0 0 0	GPPTLELVNP
GPSIVHRK	40.98	892.524	8	12.5	8	-15.9899	0.6176	0.4	447.27	2	9.2004	28600	300000	3081	20240118_THJ_3.raw	1	STRG.16049.8.p1;STRG.16049.2.p1;STRG.7283.4.p1;STRG.16049.3.p1;STRG.7283.1.p1;STRG.16049.10.p1;STRG.9838.2.p1;STRG.16049.4.p1;STRG.16049.1.p1;STRG.16049.7.p3;STRG.16049.5.p1;STRG.9838.1.p1;STRG.16049.9.p1;STRG.16049.6.p1;STRG.7283.2.p1;STRG.7283.3.p1;STRG.7283.5.p1;STRG.16049.11.p1			DB Search	0 0 0 0 3 0 0 0	GPSIVHRK
GPSTI	27.02	473.248	5	40	5	-5.5789	0.1815	1.2	474.256	1	22.7383	34600	610000	18013	20240118_THJ_3.raw	3	STRG.14405.2.p1;STRG.15239.1.p1;STRG.14405.4.p1;STRG.14405.1.p1;STRG.14405.6.p1			DB Search	0 0 0 18 5	GPSTI
GPSTL	27.02	473.248	5	40	5	-0.4971	0.238	1.2	474.256	1	22.7383	34600	610000	18013	20240118_THJ_3.raw	3	STRG.11822.1.p1;STRG.13739.2.p1;STRG.5273.6.p1;STRG.13739.9.p1;STRG.5513.2.p1;STRG.13739.5.p1;STRG.9624.1.p1;STRG.3313.1.p1;STRG.3313.2.p1;STRG.19201.1.p1;STRG.13739.1.p1;STRG.7519.3.p1;STRG.1280.1.p1			DB Search	0 0 0 18 5	GPSTL
GQKDSYVGDEAQSK	58.21	1510.69	14	28.6	14	-2.3729	0.7742	1	504.571	3	10.1845	82700	773000	4245	20240118_THJ_3.raw	1	STRG.16049.8.p1;STRG.7283.4.p2;STRG.16049.2.p1;STRG.7283.6.p1;STRG.7283.8.p2;STRG.16049.3.p1;STRG.7283.1.p1;STRG.16049.4.p3;STRG.7283.7.p1;STRG.9838.2.p1;STRG.16049.1.p1;STRG.9838.1.p1;STRG.16049.9.p1;STRG.16049.6.p1;STRG.7283.2.p1;STRG.16049.7.p1;STRG.7283.3.p1;STRG.7283.5.p1;STRG.16049.11.p1;STRG.16049.5.p3			DB Search	0 0 0 0 0 0 10 10 10 6 0 0 0 0	GQKDSYVGDEAQSK
GQKDSYVGDEAQSKR	49.09	1666.79	15	13.3	15	-1.7787	0.6573	0.9	556.605	3	9.6426	37400	545000	3623	20240118_THJ_3.raw	1	STRG.16049.8.p1;STRG.7283.4.p2;STRG.16049.2.p1;STRG.7283.6.p1;STRG.7283.8.p2;STRG.16049.3.p1;STRG.7283.1.p1;STRG.16049.4.p3;STRG.7283.7.p1;STRG.9838.2.p1;STRG.16049.1.p1;STRG.9838.1.p1;STRG.16049.9.p1;STRG.16049.6.p1;STRG.7283.2.p1;STRG.16049.7.p1;STRG.7283.3.p1;STRG.7283.5.p1;STRG.16049.11.p1;STRG.16049.5.p3			DB Search	0 0 44 0 0 0 0 0 0 0 7 0 0 0 0	GQKDSYVGDEAQSKR
GQKDSYVGDEAQSKRG	68.91	1723.81	16	43.8	16	-2.2862	0.218	0.9	431.961	4	9.6426	40800	689000	3600	20240118_THJ_3.raw	1	STRG.16049.8.p1;STRG.7283.4.p2;STRG.16049.2.p1;STRG.7283.6.p1;STRG.7283.8.p2;STRG.16049.3.p1;STRG.7283.1.p1;STRG.16049.4.p3;STRG.7283.7.p1;STRG.9838.2.p1;STRG.16049.1.p1;STRG.9838.1.p1;STRG.16049.9.p1;STRG.16049.6.p1;STRG.7283.2.p1;STRG.16049.7.p1;STRG.7283.3.p1;STRG.7283.5.p1;STRG.16049.11.p1;STRG.16049.5.p3			DB Search	0 0 0 0 0 4 15 13 13 17 21 13 0 0 0 0	GQKDSYVGDEAQSKRG
GQVINETSQH	52.3	1111.53	10	50	10	-1.1354	0.5451	1.5	556.771	2	11.1395	38000	535000	5295	20240118_THJ_3.raw	1	STRG.9582.1.p1			DB Search	0 0 20 35 10 10 0 0 0 5	GQVINETSQH
GQVINETSQHHDD	71.42	1478.64	13	61.5	13	-1.5901	0.4943	0.9	493.887	3	9.9267	591000	4700000	3906	20240118_THJ_3.raw	1	STRG.9582.1.p1			DB Search	0 0 32 43 17 17 22 2 2 8 1 0 0	GQVINETSQHHDD
GQVINETSQHHDDLE	84.76	1720.77	15	66.7	15	-3.5957	0.3867	1.2	574.596	3	17.7409	8530000	80800000	12841	20240118_THJ_3.raw	2	STRG.9582.1.p1			DB Search	0 0 85 85 23 23 17 2 2 5 0 0 0 3 5	GQVINETSQHHDDLE
GREYKSL	26.51	851.45	7	42.9	7	10.6672	0.1083	1.5	426.733	2	22.3138			17557	20240118_THJ_3.raw	1	STRG.17175.3.p1;STRG.3593.1.p1;STRG.10642.4.p1;STRG.17175.6.p1;STRG.1441.1.p1;STRG.3713.1.p1;STRG.4236.2.p1;STRG.14616.1.p1;STRG.1495.1.p1;STRG.18147.5.p1;STRG.17175.2.p1;STRG.17175.5.p1;STRG.1495.3.p1;STRG.1495.2.p1;STRG.1818.2.p1;STRG.1818.1.p1;STRG.11586.1.p1;STRG.1441.3.p1;STRG.18147.4.p1;STRG.18147.6.p1;STRG.4236.1.p1;STRG.18147.1.p2;STRG.13085.1.p1;STRG.13135.1.p1;STRG.14616.2.p1;STRG.5510.…			DeepNovo	0 0 42 0 0 17 5	GREYKSL
GRTTGIVMDSGD	47.1	1207.55	12	25	12	-5.895	0.817	5	604.785	2	21.0333			16333	20240118_THJ_3.raw	1	STRG.16049.8.p1;STRG.16049.2.p1;STRG.7283.6.p1;STRG.7283.4.p1;STRG.16049.3.p1;STRG.7283.1.p1;STRG.16049.10.p1;STRG.7283.7.p1;STRG.16049.4.p1;STRG.16049.1.p1;STRG.16049.5.p1;STRG.16049.9.p1;STRG.16049.6.p1;STRG.7283.2.p1;STRG.16049.7.p1;STRG.7283.3.p1;STRG.7283.5.p1;STRG.16049.11.p1			DB Search	0 0 0 0 0 0 40 49 49 0 0 0	GRTTGIVMDSGD
GSALGVER	48.08	787.419	8	50	8	-3.685	0.4609	0.4	394.717	2	10.0126	30100	761000	4071	20240118_THJ_3.raw	2	STRG.7973.2.p1;STRG.306.4.p1;STRG.14773.1.p10;STRG.8001.1.p1;STRG.8595.1.p1;STRG.7973.5.p1;STRG.15422.1.p6;STRG.10126.1.p1;STRG.3768.1.p1;STRG.18350.3.p1;STRG.17380.2.p1;STRG.19059.4.p1;STRG.18682.1.p1;STRG.3272.4.p1;STRG.18350.1.p1;STRG.17314.1.p1;STRG.1410.1.p1;STRG.1504.1.p3;STRG.476.2.p1;STRG.678.2.p1;STRG.19059.3.p1;STRG.3272.3.p1;STRG.8001.3.p1;STRG.7973.1.p1;STRG.476.1.p1;STRG.4213.1.p1;ST…			DeepNovo	0 0 74 50 0 0 7 5	GSALGVER
GSATEFQFR	56.42	1041.49	9	77.8	9	-0.2924	0.8824	1.8	521.752	2	31.5953	72300	1670000	25547	20240118_THJ_3.raw	3	STRG.6548.5.p1;STRG.6548.4.p1;STRG.10486.1.p1;STRG.6548.8.p1			DB Search	0 0 5 14 14 3 2 2 2	GSATEFQFR
GSGAGSSSFSR	28.05	998.442	11	18.2	11	-0.5766	0.839	3.8	500.23	2	10.2385	13700	154000	4331	20240118_THJ_3.raw	1	STRG.11549.6.p1;STRG.11549.3.p1;STRG.11549.2.p1;STRG.11549.4.p1;STRG.11549.5.p1;STRG.1465.1.p3;STRG.13704.1.p2;STRG.11549.1.p1			DB Search	0 0 0 0 15 15 0 0 0 0 0	GSGAGSSSFSR
GSGAGSSSFSRT	34.21	1099.49	12	50	12	-1.0475	0.826	2.3	550.753	2	10.7951	22800	430000	4950	20240118_THJ_3.raw	1	STRG.11549.6.p1;STRG.11549.3.p1;STRG.11549.2.p1;STRG.11549.4.p1;STRG.11549.5.p1;STRG.1465.1.p3;STRG.13704.1.p2;STRG.11549.1.p1			DB Search	0 0 6 8 18 18 11 6 0 0 0 0	GSGAGSSSFSRT
GSGAGSSSFSRTS	46.93	1186.52	13	23.1	13	-1.4429	0.7528	1.4	594.269	2	10.8321	25700	276000	4925	20240118_THJ_3.raw	1	STRG.11549.6.p1;STRG.11549.3.p1;STRG.11549.2.p1;STRG.11549.4.p1;STRG.11549.5.p1;STRG.1465.1.p3;STRG.11549.1.p1			DB Search	0 0 0 0 24 24 13 0 0 0 0 0 0	GSGAGSSSFSRTS
GSGPV	20.2	415.207	5	0	5	7.8174	0.6037	-2.4	416.213	1	20.0924	3110000	7660000	13553	20240118_THJ_3.raw	2	STRG.17485.1.p1;STRG.6048.2.p1;STRG.16450.1.p1;STRG.15267.3.p1;STRG.6048.1.p1;STRG.6629.1.p1			DB Search	0 0 0 0 0	GSGPV
GSGSRISVSRST	42.95	1192.62	12	58.3	12	-2.7782	0.6449	2	398.547	3	9.6861	159000	1070000	3664	20240118_THJ_3.raw	1	STRG.11550.5.p2;STRG.11550.3.p1;STRG.11550.4.p1;STRG.11550.2.p1;STRG.11550.1.p1;STRG.11549.13.p1			DB Search	5 5 14 0 0 3 4 4 0 0 0 4	GSGSRISVSRST
GSPPLTP	36.67	667.354	7	14.3	7	-9.4621	0.0929	1.3	668.362	1	20.5024	119000	934000	15599	20240118_THJ_3.raw	2	STRG.17685.1.p1;STRG.1859.1.p1;STRG.13747.7.p1;STRG.3839.3.p1;STRG.18166.2.p1;STRG.1821.2.p1;STRG.3839.4.p1;STRG.14811.1.p1;STRG.175.1.p1;STRG.8605.3.p1;STRG.7325.1.p1;STRG.18119.3.p1;STRG.7070.2.p3;STRG.14142.1.p2;STRG.18487.4.p1;STRG.9680.1.p1;STRG.18048.9.p6;STRG.15013.1.p1;STRG.6648.2.p1;STRG.18166.3.p1;STRG.8605.1.p1;STRG.3234.1.p1;STRG.8581.1.p3;STRG.2708.1.p1;STRG.3839.1.p1;STRG.16887.1.p5…			DeepNovo	0 0 0 0 4 0 0	GSPPLTP
GSRPP	18.18	512.271	5	20	5	16.713	0.4068	7.7	513.282	1	27.1895	111000	377000	22213	20240118_THJ_3.raw	1	STRG.1293.2.p1;STRG.10010.2.p1;STRG.3011.1.p1;STRG.15406.1.p3;STRG.30.2.p2;STRG.17413.3.p1;STRG.13219.1.p16;STRG.9775.3.p1;STRG.17413.5.p1;STRG.9775.4.p1;STRG.15419.1.p2;STRG.17413.1.p1;STRG.182.2.p1;STRG.6078.1.p1;STRG.17613.1.p1;STRG.6196.1.p1;STRG.5272.10.p2;STRG.17413.2.p1;STRG.18504.1.p1;STRG.19133.2.p2;STRG.1768.3.p2;STRG.1493.1.p1;STRG.11930.1.p2;STRG.16470.7.p2;STRG.4676.1.p4;STRG.16544.1…			DB Search	0 0 18 0 0	GSRPP
GSSFGSGAGSSSFSR	24.49	1376.6	15	26.7	15	0.163	0.8404	-0.1	689.305	2	23.4558	178000	1800000	18633	20240118_THJ_3.raw	2	STRG.11549.6.p1;STRG.11549.3.p1;STRG.11549.2.p1;STRG.11549.4.p1;STRG.11549.5.p1;STRG.1465.1.p3;STRG.13704.1.p2;STRG.11549.1.p1			DB Search	0 0 0 0 37 37 17 17 0 0 0 0 0 0 0	GSSFGSGAGSSSFSR
GSSFGSGAGSSSFSRT	38.86	1477.64	16	43.8	16	0.9953	0.8497	1	739.83	2	24.5195	2060000	7580000	19946	20240118_THJ_3.raw	1	STRG.11549.6.p1;STRG.11549.3.p1;STRG.11549.2.p1;STRG.11549.4.p1;STRG.11549.5.p1;STRG.1465.1.p3;STRG.13704.1.p2;STRG.11549.1.p1			DB Search	0 0 0 0 41 41 23 23 16 14 0 0 0 0 0 5	GSSFGSGAGSSSFSRT
GSSFGSGAGSSSFSRTSSSR	19.37	1894.84	20	15	20	-1.8444	0.0391	1.2	632.621	3	17.7146	42100	416000	12846	20240118_THJ_3.raw	1	STRG.11549.6.p1;STRG.11549.3.p1;STRG.11549.2.p1;STRG.11549.4.p1;STRG.11549.5.p1;STRG.1465.1.p3;STRG.11549.1.p1			DB Search	0 0 0 17 35 31 0 0 0 0 0 0 0 0 0 0 0 0 0 0	GSSFGSGAGSSSFSRTSSSR
GSSSFSRTSSSRA	31.17	1315.61	13	30.8	13	-1.0145	0.0798	2.1	439.545	3	9.2797	60700	785000	3156	20240118_THJ_3.raw	1	STRG.11549.6.p1;STRG.11549.3.p1;STRG.11549.2.p1;STRG.11549.4.p1;STRG.11549.5.p1;STRG.1465.1.p3;STRG.11549.1.p1			DB Search	0 0 67 51 30 0 0 3 0 0 0 0 0	GSSSFSRTSSSRA
GTAPS	18	431.202	5	20	5	12.4385	0.0121	-1.7	432.208	1	22.1743	932000	1230000	17590	20240118_THJ_3.raw	1	STRG.1231.1.p1;STRG.11191.3.p1;STRG.2044.2.p1;STRG.6740.2.p2;STRG.2044.4.p1;STRG.15478.1.p2;STRG.13790.1.p1;STRG.11191.4.p1;STRG.14148.1.p1;STRG.11191.2.p1;STRG.14926.3.p1;STRG.6740.3.p1			DB Search	0 0 0 0 5	GTAPS
GTHAGDAKFDKE	51.27	1274.59	12	58.3	12	-1.5406	0.2571	-3.4	425.869	3	11.0478			5242	20240118_THJ_3.raw	1	STRG.9194.1.p1;STRG.6170.4.p1;STRG.6842.2.p1;STRG.5541.1.p1;STRG.4402.2.p1;STRG.14725.2.p1;STRG.1733.1.p2;STRG.2039.1.p3;STRG.501.1.p1;STRG.11010.1.p1;STRG.6170.1.p1;STRG.6170.7.p1;STRG.6842.1.p1;STRG.13215.2.p1;STRG.5136.1.p1;STRG.9576.1.p1;STRG.6170.6.p1;STRG.4402.3.p2;STRG.13215.1.p1;STRG.18972.2.p1;STRG.14725.1.p1;STRG.14834.1.p1;STRG.5328.1.p1;STRG.6170.5.p1;STRG.6842.5.p1;STRG.501.2.p1;STRG…			DeepNovo	0 0 0 0 0 49 47 38 11 8 8 5	GTHAGDAKFDKE
GTPPS	19.91	457.217	5	0	5	20.7769	0.0163	-1.1	458.224	1	31.637	217000	639000	25711	20240118_THJ_3.raw	1	STRG.15066.1.p1;STRG.13758.2.p1;STRG.14382.12.p1;STRG.15926.1.p1;STRG.14382.7.p1;STRG.17525.1.p2;STRG.14382.9.p1;STRG.6513.3.p1;STRG.14382.2.p1;STRG.14382.4.p1;STRG.6749.2.p3;STRG.11924.2.p1;STRG.19446.1.p2;STRG.17058.1.p1;STRG.15404.1.p1;STRG.14382.10.p1;STRG.16144.1.p1;STRG.11924.1.p1;STRG.15926.2.p1;STRG.17521.3.p1;STRG.14382.13.p1;STRG.13758.1.p1;STRG.15066.2.p2;STRG.6513.1.p1;STRG.14382.6.p1…			DB Search	0 0 0 0 0	GTPPS
GTVAE	16.97	475.228	5	40	5	16.4957	0.2852	-2.3	476.234	1	27.2653	6300000	8170000	24083	20240118_THJ_3.raw	1	STRG.15724.1.p1;STRG.18373.3.p1;STRG.18373.2.p1;STRG.16549.7.p1;STRG.4604.4.p1;STRG.17882.1.p1;STRG.6417.1.p2;STRG.1745.1.p2;STRG.11290.1.p1;STRG.18373.1.p1;STRG.18742.2.p1;STRG.18742.1.p1;STRG.18742.6.p2;STRG.19003.1.p1;STRG.17101.1.p1;STRG.797.1.p1			DB Search	0 0 0 4 4	GTVAE
GVGIS	17.3	431.238	5	20	5	13.3369	0.3437	-1.7	432.245	1	36.4015	3190000	4280000	28597	20240118_THJ_3.raw	2	STRG.1370.1.p1;STRG.8807.2.p1;STRG.8807.3.p1;STRG.3905.1.p1;STRG.8887.2.p1;STRG.8887.1.p1;STRG.8807.1.p1			DB Search	0 0 0 0 5	GVGIS
GVGLS	17.3	431.238	5	20	5	9.8176	0.2759	-1.7	432.245	1	36.4015	3190000	4280000	28597	20240118_THJ_3.raw	2	STRG.958.1.p1;STRG.16926.5.p1;STRG.16217.1.p1;STRG.13379.3.p1;STRG.10693.2.p1;STRG.15033.1.p1;STRG.10922.1.p2;STRG.10693.4.p1;STRG.15033.2.p1;STRG.14840.5.p1;STRG.10693.5.p1;STRG.3079.2.p1;STRG.3079.1.p1;STRG.10693.1.p1;STRG.16217.2.p1;STRG.10693.3.p1;STRG.16926.3.p1			DB Search	0 0 0 0 5	GVGLS
GVGPS	21.83	415.207	5	20	5	6.9963	0.6389	-2.4	416.213	1	20.0924	608000	774000	13915	20240118_THJ_3.raw	1	STRG.6598.1.p2;STRG.14826.1.p1;STRG.13789.5.p1			DB Search	0 0 6 0 0	GVGPS
GVGSI	19.88	431.238	5	20	5	8.879	0.4545	-2.2	432.244	1	31.1966	24400000	65700000	26213	20240118_THJ_3.raw	2	STRG.14382.10.p1;STRG.17174.3.p1;STRG.14382.7.p1;STRG.14382.9.p1;STRG.14382.5.p1;STRG.14382.1.p1;STRG.14382.6.p1;STRG.14382.3.p1;STRG.8669.1.p1;STRG.14382.2.p1;STRG.14382.4.p1;STRG.1645.1.p1			DB Search	0 0 0 0 5	GVGSI
GVGSL	19.88	431.238	5	20	5	8.519	0.403	-2.2	432.244	1	31.1966	24400000	65700000	26213	20240118_THJ_3.raw	2	STRG.9025.1.p1;STRG.18118.5.p3;STRG.6590.2.p1;STRG.4450.1.p1;STRG.1479.1.p1;STRG.11665.3.p1;STRG.11665.5.p1;STRG.5327.1.p1;STRG.4613.1.p5;STRG.17058.1.p1;STRG.10251.1.p1;STRG.14834.1.p1;STRG.6590.1.p1;STRG.16480.9.p4;STRG.1879.1.p3;STRG.6590.4.p1;STRG.7165.1.p1;STRG.307.1.p4;STRG.11665.2.p1;STRG.3428.5.p2;STRG.3428.2.p5;STRG.12042.3.p1;STRG.11665.4.p1;STRG.11825.3.p1;STRG.3788.1.p1;STRG.10550.1.p…			DB Search	0 0 0 0 5	GVGSL
GVLKA	16.85	486.317	5	20	5	1.2264	0.6452	2	487.325	1	14.1833	61900	327000	8894	20240118_THJ_3.raw	1	STRG.15311.2.p1;STRG.8411.2.p1;STRG.11266.2.p1;STRG.5323.1.p1;STRG.3203.1.p1;STRG.707.2.p1;STRG.11264.1.p1;STRG.11995.1.p1;STRG.13789.2.p1;STRG.13234.2.p1;STRG.16692.8.p1;STRG.12709.4.p1;STRG.13234.4.p3;STRG.13789.4.p1;STRG.10261.1.p1;STRG.9211.1.p1;STRG.16692.10.p1;STRG.7204.4.p3;STRG.14690.3.p1;STRG.16627.1.p1;STRG.16692.12.p1;STRG.9258.4.p1;STRG.6752.10.p1;STRG.11266.3.p1;STRG.9265.1.p1;STRG.9…			DeepNovo	0 0 6 0 0	GVLKA
GVTHTVPIYE	36.29	1114.57	10	50	10	-4.4607	0.6499	0.9	558.291	2	28.4828	38900	399000	23182	20240118_THJ_3.raw	1	STRG.16049.8.p1;STRG.16049.2.p1;STRG.7283.6.p1;STRG.7283.4.p1;STRG.16049.3.p1;STRG.7283.1.p1;STRG.16049.10.p1;STRG.7283.7.p1;STRG.16049.4.p1;STRG.16049.1.p1;STRG.16049.5.p1;STRG.16049.9.p1;STRG.16049.6.p1;STRG.7283.2.p1;STRG.16049.7.p1;STRG.7283.3.p1;STRG.7283.5.p1;STRG.16049.11.p1			DB Search	0 0 0 0 0 25 26 26 33 5	GVTHTVPIYE
GVVAD	18.69	459.233	5	20	5	22.7911	0.2098	-2.3	460.239	1	39.3002	6420000	47700000	30220	20240118_THJ_3.raw	1	STRG.3068.1.p1			DB Search	0 0 0 0 3	GVVAD
GVVET	17.92	503.259	5	40	5	11.9963	0.1547	-2.6	504.265	1	39.6989	29500000	37200000	30865	20240118_THJ_3.raw	2	STRG.13412.1.p1;STRG.10350.1.p1;STRG.9391.1.p1			DB Search	5 0 0 0 5	GVVET
GVVKVSLVHR	34.82	1092.68	10	50	10	-8.5987	0.5377	1.3	365.233	3	13.869	46600	528000	8329	20240118_THJ_3.raw	3	STRG.13885.1.p1;STRG.14356.1.p1;STRG.19240.1.p1;STRG.9191.2.p1;STRG.9434.3.p2;STRG.10712.1.p1;STRG.10369.1.p1;STRG.16049.11.p1;STRG.12125.1.p1;STRG.3749.1.p1;STRG.7283.4.p1;STRG.467.10.p1;STRG.15839.1.p1;STRG.11588.3.p1;STRG.16730.7.p1;STRG.3320.2.p1;STRG.5320.1.p1;STRG.818.1.p1;STRG.16049.7.p3;STRG.6946.2.p1;STRG.15085.2.p1;STRG.2723.2.p1;STRG.18212.1.p1;STRG.1812.1.p1;STRG.15064.3.p1;STRG.18151…			DeepNovo	0 0 0 0 0 35 35 27 16 5	GVVKVSLVHR
GYAGGLS	36.02	623.291	7	71.4	7	-2.8121	0.5277	0.3	624.299	1	21.004	339000	1420000	16326	20240118_THJ_3.raw	1	STRG.11549.6.p1;STRG.11549.3.p1;STRG.11549.2.p1;STRG.11549.4.p1;STRG.11549.5.p1;STRG.1465.1.p3;STRG.13704.1.p2;STRG.8333.1.p1;STRG.11549.1.p1;STRG.19045.1.p1			DB Search	0 0 11 8 8 27 5	GYAGGLS
HAACM(+15.99)GGPSLVHRK	68.59	1478.72	14	42.9	14	-3.6709	0.3858	-0.2	370.688	4	9.286			3151	20240118_THJ_3.raw	1	STRG.2393.1.p1;STRG.16285.1.p1;STRG.16710.1.p1;STRG.5006.1.p1;STRG.222.1.p5;STRG.10793.1.p1;STRG.16742.1.p1;STRG.13639.12.p3;STRG.17484.2.p1;STRG.18076.3.p4;STRG.182.2.p1;STRG.16049.11.p1;STRG.3749.1.p1;STRG.17893.1.p1;STRG.1416.5.p1;STRG.7283.4.p1;STRG.2838.4.p1;STRG.18319.1.p2;STRG.16049.7.p3;STRG.16073.1.p14;STRG.11505.1.p1;STRG.7283.2.p1;STRG.3436.1.p1;STRG.9294.1.p1;STRG.14352.3.p9;STRG.1105…	Oxidation (M)	M5:Oxidation (M):1001.00	DeepNovo	0 0 0 0 0 0 14 43 6 6 14 0 0 3	HAACM(+15.99)GGPSLVHRK
HDEGYGPPPP	26.13	1064.46	10	20	10	-3.419	0.8462	0.7	533.236	2	19.7592	162000	1030000	15224	20240118_THJ_3.raw	4	STRG.17129.1.p1;STRG.17129.3.p1;STRG.17129.2.p1			DB Search	0 0 0 0 0 0 9 7 0 0	HDEGYGPPPP
HDTRSKHT	22.2	980.479	8	62.5	8	9.1882	0.2049	3.8	491.248	2	18.3582	33400	413000	13577	20240118_THJ_3.raw	1	STRG.14581.2.p1;STRG.231.2.p1;STRG.4734.2.p1;STRG.14581.1.p1;STRG.8152.3.p2;STRG.17837.1.p1;STRG.893.1.p1;STRG.4571.2.p1;STRG.3296.1.p1;STRG.2058.3.p1;STRG.2058.1.p1;STRG.8152.2.p3;STRG.4642.1.p1;STRG.4734.1.p1;STRG.4571.1.p1;STRG.12535.1.p1;STRG.140.3.p1;STRG.231.1.p1;STRG.18466.1.p1;STRG.8152.1.p1;STRG.16250.1.p1;STRG.2058.2.p1			DeepNovo	5 13 4 4 3 0 0 0	HDTRSKHT
HDVGVLKAVD	38.64	1051.57	10	70	10	-12.9609	0.057	-3.6	351.528	3	14.3309			8972	20240118_THJ_3.raw	1	STRG.15311.2.p1;STRG.2651.4.p1;STRG.8411.2.p1;STRG.17276.1.p1;STRG.18076.1.p1;STRG.11056.1.p2;STRG.16841.4.p1;STRG.8644.2.p1;STRG.2058.1.p1;STRG.7146.1.p1;STRG.16841.8.p1;STRG.15197.2.p1;STRG.11995.1.p1;STRG.19424.3.p1;STRG.13789.2.p1;STRG.3066.1.p1;STRG.19424.2.p1;STRG.14172.1.p1;STRG.13789.4.p1;STRG.14228.3.p3;STRG.7204.4.p3;STRG.16841.5.p1;STRG.3265.2.p1;STRG.16841.3.p1;STRG.16521.4.p2;STRG.11…			DeepNovo	2 2 0 0 0 29 3 3 4 5	HDVGVLKAVD
HEAPATSRAL	53.04	1051.54	10	50	10	3.9253	0.4376	1	526.778	2	16.3113	1310000	6940000	11022	20240118_THJ_3.raw	3	STRG.8626.1.p1;STRG.2233.3.p1;STRG.10820.1.p1;STRG.15195.3.p1;STRG.11821.2.p1;STRG.7490.4.p1;STRG.19131.1.p1;STRG.14430.1.p1;STRG.17211.1.p1;STRG.9198.1.p1;STRG.5354.1.p1;STRG.4049.1.p1;STRG.14382.9.p1;STRG.15375.1.p1;STRG.14034.2.p1;STRG.2392.1.p1;STRG.13789.2.p1;STRG.14172.1.p1;STRG.13963.6.p1;STRG.13789.4.p1;STRG.18031.3.p1;STRG.17634.1.p1;STRG.14870.7.p1;STRG.13789.1.p1;STRG.16590.6.p1;STRG.1…			DeepNovo	5 28 3 0 0 0 0 0 16 5	HEAPATSRAL
HEVLYL	21.42	772.412	6	33.3	6	0.9122	0.539	1.6	387.214	2	36.8612			28694	20240118_THJ_3.raw	1	STRG.14349.1.p1;STRG.988.1.p1;STRG.16233.1.p1;STRG.11665.6.p1;STRG.6084.2.p1;STRG.11874.7.p1;STRG.11665.2.p1;STRG.6084.1.p1;STRG.11665.1.p1;STRG.11665.3.p1;STRG.11874.3.p2;STRG.11874.5.p1;STRG.11665.4.p1;STRG.11665.5.p1;STRG.11874.1.p1;STRG.10102.1.p1;STRG.6084.3.p1;STRG.11874.2.p1;STRG.11874.4.p1;STRG.2018.1.p1			DeepNovo	0 0 14 0 0 5	HEVLYL
HGAKLLRE	35.78	922.535	8	25	8	1.7879	0.7118	1.5	462.275	2	13.818			8389	20240118_THJ_3.raw	1	STRG.12534.2.p1;STRG.11251.1.p1;STRG.9468.1.p1;STRG.8324.3.p1;STRG.16082.7.p1;STRG.9792.1.p1;STRG.4189.2.p1;STRG.11066.1.p1;STRG.18344.1.p1;STRG.10602.1.p3;STRG.229.5.p1;STRG.11066.4.p1;STRG.15333.1.p1;STRG.15333.3.p1;STRG.8940.1.p1;STRG.5530.1.p5;STRG.15464.2.p1;STRG.19453.3.p1;STRG.16876.2.p1;STRG.5182.1.p1;STRG.5230.1.p1;STRG.8125.8.p2;STRG.10455.1.p1;STRG.11874.8.p1;STRG.15606.2.p1;STRG.10481…			DeepNovo	5 0 0 0 0 0 0 3	HGAKLLRE
HGDSDLQLE	31.76	1012.45	9	44.4	9	-5.4578	0.6484	2	507.231	2	21.9987	50500	754000	17193	20240118_THJ_3.raw	3	STRG.16609.1.p1;STRG.6190.1.p1;STRG.6190.4.p1;STRG.6190.9.p1;STRG.6190.6.p3;STRG.9381.1.p1;STRG.16609.2.p2;STRG.9381.2.p2;STRG.6190.5.p3			DB Search	0 0 0 0 0 30 32 11 5	HGDSDLQLE
HGFGGYK	27.34	764.361	7	71.4	7	0.9813	0.4371	9.4	383.191	2	12.8413	3860	238000	7197	20240118_THJ_3.raw	2	STRG.1528.1.p1;STRG.17693.1.p1;STRG.3690.1.p1;STRG.11964.1.p1;STRG.10693.2.p1;STRG.305.1.p1;STRG.15535.2.p1;STRG.3729.2.p1;STRG.12619.1.p1;STRG.10693.4.p1;STRG.15535.1.p1;STRG.10693.5.p1;STRG.10693.1.p1;STRG.10693.3.p1			DeepNovo	5 0 0 8 8 8 5	HGFGGYK
HHDDLE	20.05	764.309	6	66.7	6	-0.4788	0.577	0.4	383.162	2	9.0001	58000	619000	2803	20240118_THJ_3.raw	1	STRG.9582.1.p1			DB Search	0 0 2 2 7 5	HHDDLE
HIGGP	30.23	479.249	5	0	5	-3.0397	0.6042	1.7	480.257	1	8.5703	72300	688000	2540	20240118_THJ_3.raw	2	STRG.1068.1.p1;STRG.9324.1.p1;STRG.9324.2.p1			DB Search	0 0 0 0 0	HIGGP
HIPGG	30.54	479.249	5	0	5	-1.8847	0.586	1.7	480.257	1	8.5703	72300	688000	2324	20240118_THJ_3.raw	2	STRG.16455.2.p10;STRG.11189.1.p3;STRG.4180.1.p1			DB Search	0 0 0 0 0	HIPGG
HIPIP	24.74	575.343	5	80	5	-6.3339	0.7525	-0.1	576.35	1	26.6096	1250000	4250000	21513	20240118_THJ_3.raw	3	STRG.8527.2.p1;STRG.8527.1.p1			DB Search	5 8 5 0 5	HIPIP
HIPLP	24.74	575.343	5	80	5	-6.4768	0.7424	-0.1	576.35	1	26.6096	1250000	4250000	21513	20240118_THJ_3.raw	3	STRG.14985.3.p1;STRG.881.1.p1;STRG.14985.1.p1;STRG.14985.2.p1;STRG.7768.1.p1;STRG.1070.1.p1			DB Search	5 8 5 0 5	HIPLP
HLGGP	30.23	479.249	5	0	5	-3.1666	0.5867	1.7	480.257	1	8.5703	72300	688000	2540	20240118_THJ_3.raw	2	STRG.5893.5.p1;STRG.14160.2.p4;STRG.15563.5.p2;STRG.5893.1.p1;STRG.15563.2.p1;STRG.15563.4.p1;STRG.17.1.p1;STRG.17845.10.p1;STRG.15563.1.p1;STRG.11988.2.p4;STRG.5893.4.p1;STRG.16106.7.p4			DB Search	0 0 0 0 0	HLGGP
HLLNP	17.38	592.333	5	20	5	0.7798	0.2902	0.9	593.341	1	22.8213	730000	3180000	18624	20240118_THJ_3.raw	2	STRG.4377.1.p1;STRG.4377.2.p1;STRG.5732.1.p1;STRG.5732.2.p1;STRG.2708.1.p1;STRG.7644.1.p1;STRG.7644.2.p1;STRG.7644.3.p1;STRG.6692.1.p1;STRG.15741.1.p1;STRG.19339.1.p1;STRG.5258.1.p1;STRG.18413.1.p1			DeepNovo	0 0 7 0 0	HLLNP
HLLPP	22.37	575.343	5	20	5	-1.6316	0.2125	-0.1	576.35	1	26.6096	1250000	8500000	22462	20240118_THJ_3.raw	6	STRG.8939.2.p1;STRG.5664.1.p1;STRG.17369.5.p3;STRG.313.1.p1;STRG.9934.3.p1;STRG.1297.5.p2;STRG.17369.2.p2;STRG.17261.1.p1;STRG.16003.2.p3;STRG.16458.3.p1;STRG.5273.5.p2;STRG.9329.4.p1;STRG.3759.5.p1;STRG.11214.3.p1;STRG.7845.1.p5;STRG.15400.1.p1;STRG.13812.1.p2;STRG.11214.1.p1;STRG.14416.3.p1;STRG.15400.2.p1;STRG.8939.5.p1;STRG.3629.1.p1;STRG.5273.4.p1;STRG.10663.1.p1;STRG.7163.8.p2;STRG.8637.1.p…			DeepNovo	0 0 0 0 5	HLLPP
HLLYR	17.25	700.402	5	60	5	-2.8791	0.5197	2.2	351.209	2	14.1646			8784	20240118_THJ_3.raw	1	STRG.14657.1.p2;STRG.15263.1.p1;STRG.2444.1.p5;STRG.8245.1.p1;STRG.15263.2.p1;STRG.18906.5.p4;STRG.4310.1.p1;STRG.6011.1.p1;STRG.15559.1.p1			DeepNovo	5 48 0 0 5	HLLYR
HLNPLTE	31.28	822.423	7	42.9	7	-2.6583	0.3668	1.6	412.22	2	23.0515	921000	2140000	18640	20240118_THJ_3.raw	2	STRG.18508.3.p1;STRG.3279.2.p1;STRG.9451.1.p1;STRG.18208.1.p1;STRG.970.1.p1;STRG.3279.1.p1;STRG.16597.1.p2;STRG.4310.1.p1;STRG.15925.1.p2;STRG.10913.3.p1;STRG.16035.1.p8;STRG.19439.4.p1;STRG.4874.1.p1;STRG.3279.3.p1;STRG.10913.4.p1;STRG.19439.5.p1;STRG.18508.4.p1;STRG.16483.2.p13;STRG.19439.1.p2;STRG.10913.2.p1;STRG.10097.1.p1;STRG.10097.2.p1;STRG.6170.6.p2;STRG.19439.2.p1;STRG.19439.3.p2;STRG.18…			DeepNovo	0 0 0 0 9 17 5	HLNPLTE
HLPDLTE	32.8	823.408	7	42.9	7	-6.5929	0.7949	0.5	412.711	2	23.6096			18869	20240118_THJ_3.raw	3	STRG.6644.2.p1;STRG.19192.2.p1;STRG.8294.1.p1;STRG.16753.7.p1;STRG.19192.6.p1;STRG.19192.5.p1;STRG.4481.1.p1;STRG.1360.2.p1;STRG.12495.1.p1;STRG.17221.2.p1;STRG.8578.1.p1;STRG.15119.1.p1;STRG.7773.1.p1;STRG.14696.2.p1;STRG.5469.1.p1;STRG.16753.11.p1;STRG.9445.2.p1;STRG.14061.3.p3;STRG.11638.1.p1;STRG.17221.4.p1;STRG.16753.8.p1;STRG.675.2.p1;STRG.9436.3.p1;STRG.16922.1.p1;STRG.8616.1.p1;STRG.8578.…			DeepNovo	0 0 0 0 23 35 5	HLPDLTE
HLPDPVE	26.63	805.397	7	14.3	7	-4.6912	0.5277	-3.2	403.704	2	24.2939			19533	20240118_THJ_3.raw	1	STRG.14476.4.p1;STRG.19361.1.p3;STRG.14476.3.p1;STRG.483.5.p1;STRG.10437.2.p1;STRG.6619.2.p1;STRG.6619.1.p1;STRG.483.3.p1;STRG.2442.2.p1;STRG.6619.3.p1;STRG.10792.2.p1;STRG.17680.1.p1;STRG.10792.4.p1;STRG.10437.1.p1;STRG.16775.3.p1;STRG.17895.1.p1;STRG.14476.2.p1;STRG.21.1.p2;STRG.2442.1.p1;STRG.483.1.p1;STRG.16775.2.p1;STRG.8517.1.p1;STRG.16775.5.p1;STRG.16256.1.p1;STRG.483.2.p1;STRG.483.7.p1;ST…			DeepNovo	1 1 0 0 0 0 3	HLPDPVE
HLPGG	30.54	479.249	5	0	5	-2.0169	0.5711	1.7	480.257	1	8.5703	72300	688000	2324	20240118_THJ_3.raw	2	STRG.9993.1.p1;STRG.9993.5.p1;STRG.4906.5.p1;STRG.15541.1.p1;STRG.12158.1.p1;STRG.4906.6.p1;STRG.9993.6.p1;STRG.14010.1.p1;STRG.9993.4.p1;STRG.4906.3.p1;STRG.9993.3.p1;STRG.14010.3.p1;STRG.19012.1.p3;STRG.9993.2.p1;STRG.4906.1.p1;STRG.4906.4.p1;STRG.4906.7.p1;STRG.4906.2.p1			DB Search	0 0 0 0 0	HLPGG
HLPGGEVP	48.83	804.413	8	50	8	-3.032	0.4059	0.9	403.214	2	24.3088	1030000	3440000	19368	20240118_THJ_3.raw	1	STRG.4652.3.p1;STRG.16723.6.p2;STRG.13885.1.p1;STRG.16723.1.p1;STRG.9169.8.p2;STRG.4906.6.p1;STRG.16723.9.p1;STRG.18903.1.p1;STRG.10109.1.p1;STRG.10696.1.p1;STRG.322.1.p2;STRG.19190.1.p1;STRG.2378.1.p1;STRG.1844.1.p1;STRG.4652.5.p1;STRG.16723.2.p1;STRG.11401.1.p3;STRG.16419.7.p2;STRG.4652.4.p1;STRG.4652.1.p1;STRG.19190.2.p1;STRG.16723.3.p1;STRG.10714.1.p2;STRG.14000.1.p1;STRG.9993.6.p1;STRG.9993.…			DeepNovo	2 2 2 0 0 4 0 0	HLPGGEVP
HLPIP	24.74	575.343	5	80	5	-7.0704	0.7102	-0.1	576.35	1	26.6096	1250000	4250000	21513	20240118_THJ_3.raw	3	STRG.4439.1.p2			DB Search	5 8 5 0 5	HLPIP
HLPKLET	23.45	836.476	7	42.9	7	4.5112	0.5094	0.8	419.245	2	17.8923	144000	495000	13225	20240118_THJ_3.raw	1	STRG.4408.1.p1;STRG.18554.1.p2;STRG.4163.4.p1;STRG.16878.3.p1;STRG.16622.1.p1;STRG.5535.1.p1;STRG.7728.2.p3;STRG.11229.1.p1;STRG.127.1.p1;STRG.10234.1.p1;STRG.3992.1.p1;STRG.11229.3.p1;STRG.19118.3.p1;STRG.16878.6.p1;STRG.16878.9.p1;STRG.1170.1.p2;STRG.17872.2.p1;STRG.8228.1.p1;STRG.7370.1.p1;STRG.17037.1.p1;STRG.1861.3.p1;STRG.713.3.p1;STRG.8031.2.p1;STRG.12663.1.p1;STRG.11097.1.p1;STRG.9211.1.p…			DeepNovo	0 0 0 0 21 12 5	HLPKLET
HLPLP	24.74	575.343	5	80	5	-6.4768	0.7702	-0.1	576.35	1	26.6096	1250000	4250000	21513	20240118_THJ_3.raw	3	STRG.6848.2.p1;STRG.15433.4.p10;STRG.10882.1.p1;STRG.4389.1.p1;STRG.706.1.p1;STRG.15048.6.p1;STRG.7685.3.p1;STRG.13223.1.p5;STRG.17400.4.p1;STRG.94.1.p4;STRG.16907.1.p3;STRG.15433.1.p4;STRG.7685.1.p1;STRG.13128.1.p2;STRG.1711.2.p1;STRG.10882.2.p1;STRG.2361.2.p1;STRG.2032.7.p1;STRG.818.1.p1;STRG.10472.3.p2;STRG.10472.2.p2;STRG.10771.4.p1;STRG.15433.3.p5;STRG.15433.2.p4;STRG.6848.1.p1;STRG.7685.2.p…			DB Search	5 8 5 0 5	HLPLP
HLPNLTE	34.79	822.423	7	71.4	7	-3.6121	0.709	1.4	412.22	2	24.3088	18000000	126000000	19834	20240118_THJ_3.raw	6	STRG.9991.3.p1;STRG.12047.2.p1;STRG.10449.1.p1;STRG.9163.2.p1;STRG.19134.3.p1;STRG.7075.2.p1;STRG.9725.2.p1;STRG.3416.1.p1;STRG.9991.1.p1;STRG.9229.1.p1;STRG.4384.2.p1;STRG.1348.3.p1;STRG.14172.1.p1;STRG.9229.2.p1;STRG.5468.1.p1;STRG.14000.1.p1;STRG.10154.1.p2;STRG.2158.2.p1;STRG.12047.1.p1;STRG.3871.1.p1;STRG.4901.1.p1;STRG.9991.5.p1;STRG.9163.6.p1;STRG.1348.2.p1;STRG.7075.1.p1;STRG.8985.1.p1;ST…			DeepNovo	1 1 2 2 58 29 5	HLPNLTE
HMVTHF	24.48	770.353	6	66.7	6	20.8395	0.4374	2.5	386.185	2	34.2693			27366	20240118_THJ_3.raw	2	STRG.11511.1.p1;STRG.11511.4.p1;STRG.11511.3.p1;STRG.11511.2.p1			DB Search	0 0 16 16 11 5	HMVTHF
HPPGPSLVHR	51.54	1095.59	10	70	10	1.4777	0.3722	8.1	366.208	3	13.8794			8459	20240118_THJ_3.raw	1	STRG.13881.1.p1;STRG.16454.1.p1;STRG.7490.4.p1;STRG.10816.5.p1;STRG.16710.1.p1;STRG.10035.9.p1;STRG.2779.1.p2;STRG.10667.1.p1;STRG.6083.1.p1;STRG.14382.9.p1;STRG.19191.1.p1;STRG.1360.2.p1;STRG.9248.3.p1;STRG.13954.3.p1;STRG.15097.1.p1;STRG.16049.11.p1;STRG.6188.2.p1;STRG.3749.1.p1;STRG.1416.5.p1;STRG.7283.4.p1;STRG.13881.4.p1;STRG.2502.3.p1;STRG.12127.2.p1;STRG.14228.3.p3;STRG.16848.4.p1;STRG.168…			DeepNovo	0 0 0 20 90 41 41 22 18 5	HPPGPSLVHR
HQGLPQEV	59.65	906.456	8	75	8	-1.8287	0.7919	1.5	454.236	2	20.1288	493000	1470000	15350	20240118_THJ_3.raw	1	STRG.12130.6.p1;STRG.11838.1.p1;STRG.17827.1.p1;STRG.17894.2.p1;STRG.18322.1.p1;STRG.18675.2.p2;STRG.18166.2.p1;STRG.2631.1.p1;STRG.7865.1.p1;STRG.12130.2.p1;STRG.10098.1.p1;STRG.12045.1.p1;STRG.19191.1.p1;STRG.15081.1.p1;STRG.45.2.p1;STRG.9909.1.p1;STRG.7271.1.p1;STRG.7841.1.p6;STRG.6745.1.p1;STRG.3428.2.p1;STRG.2571.2.p1;STRG.2746.1.p1;STRG.18166.3.p1;STRG.4540.2.p1;STRG.13765.1.p2;STRG.4617.3.…			DeepNovo	0 0 8 8 8 8 19 5	HQGLPQEV
HTAKMMKE	36.99	974.468	8	50	8	-4.8655	0.3314	3.8	488.243	2	12.2645	534000	10400000	6733	20240118_THJ_3.raw	4	STRG.16763.1.p1;STRG.6540.4.p1;STRG.3006.1.p1;STRG.887.1.p1;STRG.13612.2.p1;STRG.4730.1.p1;STRG.3091.1.p1;STRG.7644.1.p1;STRG.887.2.p1;STRG.7644.2.p1;STRG.7644.3.p1;STRG.6540.1.p1;STRG.13612.1.p1			DeepNovo	0 0 9 9 0 0 4 4	HTAKMMKE
HTKSFSRTGP	54.82	1116.57	10	70	10	-0.0922	0.6509	-9.2	373.193	3	9.5128	345000	2900000	3396	20240118_THJ_3.raw	1	STRG.7979.3.p1;STRG.11549.5.p1;STRG.7970.1.p1;STRG.303.3.p1;STRG.13464.2.p1;STRG.14474.1.p1;STRG.17801.1.p1;STRG.17380.4.p1;STRG.19409.1.p5;STRG.17380.2.p1;STRG.303.4.p1;STRG.17380.5.p1;STRG.5252.1.p2;STRG.7652.2.p1;STRG.14172.1.p1;STRG.14120.1.p1;STRG.13712.1.p1;STRG.6771.2.p2;STRG.10729.1.p2;STRG.13712.2.p1;STRG.15316.1.p1;STRG.19058.1.p1;STRG.14145.1.p1;STRG.11549.1.p1;STRG.17380.6.p1;STRG.190…			DeepNovo	4 4 0 21 21 22 4 20 0 0	HTKSFSRTGP
HTTKSFSRTGP	63.89	1217.62	11	54.5	11	-0.1882	0.7387	1.9	406.88	3	9.3857	1480000	7610000	3153	20240118_THJ_3.raw	1	STRG.17832.1.p2;STRG.4541.4.p1;STRG.7979.3.p1;STRG.11549.5.p1;STRG.7970.1.p1;STRG.303.3.p1;STRG.13464.2.p1;STRG.14474.1.p1;STRG.17801.1.p1;STRG.17380.2.p1;STRG.303.4.p1;STRG.17380.5.p1;STRG.5252.1.p2;STRG.7652.2.p1;STRG.14172.1.p1;STRG.14120.1.p1;STRG.4541.3.p1;STRG.6771.2.p2;STRG.10729.1.p2;STRG.13712.2.p1;STRG.19058.1.p1;STRG.14145.1.p1;STRG.11549.1.p1;STRG.17380.6.p1;STRG.19058.2.p1;STRG.6626.…			DeepNovo	5 0 0 0 50 50 7 3 3 0 0	HTTKSFSRTGP
HVVEKLHRL	46.66	1129.67	9	22.2	9	6.5059	0.665	0.7	377.565	3	19.0788			14309	20240118_THJ_3.raw	2	STRG.2393.1.p1;STRG.16439.1.p1;STRG.5344.1.p1;STRG.16429.3.p1;STRG.5045.2.p1;STRG.12413.1.p1;STRG.6831.1.p1;STRG.16368.1.p1;STRG.13059.1.p1;STRG.8601.1.p1;STRG.15375.1.p1;STRG.7743.1.p12;STRG.16429.1.p1;STRG.26.2.p1;STRG.2310.1.p1;STRG.15097.1.p1;STRG.10969.1.p1;STRG.15905.1.p1;STRG.16871.3.p1;STRG.9781.1.p1;STRG.367.2.p1;STRG.15462.1.p3;STRG.4123.1.p1;STRG.1489.1.p1;STRG.500.1.p1;STRG.10024.2.p1…			DeepNovo	0 0 0 1 8 8 1 0 0	HVVEKLHRL
IAITN	27.49	530.306	5	100	5	-12.4236	0.7115	1.1	531.314	1	18.1451	1130000	5480000	13402	20240118_THJ_3.raw	1	STRG.6710.1.p1;STRG.4153.1.p1			DB Search	5 10 48 51 5	IAITN
IALTN	27.49	530.306	5	100	5	-11.7852	0.7063	1.1	531.314	1	18.1451	1130000	5480000	13402	20240118_THJ_3.raw	1	STRG.18708.3.p1;STRG.18708.2.p1;STRG.18708.1.p1;STRG.8622.3.p1;STRG.8622.4.p1;STRG.18708.4.p1;STRG.8622.8.p1;STRG.8622.7.p1			DB Search	5 10 48 51 5	IALTN
IEAAG	18.57	459.233	5	20	5	6.4053	0.1483	-1.9	460.239	1	35.3326	127000000	156000000	28142	20240118_THJ_3.raw	5	STRG.17644.3.p1;STRG.1925.1.p1;STRG.17644.2.p1			DB Search	0 0 0 0 5	IEAAG
IEAAT	19.85	503.259	5	60	5	4.5638	0.1325	-1.6	504.266	1	25.3012	178000000	126000000	22338	20240118_THJ_3.raw	9	STRG.14002.1.p1;STRG.18631.2.p1;STRG.2529.2.p1;STRG.14734.1.p1;STRG.14002.2.p1;STRG.18631.1.p1;STRG.18631.3.p1			DB Search	5 0 0 4 4	IEAAT
IEAGG	20.75	445.217	5	20	5	3.8959	0.5264	-2.2	446.224	1	27.5366	10900000	14800000	24045	20240118_THJ_3.raw	3	STRG.2834.2.p1			DB Search	0 0 0 0 2	IEAGG
IEAPS	19.74	515.259	5	60	5	9.0905	0.1172	-1	516.266	1	32.0987	10300000	16300000	27270	20240118_THJ_3.raw	1	STRG.6770.1.p1;STRG.6770.2.p1;STRG.3375.1.p1;STRG.17221.4.p1;STRG.3375.2.p1;STRG.17221.2.p1;STRG.17221.3.p1;STRG.17221.1.p1;STRG.3375.3.p1			DB Search	0 0 15 4 4	IEAPS
IELGA	22.73	501.28	5	0	5	-5.6363	0.2606	-1.2	502.286	1	29.2526	262000	732000	23454	20240118_THJ_3.raw	1	STRG.14497.3.p1;STRG.8560.1.p1;STRG.14497.2.p3;STRG.14497.1.p1			DB Search	0 0 0 0 0	IELGA
IETAT	23.15	533.27	5	0	5	16.9293	0.4959	-1.2	534.276	1	30.1192	4440000	3840000	21305	20240118_THJ_3.raw	1	STRG.2234.2.p1;STRG.5499.1.p1;STRG.6274.1.p1;STRG.7532.1.p1			DB Search	0 0 0 0 0	IETAT
IIAEAE	38.72	644.338	6	66.7	6	-7.2119	0.6887	1.8	645.346	1	20.7791	41100	282000	16132	20240118_THJ_3.raw	1	STRG.5047.2.p1;STRG.5047.1.p1			DB Search	0 0 25 37 34 5	IIAEAE
IIEPS	40.23	557.306	5	20	5	-14.2942	0.8866	1.7	558.314	1	15.8067	23700	237000	10630	20240118_THJ_3.raw	1	STRG.16925.6.p1;STRG.16925.7.p1;STRG.16925.1.p1;STRG.16925.2.p1;STRG.16925.5.p1;STRG.16925.9.p1;STRG.16925.8.p1;STRG.16883.4.p1			DB Search	0 0 23 0 0	IIEPS
IIGGS	26.38	445.254	5	20	5	-7.8069	0.5451	-1.9	446.26	1	23.6535	55500000	52300000	18577	20240118_THJ_3.raw	3	STRG.15457.2.p1;STRG.15457.3.p1;STRG.5525.1.p1;STRG.5525.2.p1;STRG.8390.1.p1;STRG.11304.1.p1;STRG.8506.1.p1;STRG.15457.1.p1;STRG.15457.4.p1;STRG.5530.1.p1;STRG.4727.1.p1			DB Search	0 0 2 0 0	IIGGS
IIKPG	24.54	526.348	5	20	5	6.2526	0.2417	0.9	527.356	1	19.6175	1670000	4790000	15373	20240118_THJ_3.raw	1	STRG.2459.2.p1;STRG.2459.1.p1			DB Search	0 0 5 0 0	IIKPG
IIPGK	33.32	526.348	5	60	5	-7.2469	0.9795	0.9	527.356	1	19.6175	1670000	14400000	14866	20240118_THJ_3.raw	3	STRG.2607.1.p1			DB Search	5 5 2 1 1	IIPGK
IKTVETRDGQVINETSQ	45.66	1916.98	17	35.3	17	-7.1668	0.3445	1.5	640.002	3	18.8755	4760000	49200000	14389	20240118_THJ_3.raw	3	STRG.9582.1.p1			DB Search	0 0 0 0 0 0 0 0 0 0 0 77 38 38 31 54 5	IKTVETRDGQVINETSQ
IKTVETRDGQVINETSQH	46.15	2054.04	18	5.6	18	-4.3337	0.3305	1.8	514.518	4	16.7473	55300	1440000	11646	20240118_THJ_3.raw	2	STRG.9582.1.p1			DB Search	0 0 0 0 0 0 0 0 0 0 0 0 0 0 0 0 0 5	IKTVETRDGQVINETSQH
ILAEAE	38.72	644.338	6	66.7	6	-8.3256	0.6832	1.8	645.346	1	20.7791	41100	282000	16132	20240118_THJ_3.raw	1	STRG.9676.1.p1;STRG.7172.2.p1;STRG.7172.1.p1			DB Search	0 0 25 37 34 5	ILAEAE
ILEPS	40.23	557.306	5	20	5	-15.8076	0.8855	1.7	558.314	1	15.8067	23700	237000	10630	20240118_THJ_3.raw	1	STRG.3536.1.p1;STRG.12318.1.p1;STRG.11205.2.p1;STRG.19307.1.p1;STRG.3536.2.p1			DB Search	0 0 23 0 0	ILEPS
ILGGS	26.38	445.254	5	20	5	-8.4141	0.5259	-1.9	446.26	1	23.6535	55500000	52300000	18577	20240118_THJ_3.raw	3	STRG.11631.1.p1;STRG.11631.2.p1;STRG.1397.1.p1;STRG.11631.4.p1;STRG.11631.3.p1;STRG.12565.1.p1;STRG.16318.1.p1;STRG.17878.3.p1;STRG.1397.2.p1;STRG.15974.3.p1;STRG.15974.2.p1;STRG.12090.1.p1			DB Search	0 0 2 0 0	ILGGS
ILKPG	24.54	526.348	5	20	5	6.0557	0.2195	0.9	527.356	1	19.6175	1670000	4790000	15373	20240118_THJ_3.raw	1	STRG.5495.1.p1;STRG.12072.2.p1;STRG.1002.1.p1;STRG.12072.1.p1;STRG.2672.1.p1;STRG.13703.1.p1;STRG.5323.1.p1			DB Search	0 0 5 0 0	ILKPG
ILPGK	33.32	526.348	5	60	5	-8.9062	0.9872	0.9	527.356	1	19.6175	1670000	14400000	14866	20240118_THJ_3.raw	3	STRG.541.1.p1;STRG.8563.1.p1;STRG.545.1.p1;STRG.541.2.p1;STRG.14688.1.p1;STRG.8563.3.p1;STRG.8563.2.p1			DB Search	5 5 2 1 1	ILPGK
INETSQHHDDLE	60.85	1436.62	12	58.3	12	-18.1795	0.3126	0.9	719.316	2	11.1782	84000	1270000	5396	20240118_THJ_3.raw	2	STRG.9582.1.p1			DB Search	5 9 9 10 0 0 8 0 0 0 21 5	INETSQHHDDLE
IPEAT	21.22	529.275	5	60	5	26.4008	0.056	-2.6	530.281	1	39.7336	994000000	1240000000	32108	20240118_THJ_3.raw	4	STRG.3731.1.p1;STRG.18439.2.p1;STRG.120.1.p1;STRG.18439.3.p1;STRG.18439.1.p1;STRG.12391.1.p1			DB Search	0 0 9 5 5	IPEAT
IPGAT	22.99	457.254	5	60	5	12.9736	0.0316	-1.5	458.26	1	26.824	18200000	54800000	21900	20240118_THJ_3.raw	4	STRG.8017.1.p1;STRG.17002.1.p1			DB Search	0 0 2 2 4	IPGAT
IPIGA	20.48	469.29	5	60	5	-17.864	0.7238	0.7	470.298	1	16.3759	244000	7760000	11225	20240118_THJ_3.raw	6	STRG.5939.1.p1;STRG.9483.2.p1;STRG.12342.1.p1			DB Search	5 8 11 0 0	IPIGA
IPLGA	20.48	469.29	5	60	5	-17.752	0.7505	0.7	470.298	1	16.3759	244000	7760000	11225	20240118_THJ_3.raw	6	STRG.19418.2.p1;STRG.6719.1.p1;STRG.12932.1.p1			DB Search	5 8 11 0 0	IPLGA
IPNIP	24.54	552.327	5	20	5	-9.7413	0.3476	1	553.335	1	31.8452	567000	3120000	25559	20240118_THJ_3.raw	2	STRG.10739.4.p1;STRG.10739.2.p1;STRG.4457.1.p1;STRG.10739.1.p1			DB Search	3 1 1 0 0	IPNIP
IPNLP	24.54	552.327	5	20	5	-10.667	0.3603	1	553.335	1	31.8452	567000	3120000	25559	20240118_THJ_3.raw	2	STRG.9326.3.p1;STRG.9326.2.p1;STRG.9326.4.p1;STRG.14913.2.p1;STRG.9664.1.p1;STRG.9326.5.p1;STRG.18438.1.p3;STRG.2371.1.p1;STRG.15900.7.p1;STRG.14913.3.p1;STRG.9326.1.p1;STRG.9664.2.p1			DB Search	3 1 1 0 0	IPNLP
IPNLT	23.53	556.322	5	100	5	-6.1359	0.8061	1.6	557.33	1	31.3603	881000	1650000	25279	20240118_THJ_3.raw	1	STRG.17434.1.p1;STRG.17906.1.p9			DB Search	5 2 6 29 5	IPNLT
IPPPPPP	35.32	713.411	7	14.3	7	-6.7283	0.6372	-4.6	714.415	1	24.8246	519000	4910000	19639	20240118_THJ_3.raw	6	STRG.15422.1.p1;STRG.11148.1.p1;STRG.12086.1.p1;STRG.13018.1.p1;STRG.7424.1.p1;STRG.4370.2.p1;STRG.19067.1.p1;STRG.446.1.p1;STRG.5920.1.p1;STRG.13018.3.p1;STRG.13018.2.p1;STRG.4370.1.p1;STRG.5920.2.p1			DB Search	0 0 0 0 8 0 0	IPPPPPP
IPRVT	17.89	584.365	5	0	5	5.3256	0.4027	5.6	585.375	1	24.0998	162000	479000	19570	20240118_THJ_3.raw	1	STRG.13828.6.p1;STRG.13828.2.p1;STRG.13828.3.p1;STRG.11323.1.p2;STRG.8907.1.p1;STRG.13828.1.p1;STRG.13828.5.p1;STRG.13828.4.p1			DB Search	0 0 0 0 1	IPRVT
IPVPQ	28.7	552.327	5	100	5	-11.0439	0.9564	1	553.335	1	21.756	2270000	15300000	17264	20240118_THJ_3.raw	3	STRG.273.1.p1;STRG.1091.3.p1;STRG.1091.1.p1;STRG.1091.2.p1;STRG.3706.1.p1;STRG.3706.2.p1			DB Search	5 5 9 3 3	IPVPQ
ISAGV	21.52	445.254	5	20	5	-0.5724	0.3665	-1.9	446.26	1	23.6535	55500000	52300000	17480	20240118_THJ_3.raw	3	STRG.96.2.p1			DB Search	3 1 1 0 0	ISAGV
ISDHEATL	35.93	884.424	8	50	8	-1.2217	0.4879	1.6	443.22	2	17.0259	299000	1820000	11916	20240118_THJ_3.raw	1	STRG.6416.6.p1;STRG.6377.2.p1;STRG.6390.1.p1;STRG.6390.3.p1;STRG.6416.7.p1;STRG.6377.3.p1			DB Search	5 0 0 0 0 21 82 5	ISDHEATL
ISGDF	27.38	537.244	5	60	5	-10.163	0.4522	1.2	538.251	1	22.4924	3700	177000	17781	20240118_THJ_3.raw	1	STRG.10142.1.p1			DB Search	0 0 14 14 5	ISGDF
ISGPT	27.25	473.248	5	60	5	6.5924	0.3299	0.7	474.256	1	23.8075	106000	367000	18980	20240118_THJ_3.raw	1	STRG.14037.2.p1;STRG.11338.1.p1			DB Search	5 0 0 11 5	ISGPT
ISKQEYDESGPSIVHR	41.77	1843.91	16	25	16	-3.616	0.7992	0.7	461.984	4	19.17	1050000	3210000	14194	20240118_THJ_3.raw	2	STRG.16049.8.p1;STRG.16049.2.p1;STRG.7283.4.p1;STRG.16049.3.p1;STRG.7283.1.p1;STRG.16049.10.p1;STRG.16049.4.p1;STRG.16049.1.p1;STRG.16049.7.p3;STRG.16049.5.p1;STRG.16049.9.p1;STRG.16049.6.p1;STRG.7283.2.p1;STRG.7283.3.p1;STRG.7283.5.p1;STRG.16049.11.p1			DB Search	0 0 0 0 0 0 0 0 0 0 4 3 3 3 1 1	ISKQEYDESGPSIVHR
ISKQEYDESGPSIVHRK	65.87	1972	17	29.4	17	-1.5253	0.5444	1.4	395.408	5	15.8557	1690000	9520000	10659	20240118_THJ_3.raw	5	STRG.16049.8.p1;STRG.16049.2.p1;STRG.7283.4.p1;STRG.16049.3.p1;STRG.7283.1.p1;STRG.16049.10.p1;STRG.16049.4.p1;STRG.16049.1.p1;STRG.16049.7.p3;STRG.16049.5.p1;STRG.16049.9.p1;STRG.16049.6.p1;STRG.7283.2.p1;STRG.7283.3.p1;STRG.7283.5.p1;STRG.16049.11.p1			DB Search	0 0 0 0 0 0 0 0 0 0 83 25 25 43 9 0 0	ISKQEYDESGPSIVHRK
ISTVG	25.29	475.264	5	20	5	-5.9507	0.1217	0.9	476.272	1	17.0575	69500	877000	12059	20240118_THJ_3.raw	2	STRG.11382.1.p1;STRG.14048.2.p2;STRG.16066.5.p1;STRG.10151.1.p2;STRG.16406.1.p1;STRG.14048.1.p2;STRG.11658.1.p1			DB Search	1 1 0 1 2	ISTVG
ISVSRST	23.31	748.408	7	57.1	7	-2.1819	0.8431	0.5	375.211	2	10.0126	92100	935000	4054	20240118_THJ_3.raw	1	STRG.11550.5.p2;STRG.11550.3.p1;STRG.11550.4.p1;STRG.11550.2.p1;STRG.11550.1.p1;STRG.11549.13.p1			DB Search	5 38 14 0 0 0 2	ISVSRST
ITTTA	22.46	505.275	5	40	5	10.4484	0.1548	-1.6	506.281	1	23.8133	27500000	8760000	18284	20240118_THJ_3.raw	3	STRG.11467.1.p1;STRG.2834.5.p1;STRG.2834.4.p1;STRG.11467.4.p1;STRG.11467.2.p1;STRG.2834.3.p1;STRG.2834.2.p1;STRG.18336.2.p1;STRG.2834.6.p1;STRG.18336.1.p1;STRG.2834.1.p1;STRG.11467.3.p1			DB Search	5 0 0 0 5	ITTTA
IVDGKVVSETN	50.31	1159.61	11	36.4	11	-6.6302	0.4775	1.4	580.812	2	16.0474	292000	1920000	10808	20240118_THJ_3.raw	1	STRG.6285.1.p5;STRG.11550.1.p1			DB Search	5 19 0 0 0 0 0 0 0 15 5	IVDGKVVSETN
IVGGY	36.91	507.269	5	100	5	-8.6539	0.8771	0.7	508.277	1	21.8819	138000	604000	17222	20240118_THJ_3.raw	1	STRG.11386.1.p1;STRG.12243.1.p1;STRG.7869.1.p1;STRG.16921.1.p1			DB Search	5 24 17 17 5	IVGGY
IYNEALK	28.14	849.46	7	100	7	-3.8998	0.8261	1.3	425.738	2	16.3594	1720000	9810000	11024	20240118_THJ_3.raw	2	STRG.1343.1.p2			DB Search	5 58 7 7 9 3 3	IYNEALK
IYNEALKG	52.85	906.481	8	75	8	-4.1315	0.6436	1.3	454.248	2	17.7856	10400000	76300000	12877	20240118_THJ_3.raw	2	STRG.1343.1.p2			DB Search	5 84 12 10 10 11 0 0	IYNEALKG
KAAPAKFDKE	44.72	1103.6	10	80	10	1.0876	0.4061	1.2	368.873	3	10.9014	55300	2170000	5030	20240118_THJ_3.raw	2	STRG.10820.1.p1;STRG.15919.2.p1;STRG.17186.2.p1;STRG.2108.1.p1;STRG.19172.1.p2;STRG.16622.1.p1;STRG.11678.1.p1;STRG.1161.1.p1;STRG.19172.2.p1;STRG.19156.1.p1;STRG.9194.2.p1;STRG.8644.2.p1;STRG.14931.1.p1;STRG.10155.1.p1;STRG.8698.2.p1;STRG.127.1.p1;STRG.6170.1.p1;STRG.4629.1.p7;STRG.5970.6.p1;STRG.3688.4.p2;STRG.6170.7.p1;STRG.17319.1.p1;STRG.5970.1.p1;STRG.11019.1.p1;STRG.8698.3.p1;STRG.5136.1.p…			DeepNovo	5 11 0 0 27 27 25 25 10 5	KAAPAKFDKE
KAASDLL	39.14	716.407	7	28.6	7	1.0072	0.1068	-9.4	359.207	2	25.0577			20258	20240118_THJ_3.raw	1	STRG.4652.3.p1;STRG.3731.1.p1;STRG.8626.1.p1;STRG.12975.1.p1;STRG.15191.1.p1;STRG.10773.1.p1;STRG.13600.1.p1;STRG.6400.4.p1;STRG.3323.2.p1;STRG.14415.1.p1;STRG.13816.1.p1;STRG.6400.7.p1;STRG.12975.2.p1;STRG.1096.1.p1;STRG.14733.1.p3;STRG.15461.2.p1;STRG.4652.5.p1;STRG.15154.4.p1;STRG.14907.2.p1;STRG.2392.1.p1;STRG.15420.1.p1;STRG.17954.1.p1;STRG.12587.1.p1;STRG.15461.3.p1;STRG.14242.3.p1;STRG.147…			DeepNovo	1 1 1 0 1 2 2	KAASDLL
KAASGLGV	29.69	701.407	8	25	8	-3.9654	0.167	5.1	351.713	2	14.1758			8796	20240118_THJ_3.raw	1	STRG.1154.1.p1;STRG.14553.1.p1;STRG.10816.5.p1;STRG.323.2.p1;STRG.11653.2.p1;STRG.8780.3.p1;STRG.18757.1.p1;STRG.16471.4.p1;STRG.8780.4.p1;STRG.8780.2.p1;STRG.2392.1.p1;STRG.18066.1.p1;STRG.16787.1.p1;STRG.10584.2.p1;STRG.15549.1.p1;STRG.5272.4.p2;STRG.5272.1.p7;STRG.15413.2.p4;STRG.11654.4.p1;STRG.1571.2.p1;STRG.1318.2.p1;STRG.7644.1.p1;STRG.4655.1.p4;STRG.2461.3.p1;STRG.8631.4.p1;STRG.4642.1.p1…			DeepNovo	5 0 0 0 0 8 0 0	KAASGLGV
KAASSSFSR	36.35	939.477	9	77.8	9	7.9559	0.1176	-9.6	470.741	2	17.5194			12574	20240118_THJ_3.raw	1	STRG.11572.5.p1;STRG.10466.3.p1;STRG.10466.2.p1;STRG.676.7.p1;STRG.10712.1.p1;STRG.7172.1.p1;STRG.8521.1.p1;STRG.12570.1.p1;STRG.676.4.p1;STRG.2672.1.p1;STRG.16049.11.p1;STRG.11718.1.p1;STRG.13993.8.p1;STRG.476.2.p1;STRG.14216.1.p1;STRG.476.1.p1;STRG.19058.2.p1;STRG.1318.2.p1;STRG.2921.1.p1;STRG.19342.2.p1;STRG.16805.1.p1;STRG.10127.4.p1;STRG.9993.2.p1;STRG.17344.2.p1;STRG.11043.1.p1;STRG.3541.1.…			DeepNovo	2 0 0 4 4 4 2 2 2	KAASSSFSR
KAAVVVFDKE	40.39	1104.62	10	60	10	-15.7487	0.4835	-6.6	369.211	3	11.4132	7830	99500	5718	20240118_THJ_3.raw	1	STRG.10457.1.p1;STRG.8729.1.p1;STRG.10042.1.p1;STRG.4025.1.p1;STRG.6149.1.p1;STRG.6416.6.p1;STRG.4652.5.p1;STRG.15658.1.p2;STRG.2269.1.p1;STRG.10828.2.p1;STRG.4652.1.p1;STRG.3221.1.p1;STRG.11627.1.p1;STRG.727.1.p1;STRG.9992.3.p1;STRG.14922.2.p1;STRG.11360.1.p1;STRG.9992.2.p1;STRG.18077.1.p1;STRG.11627.2.p1;STRG.1768.2.p1;STRG.17275.2.p1;STRG.6594.1.p1;STRG.13335.2.p1;STRG.18580.3.p1;STRG.11627.3.…			DeepNovo	5 5 0 0 0 0 11 11 5 5	KAAVVVFDKE
KACCPPPP	21.7	811.372	8	37.5	8	-6.2841	0.38	-9.3	406.69	2	14.1766			8797	20240118_THJ_3.raw	1	STRG.8411.2.p1;STRG.9191.2.p1;STRG.16805.1.p4;STRG.13107.1.p8;STRG.15312.1.p1;STRG.15911.5.p1;STRG.17156.1.p1;STRG.18439.2.p1;STRG.17055.2.p1;STRG.3730.3.p1;STRG.13234.2.p1;STRG.2705.7.p1;STRG.11580.1.p2;STRG.18439.3.p1;STRG.9493.3.p1;STRG.4674.2.p1;STRG.11580.2.p1;STRG.12334.1.p1;STRG.12334.2.p1;STRG.15451.3.p3;STRG.622.2.p1;STRG.12334.4.p1;STRG.15911.2.p1;STRG.4674.1.p1;STRG.11500.2.p1;STRG.159…			DeepNovo	5 0 0 0 29 24 0 0	KACCPPPP
KACMT	16.99	552.24	5	0	5	2.7711	0.2418	-0.1	553.247	1	33.6966	11400000	12400000	26803	20240118_THJ_3.raw	2	STRG.14979.3.p2;STRG.14979.2.p1;STRG.14979.1.p1			DB Search	0 0 0 0 0	KACMT
KAFASRR	26.41	834.482	7	57.1	7	1.8824	0.078	-4.5	418.247	2	11.0524			5248	20240118_THJ_3.raw	1	STRG.13983.11.p1;STRG.99.5.p1;STRG.12695.2.p1;STRG.14510.1.p1;STRG.10148.1.p1;STRG.16013.2.p1;STRG.99.1.p1;STRG.17573.3.p1;STRG.7217.2.p1;STRG.18543.1.p1;STRG.17344.4.p1;STRG.11501.1.p1;STRG.17783.1.p1;STRG.15584.1.p1;STRG.10148.2.p2;STRG.14872.6.p1;STRG.8579.1.p7;STRG.7421.1.p1;STRG.18158.1.p1;STRG.7217.1.p1;STRG.7421.3.p1;STRG.14872.4.p1;STRG.7421.2.p1;STRG.17573.4.p1;STRG.16013.1.p1;STRG.7036.…			DeepNovo	5 0 0 15 21 0 5	KAFASRR
KAFDKE	24.4	736.375	6	100	6	3.266	0.2911	2.6	369.196	2	12.2645	657000	8840000	6566	20240118_THJ_3.raw	6	STRG.17635.2.p1;STRG.17635.1.p1;STRG.11652.1.p1;STRG.13321.2.p2;STRG.9386.4.p3;STRG.2885.1.p3;STRG.17726.2.p1;STRG.11652.2.p1;STRG.7767.1.p1;STRG.10958.1.p1;STRG.13321.1.p2;STRG.16802.1.p1;STRG.11879.1.p4;STRG.17726.1.p1;STRG.16802.3.p1;STRG.98.1.p1;STRG.16802.2.p1;STRG.7302.1.p1;STRG.4467.1.p1;STRG.11652.3.p1			DeepNovo	5 11 30 30 20 5	KAFDKE
KAFPQ	24.16	589.322	5	60	5	-3.7694	0.1979	0.5	590.33	1	10.6114	216000	1890000	4731	20240118_THJ_3.raw	1	STRG.14057.1.p1;STRG.17212.1.p1;STRG.9981.1.p1;STRG.14834.1.p1;STRG.9981.3.p1;STRG.2668.1.p1;STRG.14057.2.p1;STRG.9981.2.p1;STRG.5449.1.p1;STRG.16554.1.p1;STRG.9981.5.p1			DeepNovo	5 13 7 0 0	KAFPQ
KAFTAAEGRFDKE	62.05	1468.73	13	61.5	13	-8.3453	0.1225	-9.1	368.187	4	10.5926	281000	1720000	4825	20240118_THJ_3.raw	1	STRG.16797.2.p6;STRG.69.9.p1;STRG.8646.2.p1;STRG.18111.1.p1;STRG.5489.1.p1;STRG.7717.5.p1;STRG.14410.3.p1;STRG.460.3.p1;STRG.2612.3.p1;STRG.10740.2.p1;STRG.2961.2.p1;STRG.519.1.p1;STRG.6108.3.p1;STRG.18857.1.p1;STRG.17325.9.p1;STRG.10499.1.p1;STRG.10499.3.p1;STRG.7717.2.p2;STRG.4561.6.p1;STRG.9990.1.p3;STRG.18326.1.p1;STRG.14267.1.p1;STRG.16303.1.p1;STRG.15433.1.p1;STRG.16303.3.p1;STRG.15880.1.p1…			DeepNovo	5 11 4 0 0 5 0 0 0 24 24 9 5	KAFTAAEGRFDKE
KAGDTSSAAAPAQSGAGDAK	84.26	1759.83	20	55	20	-2.9822	0.5538	1	440.966	4	9.0312	1420000	36700000	2771	20240118_THJ_3.raw	3	STRG.15280.1.p2;STRG.11314.2.p1;STRG.7490.4.p1;STRG.18046.1.p4;STRG.10439.2.p1;STRG.14247.1.p2;STRG.8173.3.p1;STRG.858.1.p1;STRG.15305.2.p1;STRG.6401.1.p1;STRG.4485.1.p1;STRG.14892.2.p1;STRG.18411.1.p2;STRG.10740.2.p1;STRG.11161.1.p1;STRG.2290.2.p1;STRG.15228.2.p1;STRG.16535.1.p1;STRG.10439.3.p1;STRG.16535.4.p1;STRG.16912.2.p1;STRG.1503.1.p1;STRG.7402.2.p1;STRG.14384.1.p4;STRG.3016.1.p1;STRG.7973…			DeepNovo	5 22 0 0 6 0 0 33 0 0 0 0 0 25 10 10 10 10 20 5	KAGDTSSAAAPAQSGAGDAK
KAGLAKFDKE	44.82	1105.61	10	80	10	-1.9492	0.6419	-8.6	369.542	3	10.7622	336000	1220000	4911	20240118_THJ_3.raw	2	STRG.17395.4.p1;STRG.3996.1.p1;STRG.9448.3.p1;STRG.7992.3.p1;STRG.8703.1.p1;STRG.16527.1.p1;STRG.6170.1.p1;STRG.6170.7.p1;STRG.5003.3.p1;STRG.13176.1.p5;STRG.1790.1.p1;STRG.19191.1.p1;STRG.5136.1.p1;STRG.10602.1.p3;STRG.1709.1.p1;STRG.2217.2.p1;STRG.7007.1.p1;STRG.9449.2.p1;STRG.15943.1.p1;STRG.17395.5.p1;STRG.11361.1.p1;STRG.65.1.p1;STRG.65.5.p1;STRG.67.3.p1;STRG.2217.1.p1;STRG.3965.1.p1;STRG.11…			DeepNovo	5 12 0 0 28 43 30 30 10 5	KAGLAKFDKE
KALHKR	19.32	751.482	6	16.7	6	-0.5068	0.0056	0.4	376.748	2	8.8418			2618	20240118_THJ_3.raw	1	STRG.11631.1.p1;STRG.299.1.p1;STRG.7232.3.p1;STRG.11608.5.p1;STRG.19060.2.p1;STRG.11631.5.p1;STRG.15728.1.p1;STRG.14722.1.p1;STRG.9775.3.p1;STRG.17519.3.p1;STRG.6869.1.p1;STRG.19341.1.p1;STRG.9775.4.p1;STRG.299.2.p1;STRG.8934.1.p1;STRG.15696.1.p1;STRG.14056.2.p1;STRG.7232.2.p1;STRG.14781.1.p1;STRG.17037.1.p1;STRG.7232.4.p1;STRG.11631.4.p1;STRG.11631.3.p1;STRG.17519.2.p1;STRG.16942.3.p2;STRG.4256.…			DeepNovo	5 1 1 0 0 0	KALHKR
KAM(+15.99)MDAKF	24.07	956.446	8	50	8	1.4236	0.1637	-5.7	479.228	2	14.6925	3080	112000	9372	20240118_THJ_3.raw	2	STRG.65.4.p1;STRG.9126.2.p1;STRG.16839.1.p1;STRG.7661.1.p1;STRG.16732.2.p1;STRG.65.1.p1;STRG.9126.1.p1;STRG.16732.1.p1;STRG.65.5.p1;STRG.65.2.p1	Oxidation (M)	M3:Oxidation (M):0.00	DeepNovo	5 24 0 0 14 14 0 0	KAM(+15.99)MDAKF
KAMCGPPHHL	42.98	1089.52	10	60	10	-1.0503	0.5917	9.5	364.184	3	11.7838			6089	20240118_THJ_3.raw	1	STRG.16865.1.p1;STRG.15547.4.p1;STRG.15547.6.p1;STRG.15547.5.p1;STRG.14410.2.p1;STRG.836.1.p1;STRG.8247.1.p1;STRG.14410.1.p1;STRG.587.2.p2;STRG.15547.2.p1;STRG.18021.1.p4;STRG.18803.1.p1;STRG.14410.3.p1;STRG.15547.7.p1;STRG.15547.1.p1;STRG.7362.1.p1;STRG.15547.3.p1;STRG.16865.2.p1;STRG.587.1.p2			DeepNovo	5 0 0 0 0 43 33 33 11 5	KAMCGPPHHL
KAPAKKLTPFDKE	60.9	1471.84	13	38.5	13	-0.4465	0.4006	-1.8	368.967	4	13.0324	105000	2510000	7373	20240118_THJ_3.raw	4	STRG.15990.1.p1;STRG.12225.1.p1;STRG.7490.4.p1;STRG.15925.1.p1;STRG.1745.2.p1;STRG.2705.2.p1;STRG.15434.1.p1;STRG.18008.3.p1;STRG.2201.2.p1;STRG.8300.3.p1;STRG.15036.1.p1;STRG.9991.1.p1;STRG.2301.1.p1;STRG.74.2.p1;STRG.303.4.p1;STRG.6982.3.p1;STRG.15545.1.p1;STRG.6422.6.p1;STRG.6188.2.p1;STRG.15659.4.p1;STRG.9445.2.p1;STRG.3980.1.p1;STRG.5282.1.p1;STRG.15333.1.p1;STRG.15333.3.p1;STRG.12225.2.p1;S…			DeepNovo	5 0 0 0 0 0 0 0 0 22 22 18 5	KAPAKKLTPFDKE
KAQYPNVY	29.14	981.492	8	75	8	-7.6983	0.0318	-3.3	491.752	2	18.344			13505	20240118_THJ_3.raw	1	STRG.6799.1.p5;STRG.1084.3.p1;STRG.13066.1.p1;STRG.1297.1.p1;STRG.5417.1.p1;STRG.1084.6.p1;STRG.14768.1.p1;STRG.6799.5.p4;STRG.1092.1.p1;STRG.2869.1.p1;STRG.6799.3.p6;STRG.490.2.p1;STRG.1297.2.p1;STRG.6799.4.p5;STRG.11343.1.p1;STRG.1297.3.p1;STRG.11343.2.p1;STRG.9349.2.p1;STRG.1829.1.p1;STRG.2420.1.p1;STRG.10715.1.p1;STRG.1297.4.p1;STRG.6799.2.p6;STRG.1297.6.p1;STRG.490.1.p1;STRG.1829.2.p1;STRG.1…			DeepNovo	5 5 0 0 5 4 4 4	KAQYPNVY
KARAEGKFDKE	48.94	1277.67	11	81.8	11	2.3236	0.2751	0.5	426.898	3	11.4821			5748	20240118_THJ_3.raw	1	STRG.10756.1.p2;STRG.5859.1.p1;STRG.14546.3.p1;STRG.17898.3.p1;STRG.6647.1.p4;STRG.17898.2.p1;STRG.2557.3.p1;STRG.6170.1.p1;STRG.15375.1.p1;STRG.6170.7.p1;STRG.18868.3.p1;STRG.5136.1.p1;STRG.26.2.p1;STRG.15696.1.p1;STRG.18870.1.p1;STRG.11550.1.p1;STRG.2557.2.p1;STRG.1503.1.p1;STRG.16559.2.p5;STRG.1866.1.p1;STRG.4460.1.p1;STRG.6500.1.p5;STRG.10570.1.p2;STRG.13739.5.p1;STRG.16559.1.p5;STRG.9625.2.p…			DeepNovo	5 5 0 0 17 17 47 20 12 12 5	KARAEGKFDKE
KASLEKDARE	37.46	1145.6	10	60	10	2.3968	0.5628	-7.5	382.872	3	11.5668			5848	20240118_THJ_3.raw	1	STRG.4610.3.p1;STRG.18880.4.p1;STRG.9511.1.p1;STRG.10135.1.p1;STRG.17069.4.p1;STRG.3091.1.p1;STRG.3253.1.p1;STRG.15401.1.p2;STRG.18208.1.p1;STRG.8069.1.p1;STRG.16858.6.p1;STRG.17145.3.p1;STRG.11047.1.p1;STRG.11550.1.p1;STRG.15401.2.p2;STRG.6188.2.p1;STRG.17647.3.p1;STRG.19171.2.p1;STRG.17647.4.p1;STRG.1820.2.p1;STRG.11044.6.p1;STRG.7236.2.p1;STRG.11047.2.p1;STRG.17647.1.p1;STRG.17069.2.p1;STRG.50…			DeepNovo	5 7 0 0 18 18 21 0 0 5	KASLEKDARE
KASSGKEFPQ	51.49	1077.55	10	70	10	-0.4679	0.0594	3.1	360.19	3	10.6098			4755	20240118_THJ_3.raw	1	STRG.10035.2.p1;STRG.16012.5.p2;STRG.13598.2.p1;STRG.9075.1.p1;STRG.10035.9.p1;STRG.19281.3.p1;STRG.18059.3.p1;STRG.866.1.p1;STRG.19438.3.p2;STRG.16930.3.p1;STRG.19331.2.p1;STRG.6928.1.p1;STRG.3861.2.p1;STRG.9326.1.p1;STRG.19424.3.p1;STRG.9055.1.p1;STRG.19424.2.p1;STRG.8185.1.p1;STRG.18350.1.p1;STRG.9100.1.p1;STRG.15233.2.p1;STRG.12615.1.p1;STRG.11298.3.p1;STRG.12690.1.p1;STRG.1829.1.p1;STRG.1065…			DeepNovo	5 6 0 0 0 7 11 4 3 3	KASSGKEFPQ
KASYMTAK	39.25	898.458	8	75	8	0.7739	0.1361	5.3	450.239	2	12.4929			6864	20240118_THJ_3.raw	2	STRG.1792.1.p1;STRG.14922.1.p1;STRG.18045.1.p1;STRG.14922.2.p1			DeepNovo	5 6 0 0 9 9 6 5	KASYMTAK
KAYENLVM(+15.99)	33.49	982.479	8	75	8	-13.4282	0.3315	4.4	492.249	2	13.4034			7908	20240118_THJ_3.raw	6	STRG.2393.1.p1;STRG.8789.1.p1;STRG.16167.1.p1;STRG.12176.1.p1;STRG.10141.1.p1;STRG.3301.1.p1;STRG.9620.1.p1;STRG.8789.3.p1;STRG.8789.2.p1;STRG.42.1.p2;STRG.10141.2.p1;STRG.19372.1.p1	Oxidation (M)	M8:Oxidation (M):1001.00	DeepNovo	5 6 0 0 5 5 14 5	KAYENLVM(+15.99)
KCASLPM(+15.99)KE	35.8	1021.49	9	66.7	9	-10.8908	0.2203	-4.8	511.752	2	10.9866			5170	20240118_THJ_3.raw	1	STRG.13373.1.p4;STRG.15743.1.p1;STRG.11155.7.p1;STRG.8655.5.p1;STRG.8300.1.p1;STRG.6590.2.p9;STRG.11904.2.p3;STRG.9720.2.p1;STRG.8300.3.p1;STRG.11155.5.p1;STRG.17980.1.p1;STRG.821.1.p1;STRG.9418.4.p1;STRG.11831.1.p1;STRG.3446.1.p2;STRG.1866.1.p1;STRG.11155.3.p1;STRG.8638.3.p1;STRG.10590.1.p1;STRG.8655.4.p1;STRG.14231.4.p1;STRG.11142.2.p1;STRG.18865.3.p1;STRG.11382.1.p1;STRG.6590.4.p6;STRG.11155.6…	Oxidation (M)	M7:Oxidation (M):1001.00	DeepNovo	5 0 10 4 4 0 0 16 5	KCASLPM(+15.99)KE
KCKMTAK	25.23	808.43	7	85.7	7	3.7312	0.6114	5.4	405.224	2	12.9012	5440	178000	7352	20240118_THJ_3.raw	2	STRG.14528.1.p1;STRG.18619.1.p1;STRG.3742.3.p1;STRG.15930.1.p1;STRG.1844.1.p1;STRG.5026.1.p1;STRG.9436.2.p1;STRG.9436.3.p1;STRG.9436.1.p1;STRG.3742.1.p1;STRG.3742.2.p1			DeepNovo	5 3 0 30 15 8 5	KCKMTAK
KCPLNAKQ	34.86	900.485	8	75	8	6.2186	0.4999	-8.4	451.246	2	18.6516			13847	20240118_THJ_3.raw	1	STRG.9622.2.p1;STRG.18032.1.p1;STRG.11261.4.p1;STRG.5845.3.p1;STRG.18579.2.p1;STRG.7681.2.p5;STRG.7681.5.p1;STRG.7681.1.p1;STRG.8543.1.p1;STRG.15009.7.p1;STRG.1563.2.p1;STRG.10556.2.p1;STRG.9622.1.p3;STRG.18032.2.p1;STRG.16612.2.p1;STRG.6035.1.p1;STRG.8778.2.p1;STRG.11261.3.p1;STRG.11713.1.p1;STRG.6188.2.p1;STRG.5845.2.p1;STRG.128.1.p2;STRG.16612.1.p1;STRG.8778.1.p1;STRG.1563.1.p1;STRG.16316.1.p1…			DeepNovo	5 0 0 50 10 10 8 5	KCPLNAKQ
KCVGPSLVHR	44.18	1094.6	10	70	10	-5.2132	0.5634	-1.7	365.874	3	13.7658			8329	20240118_THJ_3.raw	1	STRG.3870.1.p1;STRG.16049.3.p1;STRG.16710.1.p1;STRG.7283.1.p1;STRG.5006.1.p1;STRG.222.1.p5;STRG.10793.2.p1;STRG.10793.1.p1;STRG.13639.12.p3;STRG.19221.1.p1;STRG.16459.2.p1;STRG.2032.21.p1;STRG.3371.1.p3;STRG.182.2.p1;STRG.6264.1.p1;STRG.9603.3.p1;STRG.16049.11.p1;STRG.3749.1.p1;STRG.17893.1.p1;STRG.1416.5.p1;STRG.7283.4.p1;STRG.9603.2.p1;STRG.7204.3.p1;STRG.11471.3.p1;STRG.4829.1.p1;STRG.9838.2.p…			DeepNovo	5 0 0 0 64 35 35 27 16 5	KCVGPSLVHR
KDADKE	25.01	704.334	6	100	6	1.4774	0.155	-3.5	353.173	2	10.6474			4789	20240118_THJ_3.raw	2	STRG.12975.1.p1;STRG.8936.4.p1;STRG.17825.1.p1;STRG.9790.3.p2;STRG.15972.2.p1;STRG.18878.3.p1;STRG.16412.2.p1;STRG.12975.2.p1;STRG.15603.1.p1;STRG.15972.6.p1;STRG.10142.2.p1;STRG.17030.1.p1;STRG.19031.1.p1;STRG.10142.1.p1;STRG.11492.1.p1;STRG.15972.1.p1;STRG.1658.1.p1;STRG.2304.1.p1;STRG.8936.3.p1;STRG.18878.2.p1;STRG.9428.1.p3;STRG.8936.2.p1;STRG.14112.1.p1;STRG.18878.1.p1;STRG.9790.1.p2;STRG.15…			DeepNovo	5 14 19 8 8 5	KDADKE
KDAM(+15.99)KE	18.18	736.342	6	66.7	6	1.8743	0.0822	9.3	369.182	2	14.3542			9000	20240118_THJ_3.raw	1	STRG.15945.3.p2;STRG.11028.1.p1;STRG.15945.4.p2;STRG.1447.2.p1;STRG.1447.3.p1;STRG.1447.1.p1;STRG.17949.1.p1;STRG.10167.1.p1;STRG.15945.1.p1;STRG.10167.2.p1;STRG.15741.1.p1;STRG.15945.2.p1;STRG.18303.1.p1;STRG.18413.1.p1	Oxidation (M)	M4:Oxidation (M):1001.00	DeepNovo	5 24 0 0 21 5	KDAM(+15.99)KE
KDDVVTERL	34.78	1073.57	9	11.1	9	-4.4253	0.6433	4.7	358.866	3	17.8923	4820	210000	12984	20240118_THJ_3.raw	1	STRG.18085.1.p1;STRG.11945.1.p1;STRG.15925.1.p1;STRG.15082.3.p1;STRG.11561.1.p1;STRG.12957.2.p1;STRG.1388.3.p1;STRG.18085.2.p1;STRG.6062.3.p1;STRG.4633.1.p1;STRG.15925.3.p1;STRG.12633.2.p1;STRG.15603.1.p1;STRG.6104.2.p1;STRG.15082.5.p1;STRG.6062.2.p1;STRG.11492.1.p1;STRG.1388.1.p1;STRG.10736.5.p1;STRG.11945.2.p1;STRG.15082.4.p1;STRG.15082.1.p1;STRG.11561.2.p1;STRG.4551.1.p1;STRG.10736.1.p1;STRG.1…			DeepNovo	4 0 0 0 0 1 1 1 1	KDDVVTERL
KDEDPVCELEK	17.6	1303.6	11	18.2	11	-4.4665	0.1453	0.7	652.806	2	26.7446	637000	2210000	21536	20240118_THJ_3.raw	1	STRG.15451.2.p1;STRG.13025.1.p1;STRG.5615.1.p1;STRG.1571.3.p1;STRG.1571.8.p1;STRG.7416.2.p1;STRG.1571.7.p1;STRG.18579.2.p1;STRG.16460.1.p1;STRG.4027.1.p1;STRG.15358.2.p1;STRG.1571.10.p1;STRG.15451.1.p1;STRG.13219.1.p1;STRG.16945.1.p3;STRG.15358.1.p1;STRG.8931.1.p1;STRG.17754.2.p1;STRG.15451.3.p1;STRG.1384.9.p1;STRG.2667.1.p1;STRG.6217.3.p1;STRG.1571.4.p1;STRG.6217.2.p1;STRG.15358.3.p1;STRG.16460.…			DeepNovo	3 2 0 0 0 0 0 0 0 0 0	KDEDPVCELEK
KDEMPPPPP	46.38	1006.48	9	33.3	9	-1.5965	0.1426	-3.9	504.245	2	23.9626			19219	20240118_THJ_3.raw	1	STRG.15056.3.p1;STRG.6073.2.p1;STRG.3824.3.p1;STRG.12361.2.p1;STRG.11569.2.p1;STRG.10472.1.p1;STRG.7530.1.p3;STRG.16912.4.p1;STRG.19191.1.p1;STRG.9548.1.p1;STRG.8228.1.p1;STRG.14171.1.p1;STRG.5350.3.p1;STRG.17007.1.p1;STRG.19065.2.p1;STRG.16847.1.p1;STRG.1412.1.p1;STRG.12620.2.p1;STRG.17835.4.p1;STRG.6426.5.p1;STRG.11661.3.p1;STRG.818.1.p1;STRG.16848.2.p1;STRG.18452.6.p1;STRG.5843.2.p1;STRG.6842.…			DeepNovo	5 6 0 0 0 0 11 0 0	KDEMPPPPP
KDFESR	29.35	780.377	6	66.7	6	0.9525	0.0747	2.8	391.197	2	10.6287			4772	20240118_THJ_3.raw	1	STRG.8729.1.p1;STRG.4742.1.p1;STRG.2899.2.p1;STRG.6608.1.p1;STRG.5612.1.p1;STRG.16390.2.p1;STRG.16251.1.p1;STRG.5809.1.p1;STRG.2899.1.p1;STRG.2349.1.p1;STRG.8803.1.p1;STRG.5809.2.p1;STRG.16390.1.p1;STRG.16247.1.p1			DeepNovo	5 53 53 9 1 1	KDFESR
KDFLLRGKE	36.36	1104.63	9	55.6	9	-3.5151	0.2705	2	369.218	3	12.994			7432	20240118_THJ_3.raw	1	STRG.1962.3.p1;STRG.11927.2.p1;STRG.2443.1.p1;STRG.1078.2.p2;STRG.17259.3.p1;STRG.1962.1.p1;STRG.8780.3.p1;STRG.17746.1.p1;STRG.8780.4.p1;STRG.7292.1.p1;STRG.8634.1.p1;STRG.9055.1.p1;STRG.284.1.p6;STRG.14453.1.p1;STRG.12577.2.p1;STRG.9762.1.p1;STRG.18700.3.p1;STRG.18554.4.p1;STRG.9070.4.p1;STRG.11927.1.p1;STRG.16344.1.p1;STRG.16761.3.p1;STRG.494.3.p1;STRG.10755.5.p2;STRG.494.1.p1;STRG.17238.1.p1;…			DeepNovo	5 10 10 0 0 0 0 15 5	KDFLLRGKE
KDHAGVFDKE	54.25	1144.55	10	60	10	0.6713	0.4854	-6.3	382.522	3	12.3723	7190	85400	6720	20240118_THJ_3.raw	1	STRG.11627.3.p1;STRG.11628.6.p2;STRG.11628.8.p1;STRG.1370.1.p1;STRG.11628.11.p2;STRG.4959.2.p1;STRG.7207.1.p1;STRG.4959.3.p1;STRG.4959.1.p1;STRG.11141.1.p1;STRG.7707.4.p1;STRG.14509.1.p1;STRG.5351.2.p1;STRG.15748.1.p1;STRG.11628.7.p1;STRG.11141.2.p1;STRG.11628.9.p1;STRG.11627.1.p1;STRG.11628.12.p2;STRG.10598.2.p1;STRG.10598.4.p1;STRG.11628.2.p2;STRG.5351.1.p1;STRG.4959.5.p1;STRG.14922.2.p1;STRG.1…			DeepNovo	5 20 0 0 0 0 18 18 15 5	KDHAGVFDKE
KDM(+15.99)MTLDNKL	48.72	1223.59	10	80	10	2.2769	0.3585	1.2	408.871	3	30.0359			24584	20240118_THJ_3.raw	1	STRG.13700.1.p1;STRG.1351.1.p1;STRG.17961.1.p1;STRG.7661.1.p1;STRG.15276.1.p1;STRG.12021.1.p1;STRG.11653.2.p1;STRG.14964.1.p1;STRG.9531.1.p1;STRG.10299.1.p1;STRG.15951.2.p1;STRG.12338.1.p1;STRG.14964.4.p1;STRG.11653.1.p1;STRG.14964.3.p1;STRG.7693.2.p1;STRG.11384.1.p1;STRG.10299.2.p1;STRG.7693.1.p1;STRG.14257.1.p1;STRG.6704.5.p1;STRG.932.1.p1;STRG.4035.1.p1;STRG.12338.3.p1;STRG.8046.3.p1;STRG.6509…	Oxidation (M)	M3:Oxidation (M):0.00	DeepNovo	5 8 0 0 53 29 21 11 7 5	KDM(+15.99)MTLDNKL
KDRPAFDKE	37.8	1104.56	9	66.7	9	3.5014	0.2883	8.1	369.196	3	13.5869			8119	20240118_THJ_3.raw	1	STRG.6743.3.p1;STRG.16561.2.p1;STRG.1482.1.p1;STRG.17917.4.p1;STRG.12584.1.p2;STRG.17726.2.p1;STRG.16422.2.p4;STRG.7424.1.p1;STRG.14912.1.p1;STRG.6091.5.p1;STRG.16571.1.p1;STRG.16644.1.p1;STRG.6743.2.p1;STRG.17726.1.p1;STRG.14912.2.p1;STRG.5327.1.p1;STRG.6091.3.p1;STRG.16422.1.p4;STRG.14912.3.p1;STRG.11356.1.p1;STRG.16571.3.p1;STRG.19321.1.p1;STRG.17917.1.p1;STRG.17917.2.p1;STRG.16802.1.p1;STRG.1…			DeepNovo	5 5 0 0 0 8 8 6 5	KDRPAFDKE
KDSGTPGRGTK	32.74	1102.57	11	54.5	11	0.0008	0.278	1.6	368.532	3	9.3384			3217	20240118_THJ_3.raw	1	STRG.15990.1.p1;STRG.10035.2.p1;STRG.16841.4.p1;STRG.10035.9.p1;STRG.45.16.p1;STRG.18913.1.p1;STRG.15085.13.p1;STRG.4682.1.p1;STRG.3733.4.p1;STRG.6422.7.p1;STRG.13968.3.p5;STRG.9991.1.p1;STRG.16841.8.p1;STRG.9269.3.p1;STRG.3730.3.p1;STRG.6422.6.p1;STRG.13396.2.p1;STRG.6701.1.p1;STRG.13321.2.p2;STRG.16106.7.p1;STRG.14216.1.p1;STRG.6426.5.p1;STRG.9991.5.p1;STRG.16226.1.p1;STRG.10582.1.p1;STRG.15085…			DeepNovo	5 7 0 0 6 0 0 0 4 4 5	KDSGTPGRGTK
KDSPHASL	39.57	853.429	8	75	8	4.7175	0.3915	1.6	427.723	2	17.0877			12081	20240118_THJ_3.raw	2	STRG.15648.1.p1;STRG.11439.7.p1;STRG.11439.5.p1;STRG.14669.2.p1;STRG.16062.10.p1;STRG.14069.2.p1;STRG.16062.5.p1;STRG.5833.6.p1;STRG.15129.1.p2;STRG.6083.1.p1;STRG.11439.2.p1;STRG.15129.2.p2;STRG.14669.1.p1;STRG.9334.2.p1;STRG.1636.1.p1;STRG.14669.5.p1;STRG.15069.1.p1;STRG.14272.1.p1;STRG.6083.2.p1;STRG.18433.1.p4;STRG.11439.6.p1;STRG.8655.5.p7;STRG.2388.2.p1;STRG.14069.1.p1;STRG.2439.1.p1;STRG.1…			DeepNovo	5 14 0 0 28 31 58 5	KDSPHASL
KDSYVGDEAQSKRG	37.03	1538.73	14	21.4	14	-1.8325	0.5797	2.8	513.92	3	9.4711	24600	219000	3367	20240118_THJ_3.raw	1	STRG.16049.8.p1;STRG.7283.4.p2;STRG.16049.2.p1;STRG.7283.6.p1;STRG.7283.8.p2;STRG.16049.3.p1;STRG.7283.1.p1;STRG.16049.4.p3;STRG.7283.7.p1;STRG.9838.2.p1;STRG.16049.1.p1;STRG.9838.1.p1;STRG.16049.9.p1;STRG.16049.6.p1;STRG.7283.2.p1;STRG.16049.7.p1;STRG.7283.3.p1;STRG.7283.5.p1;STRG.16049.11.p1;STRG.16049.5.p3			DB Search	5 0 0 0 0 0 0 0 3 5 0 0 0 0	KDSYVGDEAQSKRG
KDTAM(+15.99)PPHHL	47.56	1161.56	10	40	10	1.3893	0.6021	-0.6	388.194	3	11.8658	55900	532000	6180	20240118_THJ_3.raw	2	STRG.10592.1.p1;STRG.6500.2.p1;STRG.836.1.p1;STRG.17040.2.p1;STRG.6500.3.p1;STRG.587.2.p2;STRG.18633.2.p1;STRG.18021.1.p4;STRG.18670.2.p1;STRG.19122.1.p1;STRG.7362.1.p1;STRG.459.3.p1;STRG.6500.5.p1;STRG.19122.2.p1;STRG.6500.1.p1;STRG.587.1.p2;STRG.8247.1.p1;STRG.9879.1.p1;STRG.2037.2.p1;STRG.6500.4.p1;STRG.8731.1.p1;STRG.459.2.p1;STRG.4372.1.p1;STRG.17040.1.p1;STRG.2037.1.p1	Oxidation (M)	M5:Oxidation (M):1001.00	DeepNovo	4 0 0 0 0 11 6 6 0 0	KDTAM(+15.99)PPHHL
KDVKLKTVEESR	55.19	1430.81	12	41.7	12	0.0238	0.3168	7.9	358.712	4	11.367	166000	980000	5801	20240118_THJ_3.raw	2	STRG.6933.1.p1;STRG.17722.2.p1;STRG.17186.2.p1;STRG.13881.1.p1;STRG.10483.3.p1;STRG.12905.1.p1;STRG.5702.1.p1;STRG.14968.1.p1;STRG.10439.1.p1;STRG.16723.9.p1;STRG.10439.2.p1;STRG.4130.1.p1;STRG.14368.2.p1;STRG.12570.1.p1;STRG.14707.1.p1;STRG.19399.3.p1;STRG.12395.1.p1;STRG.8303.2.p1;STRG.10439.3.p1;STRG.3577.3.p1;STRG.7912.1.p3;STRG.13881.4.p1;STRG.10996.2.p1;STRG.12679.1.p1;STRG.1863.1.p1;STRG.1…			DeepNovo	5 0 0 4 0 0 3 3 4 0 0 1	KDVKLKTVEESR
KEAGLKTSCHTL	53.34	1286.67	12	75	12	-2.1027	0.1768	-1.1	429.895	3	10.1241	40400	279000	4191	20240118_THJ_3.raw	1	STRG.11251.1.p1;STRG.6933.1.p1;STRG.13881.1.p1;STRG.17233.4.p1;STRG.10208.1.p1;STRG.17233.2.p1;STRG.19427.1.p1;STRG.9568.1.p1;STRG.9198.1.p1;STRG.1821.2.p1;STRG.7172.1.p1;STRG.17933.4.p2;STRG.18548.1.p1;STRG.4096.1.p1;STRG.16037.1.p1;STRG.17588.1.p4;STRG.16775.3.p1;STRG.9981.4.p2;STRG.11048.1.p1;STRG.11075.1.p1;STRG.13881.4.p1;STRG.416.1.p1;STRG.11044.6.p1;STRG.9153.1.p1;STRG.12875.1.p1;STRG.2522…			DeepNovo	5 12 6 6 9 35 34 0 0 0 14 5	KEAGLKTSCHTL
KEDLEM(+15.99)VPQ	64.14	1103.52	9	55.6	9	-4.7278	0.7934	5.2	552.769	2	21.8182	236000	2130000	17264	20240118_THJ_3.raw	2	STRG.16394.1.p1;STRG.2824.1.p1;STRG.11945.1.p1;STRG.11112.3.p1;STRG.16556.1.p1;STRG.10059.1.p1;STRG.13792.2.p1;STRG.5166.1.p1;STRG.13444.2.p1;STRG.2672.1.p1;STRG.13792.1.p1;STRG.229.5.p1;STRG.9325.2.p3;STRG.864.1.p1;STRG.11112.1.p1;STRG.10378.1.p1;STRG.12709.4.p1;STRG.11945.2.p1;STRG.11625.1.p1;STRG.10690.1.p1;STRG.749.1.p1;STRG.6410.1.p1;STRG.15546.1.p1;STRG.16075.1.p1;STRG.17480.1.p1;STRG.3541.…	Oxidation (M)	M6:Oxidation (M):1001.00	DeepNovo	1 0 10 10 0 0 9 2 2	KEDLEM(+15.99)VPQ
KEQIKTL	26.95	858.518	7	100	7	-2.1912	0.601	1.3	430.267	2	10.1632	248000	1930000	4191	20240118_THJ_3.raw	1	STRG.4375.1.p4;STRG.11549.5.p1;STRG.11549.2.p2;STRG.11549.1.p1;STRG.11549.9.p1;STRG.11549.6.p1;STRG.11549.3.p2;STRG.11549.4.p1;STRG.8333.1.p1;STRG.3039.1.p2;STRG.11549.10.p1;STRG.4375.2.p4			DB Search	5 12 9 9 35 34 5	KEQIKTL
KESLPAEQDVEK	52.57	1371.69	12	75	12	-8.407	0.5849	0.5	458.237	3	9.0545			2868	20240118_THJ_3.raw	1	STRG.13700.1.p1;STRG.6218.1.p1;STRG.12746.2.p1;STRG.7551.1.p1;STRG.3706.1.p1;STRG.8654.2.p1;STRG.7530.1.p3;STRG.14876.1.p1;STRG.8619.2.p1;STRG.13258.1.p1;STRG.2392.1.p1;STRG.12395.1.p1;STRG.2885.1.p1;STRG.5283.6.p1;STRG.15186.1.p1;STRG.16716.3.p1;STRG.727.1.p1;STRG.5210.1.p1;STRG.2659.5.p1;STRG.5539.1.p1;STRG.18918.1.p1;STRG.15605.3.p1;STRG.16821.4.p1;STRG.13747.1.p1;STRG.12683.1.p1;STRG.9949.1.p…			DeepNovo	5 5 0 0 0 16 14 10 10 6 6 5	KESLPAEQDVEK
KETAAAKFE	51.62	993.513	9	100	9	-1.2767	0.5336	0.9	497.764	2	10.1252	208000	1530000	4190	20240118_THJ_3.raw	1	STRG.12130.6.p1;STRG.13319.2.p5;STRG.12565.1.p1;STRG.4410.1.p2;STRG.12565.2.p1;STRG.3773.1.p1;STRG.5970.6.p1;STRG.12130.2.p1;STRG.10157.1.p1;STRG.5970.1.p1;STRG.14443.1.p1;STRG.2612.3.p1;STRG.19424.3.p1;STRG.18114.2.p1;STRG.19424.2.p1;STRG.2536.2.p1;STRG.16918.3.p1;STRG.13621.1.p1;STRG.7232.2.p1;STRG.6188.2.p1;STRG.5970.8.p1;STRG.10774.1.p1;STRG.12611.1.p1;STRG.5970.5.p1;STRG.15453.2.p1;STRG.1655…			DeepNovo	5 15 6 6 5 4 12 12 5	KETAAAKFE
KETLEQEKQAGES	75.26	1475.71	13	100	13	-1.9133	0.597	2.2	492.912	3	9.4299	520000	4470000	3332	20240118_THJ_3.raw	1	STRG.13700.1.p1;STRG.7490.4.p1;STRG.890.1.p1;STRG.16357.1.p1;STRG.9509.1.p1;STRG.2058.1.p1;STRG.10098.1.p1;STRG.10299.1.p1;STRG.3769.1.p1;STRG.10085.1.p1;STRG.5727.1.p1;STRG.16049.11.p1;STRG.1908.1.p1;STRG.16716.3.p1;STRG.890.2.p1;STRG.12620.2.p1;STRG.7973.1.p1;STRG.10024.2.p1;STRG.17647.1.p1;STRG.11059.1.p1;STRG.7024.1.p1;STRG.14294.1.p1;STRG.12793.1.p1;STRG.17425.4.p1;STRG.17254.3.p1;STRG.5215.…			DeepNovo	5 31 20 20 78 30 30 35 35 40 40 69 5	KETLEQEKQAGES
KFAFPKKQN	51.88	1106.62	9	88.9	9	0.6572	0.4467	7	369.884	3	12.3761	355000	1340000	6258	20240118_THJ_3.raw	1	STRG.2240.1.p1;STRG.18323.2.p4;STRG.18639.1.p1;STRG.17448.4.p1;STRG.18323.4.p3;STRG.19281.3.p1;STRG.4715.1.p1;STRG.19281.2.p1;STRG.3170.1.p1;STRG.7470.1.p1;STRG.1425.3.p1;STRG.7470.3.p2;STRG.7470.4.p1;STRG.3316.1.p1;STRG.7470.6.p1;STRG.7470.5.p1;STRG.19104.2.p2;STRG.17448.6.p1;STRG.13728.1.p1;STRG.19273.1.p1;STRG.5871.1.p1;STRG.3604.1.p1;STRG.13728.3.p1;STRG.19272.1.p1;STRG.19099.13.p1;STRG.4552.…			DeepNovo	5 0 5 27 7 7 4 3 3	KFAFPKKQN
KFEGFDKK	23.13	997.523	8	75	8	12.8831	0.2723	-6.7	499.766	2	24.5115			19731	20240118_THJ_3.raw	1	STRG.1014.1.p1;STRG.17815.1.p1;STRG.8856.1.p1;STRG.18427.8.p1;STRG.13892.1.p1;STRG.6488.2.p1;STRG.18427.7.p1;STRG.17815.3.p1;STRG.12613.1.p1;STRG.18427.2.p1;STRG.13892.2.p1;STRG.5066.2.p1;STRG.5066.1.p1			DeepNovo	5 4 0 0 5 10 23 5	KFEGFDKK
KFIDTTSKF	54.43	1085.58	9	100	9	0.0134	0.6472	0	543.795	2	27.8454	6120000	39500000	22915	20240118_THJ_3.raw	2	STRG.18742.3.p1;STRG.13162.1.p1;STRG.18742.2.p1;STRG.18742.1.p1			DB Search	5 37 14 11 3 3 6 7 5	KFIDTTSKF
KFSDDYE	33.92	902.366	7	71.4	7	-2.7427	0.0497	-2.4	452.189	2	18.8755	1230000	3750000	13482	20240118_THJ_3.raw	5	STRG.8927.1.p1;STRG.5415.1.p1;STRG.7204.1.p1;STRG.7930.1.p1;STRG.10882.1.p1;STRG.7204.5.p1;STRG.7204.6.p1;STRG.3395.1.p1;STRG.3301.1.p1;STRG.4437.2.p1;STRG.9248.5.p1;STRG.13631.1.p1;STRG.9248.3.p1;STRG.7913.1.p1;STRG.17988.1.p1;STRG.7204.4.p1;STRG.4437.1.p1;STRG.3395.3.p1;STRG.18179.1.p1;STRG.3395.2.p1;STRG.7204.3.p1;STRG.9248.4.p1;STRG.9248.2.p1;STRG.9248.1.p1;STRG.9512.1.p1;STRG.620.1.p1;STRG.8…			DeepNovo	5 4 14 0 0 17 5	KFSDDYE
KGDDLPGK	30.8	828.434	8	62.5	8	10.0428	0.6766	-2	415.224	2	19.5958			14869	20240118_THJ_3.raw	1	STRG.16470.5.p3;STRG.16181.3.p1;STRG.8779.2.p1;STRG.5659.1.p1;STRG.278.2.p1;STRG.12620.5.p1;STRG.278.3.p1;STRG.10515.2.p1;STRG.490.3.p1;STRG.17942.1.p1;STRG.18019.1.p1;STRG.3668.2.p1;STRG.16470.4.p2;STRG.12834.2.p1;STRG.12620.7.p1;STRG.7343.1.p1;STRG.13997.2.p3;STRG.12620.1.p1;STRG.961.1.p1;STRG.3965.2.p1;STRG.12620.2.p1;STRG.8779.3.p1;STRG.15160.1.p1;STRG.17942.9.p3;STRG.13931.2.p1;STRG.12496.1.…			DeepNovo	2 1 0 0 3 6 2 2	KGDDLPGK
KGDETLNYK	56.6	1066.53	9	66.7	9	1.1469	0.686	0.8	356.517	3	13.2763	174000	891000	7758	20240118_THJ_3.raw	2	STRG.9763.1.p1;STRG.4942.1.p1;STRG.17917.4.p1;STRG.17646.3.p1;STRG.5866.1.p1;STRG.12914.1.p1;STRG.9117.1.p1;STRG.636.1.p1;STRG.16519.2.p1;STRG.16519.4.p1;STRG.11534.1.p1;STRG.5866.2.p1;STRG.17724.2.p1;STRG.16519.3.p1;STRG.17917.1.p1;STRG.12773.1.p1;STRG.17917.2.p1;STRG.18636.2.p1;STRG.12317.1.p1;STRG.17724.3.p1;STRG.6425.1.p1;STRG.17949.1.p1;STRG.16533.1.p1;STRG.6425.2.p1;STRG.17724.1.p1;STRG.165…			DeepNovo	5 2 0 0 0 3 5 3 3	KGDETLNYK
KGDTELNYKNTEPVLD	98.85	1834.89	16	75	16	1.5238	0.6536	-1.2	918.454	2	35.0913	10000000	67800000	27647	20240118_THJ_3.raw	5	STRG.14088.2.p3;STRG.5311.2.p1;STRG.17040.2.p1;STRG.13161.1.p1;STRG.15471.4.p1;STRG.10077.1.p1;STRG.15471.5.p1;STRG.11232.1.p1;STRG.4437.2.p1;STRG.5701.2.p1;STRG.9169.4.p3;STRG.8392.1.p1;STRG.4467.1.p1;STRG.5271.1.p3;STRG.4437.1.p1;STRG.17642.3.p1;STRG.6012.2.p1;STRG.11075.1.p1;STRG.8880.1.p1;STRG.16947.2.p1;STRG.8781.1.p1;STRG.5311.1.p1;STRG.10261.1.p1;STRG.15471.7.p1;STRG.16627.1.p1;STRG.12766.…			DeepNovo	5 0 0 7 9 12 7 7 9 8 8 11 11 11 0 0	KGDTELNYKNTEPVLD
KGFAYK	16.97	712.391	6	66.7	6	2.56	0.2371	-4.5	357.201	2	13.2839			7768	20240118_THJ_3.raw	1	STRG.12648.3.p1;STRG.12648.5.p1;STRG.8129.4.p1;STRG.12648.6.p1;STRG.12648.1.p1;STRG.12648.7.p2			DeepNovo	5 9 0 0 9 5	KGFAYK
KGFCKVSKKE	43.59	1152.63	10	70	10	0.0047	0.6071	-9.7	385.214	3	9.1747			3014	20240118_THJ_3.raw	1	STRG.16259.1.p1;STRG.2265.4.p1;STRG.10148.2.p1;STRG.217.5.p1;STRG.5409.1.p1;STRG.8950.1.p1;STRG.8374.1.p1;STRG.18072.5.p2;STRG.2265.3.p1;STRG.5970.1.p1;STRG.6866.1.p1;STRG.217.2.p1;STRG.16833.2.p1;STRG.9361.5.p1;STRG.7907.1.p1;STRG.5970.8.p1;STRG.17773.2.p1;STRG.4614.3.p1;STRG.12820.1.p1;STRG.2417.1.p1;STRG.15680.3.p1;STRG.2158.2.p1;STRG.6233.1.p1;STRG.8940.1.p1;STRG.15471.7.p1;STRG.15680.1.p1;ST…			DeepNovo	5 0 0 0 14 20 4 4 3 3	KGFCKVSKKE
KGFDSGHTKTT	48.51	1177.57	11	45.5	11	-0.0644	0.1984	-2.4	393.531	3	9.5611	23800	387000	3532	20240118_THJ_3.raw	2	STRG.13766.1.p1;STRG.11549.3.p1;STRG.17722.2.p1;STRG.11549.5.p1;STRG.18990.1.p1;STRG.514.4.p1;STRG.514.3.p1;STRG.9613.1.p1;STRG.16074.1.p1;STRG.11549.2.p1;STRG.10222.1.p1;STRG.10222.2.p1;STRG.10142.2.p1;STRG.13221.5.p1;STRG.6845.1.p1;STRG.17722.1.p1;STRG.10142.1.p1;STRG.19312.1.p4;STRG.6509.1.p1;STRG.16074.4.p1;STRG.4363.1.p2;STRG.1465.1.p3;STRG.11549.1.p1;STRG.4035.1.p1;STRG.15124.1.p1;STRG.1607…			DeepNovo	5 10 0 0 0 0 15 15 0 0 5	KGFDSGHTKTT
KGGGI	17.05	430.254	5	20	5	16.2746	0.1491	-8	431.258	1	29.4019	500000	1560000	23634	20240118_THJ_3.raw	1	STRG.12144.2.p1;STRG.15189.1.p1;STRG.3243.1.p1;STRG.6648.2.p1;STRG.6648.1.p1;STRG.15189.2.p1			DB Search	1 0 0 0 4	KGGGI
KGGGL	17.05	430.254	5	20	5	9.0618	0.1289	-8	431.258	1	29.4019	500000	1560000	23634	20240118_THJ_3.raw	1	STRG.3849.3.p1;STRG.9459.1.p1;STRG.15498.2.p1;STRG.3849.4.p1;STRG.17906.1.p1;STRG.3849.1.p1;STRG.3849.5.p1;STRG.15232.1.p1;STRG.15498.1.p1;STRG.17262.3.p2;STRG.15310.1.p1			DB Search	1 0 0 0 4	KGGGL
KGNTELNYK	47.31	1065.55	9	77.8	9	-1.3468	0.6625	0.9	356.189	3	9.8558	182000	2920000	3855	20240118_THJ_3.raw	2	STRG.15471.2.p1;STRG.10592.1.p1;STRG.11232.2.p1;STRG.5453.1.p1;STRG.5334.1.p1;STRG.14053.1.p1;STRG.15471.4.p1;STRG.12722.1.p1;STRG.15471.5.p1;STRG.11232.1.p1;STRG.1736.1.p1;STRG.7366.1.p1;STRG.1736.2.p1;STRG.15471.3.p1;STRG.5334.1.p2;STRG.15471.6.p1;STRG.9155.1.p1;STRG.16987.1.p1;STRG.6525.1.p1;STRG.8880.1.p1;STRG.18655.1.p1;STRG.7366.2.p1;STRG.193.1.p1;STRG.15471.10.p1;STRG.15471.1.p1;STRG.7051.…			DeepNovo	5 1 0 2 2 5 8 3 3	KGNTELNYK
KGNWPK	18.04	728.397	6	66.7	6	-0.9685	0.4609	6.9	365.208	2	8.7966			2567	20240118_THJ_3.raw	1	STRG.7406.14.p2			DeepNovo	5 9 0 0 14 5	KGNWPK
KGPGTANQGK	37.35	956.504	10	60	10	-1.2238	0.3259	0.5	479.26	2	9.0892	20400	322000	2916	20240118_THJ_3.raw	1	STRG.10820.1.p1;STRG.17899.1.p1;STRG.12098.1.p1;STRG.244.4.p2;STRG.1154.3.p2;STRG.14904.4.p1;STRG.15777.3.p1;STRG.13287.1.p3;STRG.3768.1.p1;STRG.244.2.p1;STRG.17714.3.p1;STRG.14039.2.p2;STRG.15384.1.p1;STRG.14039.10.p1;STRG.18672.5.p1;STRG.8781.1.p1;STRG.18984.3.p1;STRG.10239.1.p1;STRG.17815.2.p1;STRG.5304.1.p1;STRG.14904.3.p1;STRG.244.5.p1;STRG.10807.2.p1;STRG.15777.2.p1;STRG.16446.2.p5;STRG.151…			DeepNovo	5 0 21 15 15 8 0 0 0 2	KGPGTANQGK
KGPKGSGLSVPR	50.82	1181.69	12	75	12	-3.4227	0.0589	-9.2	394.9	3	9.0883	50500	549000	2890	20240118_THJ_3.raw	1	STRG.6830.3.p1;STRG.3862.1.p7;STRG.1676.1.p1;STRG.17024.2.p3;STRG.11751.2.p1;STRG.14042.3.p1;STRG.3862.5.p9;STRG.11205.2.p2;STRG.4136.1.p6;STRG.3375.3.p1;STRG.14042.1.p1;STRG.14735.1.p1;STRG.3759.2.p1;STRG.17647.3.p1;STRG.18716.1.p6;STRG.16923.10.p3;STRG.11205.3.p2;STRG.65.1.p1;STRG.11893.1.p1;STRG.17647.1.p1;STRG.13483.1.p1;STRG.3375.1.p1;STRG.3294.1.p3;STRG.7075.1.p1;STRG.10164.2.p1;STRG.3781.1…			DeepNovo	5 2 2 4 0 5 5 0 26 0 6 5	KGPKGSGLSVPR
KGPVPYY	26.82	822.428	7	14.3	7	-10.6595	0.0192	7.8	412.224	2	17.5817			12645	20240118_THJ_3.raw	1	STRG.17190.2.p1;STRG.12225.1.p1;STRG.6073.2.p1;STRG.16749.2.p1;STRG.13446.2.p1;STRG.5061.1.p1;STRG.15543.1.p1;STRG.17190.4.p2;STRG.17179.1.p1;STRG.18052.1.p1;STRG.15543.3.p1;STRG.14949.1.p1;STRG.14640.1.p3;STRG.16918.2.p1;STRG.15543.2.p1;STRG.17190.5.p1;STRG.15543.4.p1;STRG.16918.3.p1;STRG.17190.3.p1;STRG.6440.2.p1;STRG.16918.4.p1;STRG.16918.7.p1;STRG.10226.3.p5;STRG.13446.3.p1;STRG.6073.3.p1;STR…			DeepNovo	5 0 0 0 0 0 0	KGPVPYY
KGVGFTGHEVD	56.21	1144.55	11	45.5	11	1.884	0.1131	1.5	573.284	2	22.2241	358000	1310000	17745	20240118_THJ_3.raw	1	STRG.4441.1.p1;STRG.9330.1.p1;STRG.18983.1.p1;STRG.5705.2.p1;STRG.15695.2.p1;STRG.86.1.p1;STRG.4441.4.p1;STRG.18467.2.p1;STRG.1229.1.p1;STRG.15695.1.p1;STRG.17679.1.p1;STRG.5705.5.p1;STRG.86.2.p1;STRG.5705.6.p1;STRG.5705.7.p1;STRG.11252.2.p1;STRG.1241.1.p1;STRG.5605.1.p1;STRG.1176.1.p1;STRG.14867.3.p3;STRG.16378.2.p2;STRG.15695.3.p1;STRG.5562.1.p1;STRG.4441.3.p1;STRG.5705.3.p1;STRG.14352.1.p1;STR…			DeepNovo	5 9 0 0 0 0 0 0 10 10 5	KGVGFTGHEVD
KHKPPPHHL	33.11	1089.62	9	55.6	9	1.1685	0.605	8.4	364.217	3	10.4283			4551	20240118_THJ_3.raw	1	STRG.15063.6.p1;STRG.7176.2.p1;STRG.15063.4.p2;STRG.19077.1.p1;STRG.836.1.p1;STRG.673.1.p6;STRG.7046.1.p1;STRG.11269.2.p1;STRG.15941.2.p1;STRG.14443.1.p1;STRG.13789.2.p1;STRG.9071.1.p1;STRG.7176.3.p1;STRG.16833.2.p1;STRG.15063.7.p1;STRG.14235.1.p1;STRG.9229.4.p1;STRG.9229.2.p1;STRG.10793.1.p5;STRG.19077.2.p1;STRG.13789.4.p1;STRG.15013.1.p1;STRG.17819.1.p1;STRG.8031.2.p1;STRG.14209.1.p3;STRG.13789…			DeepNovo	5 0 0 11 46 29 29 1 1	KHKPPPHHL
KHLPVDAKFDKE	60.83	1425.76	12	75	12	-2.637	0.1991	2.7	476.262	3	12.2247	9220	161000	6490	20240118_THJ_3.raw	4	STRG.8554.3.p1;STRG.6170.4.p1;STRG.3483.3.p1;STRG.16076.8.p1;STRG.8554.10.p1;STRG.8580.1.p1;STRG.11010.1.p1;STRG.367.3.p1;STRG.9212.2.p1;STRG.17746.1.p1;STRG.6170.1.p1;STRG.6170.7.p1;STRG.13215.2.p1;STRG.5136.1.p1;STRG.7743.2.p1;STRG.9576.1.p1;STRG.10823.1.p1;STRG.10538.4.p1;STRG.12695.4.p1;STRG.16076.1.p1;STRG.10538.3.p1;STRG.18972.2.p1;STRG.3759.2.p1;STRG.5328.1.p1;STRG.16076.9.p2;STRG.367.2.p1…			DeepNovo	5 0 0 0 53 52 6 6 4 4 4 4	KHLPVDAKFDKE
KHLVVDAKFDKE	65.81	1427.78	12	75	12	-6.8403	0.2983	4.7	476.935	3	10.4585			4585	20240118_THJ_3.raw	1	STRG.13899.4.p1;STRG.9797.1.p1;STRG.6170.4.p1;STRG.5453.1.p1;STRG.1454.5.p1;STRG.8300.1.p1;STRG.11010.1.p1;STRG.6170.1.p1;STRG.13899.3.p1;STRG.6170.7.p1;STRG.9951.3.p1;STRG.7141.1.p1;STRG.8300.3.p1;STRG.4082.1.p1;STRG.9981.1.p1;STRG.12117.2.p1;STRG.12117.1.p1;STRG.13215.2.p1;STRG.5136.1.p1;STRG.9576.1.p1;STRG.15170.1.p1;STRG.18972.2.p1;STRG.3221.1.p1;STRG.5328.1.p1;STRG.15170.15.p1;STRG.3965.2.p1…			DeepNovo	5 0 0 0 58 57 10 10 4 3 3 5	KHLVVDAKFDKE
KKHPVDAVGFDKE	76.42	1468.77	13	61.5	13	5.5783	0.1779	5.1	490.599	3	18.7369			13938	20240118_THJ_3.raw	1	STRG.9991.3.p1;STRG.8568.1.p1;STRG.9181.5.p1;STRG.16463.1.p1;STRG.7962.3.p1;STRG.15217.2.p1;STRG.18869.1.p1;STRG.7962.6.p1;STRG.534.2.p1;STRG.127.1.p1;STRG.534.3.p1;STRG.7962.2.p1;STRG.9991.1.p1;STRG.9976.2.p2;STRG.18869.6.p1;STRG.15989.1.p1;STRG.6500.5.p1;STRG.16833.2.p1;STRG.9181.4.p1;STRG.15989.3.p1;STRG.10798.2.p1;STRG.127.3.p1;STRG.18869.5.p1;STRG.8004.1.p1;STRG.4165.2.p1;STRG.6500.4.p1;STRG…			DeepNovo	5 0 0 0 93 74 18 0 0 12 7 4 4	KKHPVDAVGFDKE
KKHVNR	19.78	780.472	6	83.3	6	1.5808	0.4318	-2.2	391.242	2	12.6796			7074	20240118_THJ_3.raw	1	STRG.13415.3.p1;STRG.13415.5.p1;STRG.13415.4.p1;STRG.5891.1.p1;STRG.13415.1.p1;STRG.13415.2.p1			DeepNovo	5 0 22 12 4 4	KKHVNR
KKVAVATPA	31.05	883.549	9	77.8	9	-2.2917	0.7129	1.1	442.782	2	9.355	381000	2980000	3240	20240118_THJ_3.raw	1	STRG.3338.1.p1			DB Search	5 3 2 2 4 9 9 0 0	KKVAVATPA
KLANQCTGFQ	32.33	1108.53	10	10	10	-2.4541	0.0566	7	555.278	2	19.1641			14402	20240118_THJ_3.raw	2	STRG.10940.1.p1			DB Search	5 0 0 0 0 0 0 0 0 0	KLANQCTGFQ
KLAVGNT	24.86	701.407	7	85.7	7	2.5392	0.5539	2	351.712	2	14.2582			8888	20240118_THJ_3.raw	1	STRG.9991.6.p1;STRG.12598.1.p1;STRG.15606.1.p5;STRG.4103.1.p1;STRG.289.2.p1;STRG.9890.1.p1;STRG.13895.1.p1;STRG.17964.3.p1;STRG.5796.1.p1;STRG.6062.3.p1;STRG.16353.1.p1;STRG.9991.1.p1;STRG.14947.1.p7;STRG.15606.2.p2;STRG.19021.1.p1;STRG.14656.2.p1;STRG.7732.2.p1;STRG.9576.1.p1;STRG.6104.2.p1;STRG.16857.2.p1;STRG.17964.2.p1;STRG.19021.2.p1;STRG.16857.1.p1;STRG.6062.2.p1;STRG.11900.1.p1;STRG.289.1.…			DeepNovo	5 30 20 11 10 0 3	KLAVGNT
KLAVPSQ	40.19	741.438	7	100	7	-9.5835	0.5166	1.3	371.727	2	10.4305	33700	1100000	4535	20240118_THJ_3.raw	2	STRG.5900.1.p1;STRG.5900.8.p1;STRG.2079.2.p2;STRG.8238.2.p1;STRG.3424.2.p1;STRG.14410.3.p1;STRG.15012.1.p1;STRG.10720.1.p1;STRG.14079.1.p1;STRG.6188.2.p1;STRG.4604.2.p1;STRG.3424.3.p3;STRG.10690.1.p1;STRG.6080.7.p5;STRG.9762.4.p1;STRG.2983.1.p1;STRG.8635.2.p1;STRG.533.1.p1;STRG.14410.2.p1;STRG.8210.1.p1;STRG.4604.3.p1;STRG.15142.1.p1;STRG.14995.3.p1;STRG.6080.4.p6;STRG.19100.1.p1;STRG.6080.1.p5;S…			DeepNovo	5 5 3 3 12 12 5	KLAVPSQ
KLAWAYNEALGK	52.79	1362.73	12	58.3	12	-18.1029	0.4566	0.8	455.251	3	17.4543			12502	20240118_THJ_3.raw	3	STRG.14028.3.p1;STRG.3400.1.p1;STRG.15606.1.p5;STRG.17038.3.p1;STRG.13544.3.p1;STRG.16622.1.p1;STRG.18059.3.p1;STRG.1161.1.p1;STRG.16874.1.p1;STRG.18166.2.p1;STRG.17836.2.p1;STRG.3930.1.p1;STRG.4481.1.p1;STRG.19201.1.p1;STRG.2146.1.p1;STRG.16874.2.p1;STRG.1161.2.p1;STRG.18870.1.p1;STRG.16030.2.p1;STRG.9919.1.p1;STRG.8107.1.p1;STRG.12709.4.p1;STRG.18166.3.p1;STRG.3658.1.p1;STRG.3265.2.p1;STRG.1783…			DeepNovo	5 6 1 1 0 10 4 4 7 7 0 0	KLAWAYNEALGK
KLKSPSGDDAPR	66.8	1269.67	12	58.3	12	1.5758	0.3953	3.2	424.231	3	12.4804			6848	20240118_THJ_3.raw	1	STRG.11614.1.p1;STRG.15990.1.p1;STRG.7283.4.p2;STRG.69.9.p1;STRG.10888.2.p1;STRG.14356.1.p1;STRG.8798.3.p1;STRG.6513.4.p1;STRG.14649.1.p1;STRG.2004.1.p1;STRG.7391.2.p1;STRG.2715.2.p1;STRG.9328.10.p1;STRG.333.2.p1;STRG.2290.2.p1;STRG.16049.11.p1;STRG.6188.2.p1;STRG.1399.2.p1;STRG.9070.4.p1;STRG.16576.1.p6;STRG.11661.3.p1;STRG.1529.2.p1;STRG.7283.8.p1;STRG.7052.1.p1;STRG.11396.2.p2;STRG.10487.1.p1;…			DeepNovo	3 1 0 0 0 0 7 7 13 3 2 2	KLKSPSGDDAPR
KLPKPFDKE	29.24	1100.62	9	55.6	9	-2.0343	0.2315	-7.5	367.879	3	13.2665			7748	20240118_THJ_3.raw	1	STRG.7645.1.p1;STRG.16557.3.p1;STRG.9604.4.p1;STRG.15371.3.p1;STRG.15371.2.p1;STRG.16930.3.p1;STRG.4872.3.p1;STRG.18757.1.p1;STRG.6256.1.p2;STRG.13061.3.p1;STRG.14192.1.p1;STRG.13061.1.p1;STRG.8619.2.p1;STRG.3770.1.p1;STRG.11401.1.p3;STRG.10470.5.p1;STRG.5931.3.p1;STRG.18857.1.p1;STRG.7634.1.p1;STRG.5289.1.p1;STRG.6187.1.p1;STRG.15371.1.p1;STRG.16557.1.p1;STRG.8940.1.p1;STRG.8551.1.p1;STRG.4872.4…			DeepNovo	5 0 0 0 0 51 44 42 5	KLPKPFDKE
KLSKLEM(+15.99)PK	21.94	1088.63	9	55.6	9	-0.7924	0.3748	4.8	363.885	3	9.0312	179000	1620000	3020	20240118_THJ_3.raw	1	STRG.5900.11.p1;STRG.17039.1.p2;STRG.8324.3.p1;STRG.8848.1.p1;STRG.8890.1.p1;STRG.8300.3.p1;STRG.17790.3.p1;STRG.16874.2.p1;STRG.3730.3.p1;STRG.3769.1.p1;STRG.18466.1.p1;STRG.1746.1.p1;STRG.17391.5.p1;STRG.2571.2.p1;STRG.10684.3.p1;STRG.8300.4.p1;STRG.10684.2.p1;STRG.7973.1.p1;STRG.12664.2.p2;STRG.3225.1.p1;STRG.16749.1.p1;STRG.4448.1.p1;STRG.4107.1.p1;STRG.14849.1.p1;STRG.13747.1.p1;STRG.13433.1…	Oxidation (M)	M7:Oxidation (M):1001.00	DeepNovo	5 0 0 28 8 8 0 0 3	KLSKLEM(+15.99)PK
KLSKNAGDDAPR	56.25	1270.66	12	58.3	12	2.0953	0.5432	7.3	424.565	3	12.5503	43400	267000	6981	20240118_THJ_3.raw	1	STRG.7283.4.p2;STRG.5344.1.p1;STRG.11042.1.p1;STRG.16049.4.p3;STRG.13314.1.p1;STRG.18757.1.p1;STRG.8264.1.p1;STRG.329.6.p2;STRG.12910.2.p1;STRG.17716.1.p1;STRG.18537.1.p1;STRG.2535.2.p1;STRG.3555.3.p2;STRG.10954.5.p1;STRG.16049.11.p1;STRG.4645.1.p1;STRG.3555.5.p2;STRG.6525.1.p1;STRG.8615.6.p1;STRG.9990.2.p1;STRG.16731.2.p1;STRG.2535.3.p1;STRG.13039.1.p1;STRG.1510.2.p1;STRG.7283.8.p1;STRG.5911.1.p…			DeepNovo	5 2 0 0 0 44 4 4 10 4 0 0	KLSKNAGDDAPR
KLTEESRLDN	59.09	1203.61	10	60	10	12.3552	0.5301	-3.9	602.81	2	25.0666			20267	20240118_THJ_3.raw	1	STRG.17311.4.p1;STRG.18893.2.p1;STRG.6933.1.p1;STRG.14615.2.p2;STRG.3487.1.p1;STRG.3487.4.p1;STRG.15471.4.p1;STRG.13640.2.p1;STRG.15471.5.p1;STRG.15375.1.p1;STRG.17959.1.p1;STRG.15941.2.p1;STRG.8152.3.p1;STRG.16493.1.p1;STRG.5385.1.p1;STRG.229.5.p1;STRG.1545.1.p1;STRG.1356.3.p1;STRG.18893.4.p2;STRG.11549.1.p1;STRG.16749.1.p1;STRG.19472.1.p1;STRG.2391.1.p1;STRG.18643.1.p1;STRG.12912.2.p1;STRG.1943…			DeepNovo	2 0 26 26 14 0 0 0 14 5	KLTEESRLDN
KLTLAGKTVETRD	53.07	1430.81	13	61.5	13	-7.3257	0.5862	7.9	358.712	4	11.367	166000	490000	6061	20240118_THJ_3.raw	1	STRG.8798.3.p1;STRG.16103.1.p1;STRG.10666.5.p1;STRG.7172.1.p1;STRG.7861.2.p1;STRG.4903.3.p1;STRG.541.1.p1;STRG.7824.1.p1;STRG.17933.4.p2;STRG.15463.2.p1;STRG.8619.2.p1;STRG.19399.3.p1;STRG.14232.3.p1;STRG.9445.2.p1;STRG.416.1.p1;STRG.15954.1.p4;STRG.18139.1.p1;STRG.1497.1.p1;STRG.7817.1.p1;STRG.1497.2.p1;STRG.7663.1.p1;STRG.3270.1.p1;STRG.14904.3.p1;STRG.17254.3.p1;STRG.11581.8.p1;STRG.19391.1.p2…			DeepNovo	5 6 2 1 0 0 9 24 19 19 2 0 0	KLTLAGKTVETRD
KLTVAAKTVEDTR	56.3	1430.81	13	61.5	13	-5.0517	0.223	7.9	358.712	4	11.367	166000	980000	6100	20240118_THJ_3.raw	2	STRG.17701.2.p1;STRG.3165.1.p1;STRG.13600.1.p1;STRG.18568.1.p1;STRG.12767.1.p1;STRG.2600.1.p1;STRG.14069.2.p3;STRG.7172.1.p1;STRG.6401.1.p1;STRG.17959.1.p1;STRG.5285.2.p1;STRG.9775.4.p1;STRG.11634.1.p1;STRG.2294.1.p1;STRG.5631.1.p1;STRG.573.2.p1;STRG.14069.1.p1;STRG.2600.2.p1;STRG.2600.3.p1;STRG.16847.1.p1;STRG.8510.2.p1;STRG.15453.2.p1;STRG.16106.7.p1;STRG.6190.5.p1;STRG.13748.1.p1;STRG.9993.4.p…			DeepNovo	5 5 3 0 0 0 6 21 15 15 3 1 1	KLTVAAKTVEDTR
KLVGVHSSN	57.86	939.514	9	55.6	9	0.9031	0.3737	1.5	470.765	2	11.0315	103000	952000	5138	20240118_THJ_3.raw	1	STRG.15990.1.p1;STRG.16073.4.p3;STRG.5333.2.p1;STRG.5097.2.p1;STRG.8964.1.p1;STRG.18921.1.p1;STRG.5097.1.p1;STRG.12560.2.p1;STRG.9787.1.p1;STRG.19433.4.p1;STRG.8964.2.p1;STRG.18676.1.p1;STRG.8178.1.p1;STRG.10004.1.p1;STRG.19433.6.p1;STRG.10004.2.p1;STRG.5333.1.p1;STRG.19433.5.p2;STRG.9021.1.p1;STRG.19433.2.p1;STRG.19433.3.p1;STRG.9787.2.p1;STRG.16037.1.p1;STRG.13417.1.p1;STRG.10004.3.p1;STRG.1607…			DeepNovo	5 15 18 0 0 0 0 6 5	KLVGVHSSN
KLVKPNV	17.4	796.517	7	57.1	7	-1.8793	0.4672	1.4	399.266	2	10.8321	60700	366000	4902	20240118_THJ_3.raw	1	STRG.4066.1.p1;STRG.11042.1.p1;STRG.2098.5.p1;STRG.1668.2.p1;STRG.14069.2.p1;STRG.13446.2.p1;STRG.2243.1.p1;STRG.2098.1.p1;STRG.2098.3.p1;STRG.1534.1.p1;STRG.7461.2.p3;STRG.7461.1.p3;STRG.18211.2.p1;STRG.3672.1.p1;STRG.15240.1.p1;STRG.12467.1.p1;STRG.9266.2.p1;STRG.13446.3.p1;STRG.10727.1.p1;STRG.14069.1.p1;STRG.3819.1.p1;STRG.12210.1.p1;STRG.11361.1.p1;STRG.7461.4.p3;STRG.1668.1.p1;STRG.9245.1.p…			DeepNovo	5 21 20 20 0 0 0	KLVKPNV
KM(+15.99)M(+15.99)LELADKR	36.97	1265.65	10	80	10	-1.9245	0.3769	5.2	422.892	3	10.4457			4571	20240118_THJ_3.raw	1	STRG.7041.2.p1;STRG.18881.3.p1;STRG.5311.2.p1;STRG.17185.2.p1;STRG.2557.3.p1;STRG.14649.1.p1;STRG.19341.1.p1;STRG.16323.2.p1;STRG.2302.1.p1;STRG.2302.2.p1;STRG.16323.3.p1;STRG.8656.3.p1;STRG.333.2.p1;STRG.10828.2.p1;STRG.6188.2.p1;STRG.7907.1.p1;STRG.9091.1.p1;STRG.2557.2.p1;STRG.18881.4.p1;STRG.6012.2.p1;STRG.15453.2.p1;STRG.896.1.p1;STRG.9324.2.p1;STRG.15772.2.p1;STRG.10898.1.p1;STRG.5311.1.p1;…	Oxidation (M); Oxidation (M)	M2:Oxidation (M):1001.00;M3:Oxidation (M):1001.00	DeepNovo	5 0 0 27 27 30 16 16 12 5	KM(+15.99)M(+15.99)LELADKR
KM(+15.99)NDGLKN	24.76	934.454	8	75	8	8.1002	0.3758	6	468.237	2	20.704			16022	20240118_THJ_3.raw	1	STRG.11838.1.p1;STRG.18933.1.p1;STRG.7554.1.p1;STRG.7554.2.p1;STRG.7758.1.p1;STRG.372.1.p1;STRG.511.1.p1;STRG.1397.2.p1;STRG.671.4.p1;STRG.5350.2.p1;STRG.14229.2.p1;STRG.671.3.p1;STRG.372.2.p1;STRG.2481.1.p1;STRG.7554.3.p1;STRG.14229.1.p1;STRG.17992.1.p1;STRG.5350.4.p1;STRG.511.3.p1;STRG.5350.3.p1;STRG.12391.1.p1;STRG.12275.1.p1;STRG.17560.1.p1;STRG.19280.1.p1;STRG.7758.3.p1;STRG.1397.1.p1;STRG.6…	Oxidation (M)	M2:Oxidation (M):1001.00	DeepNovo	5 35 0 0 8 8 11 5	KM(+15.99)NDGLKN
KMGWPYPQ	39.23	1005.47	8	50	8	-13.5033	0.8786	9.3	503.749	2	22.662			17918	20240118_THJ_3.raw	1	STRG.19140.1.p1;STRG.3266.1.p1			DeepNovo	0 0 0 0 6 6 2 2	KMGWPYPQ
KMQDTTSKF	33.59	1084.52	9	77.8	9	15.4135	0.2973	-4.1	543.266	2	27.6725			22579	20240118_THJ_3.raw	1	STRG.6755.1.p1;STRG.17311.4.p1;STRG.16181.3.p1;STRG.18742.3.p1;STRG.17311.1.p1;STRG.16346.1.p1;STRG.4239.1.p1;STRG.2391.2.p1;STRG.3323.2.p1;STRG.3766.2.p1;STRG.3766.1.p1;STRG.2450.1.p1;STRG.10712.1.p1;STRG.9951.3.p1;STRG.7794.2.p1;STRG.3470.1.p1;STRG.11576.1.p1;STRG.18742.2.p1;STRG.18742.1.p1;STRG.8115.3.p1;STRG.16346.2.p1;STRG.1475.3.p1;STRG.18210.2.p1;STRG.2391.3.p1;STRG.10024.2.p1;STRG.3323.3.…			DeepNovo	5 0 0 13 2 2 4 5 5	KMQDTTSKF
KNAPVDAKFDK	52.87	1231.66	11	72.7	11	-0.9269	0.4148	6.6	411.562	3	10.7015			4842	20240118_THJ_3.raw	1	STRG.6404.6.p1;STRG.19308.2.p1;STRG.12695.2.p1;STRG.5303.1.p1;STRG.5541.1.p1;STRG.8214.1.p1;STRG.3479.1.p1;STRG.530.1.p1;STRG.501.1.p1;STRG.367.3.p1;STRG.18587.1.p1;STRG.17028.7.p1;STRG.12992.1.p1;STRG.13215.2.p1;STRG.19308.1.p1;STRG.17028.4.p1;STRG.12695.4.p1;STRG.13215.1.p1;STRG.18972.2.p1;STRG.17028.3.p1;STRG.5328.1.p1;STRG.9202.1.p1;STRG.509.1.p1;STRG.367.2.p1;STRG.4795.1.p1;STRG.501.2.p1;STR…			DeepNovo	5 0 0 0 41 60 11 11 3 3 5	KNAPVDAKFDK
KNAVTNKTD	58.67	989.514	9	88.9	9	3.028	0.3546	6	495.767	2	13.7062			8259	20240118_THJ_3.raw	1	STRG.14476.4.p1;STRG.3428.3.p6;STRG.11822.1.p1;STRG.14476.3.p1;STRG.10858.1.p1;STRG.10111.1.p1;STRG.16054.3.p1;STRG.12620.5.p1;STRG.6400.6.p1;STRG.8157.1.p2;STRG.6400.4.p1;STRG.13833.3.p1;STRG.6400.7.p1;STRG.18737.1.p1;STRG.11823.2.p1;STRG.8130.2.p1;STRG.12620.3.p1;STRG.3078.1.p1;STRG.12620.7.p1;STRG.2454.1.p1;STRG.16847.3.p3;STRG.16242.1.p1;STRG.18188.1.p1;STRG.3428.1.p1;STRG.12620.1.p1;STRG.160…			DeepNovo	5 10 0 29 33 15 10 7 5	KNAVTNKTD
KNDLPK	29.17	713.407	6	83.3	6	-6.1116	0.2738	0.7	357.711	2	14.7804			9468	20240118_THJ_3.raw	1	STRG.3139.1.p1;STRG.6580.1.p1;STRG.17961.1.p1;STRG.13881.1.p1;STRG.14190.1.p1;STRG.6944.1.p1;STRG.13881.4.p1;STRG.4411.4.p1;STRG.5163.1.p1;STRG.4411.3.p1;STRG.1156.1.p1;STRG.18447.1.p5;STRG.4411.2.p1;STRG.13881.3.p1;STRG.5163.2.p1;STRG.4411.1.p1;STRG.13881.2.p1;STRG.14190.2.p1			DeepNovo	5 0 13 13 5 5	KNDLPK
KNMSLHT	51	829.412	7	57.1	7	4.5787	0.5773	-4.3	415.711	2	14.3535			8999	20240118_THJ_3.raw	1	STRG.11549.3.p1;STRG.4029.1.p1;STRG.11549.5.p1;STRG.1465.1.p3;STRG.14019.1.p1;STRG.5069.1.p1;STRG.11549.1.p1;STRG.3039.1.p4;STRG.15856.1.p1;STRG.11549.6.p1;STRG.11549.2.p1;STRG.11549.4.p1;STRG.18612.1.p1;STRG.8333.1.p1;STRG.15856.3.p1;STRG.15856.5.p1;STRG.16775.4.p1;STRG.5767.1.p5			DeepNovo	5 0 5 5 5 1 1	KNMSLHT
KNSSYFVE	26.07	972.455	8	37.5	8	-1.529	0.6204	9	487.239	2	24.0301			19286	20240118_THJ_3.raw	1	STRG.16204.2.p1;STRG.14898.7.p1;STRG.14898.2.p1;STRG.6190.6.p1;STRG.6190.1.p1;STRG.6190.2.p1;STRG.6190.4.p1;STRG.6190.5.p1;STRG.6190.7.p1;STRG.6401.2.p1;STRG.16609.1.p1;STRG.9381.2.p1;STRG.6401.1.p1;STRG.14898.3.p1;STRG.6190.8.p1;STRG.16204.3.p1;STRG.6190.9.p1;STRG.9381.1.p1;STRG.14898.9.p1			DB Search	5 0 0 0 0 30 0 5	KNSSYFVE
KPAAEAAPVSR	63.55	1095.6	11	81.8	11	-2.4836	0.647	-4.9	366.207	3	9.163			3002	20240118_THJ_3.raw	1	STRG.16936.1.p1;STRG.4610.3.p1;STRG.3870.1.p1;STRG.3907.1.p1;STRG.16439.1.p1;STRG.4163.4.p1;STRG.17039.1.p2;STRG.3824.3.p1;STRG.9568.1.p1;STRG.10549.1.p1;STRG.7186.3.p1;STRG.16080.2.p4;STRG.17979.1.p1;STRG.16471.4.p1;STRG.18466.2.p1;STRG.7203.2.p1;STRG.1229.1.p1;STRG.18411.1.p2;STRG.10506.3.p1;STRG.3666.1.p1;STRG.19424.3.p1;STRG.13795.1.p1;STRG.13979.8.p2;STRG.11161.1.p1;STRG.16874.2.p1;STRG.1846…			DeepNovo	5 15 2 2 3 0 0 31 24 12 5	KPAAEAAPVSR
KPDLAAEY	45.71	905.449	8	62.5	8	-10.3686	0.0141	0.7	453.732	2	18.6458	3510	191000	13859	20240118_THJ_3.raw	1	STRG.1676.1.p1;STRG.69.9.p1;STRG.14120.2.p3;STRG.7722.3.p1;STRG.10309.1.p1;STRG.12977.1.p1;STRG.18008.3.p1;STRG.13784.1.p1;STRG.9322.2.p1;STRG.10174.1.p1;STRG.12977.2.p1;STRG.15502.3.p1;STRG.19145.1.p1;STRG.7722.6.p1;STRG.18795.1.p1;STRG.7722.2.p1;STRG.3473.1.p1;STRG.10174.4.p1;STRG.3154.1.p2;STRG.14095.6.p1;STRG.14120.1.p1;STRG.8889.2.p1;STRG.13191.3.p1;STRG.6539.4.p1;STRG.6539.1.p1;STRG.18446.1…			DeepNovo	5 5 0 4 0 0 4 4	KPDLAAEY
KPEGFMD	26.88	822.358	7	100	7	-11.0886	0.7931	-3.5	412.185	2	13.4852			8002	20240118_THJ_3.raw	1	STRG.5951.1.p1;STRG.18577.2.p1;STRG.18577.8.p1;STRG.18577.1.p1;STRG.4991.2.p1;STRG.1013.2.p1;STRG.1535.1.p1;STRG.13882.1.p1;STRG.12318.1.p1;STRG.5451.1.p1;STRG.4991.1.p1;STRG.18577.3.p1;STRG.18577.7.p1			DeepNovo	5 5 7 11 11 19 5	KPEGFMD
KPERPPPPGP	31.57	1070.59	10	50	10	-0.3249	0.0945	4.9	357.871	3	12.5398			6915	20240118_THJ_3.raw	1	STRG.15056.3.p1;STRG.6490.1.p1;STRG.13739.4.p1;STRG.11191.4.p6;STRG.17966.6.p1;STRG.16098.1.p6;STRG.18427.3.p2;STRG.3733.4.p1;STRG.14649.1.p1;STRG.15823.1.p1;STRG.7530.1.p3;STRG.16912.4.p1;STRG.13258.1.p1;STRG.14171.1.p1;STRG.15993.5.p3;STRG.18730.2.p1;STRG.6426.5.p1;STRG.11661.3.p1;STRG.16848.2.p1;STRG.14604.1.p1;STRG.17485.1.p1;STRG.15168.2.p1;STRG.631.1.p1;STRG.17344.2.p1;STRG.7424.3.p1;STRG.1…			DeepNovo	5 6 0 0 0 9 14 23 0 0	KPERPPPPGP
KPM(+15.99)M(+15.99)PPHHL	40.64	1118.54	9	55.6	9	4.6371	0.6725	-0.3	373.853	3	16.3918			11295	20240118_THJ_3.raw	1	STRG.17540.1.p1;STRG.2704.1.p1;STRG.836.1.p1;STRG.8247.1.p1;STRG.2704.4.p1;STRG.11649.1.p1;STRG.9248.4.p1;STRG.9248.2.p1;STRG.2704.5.p1;STRG.587.2.p2;STRG.9248.1.p1;STRG.17540.3.p1;STRG.17540.2.p1;STRG.18021.1.p4;STRG.9248.5.p1;STRG.7362.1.p1;STRG.9248.3.p1;STRG.11649.3.p1;STRG.11649.2.p1;STRG.587.1.p2;STRG.9248.6.p1	Oxidation (M); Oxidation (M)	M3:Oxidation (M):1001.00;M4:Oxidation (M):1001.00	DeepNovo	5 4 0 0 6 6 6 0 0	KPM(+15.99)M(+15.99)PPHHL
KPMMPPHHL	24.66	1086.55	9	66.7	9	-6.5716	0.5283	0.1	363.19	3	11.3285	948000	3950000	6012	20240118_THJ_3.raw	1	STRG.17540.1.p1;STRG.2704.1.p1;STRG.836.1.p1;STRG.8247.1.p1;STRG.2704.4.p1;STRG.11649.1.p1;STRG.9248.4.p1;STRG.9248.2.p1;STRG.2704.5.p1;STRG.587.2.p2;STRG.9248.1.p1;STRG.17540.3.p1;STRG.17540.2.p1;STRG.18021.1.p4;STRG.9248.5.p1;STRG.7362.1.p1;STRG.9248.3.p1;STRG.11649.3.p1;STRG.11649.2.p1;STRG.587.1.p2;STRG.9248.6.p1			DeepNovo	5 0 0 0 11 9 9 5 5	KPMMPPHHL
KPNPQSSDVLPK	56.56	1308.7	12	75	12	-4.3766	0.6456	-5.9	437.239	3	14.9332			9644	20240118_THJ_3.raw	1	STRG.15550.2.p1;STRG.2966.1.p1;STRG.18810.6.p1;STRG.1318.1.p1;STRG.1745.2.p1;STRG.17555.3.p3;STRG.2058.1.p1;STRG.6921.1.p1;STRG.11665.1.p1;STRG.17555.4.p3;STRG.9248.3.p1;STRG.407.3.p1;STRG.15904.2.p1;STRG.2596.1.p1;STRG.15659.4.p1;STRG.6921.2.p1;STRG.17893.1.p1;STRG.18810.4.p1;STRG.10659.1.p1;STRG.14698.3.p1;STRG.15659.1.p1;STRG.15061.2.p1;STRG.11549.1.p1;STRG.1318.3.p1;STRG.1318.2.p1;STRG.11251.…			DeepNovo	5 6 0 0 0 11 19 19 22 43 6 5	KPNPQSSDVLPK
KPPEFRE	24.61	901.466	7	57.1	7	4.1821	0.1052	2.2	451.741	2	17.139			12140	20240118_THJ_3.raw	2	STRG.699.9.p2;STRG.699.13.p1;STRG.13080.1.p1;STRG.699.5.p1;STRG.19401.1.p1;STRG.18214.1.p1;STRG.699.10.p1;STRG.19093.2.p3;STRG.6630.1.p1;STRG.6630.3.p1;STRG.699.16.p1;STRG.3355.1.p1;STRG.14947.1.p1;STRG.19093.4.p2;STRG.699.2.p1;STRG.16779.2.p1;STRG.12609.1.p1;STRG.19125.1.p5;STRG.18214.2.p1;STRG.13304.1.p1;STRG.1441.5.p3;STRG.699.1.p1;STRG.699.11.p2;STRG.19093.1.p1;STRG.699.4.p1;STRG.13080.3.p1;S…			DeepNovo	5 0 0 0 9 4 4	KPPEFRE
KPPKSTGRAF	46.37	1087.61	10	60	10	1.7973	0.6337	-4.5	363.544	3	11.5721			5855	20240118_THJ_3.raw	1	STRG.8729.1.p1;STRG.10751.3.p1;STRG.2277.3.p1;STRG.4389.1.p1;STRG.4477.4.p1;STRG.2277.2.p1;STRG.3749.1.p3;STRG.11232.1.p1;STRG.9491.2.p1;STRG.10744.4.p2;STRG.11047.1.p1;STRG.3555.3.p2;STRG.13649.1.p1;STRG.17528.1.p1;STRG.10659.1.p1;STRG.1356.3.p1;STRG.8185.1.p1;STRG.3555.5.p2;STRG.12611.1.p1;STRG.1866.1.p1;STRG.17692.1.p1;STRG.16519.3.p1;STRG.9369.3.p1;STRG.11047.2.p1;STRG.16054.2.p1;STRG.9106.3.…			DeepNovo	5 0 0 7 13 5 5 3 0 0	KPPKSTGRAF
KPPSAGPDAKFDKE	65.05	1485.75	14	57.1	14	5.3348	0.1959	-6.4	496.253	3	24.4375	8550	218000	19599	20240118_THJ_3.raw	2	STRG.8626.1.p1;STRG.3870.1.p1;STRG.3017.2.p1;STRG.14933.3.p1;STRG.14912.1.p1;STRG.6170.1.p1;STRG.8300.3.p1;STRG.18670.2.p1;STRG.13215.2.p1;STRG.5136.1.p1;STRG.14056.2.p1;STRG.9603.4.p1;STRG.416.1.p1;STRG.8002.6.p1;STRG.14348.2.p1;STRG.9394.3.p3;STRG.9728.1.p1;STRG.8300.4.p1;STRG.14348.3.p1;STRG.789.2.p1;STRG.1297.5.p1;STRG.17344.2.p1;STRG.6925.1.p1;STRG.18134.1.p1;STRG.14526.1.p2;STRG.13066.1.p1;…			DeepNovo	5 0 0 0 0 0 0 26 25 25 11 11 11 5	KPPSAGPDAKFDKE
KPVPVSAGAPKVD	51.86	1263.72	13	61.5	13	-11.9989	0.3922	-5.5	422.245	3	11.0093			5197	20240118_THJ_3.raw	1	STRG.4163.4.p1;STRG.17186.2.p1;STRG.19342.5.p1;STRG.4496.3.p1;STRG.18111.1.p1;STRG.7046.1.p1;STRG.1821.2.p1;STRG.9434.3.p2;STRG.303.3.p1;STRG.4130.1.p1;STRG.7391.2.p1;STRG.17043.3.p1;STRG.12180.1.p9;STRG.303.4.p1;STRG.13936.2.p3;STRG.2798.3.p1;STRG.1176.1.p1;STRG.15259.5.p1;STRG.10502.3.p1;STRG.11460.1.p1;STRG.15755.2.p1;STRG.12990.4.p1;STRG.19342.1.p1;STRG.7903.1.p1;STRG.182.3.p6;STRG.18326.1.p1…			DeepNovo	5 11 9 0 0 0 0 0 57 14 2 2 4	KPVPVSAGAPKVD
KPVRGSSFNR	43.92	1146.63	10	60	10	1.1819	0.2998	-6.1	383.214	3	10.4305	5270	150000	4581	20240118_THJ_3.raw	1	STRG.18114.2.p6;STRG.1179.2.p1;STRG.18428.5.p1;STRG.10269.2.p1;STRG.433.1.p1;STRG.18114.3.p5;STRG.14768.1.p1;STRG.16627.5.p1;STRG.9087.3.p1;STRG.6523.1.p1;STRG.519.1.p1;STRG.1158.1.p1;STRG.13918.1.p1;STRG.18114.10.p5;STRG.18428.4.p1;STRG.6396.3.p1;STRG.17124.1.p6;STRG.19377.1.p1;STRG.16627.7.p1;STRG.15481.1.p1;STRG.11067.1.p1;STRG.16627.1.p1;STRG.7718.1.p1;STRG.3735.3.p1;STRG.17221.3.p1;STRG.519.…			DeepNovo	5 3 0 0 33 9 6 0 0 4	KPVRGSSFNR
KQAVKGNGHN	54.94	1051.55	10	50	10	-1.1368	0.2113	9.7	351.528	3	14.6585			9335	20240118_THJ_3.raw	3	STRG.2265.4.p1;STRG.6933.1.p1;STRG.3538.4.p1;STRG.13880.2.p1;STRG.17041.1.p1;STRG.10077.1.p1;STRG.2313.1.p1;STRG.2265.3.p1;STRG.15411.2.p2;STRG.14961.1.p1;STRG.10293.1.p1;STRG.16450.7.p7;STRG.16062.2.p1;STRG.2649.3.p1;STRG.15934.1.p2;STRG.1866.1.p1;STRG.19077.2.p1;STRG.10887.1.p1;STRG.12990.4.p1;STRG.7236.2.p1;STRG.9070.4.p1;STRG.629.2.p1;STRG.13818.1.p2;STRG.5694.6.p1;STRG.16692.10.p1;STRG.16450…			DeepNovo	5 0 0 0 0 0 11 11 9 5	KQAVKGNGHN
KQEYDESGPSIVH	48.69	1487.69	13	38.5	13	-4.051	0.444	1.3	496.904	3	19.2418	235000	969000	14301	20240118_THJ_3.raw	1	STRG.16049.8.p1;STRG.16049.2.p1;STRG.7283.4.p1;STRG.16049.3.p1;STRG.7283.1.p1;STRG.16049.10.p1;STRG.16049.4.p1;STRG.16049.1.p1;STRG.16049.7.p3;STRG.16049.5.p1;STRG.16049.9.p1;STRG.16049.6.p1;STRG.7283.2.p1;STRG.7283.3.p1;STRG.7283.5.p1;STRG.16049.11.p1			DB Search	5 0 0 0 0 18 0 14 0 0 0 12 5	KQEYDESGPSIVH
KQEYDESGPSIVHR	71.44	1643.79	14	7.1	14	-2.2166	0.1567	0.4	548.938	3	16.394	272000	2290000	11227	20240118_THJ_3.raw	3	STRG.16049.8.p1;STRG.16049.2.p1;STRG.7283.4.p1;STRG.16049.3.p1;STRG.7283.1.p1;STRG.16049.10.p1;STRG.16049.4.p1;STRG.16049.1.p1;STRG.16049.7.p3;STRG.16049.5.p1;STRG.16049.9.p1;STRG.16049.6.p1;STRG.7283.2.p1;STRG.7283.3.p1;STRG.7283.5.p1;STRG.16049.11.p1			DB Search	0 0 0 0 0 0 0 0 0 0 0 6 0 0	KQEYDESGPSIVHR
KQEYDESGPSIVHRK	67.62	1771.89	15	26.7	15	-0.2427	0.3208	0.5	443.979	4	12.8224	89100	515000	7179	20240118_THJ_3.raw	1	STRG.16049.8.p1;STRG.16049.2.p1;STRG.7283.4.p1;STRG.16049.3.p1;STRG.7283.1.p1;STRG.16049.10.p1;STRG.16049.4.p1;STRG.16049.1.p1;STRG.16049.7.p3;STRG.16049.5.p1;STRG.16049.9.p1;STRG.16049.6.p1;STRG.7283.2.p1;STRG.7283.3.p1;STRG.7283.5.p1;STRG.16049.11.p1			DB Search	5 0 0 0 0 0 26 21 0 0 0 12 0 0 0	KQEYDESGPSIVHRK
KQGSLVHR	31.63	923.53	8	75	8	7.5183	0.0843	-0.1	462.772	2	19.2373			14482	20240118_THJ_3.raw	1	STRG.6830.3.p1;STRG.5311.2.p1;STRG.14608.1.p1;STRG.14728.1.p1;STRG.15682.1.p1;STRG.2795.4.p3;STRG.222.1.p5;STRG.2559.1.p1;STRG.13640.2.p1;STRG.7308.1.p1;STRG.14057.1.p1;STRG.1875.2.p1;STRG.9848.1.p1;STRG.14728.2.p1;STRG.16049.11.p1;STRG.9169.7.p1;STRG.3749.1.p1;STRG.17893.1.p1;STRG.7283.4.p1;STRG.19435.2.p2;STRG.14636.2.p1;STRG.7236.2.p1;STRG.15061.2.p1;STRG.13748.1.p1;STRG.14941.1.p1;STRG.18354.…			DeepNovo	5 0 0 17 17 18 16 5	KQGSLVHR
KRATVETDR	47.86	1074.58	9	44.4	9	2.1249	0.1911	4.7	359.202	3	12.0194	83000	897000	6291	20240118_THJ_3.raw	3	STRG.14242.2.p1;STRG.1152.1.p1;STRG.12148.1.p1;STRG.14159.1.p1;STRG.13130.2.p1;STRG.17790.3.p1;STRG.15667.1.p1;STRG.596.1.p1;STRG.8792.4.p1;STRG.16981.1.p1;STRG.17790.5.p1;STRG.4222.1.p1;STRG.7096.1.p1;STRG.1152.3.p1;STRG.13226.1.p2;STRG.10567.1.p1;STRG.14212.1.p1;STRG.12615.1.p1;STRG.65.1.p1;STRG.3612.1.p1;STRG.19000.1.p1;STRG.8792.1.p1;STRG.67.3.p1;STRG.12148.2.p1;STRG.17790.6.p1;STRG.17790.2.p…			DeepNovo	5 0 0 6 3 3 0 0 1	KRATVETDR
KRTVVLG	19.18	771.497	7	28.6	7	-0.2482	0.5557	1.6	386.756	2	10.4528			4578	20240118_THJ_3.raw	1	STRG.2043.1.p1;STRG.6619.2.p1;STRG.2215.1.p1;STRG.2208.3.p1;STRG.16013.2.p1;STRG.6619.1.p1;STRG.16435.1.p2;STRG.7953.1.p1;STRG.6091.5.p1;STRG.15914.2.p1;STRG.2215.4.p1;STRG.15914.1.p1;STRG.6091.2.p2;STRG.6619.3.p1;STRG.12382.1.p1;STRG.7953.2.p1;STRG.14198.2.p1;STRG.76.3.p1;STRG.76.2.p1;STRG.14198.3.p1;STRG.6091.3.p1;STRG.2208.1.p1;STRG.11053.1.p1;STRG.2362.1.p1;STRG.19112.1.p1;STRG.3154.2.p1;STRG…			DeepNovo	5 0 0 0 28 0 0	KRTVVLG
KRYDAVAFDKE	60.87	1340.67	11	63.6	11	-8.1489	0.1946	8	447.902	3	10.6661			4806	20240118_THJ_3.raw	1	STRG.7369.1.p1;STRG.17302.7.p2;STRG.15029.1.p1;STRG.2337.1.p1;STRG.12973.3.p1;STRG.10654.3.p1;STRG.8580.1.p1;STRG.17302.15.p1;STRG.17726.2.p1;STRG.16467.1.p1;STRG.4370.2.p1;STRG.18077.3.p1;STRG.16467.2.p1;STRG.17726.1.p1;STRG.17302.14.p1;STRG.11548.2.p1;STRG.5973.3.p1;STRG.4370.1.p1;STRG.16378.2.p2;STRG.14185.1.p1;STRG.5973.1.p1;STRG.9016.2.p1;STRG.17302.3.p1;STRG.11548.1.p1;STRG.10654.4.p1;STRG.…			DeepNovo	5 0 0 34 30 0 0 10 10 10 5	KRYDAVAFDKE
KSAAVTPGGKPQ	47.8	1139.63	12	75	12	-0.5972	0.4263	4.3	380.885	3	9.109			2934	20240118_THJ_3.raw	1	STRG.9365.7.p5;STRG.12607.3.p1;STRG.10549.1.p1;STRG.13702.4.p1;STRG.6098.5.p1;STRG.2704.5.p1;STRG.3415.4.p1;STRG.18629.1.p1;STRG.10209.5.p1;STRG.10209.2.p1;STRG.8888.2.p1;STRG.18457.1.p1;STRG.2651.1.p1;STRG.19424.2.p1;STRG.16079.6.p3;STRG.15943.1.p1;STRG.10378.1.p1;STRG.17208.5.p1;STRG.11661.3.p1;STRG.9365.3.p2;STRG.9365.6.p9;STRG.14604.1.p1;STRG.917.2.p1;STRG.8046.3.p1;STRG.14239.1.p1;STRG.14208…			DeepNovo	5 6 6 5 0 0 0 20 8 8 7 5	KSAAVTPGGKPQ
KSAKFDKE	34.92	951.503	8	87.5	8	3.9977	0.2732	1.8	476.759	2	13.3683			7865	20240118_THJ_3.raw	1	STRG.14725.1.p1;STRG.6170.4.p1;STRG.6170.5.p1;STRG.10782.1.p1;STRG.5541.1.p1;STRG.3590.1.p1;STRG.14725.2.p1;STRG.12176.1.p1;STRG.12371.1.p1;STRG.6170.8.p1;STRG.11010.1.p1;STRG.6170.1.p1;STRG.10782.2.p1;STRG.6170.7.p1;STRG.6170.2.p1;STRG.12090.1.p1;STRG.5136.1.p1;STRG.9576.1.p1;STRG.6170.3.p1;STRG.6170.6.p1;STRG.10782.4.p1			DeepNovo	5 0 14 14 5 5 8 5	KSAKFDKE
KSAKFDRE	41.11	979.509	8	87.5	8	11.1522	0.324	0.7	490.762	2	20.3896			15704	20240118_THJ_3.raw	1	STRG.13279.3.p1;STRG.13279.2.p1;STRG.10782.1.p1;STRG.3590.1.p1;STRG.14620.1.p1;STRG.13279.6.p1;STRG.12371.1.p1;STRG.4604.1.p1;STRG.10782.2.p1;STRG.10782.4.p1;STRG.13279.5.p1;STRG.10674.1.p1;STRG.9325.1.p1;STRG.13279.4.p1;STRG.9526.1.p1			DeepNovo	5 0 28 10 10 13 11 5	KSAKFDRE
KSAPLASKE	41.95	929.518	9	77.8	9	5.9017	0.3092	-6.3	465.763	2	15.7858			10600	20240118_THJ_3.raw	1	STRG.8927.1.p1;STRG.12225.1.p1;STRG.10168.1.p1;STRG.9568.1.p1;STRG.7970.1.p1;STRG.1821.2.p1;STRG.13899.3.p1;STRG.17790.3.p1;STRG.10347.1.p1;STRG.16419.2.p1;STRG.2392.1.p1;STRG.17380.2.p1;STRG.7662.1.p1;STRG.6450.2.p1;STRG.333.2.p1;STRG.17380.5.p1;STRG.17281.1.p1;STRG.9084.1.p1;STRG.12510.1.p9;STRG.2647.2.p2;STRG.13960.3.p1;STRG.14856.4.p1;STRG.17281.2.p1;STRG.12225.2.p1;STRG.4925.1.p1;STRG.193.1.…			DeepNovo	5 23 11 0 0 31 23 5 5	KSAPLASKE
KSELFTKSTTDLRT	47.68	1625.86	14	78.6	14	1.4594	0.5689	-7.8	542.957	3	28.0054			22860	20240118_THJ_3.raw	1	STRG.17519.2.p2;STRG.15925.1.p1;STRG.16322.4.p1;STRG.3713.1.p1;STRG.5533.1.p1;STRG.6170.1.p1;STRG.13899.3.p1;STRG.6170.7.p1;STRG.16059.1.p1;STRG.14876.1.p1;STRG.15081.1.p1;STRG.18868.3.p1;STRG.13927.1.p1;STRG.2392.1.p1;STRG.186.3.p2;STRG.12279.1.p1;STRG.1810.4.p1;STRG.16073.1.p1;STRG.15400.2.p1;STRG.15270.1.p1;STRG.4348.1.p1;STRG.13899.2.p1;STRG.16073.8.p1;STRG.1571.2.p1;STRG.6427.1.p1;STRG.1810.…			DeepNovo	5 7 0 0 1 2 9 7 2 2 4 4 3 3	KSELFTKSTTDLRT
KSFDDYE	26.89	902.366	7	57.1	7	-6.4225	0.0748	-1.9	452.189	2	17.2766			12301	20240118_THJ_3.raw	2	STRG.16812.1.p1;STRG.2687.1.p1;STRG.13063.3.p1;STRG.8315.2.p1;STRG.4957.1.p1;STRG.11559.1.p1;STRG.11559.2.p1;STRG.4957.2.p1;STRG.13063.4.p1;STRG.3625.1.p1;STRG.8315.1.p1;STRG.13063.1.p1;STRG.7136.1.p1;STRG.15665.1.p1;STRG.13063.2.p1;STRG.4414.1.p1			DeepNovo	5 15 0 0 0 29 5	KSFDDYE
KSFQNGAK	31.79	878.461	8	62.5	8	-0.116	0.7268	1.5	440.238	2	9.054	530000	3520000	2812	20240118_THJ_3.raw	1	STRG.12723.2.p1;STRG.9330.1.p1;STRG.10683.2.p1;STRG.19316.1.p1;STRG.17711.1.p1;STRG.14551.1.p1;STRG.10769.1.p1;STRG.3322.2.p1;STRG.6126.4.p2;STRG.6126.2.p1;STRG.17213.2.p1;STRG.6126.1.p1;STRG.8577.4.p1;STRG.3910.1.p1;STRG.12580.2.p1;STRG.3322.3.p1;STRG.12580.1.p1;STRG.17213.3.p1;STRG.17515.1.p1;STRG.10418.1.p1;STRG.18872.1.p1;STRG.12391.1.p1;STRG.8577.1.p1;STRG.16091.1.p3;STRG.13674.1.p1;STRG.612…			DeepNovo	5 36 7 0 0 0 6 5	KSFQNGAK
KSGNFGGSRNM	37.94	1153.53	11	54.5	11	-0.5571	0.8666	1.6	385.518	3	9.9631	103000	900000	3961	20240118_THJ_3.raw	2	STRG.7327.7.p1;STRG.7327.4.p1;STRG.7327.2.p1;STRG.7327.5.p1;STRG.7327.3.p1;STRG.7327.9.p1;STRG.7327.6.p1;STRG.7327.8.p1			DB Search	5 0 0 0 7 67 22 4 0 0 2	KSGNFGGSRNM
KSLPDAKFDKE	46.41	1276.67	11	63.6	11	-2.6865	0.2867	9.4	426.567	3	11.7471			6049	20240118_THJ_3.raw	1	STRG.16394.1.p1;STRG.12225.1.p1;STRG.17894.2.p1;STRG.10842.1.p1;STRG.11380.1.p1;STRG.16874.1.p1;STRG.17846.2.p1;STRG.6170.1.p1;STRG.6170.7.p1;STRG.10162.6.p1;STRG.14192.1.p1;STRG.10162.4.p1;STRG.10142.2.p1;STRG.13215.2.p1;STRG.5136.1.p1;STRG.16874.2.p1;STRG.16267.1.p1;STRG.7927.1.p1;STRG.12225.2.p1;STRG.9728.1.p1;STRG.16490.2.p1;STRG.370.1.p1;STRG.5391.1.p1;STRG.7623.1.p1;STRG.11505.1.p1;STRG.617…			DeepNovo	5 0 0 0 0 70 70 28 28 28 5	KSLPDAKFDKE
KSPEFDKK	25	977.518	8	62.5	8	12.678	0.145	0.8	489.767	2	22.8846			18144	20240118_THJ_3.raw	1	STRG.15723.1.p1;STRG.15954.3.p1;STRG.13006.1.p1;STRG.17722.2.p1;STRG.7187.1.p1;STRG.147.1.p1;STRG.14732.3.p1;STRG.147.2.p1;STRG.147.4.p1;STRG.147.7.p1;STRG.147.3.p1;STRG.3955.1.p1;STRG.14140.2.p1;STRG.14140.1.p1;STRG.147.5.p1;STRG.16719.5.p1;STRG.9649.1.p1;STRG.16719.1.p1;STRG.17722.1.p1;STRG.14732.1.p1;STRG.14732.2.p1;STRG.15954.5.p1;STRG.16719.2.p1;STRG.15954.4.p1;STRG.763.2.p1;STRG.15954.1.p1;…			DeepNovo	5 0 0 1 3 7 7 5	KSPEFDKK
KSRPLVSDS	53.23	987.535	9	77.8	9	5.7694	0.4463	1.8	494.776	2	16.2459	115000	2260000	11064	20240118_THJ_3.raw	3	STRG.18418.2.p1;STRG.9853.1.p1;STRG.9818.1.p1;STRG.2966.1.p1;STRG.15140.1.p1;STRG.3351.1.p3;STRG.12066.3.p6;STRG.13250.1.p1;STRG.17773.1.p1;STRG.18418.1.p1;STRG.10633.5.p1;STRG.707.2.p1;STRG.13250.2.p1;STRG.12172.1.p1;STRG.18418.3.p1;STRG.16267.1.p1;STRG.3980.1.p1;STRG.18023.1.p1;STRG.13928.1.p1;STRG.2575.1.p1;STRG.3763.8.p1;STRG.4561.6.p1;STRG.14602.2.p1;STRG.1313.1.p1;STRG.7644.1.p1;STRG.2575.2…			DeepNovo	5 8 0 0 14 49 25 25 5	KSRPLVSDS
KSSELKFLDTTSKF	67.96	1629.86	14	57.1	14	-8.9262	0.1864	5.8	544.298	3	27.6201			22534	20240118_THJ_3.raw	1	STRG.15735.1.p1;STRG.18742.3.p1;STRG.4198.2.p1;STRG.5705.2.p1;STRG.13600.1.p1;STRG.8415.2.p1;STRG.2724.1.p1;STRG.8278.2.p1;STRG.8415.1.p1;STRG.2450.1.p1;STRG.18415.2.p1;STRG.7172.1.p1;STRG.17055.2.p1;STRG.8291.2.p1;STRG.17830.2.p1;STRG.13979.8.p2;STRG.7745.3.p6;STRG.2672.1.p1;STRG.15273.1.p1;STRG.229.5.p1;STRG.4467.1.p1;STRG.9428.1.p1;STRG.16921.1.p1;STRG.3749.1.p1;STRG.3221.1.p1;STRG.7979.3.p7;S…			DeepNovo	5 5 0 0 0 24 24 6 6 0 0 0 4 4	KSSELKFLDTTSKF
KSSNQNR	45.58	832.415	7	0	7	35.2601	0.0243	-9.2	417.211	2	45.3596			33193	20240118_THJ_3.raw	8	STRG.19295.1.p1			DB Search	0 0 0 0 0 0 0	KSSNQNR
KSSSDKE	23.32	779.366	7	28.6	7	0.5376	0.1655	7.3	390.693	2	10.3222			4428	20240118_THJ_3.raw	1	STRG.5495.1.p1;STRG.6897.1.p1;STRG.18639.1.p1;STRG.8411.2.p1;STRG.19342.5.p1;STRG.6219.3.p4;STRG.9816.2.p1;STRG.9816.3.p1;STRG.14821.1.p1;STRG.6568.1.p1;STRG.12587.1.p1;STRG.16833.2.p1;STRG.16852.1.p3;STRG.15568.1.p1;STRG.7421.3.p1;STRG.19342.1.p1;STRG.1285.1.p1;STRG.6219.1.p1;STRG.1571.2.p1;STRG.19342.2.p1;STRG.9816.1.p1;STRG.533.1.p1;STRG.14564.1.p1;STRG.12229.1.p1;STRG.1571.7.p1;STRG.13143.1.p…			DeepNovo	5 0 0 0 20 0 0	KSSSDKE
KSSSDVLPK	50.18	959.529	9	88.9	9	4.1415	0.3196	-6.3	480.769	2	16.0873			10944	20240118_THJ_3.raw	1	STRG.6897.1.p1;STRG.8411.2.p1;STRG.5453.1.p1;STRG.18810.6.p1;STRG.1318.1.p1;STRG.1745.2.p1;STRG.1516.4.p1;STRG.2058.1.p1;STRG.6921.1.p1;STRG.407.3.p1;STRG.15904.2.p1;STRG.2392.1.p1;STRG.6568.1.p1;STRG.15659.4.p1;STRG.6921.2.p1;STRG.17893.1.p1;STRG.7421.3.p1;STRG.18810.4.p1;STRG.14698.3.p1;STRG.7927.1.p1;STRG.15659.1.p1;STRG.11549.1.p1;STRG.15208.1.p1;STRG.1285.1.p1;STRG.1318.3.p1;STRG.1318.2.p1;S…			DeepNovo	5 0 12 6 6 8 12 2 2	KSSSDVLPK
KSSSLQFDKE	43.65	1167.58	10	50	10	-1.2883	0.5443	2.6	390.201	3	13.5734			8104	20240118_THJ_3.raw	1	STRG.8222.1.p1;STRG.11042.1.p1;STRG.8411.2.p1;STRG.17570.3.p1;STRG.18322.1.p1;STRG.8111.1.p1;STRG.6170.1.p1;STRG.14152.1.p1;STRG.3564.1.p1;STRG.19424.3.p1;STRG.5862.1.p1;STRG.9136.1.p1;STRG.18700.3.p1;STRG.476.2.p1;STRG.3154.2.p1;STRG.12709.4.p5;STRG.3421.3.p1;STRG.13891.1.p1;STRG.13411.2.p1;STRG.476.1.p1;STRG.16848.4.p1;STRG.16848.2.p1;STRG.19337.1.p1;STRG.17188.1.p1;STRG.4642.1.p1;STRG.18495.3.…			DeepNovo	5 0 0 0 0 0 42 26 21 5	KSSSLQFDKE
KSSSPSLVHR	47.83	1096.6	10	70	10	2.9559	0.5791	1.9	366.541	3	13.7483	8930	287000	8329	20240118_THJ_3.raw	1	STRG.12140.4.p5;STRG.5990.2.p1;STRG.9746.3.p1;STRG.9568.1.p1;STRG.18567.15.p1;STRG.17024.2.p3;STRG.6513.4.p1;STRG.1516.4.p1;STRG.17259.3.p1;STRG.6083.1.p1;STRG.10059.1.p1;STRG.6244.3.p1;STRG.1509.4.p2;STRG.10347.1.p1;STRG.1360.2.p1;STRG.333.2.p1;STRG.9746.2.p1;STRG.12140.3.p3;STRG.16049.11.p1;STRG.3749.1.p1;STRG.9136.1.p1;STRG.18810.4.p1;STRG.11603.1.p1;STRG.1416.5.p1;STRG.15755.2.p1;STRG.16691.7…			DeepNovo	5 0 0 0 64 35 35 27 16 5	KSSSPSLVHR
KSSSSG	19.18	551.255	6	0	6	0.6267	0.279	8.7	552.267	1	22.1743	100000	341000	17264	20240118_THJ_3.raw	1	STRG.2044.4.p1;STRG.2044.2.p1;STRG.932.1.p1;STRG.5331.1.p1			DB Search	1 0 0 0 0 0	KSSSSG
KTAGTASRSP	41.22	974.514	10	60	10	6.5603	0.0745	8.6	488.269	2	17.3754			12412	20240118_THJ_3.raw	1	STRG.17555.4.p8;STRG.5971.1.p1;STRG.17300.3.p1;STRG.14133.1.p4;STRG.340.1.p5;STRG.18166.2.p1;STRG.14824.2.p1;STRG.10212.2.p1;STRG.18537.1.p1;STRG.10264.1.p2;STRG.2074.1.p2;STRG.13878.1.p1;STRG.13209.3.p1;STRG.8807.2.p1;STRG.14384.1.p4;STRG.10161.1.p1;STRG.11506.2.p1;STRG.18166.3.p1;STRG.13256.3.p1;STRG.16512.3.p2;STRG.9962.1.p1;STRG.4625.1.p4;STRG.8807.1.p1;STRG.13961.1.p1;STRG.15064.3.p1;STRG.37…			DeepNovo	4 0 0 4 27 31 5 5 0 0	KTAGTASRSP
KTCLHTKTT	37.43	1031.54	9	88.9	9	-0.1128	0.4263	2.3	516.78	2	9.5735			3507	20240118_THJ_3.raw	1	STRG.7645.1.p1;STRG.11549.3.p1;STRG.17722.2.p1;STRG.11549.5.p1;STRG.17666.1.p5;STRG.514.3.p1;STRG.5732.1.p1;STRG.552.3.p1;STRG.10222.1.p1;STRG.6538.4.p1;STRG.10222.2.p1;STRG.16520.2.p1;STRG.9493.2.p1;STRG.17722.1.p1;STRG.1055.1.p1;STRG.2362.1.p1;STRG.1465.1.p3;STRG.11549.1.p1;STRG.4035.1.p1;STRG.9493.3.p1;STRG.6862.1.p1;STRG.11549.6.p1;STRG.11504.1.p1;STRG.1863.1.p1;STRG.2272.1.p2;STRG.13704.1.p2…			DeepNovo	5 5 0 11 14 10 10 3 3	KTCLHTKTT
KTDFAGPA	46.32	805.397	8	62.5	8	-5.3975	0.1269	0.4	403.706	2	10.5726			4719	20240118_THJ_3.raw	1	STRG.7639.1.p1;STRG.5495.1.p1;STRG.2478.1.p1;STRG.15538.2.p1;STRG.429.4.p1;STRG.8936.4.p1;STRG.3801.4.p1;STRG.15538.5.p1;STRG.13733.2.p1;STRG.3824.1.p1;STRG.15538.3.p1;STRG.15538.7.p1;STRG.9789.1.p1;STRG.3801.2.p1;STRG.429.2.p1;STRG.9789.2.p1;STRG.15538.6.p1;STRG.8936.3.p1;STRG.15538.4.p1;STRG.402.1.p1;STRG.8936.2.p1;STRG.15538.1.p1;STRG.8358.1.p2;STRG.9789.3.p1;STRG.3801.1.p1;STRG.429.1.p1;STRG.…			DeepNovo	5 0 23 14 8 8 0 0	KTDFAGPA
KTHMASKE	34.21	930.459	8	75	8	-2.9372	0.428	7.8	466.24	2	16.1242			10987	20240118_THJ_3.raw	1	STRG.16549.3.p2;STRG.16549.2.p1;STRG.11237.5.p1;STRG.7286.1.p1;STRG.16549.7.p1;STRG.11237.4.p1;STRG.11237.2.p1;STRG.19009.1.p1;STRG.16371.1.p1;STRG.3091.1.p1;STRG.11237.7.p1;STRG.776.1.p1;STRG.4917.1.p1;STRG.11237.3.p1;STRG.16549.5.p1;STRG.3240.2.p1;STRG.16549.1.p1;STRG.11237.6.p1;STRG.3240.1.p1;STRG.18972.1.p1			DeepNovo	5 0 0 72 38 32 9 5	KTHMASKE
KTKILI	19.84	714.5	6	0	6	65.638	0.1336	4.9	358.259	2	81.7862			62647	20240118_THJ_3.raw	1	STRG.11051.1.p1			DB Search	0 0 0 0 0 0	KTKILI
KTKLIL	19.84	714.5	6	0	6	63.8861	0.1196	4.9	358.259	2	81.7862			62647	20240118_THJ_3.raw	1	STRG.3901.1.p1			DB Search	0 0 0 0 0 0	KTKLIL
KTKLLI	19.84	714.5	6	0	6	63.0528	0.1118	4.9	358.259	2	81.7862			62647	20240118_THJ_3.raw	1	STRG.9952.2.p1;STRG.9952.1.p1;STRG.8213.1.p1;STRG.9952.3.p1			DB Search	0 0 0 0 0 0	KTKLLI
KTLTPR	20.22	714.439	6	50	6	2.8071	0.0597	1.4	358.227	2	12.1004			6425	20240118_THJ_3.raw	1	STRG.10142.1.p1			DB Search	5 0 0 0 11 5	KTLTPR
KTSGSFSRTGP	44.77	1123.56	11	54.5	11	-0.6174	0.6125	8	375.531	3	9.623	10600	82100	3569	20240118_THJ_3.raw	2	STRG.4025.1.p1;STRG.16588.2.p1;STRG.16807.1.p1;STRG.14311.2.p1;STRG.557.5.p1;STRG.12984.1.p1;STRG.8703.1.p1;STRG.303.3.p1;STRG.16526.1.p7;STRG.16483.2.p1;STRG.17380.2.p1;STRG.13226.8.p1;STRG.303.4.p1;STRG.17380.5.p1;STRG.5252.1.p2;STRG.3774.2.p1;STRG.16423.2.p5;STRG.2495.1.p1;STRG.11075.1.p1;STRG.6771.2.p2;STRG.10729.1.p2;STRG.19058.1.p1;STRG.11549.1.p1;STRG.17380.6.p1;STRG.16588.1.p1;STRG.19058.…			DeepNovo	5 0 0 0 18 18 23 10 10 0 0	KTSGSFSRTGP
KTTSGYAGGL	36.85	953.482	10	50	10	-0.1059	0.4894	0.2	477.748	2	18.1417	282000	1780000	13151	20240118_THJ_3.raw	1	STRG.11549.6.p1;STRG.11549.3.p1;STRG.11549.2.p1;STRG.11549.4.p1;STRG.11549.5.p1;STRG.1465.1.p3;STRG.13704.1.p2;STRG.8333.1.p1;STRG.11549.1.p1			DB Search	5 0 0 0 0 0 36 32 40 5	KTTSGYAGGL
KTTTVDAK	41.61	862.476	8	62.5	8	-6.1472	0.1907	1.8	432.246	2	14.3933			9043	20240118_THJ_3.raw	4	STRG.14531.1.p1;STRG.10778.1.p1;STRG.17071.2.p2;STRG.14384.1.p1;STRG.16939.4.p4;STRG.19433.4.p1;STRG.17071.1.p1;STRG.10793.1.p1;STRG.17001.1.p1;STRG.7861.2.p1;STRG.1329.1.p1;STRG.7861.1.p1;STRG.3728.2.p1;STRG.11116.5.p1;STRG.16938.2.p1;STRG.16938.1.p1;STRG.14384.4.p1;STRG.12545.1.p10;STRG.11116.6.p1;STRG.19433.2.p1;STRG.18851.1.p2;STRG.19433.3.p1;STRG.16939.1.p1;STRG.11075.2.p1;STRG.8751.1.p1;STR…			DeepNovo	5 0 0 0 7 7 8 5	KTTTVDAK
KTVEDTR	24.24	847.44	7	57.1	7	0.5376	0.3627	0.8	424.728	2	11.699	80100	430000	5930	20240118_THJ_3.raw	1	STRG.12052.3.p1;STRG.18151.1.p1;STRG.12767.1.p1;STRG.7520.1.p1;STRG.12052.2.p1;STRG.7172.1.p1;STRG.6663.1.p1;STRG.2650.1.p1;STRG.6663.2.p1;STRG.10014.1.p1;STRG.16847.3.p3;STRG.15192.4.p1;STRG.15192.5.p1;STRG.7520.2.p1;STRG.8263.1.p1;STRG.16847.2.p1;STRG.16847.1.p1;STRG.8510.2.p1;STRG.13202.1.p1;STRG.12929.1.p1;STRG.13923.1.p1;STRG.7172.2.p1;STRG.16847.4.p3;STRG.15678.1.p1;STRG.1863.1.p1;STRG.1064…			DeepNovo	5 20 9 9 0 0 0	KTVEDTR
KTVETRDGQVINET	23.99	1588.81	14	21.4	14	-6.3206	0.1752	0.6	530.61	3	13.1969			7665	20240118_THJ_3.raw	1	STRG.9582.1.p1			DB Search	5 0 0 0 0 0 0 0 0 12 0 0 0 5	KTVETRDGQVINET
KTVETRDGQVINETSQ	33.97	1803.9	16	37.5	16	-6.0343	0.3192	0.8	602.307	3	13.8974	3890000	17100000	8821	20240118_THJ_3.raw	2	STRG.9582.1.p1			DB Search	5 0 0 0 0 0 0 0 0 0 50 58 58 0 41 5	KTVETRDGQVINETSQ
KVFDKE	22.54	764.407	6	83.3	6	1.114	0.4844	1.6	383.211	2	12.2338			6574	20240118_THJ_3.raw	2	STRG.12688.2.p1;STRG.11627.3.p1;STRG.11628.6.p2;STRG.11628.8.p1;STRG.10816.5.p1;STRG.12688.3.p1;STRG.11628.11.p2;STRG.11141.1.p1;STRG.5351.2.p1;STRG.11628.7.p1;STRG.11141.2.p1;STRG.5938.1.p1;STRG.11628.9.p1;STRG.11627.1.p1;STRG.11628.12.p2;STRG.646.1.p1;STRG.11628.2.p2;STRG.5351.1.p1;STRG.5081.1.p1;STRG.14922.2.p1;STRG.11360.1.p1;STRG.11628.5.p2;STRG.5938.2.p1;STRG.11628.3.p1;STRG.11627.2.p1;STRG…			DeepNovo	5 0 49 49 23 5	KVFDKE
KVKSVEMHHE	43.82	1222.61	10	60	10	-0.5212	0.7659	-4.1	408.543	3	9.2048	23900	330000	3115	20240118_THJ_3.raw	1	STRG.4610.3.p1;STRG.5453.1.p1;STRG.18076.1.p1;STRG.10135.1.p1;STRG.15860.1.p2;STRG.13224.1.p1;STRG.5323.1.p1;STRG.18333.1.p1;STRG.18208.1.p1;STRG.16918.2.p1;STRG.12267.1.p1;STRG.3964.1.p1;STRG.6752.2.p1;STRG.1560.1.p1;STRG.9345.2.p1;STRG.18795.1.p1;STRG.16937.1.p1;STRG.15170.1.p1;STRG.4625.1.p1;STRG.16918.3.p1;STRG.4310.1.p1;STRG.18076.2.p1;STRG.18795.4.p2;STRG.16918.8.p1;STRG.7151.1.p2;STRG.6752…			DeepNovo	5 0 0 0 0 11 12 17 4 4	KVKSVEMHHE
KVRTELNYK	52.44	1149.65	9	44.4	9	0.7495	0.1543	0	384.224	3	12.9278			7356	20240118_THJ_3.raw	1	STRG.5951.1.p1;STRG.15471.2.p1;STRG.11232.2.p1;STRG.13162.1.p1;STRG.1668.2.p1;STRG.15471.4.p1;STRG.15471.5.p1;STRG.18019.1.p1;STRG.11232.1.p1;STRG.18008.3.p1;STRG.18008.2.p1;STRG.18008.1.p1;STRG.18742.7.p1;STRG.18742.2.p1;STRG.18742.1.p1;STRG.18742.6.p2;STRG.2166.1.p1;STRG.12789.1.p1;STRG.11967.1.p1;STRG.15471.3.p1;STRG.5921.2.p3;STRG.15471.6.p1;STRG.12979.1.p1;STRG.8880.1.p1;STRG.18655.1.p1;STRG…			DeepNovo	5 0 0 0 13 5 5 1 1	KVRTELNYK
KWGPPSGGKPQ	46.65	1137.59	11	63.6	11	-4.6962	0.3215	-4.6	380.203	3	9.0727	7520	106000	2957	20240118_THJ_3.raw	1	STRG.17088.1.p1;STRG.17685.1.p1;STRG.14815.2.p1;STRG.12607.3.p1;STRG.11112.3.p1;STRG.3415.4.p1;STRG.13854.1.p1;STRG.3530.2.p1;STRG.14042.3.p1;STRG.18629.1.p1;STRG.15502.4.p1;STRG.9991.1.p1;STRG.17484.2.p1;STRG.1360.2.p1;STRG.9326.1.p1;STRG.18870.1.p1;STRG.9169.7.p1;STRG.4174.4.p1;STRG.15404.1.p1;STRG.15806.1.p1;STRG.5233.1.p1;STRG.16092.7.p1;STRG.15061.2.p1;STRG.11072.2.p1;STRG.3530.3.p1;STRG.160…			DeepNovo	5 25 0 0 0 0 10 9 9 4 4	KWGPPSGGKPQ
KYISGPHEL	60.36	1042.54	9	88.9	9	-4.9944	0.5889	1	522.28	2	19.348	825000	2480000	14737	20240118_THJ_3.raw	1	STRG.1844.1.p1			DB Search	5 45 29 9 5 5 0 26 5	KYISGPHEL
KYKKKFDKE	25.11	1212.69	9	66.7	9	-1.7618	0.4599	-1.4	405.236	3	8.6932	3370	90100	2462	20240118_THJ_3.raw	1	STRG.19484.1.p1;STRG.15860.1.p2;STRG.52.2.p1;STRG.16368.1.p1;STRG.6170.1.p1;STRG.6170.7.p1;STRG.4897.2.p1;STRG.5136.1.p1;STRG.849.1.p1;STRG.15079.4.p1;STRG.8299.1.p1;STRG.15079.2.p1;STRG.1571.2.p1;STRG.526.1.p1;STRG.7095.4.p1;STRG.6170.2.p1;STRG.3797.1.p1;STRG.6704.3.p1;STRG.15079.1.p1;STRG.1571.7.p1;STRG.17917.4.p1;STRG.6278.2.p1;STRG.10947.1.p1;STRG.1571.10.p1;STRG.14021.1.p1;STRG.4260.1.p1;STR…			DeepNovo	5 0 0 0 17 24 24 11 5	KYKKKFDKE
KYLSKATPPS	46.09	1090.6	10	50	10	5.0247	0.0787	1.9	546.309	2	17.8128	647000	2120000	13102	20240118_THJ_3.raw	1	STRG.7471.1.p1;STRG.1454.5.p1;STRG.7554.1.p1;STRG.14888.1.p2;STRG.17599.3.p1;STRG.9787.1.p1;STRG.10712.1.p1;STRG.18663.1.p5;STRG.5970.6.p1;STRG.3193.1.p1;STRG.1454.2.p1;STRG.410.2.p1;STRG.5970.1.p1;STRG.10850.1.p1;STRG.2290.2.p1;STRG.17676.1.p1;STRG.15063.7.p1;STRG.5970.8.p1;STRG.16440.1.p1;STRG.17599.2.p1;STRG.12577.2.p1;STRG.11048.1.p1;STRG.14657.2.p1;STRG.6648.2.p1;STRG.11964.1.p1;STRG.3604.1.…			DeepNovo	5 63 44 16 16 0 0 0 0 0	KYLSKATPPS
KYLSLGAHF	39.1	1034.55	9	55.6	9	3.764	0.5196	-6.8	518.281	2	37.2753			28964	20240118_THJ_3.raw	1	STRG.7509.4.p1;STRG.9797.1.p1;STRG.11912.1.p1;STRG.15318.1.p1;STRG.7406.2.p2;STRG.11631.5.p3;STRG.18447.2.p1;STRG.11631.4.p4;STRG.17039.4.p2;STRG.8762.1.p1;STRG.15977.4.p1;STRG.1498.5.p1;STRG.12125.1.p1;STRG.10502.3.p1;STRG.19104.2.p2;STRG.14690.2.p2;STRG.10714.1.p2;STRG.19446.2.p1;STRG.2850.3.p2;STRG.1571.2.p1;STRG.7737.3.p1;STRG.6902.2.p1;STRG.10592.1.p1;STRG.16306.1.p1;STRG.40.1.p1;STRG.18881.…			DeepNovo	5 14 7 4 0 0 5 0 0	KYLSLGAHF
KYPENF	29.51	796.375	6	66.7	6	-2.8309	0.4546	2.1	399.196	2	22.1951	205000	646000	17308	20240118_THJ_3.raw	1	STRG.11186.1.p1;STRG.2249.2.p1;STRG.13107.2.p1;STRG.18487.6.p1;STRG.10752.3.p1;STRG.13107.3.p1;STRG.10752.5.p1;STRG.3071.3.p1;STRG.13107.1.p1;STRG.18487.4.p1;STRG.10752.8.p1;STRG.18487.1.p1;STRG.18487.5.p1;STRG.3071.1.p1;STRG.10752.2.p1;STRG.11958.1.p1;STRG.11958.2.p1;STRG.18487.3.p1;STRG.18487.2.p1;STRG.10752.1.p1;STRG.3071.2.p1;STRG.10752.4.p2;STRG.2249.1.p1;STRG.10752.6.p1			DeepNovo	5 13 13 0 0 5	KYPENF
KYPESSS	24.95	796.36	7	57.1	7	13.0686	0.5182	-5.3	399.185	2	22.3172			17561	20240118_THJ_3.raw	1	STRG.15990.1.p1;STRG.5981.3.p1;STRG.8715.1.p1;STRG.4909.1.p1;STRG.11042.1.p1;STRG.6219.4.p1;STRG.16494.1.p1;STRG.17259.3.p1;STRG.14783.5.p1;STRG.16494.2.p1;STRG.5981.4.p1;STRG.5981.5.p1;STRG.17573.3.p1;STRG.16627.5.p1;STRG.14783.1.p1;STRG.17511.7.p1;STRG.14783.3.p2;STRG.14783.2.p2;STRG.13742.4.p1;STRG.11053.1.p1;STRG.17259.2.p1;STRG.2863.2.p1;STRG.17573.4.p1;STRG.13742.1.p1;STRG.6219.1.p1;STRG.16…			DeepNovo	5 16 16 16 0 0 0	KYPESSS
KYRDPPFPK	33.47	1146.62	9	55.6	9	-5.0383	0.6027	-7.3	383.211	3	14.0231			8623	20240118_THJ_3.raw	1	STRG.17271.3.p4;STRG.17535.1.p3;STRG.17397.1.p1;STRG.15920.5.p1;STRG.14960.1.p2;STRG.11467.2.p1;STRG.10988.1.p1;STRG.19079.1.p2;STRG.3248.2.p1;STRG.5832.1.p1;STRG.15920.7.p1;STRG.10950.1.p1;STRG.15920.2.p1;STRG.10693.1.p7;STRG.3248.3.p1;STRG.3248.1.p1;STRG.17535.2.p1			DeepNovo	4 0 0 0 0 12 12 6 5	KYRDPPFPK
KYTPDAM(+15.99)LH	38.93	1090.51	9	77.8	9	-5.9074	0.6236	-8.8	364.508	3	10.2407	5210	76900	4321	20240118_THJ_3.raw	1	STRG.18652.1.p1;STRG.18652.3.p1;STRG.18652.4.p1;STRG.14020.1.p1;STRG.17389.1.p1;STRG.17668.1.p1;STRG.7236.2.p1;STRG.15370.1.p1;STRG.7236.1.p1;STRG.18652.5.p1	Oxidation (M)	M7:Oxidation (M):1001.00	DeepNovo	5 11 11 17 0 0 24 3 3	KYTPDAM(+15.99)LH
KYTPGSSCLH	51.65	1091.51	10	70	10	-2.4926	0.3242	3.2	364.844	3	10.2341			4321	20240118_THJ_3.raw	1	STRG.7490.4.p1;STRG.890.1.p1;STRG.15641.2.p3;STRG.2716.3.p1;STRG.8780.3.p1;STRG.8780.4.p1;STRG.8780.2.p1;STRG.4047.1.p1;STRG.9140.3.p1;STRG.10098.1.p1;STRG.8780.1.p3;STRG.18100.4.p4;STRG.14405.1.p2;STRG.18100.1.p4;STRG.8116.1.p6;STRG.890.2.p1;STRG.688.2.p1;STRG.5427.1.p1;STRG.16922.1.p1;STRG.3491.1.p1;STRG.3529.1.p1;STRG.18100.2.p4;STRG.10177.3.p1;STRG.10761.4.p1;STRG.8791.1.p1;STRG.18100.3.p3;ST…			DeepNovo	5 11 11 17 0 0 0 21 3 3	KYTPGSSCLH
KYTPPPHHI	44.35	1088.58	9	66.7	9	-2.9171	0.7846	2.9	545.297	2	10.0552	4420000	31300000	4087	20240118_THJ_3.raw	9	STRG.587.2.p2;STRG.587.1.p2			DB Search	5 8 14 14 0 0 0 6 5	KYTPPPHHI
LACLGLYPH	43.91	985.505	9	0	9	-16.9165	0.6186	1.7	493.761	2	28.8294			23562	20240118_THJ_3.raw	1	STRG.18970.1.p2;STRG.14476.3.p1;STRG.18604.2.p1;STRG.11261.4.p1;STRG.12866.3.p1;STRG.13319.2.p5;STRG.15471.4.p1;STRG.15471.5.p1;STRG.17609.2.p1;STRG.8655.5.p7;STRG.18800.1.p1;STRG.10499.1.p1;STRG.1866.1.p1;STRG.15943.1.p1;STRG.15954.1.p4;STRG.8040.2.p1;STRG.11261.2.p1;STRG.15944.1.p1;STRG.11533.1.p1;STRG.15471.7.p1;STRG.16391.3.p1;STRG.8622.4.p1;STRG.4497.1.p1;STRG.3826.1.p1;STRG.2208.2.p1;STRG.8…			DeepNovo	0 0 0 0 1 1 1 1 1	LACLGLYPH
LAESAP	26.92	586.296	6	33.3	6	-5.3186	0.3307	0.4	587.304	1	14.2404	310000	1330000	8679	20240118_THJ_3.raw	1	STRG.5344.1.p1;STRG.10816.5.p1;STRG.16066.5.p2;STRG.1361.1.p1;STRG.5882.1.p1;STRG.7144.7.p1;STRG.17686.1.p1;STRG.5344.2.p1;STRG.8972.1.p1;STRG.7969.2.p1;STRG.16066.1.p1;STRG.15675.1.p1;STRG.7144.2.p1;STRG.8799.1.p1;STRG.10428.1.p1;STRG.1361.3.p1;STRG.16066.2.p2;STRG.16596.4.p1;STRG.7969.1.p1;STRG.1985.2.p1;STRG.7144.1.p1;STRG.16596.2.p1;STRG.7144.6.p4;STRG.5905.1.p1;STRG.8015.1.p1;STRG.9885.1.p1;…			DeepNovo	0 0 14 24 0 0	LAESAP
LAGRDLTD	25.42	859.44	8	62.5	8	-6.2394	0.7928	2.2	430.728	2	15.4144	26400	316000	10258	20240118_THJ_3.raw	1	STRG.16049.8.p1;STRG.16049.2.p1;STRG.7283.6.p1;STRG.7283.4.p1;STRG.16049.3.p1;STRG.7283.1.p1;STRG.16049.10.p1;STRG.7283.7.p1;STRG.9838.2.p1;STRG.16049.4.p1;STRG.16049.1.p1;STRG.16049.5.p1;STRG.9838.1.p1;STRG.16049.9.p1;STRG.16049.6.p1;STRG.7283.2.p1;STRG.16049.7.p1;STRG.7283.3.p1;STRG.7283.5.p1;STRG.16049.11.p1			DB Search	5 41 0 0 0 6 7 5	LAGRDLTD
LAITN	27.49	530.306	5	100	5	-13.2223	0.7227	1.1	531.314	1	18.1451	1130000	5480000	13402	20240118_THJ_3.raw	1	STRG.14541.1.p1;STRG.14541.2.p1			DB Search	5 10 48 51 5	LAITN
LALTN	27.49	530.306	5	100	5	-11.8877	0.7111	1.1	531.314	1	18.1451	1130000	5480000	13402	20240118_THJ_3.raw	1	STRG.1557.1.p1;STRG.6998.1.p1			DB Search	5 10 48 51 5	LALTN
LALYNEALGK	20.21	1090.6	10	20	10	-0.58	0.6283	6	546.312	2	35.0069			27699	20240118_THJ_3.raw	2	STRG.3400.1.p1;STRG.15606.1.p5;STRG.17038.3.p1;STRG.14356.1.p1;STRG.13544.3.p1;STRG.16622.1.p1;STRG.8646.2.p1;STRG.18059.3.p1;STRG.1161.1.p1;STRG.8349.1.p1;STRG.16874.1.p1;STRG.17836.2.p1;STRG.3930.1.p1;STRG.19201.1.p1;STRG.5940.2.p1;STRG.16874.2.p1;STRG.1161.2.p1;STRG.18870.1.p1;STRG.5386.1.p1;STRG.16030.2.p1;STRG.9919.1.p1;STRG.9100.1.p1;STRG.8107.1.p1;STRG.12709.4.p1;STRG.3658.1.p1;STRG.3265.2…			DeepNovo	0 0 54 28 0 0 0 0 0 0	LALYNEALGK
LAM(+15.99)AAFKPKQN	52.01	1233.65	11	45.5	11	0.726	0.2676	0.6	412.226	3	13.1747			7641	20240118_THJ_3.raw	1	STRG.12157.11.p1;STRG.17186.2.p1;STRG.150.3.p1;STRG.8079.3.p1;STRG.12157.1.p1;STRG.14156.2.p1;STRG.14382.9.p1;STRG.1821.2.p1;STRG.18571.1.p3;STRG.17746.1.p1;STRG.8767.4.p1;STRG.4437.2.p1;STRG.14662.1.p1;STRG.2301.1.p1;STRG.18676.3.p1;STRG.6055.1.p1;STRG.17186.1.p1;STRG.16436.1.p1;STRG.17138.1.p1;STRG.6055.2.p1;STRG.4437.1.p1;STRG.11048.1.p1;STRG.1368.6.p1;STRG.4123.1.p1;STRG.8767.5.p1;STRG.8767.6…	Oxidation (M)	M3:Oxidation (M):1001.00	DeepNovo	0 0 27 13 13 55 0 0 0 0 5	LAM(+15.99)AAFKPKQN
LAM(+15.99)AAFPKKQN	35.18	1233.65	11	27.3	11	-0.4644	0.6367	1.3	617.835	2	12.9654	267000	1180000	7388	20240118_THJ_3.raw	1	STRG.18323.2.p4;STRG.16705.2.p1;STRG.18639.1.p1;STRG.18323.4.p3;STRG.19281.3.p1;STRG.4715.1.p1;STRG.10654.3.p1;STRG.16705.1.p1;STRG.7470.1.p1;STRG.83.4.p5;STRG.8079.3.p1;STRG.1821.2.p1;STRG.18676.3.p1;STRG.7470.6.p1;STRG.16577.1.p1;STRG.16436.1.p1;STRG.17138.1.p1;STRG.19104.2.p2;STRG.13728.1.p1;STRG.3604.1.p1;STRG.10620.1.p2;STRG.19272.1.p1;STRG.4359.1.p1;STRG.16436.2.p1;STRG.18323.1.p5;STRG.1680…	Oxidation (M)	M3:Oxidation (M):1001.00	DeepNovo	0 0 0 25 37 53 0 0 0 0 0	LAM(+15.99)AAFPKKQN
LAMAAFPKKQN	65.23	1217.66	11	36.4	11	-4.775	0.7495	1.3	406.894	3	20.6811	2740000	7440000	16183	20240118_THJ_3.raw	2	STRG.18323.2.p4;STRG.16705.2.p1;STRG.18639.1.p1;STRG.18323.4.p3;STRG.19281.3.p1;STRG.4715.1.p1;STRG.10654.3.p1;STRG.16705.1.p1;STRG.7470.1.p1;STRG.83.4.p5;STRG.8079.3.p1;STRG.1821.2.p1;STRG.18676.3.p1;STRG.7470.6.p1;STRG.16577.1.p1;STRG.16436.1.p1;STRG.17138.1.p1;STRG.19104.2.p2;STRG.13728.1.p1;STRG.3604.1.p1;STRG.10620.1.p2;STRG.19272.1.p1;STRG.4359.1.p1;STRG.16436.2.p1;STRG.18323.1.p5;STRG.1680…			DeepNovo	1 1 2 2 2 5 1 1 0 0 0	LAMAAFPKKQN
LAPLQGHAD	30.97	920.472	9	44.4	9	-5.6509	0.4741	3	461.244	2	15.2027			9951	20240118_THJ_3.raw	1	STRG.2828.1.p4;STRG.4163.4.p1;STRG.69.9.p1;STRG.14218.3.p2;STRG.9204.3.p1;STRG.17185.2.p1;STRG.3395.1.p1;STRG.19037.1.p1;STRG.503.3.p1;STRG.7936.1.p1;STRG.17713.2.p1;STRG.16593.3.p2;STRG.10302.1.p1;STRG.18531.1.p1;STRG.4614.3.p1;STRG.13418.1.p1;STRG.17714.3.p1;STRG.3395.2.p1;STRG.15462.1.p3;STRG.9830.2.p1;STRG.12690.1.p1;STRG.1571.2.p1;STRG.1084.8.p1;STRG.16749.1.p1;STRG.11262.2.p1;STRG.15188.1.p…			DeepNovo	0 0 14 11 11 0 0 0 4	LAPLQGHAD
LAPLQHNE	33.7	920.472	8	50	8	-1.4083	0.4375	3.2	461.245	2	14.7399			9423	20240118_THJ_3.raw	1	STRG.10136.2.p1;STRG.10457.1.p1;STRG.12225.1.p1;STRG.3919.2.p1;STRG.4163.4.p1;STRG.186.3.p1;STRG.10044.1.p1;STRG.16471.3.p1;STRG.18052.1.p1;STRG.14218.3.p2;STRG.13797.1.p1;STRG.16471.4.p1;STRG.4163.1.p1;STRG.10457.2.p1;STRG.17713.2.p1;STRG.2146.1.p1;STRG.11263.5.p1;STRG.10457.3.p1;STRG.11701.1.p1;STRG.900.1.p1;STRG.1331.1.p1;STRG.10169.2.p5;STRG.3391.2.p1;STRG.18531.1.p1;STRG.14929.1.p1;STRG.9830…			DeepNovo	0 0 9 8 8 0 0 4	LAPLQHNE
LASTRPT	39.82	744.413	7	42.9	7	1.7182	0.6739	1.9	373.214	2	13.664			8209	20240118_THJ_3.raw	1	STRG.18397.3.p1;STRG.14040.2.p1;STRG.16217.1.p1;STRG.14040.3.p1;STRG.12102.3.p1;STRG.3395.1.p1;STRG.7742.2.p4;STRG.12387.1.p1;STRG.14894.2.p1;STRG.14894.1.p1;STRG.14040.1.p1;STRG.7854.5.p1;STRG.4328.1.p1;STRG.9576.1.p1;STRG.16217.2.p1;STRG.2587.1.p1;STRG.18857.2.p1;STRG.12102.2.p1;STRG.14040.4.p1;STRG.18857.1.p1;STRG.3395.3.p1;STRG.18857.3.p1;STRG.9343.8.p1;STRG.3395.2.p1;STRG.8795.1.p1;STRG.1869…			DeepNovo	5 25 0 0 0 0 5	LASTRPT
LAYTDGSHR	70.95	1018.48	9	55.6	9	-2.9751	0.6691	1.3	510.25	2	10.0126	23500	300000	4062	20240118_THJ_3.raw	1	STRG.16841.2.p1;STRG.3862.2.p1;STRG.16841.4.p1;STRG.13992.1.p2;STRG.2233.1.p1;STRG.11480.1.p1;STRG.14607.5.p1;STRG.16530.1.p1;STRG.7202.6.p1;STRG.2233.2.p1;STRG.7202.3.p1;STRG.17188.2.p1;STRG.3862.1.p1;STRG.14607.1.p1;STRG.13953.1.p1;STRG.14607.4.p2;STRG.3862.3.p1;STRG.5390.1.p1;STRG.8161.1.p1;STRG.11648.1.p1;STRG.8161.2.p1;STRG.14607.2.p1;STRG.16841.5.p1;STRG.17188.1.p1;STRG.16841.3.p1;STRG.7202…			DeepNovo	5 20 57 19 12 0 0 0 0	LAYTDGSHR
LDDAVGPR	31.46	841.429	8	62.5	8	0.4496	0.642	1.2	421.723	2	18.0663	320000	1670000	13014	20240118_THJ_3.raw	1	STRG.13446.2.p1;STRG.5354.1.p1;STRG.14722.1.p1;STRG.8654.2.p1;STRG.14947.1.p1;STRG.14160.1.p1;STRG.8578.1.p9;STRG.14875.3.p2;STRG.8578.2.p9;STRG.13302.1.p1;STRG.13446.3.p1;STRG.2629.1.p1;STRG.14297.1.p1;STRG.14131.1.p1;STRG.11844.1.p1;STRG.7717.1.p1;STRG.14875.1.p1;STRG.7717.4.p1;STRG.9949.1.p1;STRG.7639.1.p1;STRG.8578.4.p8;STRG.5733.1.p1;STRG.8654.3.p1;STRG.17837.1.p1;STRG.18653.2.p3;STRG.5893.1…			DeepNovo	5 8 4 0 0 1 2 3	LDDAVGPR
LDEDPSAKE	30.97	1002.45	9	55.6	9	4.6532	0.2986	-6.4	502.229	2	18.002	68300	387000	12998	20240118_THJ_3.raw	1	STRG.13899.4.p1;STRG.8278.1.p1;STRG.10044.1.p1;STRG.14576.1.p1;STRG.13965.2.p1;STRG.8278.2.p1;STRG.1246.2.p1;STRG.10197.1.p1;STRG.16553.1.p1;STRG.7172.1.p1;STRG.13899.3.p1;STRG.14576.2.p1;STRG.15727.1.p1;STRG.9764.1.p1;STRG.17319.1.p1;STRG.15502.3.p1;STRG.1167.1.p1;STRG.391.1.p1;STRG.8993.3.p1;STRG.13997.2.p2;STRG.11214.3.p1;STRG.12429.2.p1;STRG.15696.1.p1;STRG.10695.2.p6;STRG.3730.3.p1;STRG.911.…			DeepNovo	5 19 11 0 0 0 0 5 5	LDEDPSAKE
LDGWCAPGTN	54.66	1032.43	10	70	10	-11.0647	0.432	4.7	517.226	2	24.2862	39400	1120000	19549	20240118_THJ_3.raw	3	STRG.17522.2.p1;STRG.231.2.p1;STRG.11243.6.p1;STRG.17221.2.p1;STRG.11243.5.p1;STRG.7795.2.p1;STRG.11243.3.p1;STRG.16562.1.p1;STRG.276.1.p5;STRG.7795.1.p1;STRG.276.3.p4;STRG.9840.2.p1;STRG.19097.1.p1;STRG.17221.4.p1;STRG.17221.1.p1;STRG.9840.1.p1;STRG.13672.1.p1;STRG.11243.4.p1;STRG.10472.3.p2;STRG.10472.2.p2;STRG.11025.1.p1;STRG.19097.3.p1;STRG.276.2.p4;STRG.19097.4.p1;STRG.19097.2.p1;STRG.16494.…			DeepNovo	0 0 6 5 0 9 9 20 16 5	LDGWCAPGTN
LDHPVKM(+15.99)PEL	17.64	1193.61	10	30	10	-2.2742	0.0472	1.1	597.814	2	23.8133	844000	2480000	19309	20240118_THJ_3.raw	1	STRG.19342.5.p1;STRG.14576.1.p1;STRG.10575.5.p1;STRG.12115.1.p1;STRG.6022.4.p1;STRG.10575.4.p1;STRG.6022.3.p1;STRG.17657.1.p1;STRG.13792.2.p1;STRG.2481.1.p1;STRG.14576.2.p1;STRG.17657.2.p1;STRG.11571.1.p1;STRG.10664.3.p3;STRG.14576.4.p1;STRG.11571.3.p1;STRG.13792.1.p1;STRG.2161.1.p1;STRG.11571.2.p1;STRG.12465.1.p1;STRG.16731.1.p5;STRG.11048.1.p1;STRG.19342.4.p1;STRG.10664.1.p1;STRG.19342.3.p1;STR…	Oxidation (M)	M7:Oxidation (M):1001.00	DeepNovo	5 0 0 0 0 6 0 0 0 5	LDHPVKM(+15.99)PEL
LDHPVKMPEL	36.63	1177.62	10	40	10	-2.1042	0.0687	1.4	589.816	2	33.0142	2140000	4860000	26642	20240118_THJ_3.raw	1	STRG.19342.5.p1;STRG.14576.1.p1;STRG.10575.5.p1;STRG.12115.1.p1;STRG.6022.4.p1;STRG.10575.4.p1;STRG.6022.3.p1;STRG.17657.1.p1;STRG.13792.2.p1;STRG.2481.1.p1;STRG.14576.2.p1;STRG.17657.2.p1;STRG.11571.1.p1;STRG.10664.3.p3;STRG.14576.4.p1;STRG.11571.3.p1;STRG.13792.1.p1;STRG.2161.1.p1;STRG.11571.2.p1;STRG.12465.1.p1;STRG.16731.1.p5;STRG.11048.1.p1;STRG.19342.4.p1;STRG.10664.1.p1;STRG.19342.3.p1;STR…			DeepNovo	5 0 0 0 0 6 1 1 10 5	LDHPVKMPEL
LDPCTN	29.14	661.274	6	33.3	6	5.8538	0.3441	-4.2	662.279	1	24.247	249000	1020000	19589	20240118_THJ_3.raw	1	STRG.9136.1.p1			DeepNovo	0 0 0 0 3 3	LDPCTN
LDWTN	29.44	647.292	5	60	5	-15.3929	0.5284	0.5	648.299	1	24.2573	21900000	256000000	20212	20240118_THJ_3.raw	6				DeepNovo	0 0 50 57 5	LDWTN
LEAAG	18.57	459.233	5	20	5	7.1284	0.1508	-1.9	460.239	1	35.3326	127000000	156000000	28142	20240118_THJ_3.raw	5	STRG.5900.1.p1;STRG.14497.3.p1;STRG.17608.1.p1;STRG.15982.4.p1;STRG.9792.1.p1;STRG.4169.2.p1;STRG.10197.1.p1;STRG.7204.6.p1;STRG.4010.2.p1;STRG.8697.1.p1;STRG.2531.3.p1;STRG.15206.1.p1;STRG.4169.3.p1;STRG.8527.2.p1;STRG.16026.1.p1;STRG.4169.1.p1;STRG.16540.2.p1;STRG.6076.1.p1;STRG.7204.3.p1;STRG.14059.1.p1;STRG.13031.1.p1;STRG.16720.2.p1;STRG.8527.1.p1;STRG.17313.2.p1;STRG.5900.3.p1;STRG.15982.3.…			DB Search	0 0 0 0 5	LEAAG
LEAAT	19.85	503.259	5	60	5	10.1534	0.1346	-1.6	504.266	1	25.3012	178000000	126000000	22338	20240118_THJ_3.raw	9	STRG.1179.1.p3;STRG.1720.1.p1;STRG.19453.2.p1;STRG.1179.2.p1;STRG.671.4.p1;STRG.9175.3.p1;STRG.671.3.p1;STRG.228.1.p1;STRG.9175.5.p1;STRG.19447.2.p1;STRG.1375.3.p1;STRG.8775.2.p1;STRG.18506.1.p4;STRG.3730.3.p1;STRG.1375.1.p1;STRG.9175.2.p1;STRG.8775.3.p1;STRG.14214.1.p1;STRG.3730.4.p1;STRG.3730.1.p1;STRG.1179.3.p1;STRG.671.2.p1;STRG.18843.5.p1;STRG.19453.1.p1;STRG.18843.2.p1;STRG.14801.2.p1;STRG.…			DB Search	5 0 0 4 4	LEAAT
LEADKR	27.28	730.397	6	66.7	6	-1.8441	0.6361	2.6	366.207	2	10.4149	11600	202000	4540	20240118_THJ_3.raw	1	STRG.2698.1.p1;STRG.5495.1.p1;STRG.1317.2.p1;STRG.6642.7.p1;STRG.7232.3.p1;STRG.10111.1.p1;STRG.10093.2.p1;STRG.10093.1.p1;STRG.11480.1.p1;STRG.1317.1.p1;STRG.15138.1.p1;STRG.8329.1.p2;STRG.1844.1.p1;STRG.17603.2.p1;STRG.3793.1.p1;STRG.17603.1.p1;STRG.12775.1.p1;STRG.7232.2.p1;STRG.7232.1.p1;STRG.12221.1.p1;STRG.7096.1.p1;STRG.7232.4.p1;STRG.15433.3.p7;STRG.14922.2.p1;STRG.17603.3.p1;STRG.4448.1.…			DeepNovo	0 0 53 53 23 5	LEADKR
LEAGG	20.75	445.217	5	20	5	6.9565	0.529	-2.2	446.224	1	27.5366	10900000	14800000	24045	20240118_THJ_3.raw	3	STRG.14727.2.p1;STRG.13751.1.p4;STRG.9972.3.p2;STRG.15941.3.p1;STRG.4145.1.p1;STRG.3422.1.p3;STRG.18365.2.p1;STRG.11971.1.p5;STRG.3154.1.p1;STRG.14102.1.p3;STRG.16037.1.p1			DB Search	0 0 0 0 2	LEAGG
LEALRVE	18.65	828.471	7	57.1	7	-2.0932	0.8973	1.4	415.243	2	26.8919	188000	901000	21659	20240118_THJ_3.raw	1	STRG.16423.1.p1;STRG.14039.9.p3;STRG.6151.6.p1;STRG.15484.1.p1;STRG.10265.2.p1;STRG.18795.5.p1;STRG.9198.1.p1;STRG.19334.2.p1;STRG.15546.1.p4;STRG.19437.3.p1;STRG.12495.1.p1;STRG.8578.1.p1;STRG.18676.3.p1;STRG.14171.3.p3;STRG.2442.1.p1;STRG.17898.1.p4;STRG.17325.7.p1;STRG.14617.3.p1;STRG.10778.2.p1;STRG.1866.1.p1;STRG.11557.1.p1;STRG.14039.10.p1;STRG.65.1.p1;STRG.14039.2.p4;STRG.18354.1.p1;STRG.9…			DeepNovo	5 12 6 0 0 0 2	LEALRVE
LEAPS	19.74	515.259	5	60	5	8.224	0.1133	-1	516.266	1	32.0987	10300000	16300000	27270	20240118_THJ_3.raw	1	STRG.11838.1.p1;STRG.10697.1.p3;STRG.4163.4.p1;STRG.8209.2.p1;STRG.12158.1.p1;STRG.8209.3.p1;STRG.4163.3.p1;STRG.16490.3.p3;STRG.1385.3.p1;STRG.16874.1.p1;STRG.1385.5.p1;STRG.4163.1.p1;STRG.8209.1.p1;STRG.17496.3.p1;STRG.3572.1.p1;STRG.16874.2.p1;STRG.10697.2.p3;STRG.1385.2.p1;STRG.16928.1.p1;STRG.15280.1.p1;STRG.10697.3.p4;STRG.1385.1.p1;STRG.15280.2.p1;STRG.1385.6.p1;STRG.1385.4.p1;STRG.10068.1…			DB Search	0 0 15 4 4	LEAPS
LEDGKPF	30.22	804.402	7	57.1	7	-5.6227	0.177	1.5	403.209	2	24.0348	175000	1080000	19108	20240118_THJ_3.raw	1	STRG.13885.1.p1;STRG.13276.2.p2;STRG.16583.6.p1;STRG.3249.1.p1;STRG.16874.1.p1;STRG.1983.1.p2;STRG.5496.2.p1;STRG.5694.4.p1;STRG.10302.1.p1;STRG.4603.4.p1;STRG.13234.2.p1;STRG.435.1.p1;STRG.6419.2.p1;STRG.5793.1.p1;STRG.4762.1.p1;STRG.2848.2.p4;STRG.18354.1.p1;STRG.5694.6.p1;STRG.3822.1.p1;STRG.13276.3.p1;STRG.4603.2.p1;STRG.3348.1.p1;STRG.6690.1.p1;STRG.3101.1.p1;STRG.692.1.p1;STRG.13276.1.p2;ST…			DeepNovo	5 10 10 3 0 0 0	LEDGKPF
LEENQL	18.43	744.365	6	50	6	-3.2466	0.2697	-1.9	373.189	2	26.2429			21297	20240118_THJ_3.raw	1	STRG.13700.1.p1;STRG.10456.1.p1;STRG.601.3.p1;STRG.10044.1.p1;STRG.5702.1.p1;STRG.19453.2.p1;STRG.1676.4.p1;STRG.1676.3.p1;STRG.7209.1.p1;STRG.7237.1.p1;STRG.2425.1.p1;STRG.1756.1.p1;STRG.10323.2.p1;STRG.6978.1.p1;STRG.17340.1.p1;STRG.10456.2.p1;STRG.11816.2.p1;STRG.18807.1.p1;STRG.4370.1.p1;STRG.4360.1.p1;STRG.14458.3.p1;STRG.3862.5.p1;STRG.7350.1.p1;STRG.13931.2.p1;STRG.9847.1.p1;STRG.17005.1.p…			DeepNovo	0 0 0 6 6 5	LEENQL
LEHHAPLLSR	30.96	1171.65	10	60	10	-1.2395	0.4634	-1.6	391.555	3	13.6222	44800	930000	8117	20240118_THJ_3.raw	1	STRG.15583.4.p6;STRG.6848.2.p1;STRG.5010.2.p1;STRG.1388.13.p2;STRG.17059.1.p1;STRG.9969.3.p1;STRG.10767.12.p3;STRG.15487.1.p1;STRG.11561.1.p1;STRG.11457.4.p1;STRG.18208.1.p1;STRG.1388.3.p1;STRG.16028.7.p2;STRG.14368.2.p1;STRG.34.4.p3;STRG.11160.1.p1;STRG.11634.1.p1;STRG.16405.1.p1;STRG.15989.1.p1;STRG.1388.1.p1;STRG.3789.1.p1;STRG.2921.2.p1;STRG.9768.1.p3;STRG.2584.1.p1;STRG.6480.7.p3;STRG.15583.…			DeepNovo	5 12 0 0 0 0 3 2 2 2	LEHHAPLLSR
LEIGA	22.73	501.28	5	0	5	-5.1836	0.2674	-1.2	502.286	1	29.2526	262000	732000	23454	20240118_THJ_3.raw	1	STRG.12634.1.p1;STRG.12634.2.p1;STRG.15972.1.p1;STRG.17120.4.p1;STRG.18676.2.p1;STRG.17120.2.p1;STRG.17120.5.p1;STRG.2290.1.p1;STRG.15972.3.p2;STRG.15972.2.p1;STRG.15972.4.p1;STRG.12634.5.p1;STRG.10638.1.p1;STRG.12634.4.p1;STRG.18676.3.p1;STRG.2290.2.p1;STRG.17120.1.p1;STRG.17120.3.p1;STRG.10638.2.p1			DB Search	0 0 0 0 0	LEIGA
LEKRAPAG	38.54	840.482	8	50	8	-0.0821	0.2783	0.1	421.248	2	9.8124	52700	547000	3822	20240118_THJ_3.raw	1	STRG.2337.1.p1;STRG.8601.1.p1;STRG.17175.2.p1;STRG.4652.5.p1;STRG.9269.3.p1;STRG.14056.2.p1;STRG.16037.1.p1;STRG.4652.1.p1;STRG.14470.3.p1;STRG.6608.1.p1;STRG.15950.1.p1;STRG.12121.1.p1;STRG.12093.4.p1;STRG.16502.6.p1;STRG.16848.1.p1;STRG.17634.1.p1;STRG.16848.2.p1;STRG.2996.2.p1;STRG.12093.3.p1;STRG.15612.2.p1;STRG.9234.1.p1;STRG.18427.5.p4;STRG.17781.1.p1;STRG.9949.1.p1;STRG.16711.4.p3;STRG.172…			DeepNovo	5 5 0 0 3 3 0 0	LEKRAPAG
LELGA	22.73	501.28	5	0	5	-5.268	0.2635	-1.2	502.286	1	29.2526	262000	732000	23454	20240118_THJ_3.raw	1	STRG.13879.4.p1;STRG.18428.2.p1;STRG.18428.5.p1;STRG.12621.2.p1;STRG.18046.1.p4;STRG.18046.3.p4;STRG.18046.2.p3;STRG.3712.1.p1;STRG.13879.2.p1;STRG.11804.1.p1;STRG.18670.2.p1;STRG.13925.4.p1;STRG.17237.2.p1;STRG.13236.1.p1;STRG.13925.2.p1;STRG.13236.3.p1;STRG.18428.4.p1;STRG.17237.1.p1;STRG.18428.1.p1;STRG.16996.1.p1;STRG.14158.3.p1;STRG.13925.3.p1;STRG.18670.1.p1;STRG.13925.1.p1;STRG.13236.2.p1;…			DB Search	0 0 0 0 0	LELGA
LEPLSR	21.23	713.407	6	66.7	6	-17.6078	0.896	2.3	357.712	2	15.8189			10638	20240118_THJ_3.raw	1	STRG.11186.1.p1;STRG.15904.1.p1;STRG.8986.1.p1;STRG.14537.1.p4;STRG.9607.1.p1;STRG.14442.3.p1;STRG.10298.1.p1;STRG.18325.1.p1;STRG.4310.1.p1;STRG.18517.3.p1;STRG.6749.2.p3;STRG.9395.1.p1;STRG.10845.1.p1;STRG.6012.2.p1;STRG.14442.1.p1;STRG.15269.2.p1;STRG.13369.1.p1;STRG.4747.2.p1;STRG.17022.1.p5;STRG.16761.3.p1;STRG.16761.1.p1;STRG.18517.1.p1;STRG.9899.1.p1;STRG.9899.3.p1;STRG.4168.1.p1;STRG.2635…			DeepNovo	5 10 18 0 0 5	LEPLSR
LEQRVF	22.61	790.434	6	66.7	6	7.025	0.7352	-2.9	396.223	2	35.6166			27972	20240118_THJ_3.raw	1	STRG.11631.1.p1;STRG.9169.3.p1;STRG.4026.1.p1;STRG.15082.3.p1;STRG.11631.5.p1;STRG.2013.1.p1;STRG.14157.1.p1;STRG.13169.1.p1;STRG.2885.1.p1;STRG.18303.1.p1;STRG.17897.1.p1;STRG.17897.2.p1;STRG.9169.7.p1;STRG.15082.5.p1;STRG.14415.6.p1;STRG.7788.2.p1;STRG.11631.4.p1;STRG.11631.3.p1;STRG.15082.4.p1;STRG.10190.4.p2;STRG.15082.1.p1;STRG.7788.3.p1;STRG.2748.1.p1;STRG.15101.1.p1;STRG.9169.2.p1;STRG.144…			DeepNovo	5 14 0 0 5 5	LEQRVF
LETAT	23.15	533.27	5	0	5	17.2851	0.4916	-1.2	534.276	1	30.1192	4440000	3840000	21305	20240118_THJ_3.raw	1	STRG.14697.1.p1;STRG.13098.1.p1;STRG.7152.1.p1;STRG.8213.1.p1;STRG.16390.1.p1;STRG.16390.2.p1;STRG.13375.1.p1;STRG.12664.2.p1;STRG.12664.1.p1;STRG.12664.3.p1			DB Search	0 0 0 0 0	LETAT
LETRVP	24.1	713.407	6	33.3	6	-12.1435	0.608	1.9	357.712	2	15.173	184000	780000	10049	20240118_THJ_3.raw	1	STRG.4408.1.p1;STRG.14352.2.p1;STRG.17838.1.p1;STRG.1731.1.p1;STRG.6175.8.p1;STRG.13726.1.p1;STRG.9128.1.p1;STRG.1284.1.p2;STRG.1337.4.p1;STRG.1337.5.p1;STRG.9665.1.p1;STRG.6175.6.p1;STRG.1337.2.p1;STRG.1337.1.p1;STRG.16030.2.p1;STRG.1284.2.p1;STRG.16030.1.p1;STRG.17147.1.p1;STRG.10983.1.p1;STRG.6175.7.p2;STRG.14352.1.p1;STRG.15359.1.p1;STRG.1337.3.p1;STRG.13726.2.p1;STRG.4408.2.p1;STRG.15236.2.p…			DeepNovo	5 6 0 0 0 0	LETRVP
LGANVLPTE	55.93	912.492	9	77.8	9	-10.5637	0.534	1.7	457.254	2	31.0228	980000	4740000	25268	20240118_THJ_3.raw	2	STRG.19463.1.p1;STRG.8615.4.p1;STRG.10501.1.p1;STRG.6478.2.p1;STRG.3943.1.p1;STRG.14940.1.p1;STRG.2265.3.p1;STRG.12345.1.p1;STRG.2386.2.p1;STRG.10347.1.p1;STRG.5725.2.p1;STRG.15941.2.p1;STRG.4299.2.p1;STRG.7403.2.p1;STRG.2290.2.p1;STRG.10501.2.p1;STRG.8615.7.p1;STRG.10501.3.p1;STRG.18088.2.p1;STRG.4299.1.p1;STRG.2290.1.p1;STRG.8615.6.p1;STRG.6935.1.p1;STRG.7097.1.p1;STRG.9939.1.p1;STRG.7137.2.p1;…			DeepNovo	0 0 19 31 18 18 19 19 5	LGANVLPTE
LGGPEAAKSDETAAK	49.14	1443.72	15	33.3	15	-3.6296	0.2551	1.3	482.248	3	10.0508	180000	1020000	4028	20240118_THJ_3.raw	1	STRG.7577.1.p1			DB Search	5 27 17 0 0 0 0 0 0 0 0 0 0 2 2	LGGPEAAKSDETAAK
LGHALEQEKR	42.86	1179.64	10	60	10	3.8567	0.4257	4.7	394.221	3	15.278			10034	20240118_THJ_3.raw	1	STRG.11042.1.p1;STRG.11784.1.p1;STRG.2058.1.p1;STRG.8890.1.p1;STRG.16449.1.p1;STRG.8520.1.p1;STRG.12580.1.p1;STRG.10085.1.p1;STRG.1908.1.p1;STRG.17314.1.p1;STRG.12620.2.p1;STRG.78.1.p2;STRG.11071.3.p1;STRG.14604.1.p1;STRG.10024.2.p1;STRG.7024.1.p1;STRG.16463.3.p1;STRG.17425.4.p1;STRG.3022.2.p1;STRG.11071.4.p1;STRG.17254.3.p1;STRG.17645.1.p3;STRG.14143.1.p1;STRG.5215.1.p1;STRG.8714.1.p1;STRG.13098…			DeepNovo	0 0 0 0 8 24 10 10 11 5	LGHALEQEKR
LGLAGA	19.35	500.296	6	33.3	6	-16.0574	0.4167	1.5	501.304	1	17.0575	133000	1360000	12186	20240118_THJ_3.raw	2	STRG.15056.3.p1;STRG.3775.2.p1;STRG.10148.1.p1;STRG.19086.1.p1;STRG.17857.3.p1;STRG.19346.1.p1;STRG.18302.1.p1;STRG.15152.1.p1;STRG.10548.1.p1;STRG.12066.3.p6;STRG.3775.7.p1;STRG.14057.1.p1;STRG.16376.3.p1;STRG.3775.4.p1;STRG.11047.1.p1;STRG.14714.1.p1;STRG.18598.1.p2;STRG.10148.2.p2;STRG.14057.4.p1;STRG.16062.2.p1;STRG.16431.6.p1;STRG.14057.5.p3;STRG.3053.1.p1;STRG.18354.1.p1;STRG.14057.3.p1;STR…			DeepNovo	0 0 27 0 0 5	LGLAGA
LGRPEEHPVL	46.73	1145.62	10	60	10	-7.6264	0.7367	1	573.817	2	19.2052	2880000	8310000	14711	20240118_THJ_3.raw	1	STRG.17943.2.p1;STRG.7283.4.p2;STRG.16049.3.p1;STRG.1790.1.p7;STRG.6052.1.p1;STRG.7283.1.p1;STRG.4012.1.p1;STRG.16049.4.p3;STRG.18963.1.p1;STRG.17430.2.p1;STRG.2665.2.p1;STRG.13239.5.p2;STRG.14861.2.p1;STRG.10744.2.p1;STRG.16049.7.p1;STRG.16029.1.p1;STRG.14065.1.p1;STRG.2290.2.p1;STRG.16049.11.p1;STRG.479.6.p1;STRG.18088.2.p1;STRG.18730.2.p1;STRG.1759.1.p1;STRG.14007.1.p2;STRG.2290.1.p1;STRG.1759…			DeepNovo	5 0 0 0 0 4 22 17 17 5	LGRPEEHPVL
LGTAAGRSL	39.57	844.477	9	55.6	9	-4.932	0.3503	0.9	423.246	2	13.0324	47100	346000	7355	20240118_THJ_3.raw	1	STRG.4610.3.p1;STRG.12130.6.p1;STRG.4163.4.p1;STRG.1109.2.p1;STRG.3393.3.p1;STRG.18763.2.p1;STRG.8645.2.p3;STRG.15848.1.p6;STRG.12130.2.p1;STRG.14876.1.p1;STRG.7529.1.p1;STRG.18119.3.p1;STRG.7662.1.p1;STRG.15139.4.p1;STRG.13812.1.p2;STRG.9091.1.p1;STRG.11603.1.p1;STRG.8760.3.p1;STRG.5717.1.p1;STRG.18347.1.p2;STRG.11243.4.p1;STRG.7112.1.p1;STRG.14847.3.p1;STRG.18639.1.p2;STRG.7052.1.p1;STRG.10767.…			DeepNovo	5 4 4 0 2 0 0 0 5	LGTAAGRSL
LGTAMPKKQE	47.79	1101.59	10	60	10	-0.9983	0.8003	-6.2	368.2	3	10.8962			5065	20240118_THJ_3.raw	1	STRG.13080.1.p1;STRG.15195.3.p1;STRG.9643.2.p1;STRG.18072.4.p1;STRG.7470.1.p1;STRG.8300.1.p1;STRG.2058.1.p1;STRG.8300.3.p1;STRG.10744.2.p1;STRG.2672.1.p1;STRG.7470.6.p1;STRG.15278.1.p1;STRG.16864.1.p1;STRG.17956.2.p1;STRG.14657.2.p1;STRG.675.4.p1;STRG.8300.4.p1;STRG.10261.1.p1;STRG.4540.2.p1;STRG.10744.3.p1;STRG.675.1.p1;STRG.16276.1.p1;STRG.675.3.p1;STRG.4100.1.p1;STRG.17956.1.p1;STRG.6728.2.p1;…			DeepNovo	5 0 5 4 0 11 11 0 0 3	LGTAMPKKQE
LHLLPN	25.84	705.417	6	83.3	6	-3.791	0.7696	1.3	353.716	2	27.9149	512000	3010000	22842	20240118_THJ_3.raw	2	STRG.10697.4.p1;STRG.10044.1.p1;STRG.10697.2.p2;STRG.10734.2.p1;STRG.6504.2.p1;STRG.10734.1.p1;STRG.12576.1.p1;STRG.3823.5.p1;STRG.8760.2.p1;STRG.2302.1.p1;STRG.2302.2.p1;STRG.10506.3.p1;STRG.2709.2.p1;STRG.18191.2.p1;STRG.10506.1.p1;STRG.8760.3.p1;STRG.14372.9.p1;STRG.8177.2.p4;STRG.15924.2.p1;STRG.12576.8.p1;STRG.16268.2.p1;STRG.14372.7.p1;STRG.17022.1.p5;STRG.6504.1.p1;STRG.5273.4.p1;STRG.1437…			DeepNovo	3 0 45 9 5 5	LHLLPN
LHPQVTEE	33.51	951.466	8	37.5	8	12.0617	0.6498	2	476.741	2	27.4414	1690000	3000000	22347	20240118_THJ_3.raw	2	STRG.2966.1.p1;STRG.3842.2.p1;STRG.14546.3.p1;STRG.18072.4.p1;STRG.5499.1.p1;STRG.9148.1.p5;STRG.4807.5.p1;STRG.8565.3.p3;STRG.557.5.p1;STRG.12984.1.p1;STRG.14600.4.p1;STRG.13464.2.p1;STRG.1391.3.p1;STRG.565.2.p1;STRG.15275.1.p1;STRG.9055.1.p1;STRG.6570.1.p1;STRG.557.1.p1;STRG.10727.1.p1;STRG.11088.1.p1;STRG.557.2.p1;STRG.19272.1.p1;STRG.3842.4.p1;STRG.13464.1.p1;STRG.6704.3.p1;STRG.3842.6.p1;STR…			DeepNovo	0 0 0 0 2 2 0 2	LHPQVTEE
LHPRTRKHL	19.77	1156.69	9	55.6	9	7.613	0.388	-1	386.572	3	18.4281			13599	20240118_THJ_3.raw	1	STRG.14468.2.p1;STRG.14468.1.p1			DB Search	5 0 2 0 0 0 9 5 5	LHPRTRKHL
LHTSTGTKYA	67.05	1077.55	10	30	10	-2.3272	0.3012	1.4	539.781	2	9.5154	56000	592000	3476	20240118_THJ_3.raw	1	STRG.6170.4.p1;STRG.14582.2.p2;STRG.1668.2.p1;STRG.18348.4.p1;STRG.1988.1.p1;STRG.9121.3.p1;STRG.16360.1.p1;STRG.6170.1.p1;STRG.6170.7.p1;STRG.5285.2.p1;STRG.16446.4.p1;STRG.2842.1.p1;STRG.19424.3.p1;STRG.19424.2.p1;STRG.9603.3.p1;STRG.9087.4.p2;STRG.16446.2.p1;STRG.9603.2.p1;STRG.9603.4.p1;STRG.18348.3.p1;STRG.16446.6.p2;STRG.15465.2.p2;STRG.1285.1.p1;STRG.10261.1.p1;STRG.18348.2.p1;STRG.13661.2…			DeepNovo	5 78 0 0 0 13 0 0 0 0	LHTSTGTKYA
LIGGS	26.38	445.254	5	20	5	-9.1464	0.5183	-1.9	446.26	1	23.6535	55500000	52300000	18577	20240118_THJ_3.raw	3	STRG.17657.1.p1;STRG.13879.2.p1;STRG.5744.1.p1;STRG.15249.1.p1;STRG.8398.1.p1;STRG.4022.1.p1			DB Search	0 0 2 0 0	LIGGS
LIKPG	24.54	526.348	5	20	5	5.7442	0.2269	0.9	527.356	1	19.6175	1670000	4790000	15373	20240118_THJ_3.raw	1	STRG.14826.2.p2;STRG.14826.1.p1;STRG.397.1.p1			DB Search	0 0 5 0 0	LIKPG
LIKTVETRD	36.01	1073.61	9	44.4	9	-2.1514	0.6853	0.6	537.812	2	11.699	1260000	6990000	6128	20240118_THJ_3.raw	5	STRG.9582.1.p1			DB Search	0 0 54 16 4 4 0 0 0	LIKTVETRD
LIPGK	33.32	526.348	5	60	5	-11.9354	0.9773	0.9	527.356	1	19.6175	1670000	14400000	14866	20240118_THJ_3.raw	3	STRG.2310.1.p1;STRG.9006.1.p1;STRG.9665.1.p1			DB Search	5 5 2 1 1	LIPGK
LKAVPSQKRT	39.03	1126.68	10	70	10	-0.5065	0.4456	1.3	376.568	3	8.8641	809000	8020000	2546	20240118_THJ_3.raw	1	STRG.1341.1.p1			DB Search	5 2 2 6 13 4 3 0 0 0	LKAVPSQKRT
LKLTVEESR	37.94	1073.61	9	44.4	9	-12.4651	0.2039	-0.8	358.876	3	11.5268			5801	20240118_THJ_3.raw	1	STRG.12746.2.p1;STRG.17186.2.p1;STRG.5499.1.p1;STRG.7406.4.p1;STRG.14247.1.p2;STRG.8654.2.p1;STRG.19221.1.p1;STRG.14418.2.p1;STRG.8627.3.p1;STRG.16617.2.p6;STRG.15629.3.p1;STRG.14907.2.p1;STRG.13215.2.p1;STRG.14707.1.p1;STRG.17186.1.p1;STRG.12087.1.p1;STRG.2709.3.p1;STRG.3627.2.p1;STRG.18131.1.p1;STRG.9254.1.p1;STRG.18210.2.p1;STRG.1759.1.p1;STRG.6648.2.p1;STRG.9830.2.p1;STRG.6400.2.p1;STRG.6798.…			DeepNovo	5 0 0 3 3 4 0 0 1	LKLTVEESR
LKSFATLKHL	29.04	1156.7	10	60	10	-8.4377	0.4003	-1.7	386.572	3	18.7775			13983	20240118_THJ_3.raw	1	STRG.11681.1.p1;STRG.3090.2.p1;STRG.3090.1.p1;STRG.10229.6.p3;STRG.17816.1.p1;STRG.14546.3.p1;STRG.5430.1.p1;STRG.4117.1.p1;STRG.11751.2.p1;STRG.10229.5.p2;STRG.11751.1.p1;STRG.460.3.p1;STRG.14443.1.p1;STRG.10229.13.p1;STRG.10693.3.p1;STRG.9361.5.p1;STRG.3428.2.p1;STRG.15431.7.p1;STRG.3837.1.p1;STRG.9840.1.p1;STRG.18077.1.p1;STRG.6946.2.p1;STRG.10229.10.p2;STRG.1812.1.p1;STRG.13727.1.p1;STRG.9748…			DeepNovo	5 33 0 0 0 0 9 9 4 4	LKSFATLKHL
LKTEGTAKN	37.73	960.524	9	44.4	9	1.9534	0.6836	1.1	481.27	2	11.6794	201000	1190000	6092	20240118_THJ_3.raw	1	STRG.11425.3.p1;STRG.1743.1.p2;STRG.16512.1.p1;STRG.17714.4.p1;STRG.19342.5.p1;STRG.8615.4.p1;STRG.17256.1.p1;STRG.17714.1.p1;STRG.7149.2.p1;STRG.3742.1.p1;STRG.16512.8.p1;STRG.5810.1.p1;STRG.18881.5.p1;STRG.15726.1.p1;STRG.13553.2.p1;STRG.11076.4.p1;STRG.8291.2.p1;STRG.1844.1.p1;STRG.4018.1.p1;STRG.15498.3.p1;STRG.14393.2.p1;STRG.11230.9.p1;STRG.9442.1.p1;STRG.11230.7.p1;STRG.13553.1.p1;STRG.143…			DeepNovo	5 21 8 0 0 0 0 0 4	LKTEGTAKN
LKTVVSSNN	38.87	960.524	9	55.6	9	-3.7807	0.0668	1.1	481.27	2	11.6794	201000	1190000	6055	20240118_THJ_3.raw	1	STRG.5415.1.p1;STRG.8729.1.p1;STRG.14807.1.p2;STRG.10867.1.p1;STRG.15191.1.p1;STRG.9729.3.p1;STRG.15152.5.p2;STRG.15152.1.p1;STRG.18373.2.p1;STRG.1649.4.p1;STRG.10439.1.p1;STRG.1649.3.p1;STRG.458.1.p1;STRG.10439.2.p1;STRG.458.4.p1;STRG.16945.1.p3;STRG.1649.1.p1;STRG.8520.1.p1;STRG.12634.4.p1;STRG.9729.1.p1;STRG.13396.4.p1;STRG.13396.3.p1;STRG.10439.3.p1;STRG.204.1.p1;STRG.2440.3.p1;STRG.16519.2.p…			DeepNovo	5 27 12 7 0 0 0 0 2	LKTVVSSNN
LKWFVGSRL	42.25	1104.64	9	55.6	9	-11.1066	0.2665	-0.8	369.222	3	30.5774			24841	20240118_THJ_3.raw	2	STRG.17318.1.p1;STRG.11186.1.p1;STRG.10569.2.p1;STRG.18881.3.p1;STRG.12585.2.p1;STRG.19433.4.p1;STRG.18806.4.p1;STRG.11810.1.p1;STRG.19433.6.p1;STRG.17221.2.p1;STRG.14696.2.p1;STRG.19433.3.p1;STRG.14838.1.p1;STRG.17700.2.p1;STRG.18131.1.p1;STRG.18881.4.p1;STRG.2647.2.p2;STRG.17221.4.p1;STRG.2950.1.p1;STRG.12585.1.p1;STRG.6480.5.p4;STRG.353.1.p1;STRG.17221.3.p1;STRG.18806.5.p2;STRG.353.3.p1;STRG.1…			DeepNovo	5 64 0 0 0 26 0 57 5	LKWFVGSRL
LLAEAE	38.72	644.338	6	66.7	6	-8.1482	0.6808	1.8	645.346	1	20.7791	41100	282000	16132	20240118_THJ_3.raw	1	STRG.15964.4.p1;STRG.6085.1.p1;STRG.15964.3.p1;STRG.6085.3.p3;STRG.6085.2.p1;STRG.15964.2.p1			DB Search	0 0 25 37 34 5	LLAEAE
LLEPS	40.23	557.306	5	20	5	-16.3205	0.8772	1.7	558.314	1	15.8067	23700	237000	10630	20240118_THJ_3.raw	1	STRG.6867.3.p1;STRG.9651.2.p1;STRG.6631.1.p1;STRG.10744.1.p1;STRG.10720.2.p1;STRG.12073.1.p1;STRG.8092.1.p1;STRG.9625.1.p1;STRG.13880.2.p1;STRG.10744.3.p2;STRG.16436.1.p3;STRG.10744.2.p1;STRG.15470.2.p1;STRG.16771.5.p1;STRG.6631.2.p1;STRG.16436.2.p3;STRG.10720.1.p1;STRG.12073.2.p1;STRG.6867.2.p1;STRG.6631.3.p1;STRG.15470.1.p1;STRG.12167.1.p1;STRG.2445.1.p1;STRG.6631.4.p1;STRG.6688.1.p1;STRG.6867.…			DB Search	0 0 23 0 0	LLEPS
LLEPSLR	27.89	826.491	7	100	7	-5.1399	0.83	0.8	414.253	2	24.8246	5160000	15500000	20086	20240118_THJ_3.raw	1	STRG.11425.3.p1;STRG.18473.3.p3;STRG.16925.2.p1;STRG.6500.6.p1;STRG.6500.3.p1;STRG.12073.1.p1;STRG.13880.2.p1;STRG.5354.1.p1;STRG.16368.1.p1;STRG.11221.4.p2;STRG.16925.5.p1;STRG.10744.2.p1;STRG.3513.2.p1;STRG.16883.4.p1;STRG.13746.2.p1;STRG.9229.2.p3;STRG.3763.7.p1;STRG.11205.2.p1;STRG.10085.1.p1;STRG.10720.1.p1;STRG.12073.2.p1;STRG.6867.2.p1;STRG.145.1.p1;STRG.12167.1.p1;STRG.9394.1.p1;STRG.3808…			DeepNovo	5 40 93 5 2 2 5	LLEPSLR
LLETPVR	17.77	826.491	7	57.1	7	-2.7597	0.5874	0.8	414.253	2	24.8246	5160000	15500000	19605	20240118_THJ_3.raw	1	STRG.1966.1.p2;STRG.15925.1.p1;STRG.15458.1.p1;STRG.6400.4.p1;STRG.3742.1.p1;STRG.2058.3.p1;STRG.2058.1.p1;STRG.6400.7.p1;STRG.19258.1.p1;STRG.14811.1.p2;STRG.11269.2.p1;STRG.8610.2.p1;STRG.9663.1.p1;STRG.5576.1.p1;STRG.16798.1.p3;STRG.7785.7.p1;STRG.15959.1.p1;STRG.19249.1.p1;STRG.8610.3.p2;STRG.11494.2.p1;STRG.4017.1.p1;STRG.16883.2.p1;STRG.18430.5.p1;STRG.5307.1.p1;STRG.6400.3.p1;STRG.10261.1.…			DeepNovo	5 27 62 0 0 0 5	LLETPVR
LLGGS	26.38	445.254	5	20	5	-10.5864	0.5203	-1.9	446.26	1	23.6535	55500000	52300000	18577	20240118_THJ_3.raw	3	STRG.31.1.p1;STRG.18041.1.p1;STRG.4183.2.p1;STRG.17570.3.p1;STRG.18041.2.p1;STRG.17024.2.p3;STRG.464.4.p1;STRG.7429.1.p1;STRG.17791.2.p3;STRG.4199.4.p1;STRG.7429.2.p1;STRG.17791.1.p3;STRG.17570.1.p1;STRG.11971.1.p5;STRG.18981.1.p1;STRG.464.2.p1;STRG.3545.1.p6;STRG.16044.1.p1;STRG.330.1.p1;STRG.3282.2.p4;STRG.464.1.p1;STRG.11477.1.p1;STRG.4199.2.p1;STRG.16044.3.p1;STRG.14018.5.p3;STRG.7726.1.p1;ST…			DB Search	0 0 2 0 0	LLGGS
LLKPG	24.54	526.348	5	20	5	5.576	0.206	0.9	527.356	1	19.6175	1670000	4790000	15373	20240118_THJ_3.raw	1	STRG.3446.3.p1;STRG.11945.1.p1;STRG.12833.1.p1;STRG.645.2.p1;STRG.3446.2.p1;STRG.15772.1.p1;STRG.6592.1.p1;STRG.7850.1.p1;STRG.7850.5.p1;STRG.7850.2.p1;STRG.645.1.p1;STRG.3446.17.p1;STRG.3446.12.p1;STRG.7850.3.p1;STRG.11945.2.p1;STRG.16479.2.p1;STRG.15772.2.p1;STRG.16479.1.p1;STRG.18376.1.p1;STRG.3446.4.p1;STRG.7697.1.p1;STRG.3446.1.p1;STRG.12895.1.p1;STRG.18376.2.p1			DB Search	0 0 5 0 0	LLKPG
LLPGK	33.32	526.348	5	60	5	-13.326	0.9837	0.9	527.356	1	19.6175	1670000	14400000	14866	20240118_THJ_3.raw	3	STRG.10553.3.p1;STRG.9157.1.p1;STRG.9651.2.p1;STRG.306.2.p1;STRG.18032.1.p1;STRG.3434.1.p1;STRG.9625.1.p1;STRG.17213.2.p1;STRG.476.4.p1;STRG.476.3.p1;STRG.306.3.p1;STRG.18032.2.p1;STRG.10553.2.p1;STRG.17213.3.p1;STRG.5250.1.p1;STRG.9329.2.p2;STRG.10820.2.p1;STRG.476.2.p1;STRG.2089.1.p1;STRG.16398.1.p2;STRG.9329.4.p2;STRG.476.1.p1;STRG.17213.4.p1;STRG.306.1.p1;STRG.9625.2.p1;STRG.476.5.p1;STRG.172…			DB Search	5 5 2 1 1	LLPGK
LLSRNL	18.38	714.439	6	66.7	6	-14.7024	0.8469	0.2	358.227	2	11.0565			5251	20240118_THJ_3.raw	1	STRG.14594.1.p1;STRG.12225.1.p1;STRG.3705.1.p3;STRG.14243.3.p1;STRG.8923.1.p1;STRG.18881.3.p1;STRG.18208.1.p1;STRG.3301.1.p1;STRG.15047.3.p1;STRG.11076.4.p1;STRG.12565.3.p6;STRG.18114.2.p1;STRG.14246.2.p4;STRG.11076.2.p1;STRG.14806.1.p1;STRG.18857.1.p1;STRG.14235.1.p1;STRG.18881.4.p1;STRG.16864.1.p1;STRG.11076.3.p1;STRG.11076.1.p1;STRG.12225.2.p1;STRG.14209.1.p3;STRG.15047.2.p1;STRG.18843.2.p1;ST…			DeepNovo	5 75 4 0 0 3	LLSRNL
LLTEAKPAGPV	49.88	1094.63	11	36.4	11	-1.8391	0.2064	1.2	548.325	2	28.3634	227000	1640000	23288	20240118_THJ_3.raw	3	STRG.7283.4.p2;STRG.16790.2.p1;STRG.9831.1.p1;STRG.8036.3.p1;STRG.14680.1.p1;STRG.12073.1.p1;STRG.6513.4.p1;STRG.8036.1.p1;STRG.10470.2.p1;STRG.3733.4.p1;STRG.10059.1.p1;STRG.5918.1.p1;STRG.274.3.p1;STRG.14662.1.p1;STRG.11243.6.p1;STRG.10588.7.p1;STRG.605.5.p1;STRG.15989.1.p1;STRG.16049.11.p1;STRG.1176.1.p1;STRG.12073.2.p1;STRG.3294.2.p1;STRG.16714.1.p1;STRG.10839.1.p1;STRG.513.3.p1;STRG.14256.1.…			DeepNovo	0 0 7 7 10 0 0 0 2 0 0	LLTEAKPAGPV
LLTSNLEPSLR	56.73	1241.7	11	36.4	11	-14.2632	0.5159	7.4	414.91	3	24.8224			20018	20240118_THJ_3.raw	1	STRG.11425.3.p1;STRG.12225.1.p1;STRG.16439.1.p1;STRG.16439.2.p1;STRG.9977.1.p1;STRG.16925.2.p1;STRG.10888.2.p1;STRG.6500.6.p1;STRG.6500.3.p1;STRG.15487.1.p1;STRG.17211.1.p1;STRG.16368.1.p1;STRG.11221.4.p2;STRG.10474.7.p1;STRG.16925.5.p1;STRG.10744.2.p1;STRG.3513.2.p1;STRG.13746.2.p1;STRG.3763.7.p1;STRG.16577.1.p1;STRG.10085.1.p1;STRG.10720.1.p1;STRG.10474.9.p1;STRG.145.1.p1;STRG.17532.1.p4;STRG.9…			DeepNovo	0 0 0 0 0 36 95 4 1 1 5	LLTSNLEPSLR
LLVHLQ	18.16	721.449	6	33.3	6	-8.8982	0.503	2.4	361.733	2	25.7635			20881	20240118_THJ_3.raw	1	STRG.15970.1.p1;STRG.5495.1.p1;STRG.14690.4.p1;STRG.14682.2.p1;STRG.18110.1.p1;STRG.9729.3.p1;STRG.18110.3.p1;STRG.9611.1.p5;STRG.9036.1.p1;STRG.9381.2.p2;STRG.16609.1.p1;STRG.2004.1.p1;STRG.6401.1.p1;STRG.18327.1.p1;STRG.9617.2.p1;STRG.9729.1.p1;STRG.9326.1.p1;STRG.14898.6.p2;STRG.10319.1.p1;STRG.9361.5.p1;STRG.15970.2.p1;STRG.11158.1.p1;STRG.15192.5.p1;STRG.16356.2.p1;STRG.4679.1.p1;STRG.18327.…			DeepNovo	0 0 4 0 0 2	LLVHLQ
LLVKNTEN	49.46	929.518	8	75	8	0.5506	0.4503	0.7	465.767	2	14.1968	416000	2040000	8760	20240118_THJ_3.raw	1	STRG.12534.2.p1;STRG.6933.1.p1;STRG.10350.1.p1;STRG.8936.4.p1;STRG.14057.1.p1;STRG.10570.2.p1;STRG.18371.2.p1;STRG.7343.1.p1;STRG.2709.2.p1;STRG.19187.2.p1;STRG.2709.3.p1;STRG.14057.5.p12;STRG.4614.3.p1;STRG.1861.3.p1;STRG.12167.1.p1;STRG.1324.2.p2;STRG.8936.3.p1;STRG.4229.1.p1;STRG.6004.1.p1;STRG.8031.2.p1;STRG.12047.1.p1;STRG.12875.1.p1;STRG.3761.3.p1;STRG.10570.1.p2;STRG.7644.1.p1;STRG.6761.1.…			DeepNovo	5 25 0 0 6 6 7 5	LLVKNTEN
LNAKQ	32.06	572.328	5	100	5	8.8497	0.7765	0.5	573.336	1	18.4236	66300	1280000	13562	20240118_THJ_3.raw	3	STRG.9622.2.p1;STRG.18032.1.p1;STRG.11261.4.p1;STRG.5845.3.p1;STRG.8543.1.p1;STRG.15009.7.p1;STRG.1563.2.p1;STRG.9622.1.p3;STRG.18032.2.p1;STRG.16612.2.p1;STRG.6035.1.p1;STRG.8778.2.p1;STRG.11261.3.p1;STRG.11713.1.p1;STRG.6188.2.p1;STRG.5845.2.p1;STRG.128.1.p2;STRG.16612.1.p1;STRG.8778.1.p1;STRG.1563.1.p1;STRG.16316.1.p1;STRG.15950.1.p1;STRG.11261.2.p1;STRG.4136.1.p1;STRG.15009.6.p1;STRG.11261.1.…			DeepNovo	5 9 12 13 5	LNAKQ
LNDAQAPKVD	51.46	1069.54	10	50	10	-7.1699	0.6255	1	535.778	2	16.0655	601000	5320000	10663	20240118_THJ_3.raw	2	STRG.17845.2.p1;STRG.15371.3.p1;STRG.15371.2.p1;STRG.9039.1.p1;STRG.15623.1.p1;STRG.6083.1.p1;STRG.10245.1.p1;STRG.19334.2.p1;STRG.5970.6.p1;STRG.4130.1.p1;STRG.13972.7.p4;STRG.5970.1.p1;STRG.10142.2.p1;STRG.3328.2.p1;STRG.14171.1.p1;STRG.3328.1.p1;STRG.12155.1.p1;STRG.17845.6.p1;STRG.5970.8.p1;STRG.617.4.p1;STRG.5970.5.p1;STRG.11191.3.p1;STRG.19334.1.p1;STRG.182.3.p6;STRG.15371.1.p1;STRG.7232.4.…			DeepNovo	0 0 4 4 4 7 3 0 0 0	LNDAQAPKVD
LNNLK	18.89	600.36	5	0	5	8.9776	0.7596	-2.6	601.365	1	21.107	1400000	10700000	16436	20240118_THJ_3.raw	2	STRG.14028.3.p1;STRG.12010.2.p1;STRG.15735.1.p1;STRG.6808.1.p1;STRG.18579.2.p1;STRG.7681.2.p5;STRG.5100.2.p1;STRG.13545.1.p1;STRG.2313.1.p1;STRG.7681.5.p1;STRG.16353.1.p1;STRG.19311.1.p1;STRG.15358.1.p1;STRG.9085.1.p1;STRG.19311.2.p1;STRG.7515.3.p1;STRG.12386.1.p1;STRG.407.2.p1;STRG.2025.2.p1;STRG.9130.1.p1;STRG.6704.5.p1;STRG.14922.2.p1;STRG.18579.3.p1;STRG.7681.3.p5;STRG.14922.1.p1;STRG.18170.1…			DeepNovo	0 0 0 1 1	LNNLK
LPAGVQSKE	46.86	927.503	9	66.7	9	4.6044	0.2285	-4.9	464.756	2	18.3733	41000	279000	13538	20240118_THJ_3.raw	2	STRG.16923.8.p2;STRG.8935.1.p3;STRG.19342.5.p1;STRG.18968.1.p1;STRG.3479.1.p1;STRG.16880.2.p1;STRG.18829.1.p1;STRG.2058.1.p1;STRG.7546.4.p1;STRG.17830.6.p1;STRG.4541.9.p1;STRG.19424.2.p1;STRG.7472.3.p1;STRG.18090.1.p1;STRG.17975.1.p1;STRG.16923.10.p3;STRG.9100.1.p1;STRG.14922.2.p1;STRG.1421.5.p1;STRG.19342.1.p1;STRG.4674.2.p1;STRG.19342.2.p1;STRG.756.1.p1;STRG.14903.1.p4;STRG.9748.1.p1;STRG.65.5.…			DeepNovo	0 0 0 10 24 26 17 5 5	LPAGVQSKE
LPAPLER	18.74	794.465	7	57.1	7	-9.8552	0.7964	0.3	398.24	2	18.4236	174000	649000	13681	20240118_THJ_3.raw	1	STRG.12130.6.p1;STRG.19342.5.p1;STRG.10148.1.p1;STRG.17329.2.p5;STRG.17239.1.p1;STRG.19313.1.p1;STRG.17502.5.p1;STRG.8703.1.p1;STRG.541.1.p1;STRG.6642.2.p5;STRG.12130.2.p1;STRG.3849.4.p1;STRG.7962.1.p1;STRG.26.2.p1;STRG.14171.1.p1;STRG.333.2.p1;STRG.7232.2.p1;STRG.10729.1.p2;STRG.13991.2.p1;STRG.5272.4.p2;STRG.19342.1.p1;STRG.11185.1.p1;STRG.16018.3.p1;STRG.19342.2.p1;STRG.13987.1.p7;STRG.15091.3…			DeepNovo	5 40 40 0 0 0 4	LPAPLER
LPEAT	21.22	529.275	5	60	5	24.2735	0.0566	-2.6	530.281	1	39.7336	994000000	1240000000	32108	20240118_THJ_3.raw	4	STRG.19134.1.p1;STRG.19134.3.p1;STRG.6500.2.p4;STRG.13685.2.p1;STRG.1522.2.p3;STRG.13685.1.p1;STRG.19134.2.p1;STRG.6500.1.p3			DB Search	0 0 9 5 5	LPEAT
LPEKRT	18.29	742.434	6	50	6	-0.4882	0.522	0.8	372.224	2	9.6861	192000	1470000	3651	20240118_THJ_3.raw	1	STRG.10711.2.p1;STRG.10711.1.p1;STRG.9278.2.p1			DB Search	5 22 11 1 0 0	LPEKRT
LPGAT	22.99	457.254	5	60	5	12.219	0.0465	-1.5	458.26	1	26.824	18200000	54800000	21900	20240118_THJ_3.raw	4	STRG.16731.3.p1;STRG.18041.1.p1;STRG.2651.3.p1;STRG.15044.1.p1;STRG.14477.3.p3;STRG.14477.2.p1;STRG.14912.1.p1;STRG.691.1.p1;STRG.469.1.p1;STRG.13219.1.p1;STRG.14912.2.p1;STRG.2651.1.p1;STRG.14451.11.p1;STRG.10156.3.p1;STRG.15044.2.p1;STRG.7391.1.p1;STRG.2651.2.p1;STRG.13196.1.p1;STRG.7391.3.p1;STRG.16731.1.p1;STRG.14912.3.p1;STRG.18041.3.p1;STRG.9252.2.p1;STRG.17811.2.p1;STRG.14477.4.p3;STRG.144…			DB Search	0 0 2 2 4	LPGAT
LPGGTTHSKR	42.18	1052.57	10	30	10	9.042	0.3386	9.1	351.868	3	17.9021			13006	20240118_THJ_3.raw	1	STRG.12534.2.p1;STRG.7551.1.p1;STRG.8245.1.p1;STRG.52.2.p1;STRG.10549.1.p1;STRG.16031.3.p1;STRG.13319.2.p4;STRG.17835.1.p1;STRG.7141.1.p1;STRG.10570.2.p1;STRG.16031.2.p1;STRG.3517.1.p2;STRG.5920.1.p1;STRG.16262.1.p1;STRG.10870.1.p1;STRG.3325.1.p1;STRG.18005.2.p1;STRG.8955.1.p1;STRG.3325.2.p1;STRG.17072.2.p1;STRG.7165.1.p1;STRG.18220.3.p1;STRG.16031.1.p1;STRG.1324.5.p1;STRG.29.3.p3;STRG.13722.4.p1…			DeepNovo	0 0 0 0 0 4 4 0 0 3	LPGGTTHSKR
LPIGA	20.48	469.29	5	60	5	-17.78	0.6321	0.7	470.298	1	16.3759	244000	7760000	11225	20240118_THJ_3.raw	6	STRG.17314.4.p1;STRG.2459.2.p1;STRG.17314.3.p1;STRG.14185.1.p1;STRG.17314.1.p1;STRG.2459.1.p1;STRG.12046.1.p1;STRG.2459.3.p1;STRG.17314.2.p1			DB Search	5 8 11 0 0	LPIGA
LPKAGGYL	37.35	817.47	8	37.5	8	-6.8543	0.2435	1.6	409.743	2	22.2504			17495	20240118_THJ_3.raw	1	STRG.17816.1.p1;STRG.6717.1.p1;STRG.18869.1.p1;STRG.9121.3.p1;STRG.7406.2.p2;STRG.17878.18.p1;STRG.17024.2.p1;STRG.14139.2.p7;STRG.19364.1.p1;STRG.17302.14.p1;STRG.6793.1.p3;STRG.15719.1.p2;STRG.18869.6.p1;STRG.16418.3.p1;STRG.6431.7.p1;STRG.18898.1.p1;STRG.146.2.p3;STRG.15659.4.p1;STRG.9170.6.p1;STRG.7304.1.p1;STRG.17302.3.p1;STRG.17024.7.p1;STRG.9737.1.p4;STRG.15659.1.p1;STRG.9324.2.p1;STRG.188…			DeepNovo	5 0 0 0 0 0 3 3	LPKAGGYL
LPKCAPK	19.84	755.436	7	57.1	7	-1.8934	0.6174	5.8	378.728	2	11.4715	25000	187000	5674	20240118_THJ_3.raw	1	STRG.7299.1.p1;STRG.7706.2.p1;STRG.10742.1.p1;STRG.3076.1.p1;STRG.951.4.p2;STRG.15229.1.p2;STRG.11213.2.p1;STRG.13335.1.p1;STRG.951.2.p1;STRG.2273.1.p1;STRG.7706.1.p1;STRG.3298.2.p1;STRG.14353.3.p1;STRG.951.1.p1;STRG.5812.3.p1;STRG.7706.3.p1;STRG.7828.1.p1;STRG.7828.3.p1;STRG.16995.1.p1;STRG.3298.1.p1			DeepNovo	5 0 0 0 35 8 5	LPKCAPK
LPLGA	20.48	469.29	5	60	5	-18.4276	0.6725	0.7	470.298	1	16.3759	244000	7760000	11225	20240118_THJ_3.raw	6	STRG.3656.1.p1;STRG.16461.2.p2;STRG.8788.1.p1;STRG.11214.5.p1;STRG.11906.2.p2;STRG.10779.3.p1;STRG.3483.1.p2;STRG.3607.1.p1;STRG.17195.1.p2;STRG.11214.3.p1;STRG.102.5.p1;STRG.8788.2.p1;STRG.4218.1.p1;STRG.11214.1.p1;STRG.8788.3.p1;STRG.16886.7.p1;STRG.18210.2.p1;STRG.52.3.p3;STRG.6275.1.p1;STRG.18210.3.p1;STRG.18889.6.p1;STRG.10666.8.p1;STRG.10666.12.p1;STRG.1084.3.p1;STRG.16635.2.p1;STRG.17133.2…			DB Search	5 8 11 0 0	LPLGA
LPLQHQD	32.69	849.434	7	71.4	7	-7.0632	0.4736	0.3	425.725	2	11.711	333000	1720000	5897	20240118_THJ_3.raw	1	STRG.15970.1.p1;STRG.11631.1.p1;STRG.2530.1.p3;STRG.3919.2.p1;STRG.14218.3.p2;STRG.18966.1.p1;STRG.1562.1.p1;STRG.127.1.p1;STRG.9093.1.p1;STRG.5800.1.p2;STRG.18729.3.p6;STRG.3728.2.p1;STRG.1130.2.p1;STRG.7366.1.p1;STRG.14978.4.p1;STRG.11631.4.p1;STRG.6631.4.p1;STRG.11631.3.p1;STRG.127.3.p1;STRG.12869.1.p1;STRG.2412.1.p1;STRG.3728.1.p1;STRG.3919.5.p1;STRG.7644.1.p1;STRG.966.2.p1;STRG.9192.2.p1;STR…			DeepNovo	5 20 11 11 5 0 0	LPLQHQD
LPLVDTH	31.77	793.433	7	100	7	-8.2223	0.5036	-0.1	397.724	2	26.6096	621000	1780000	21487	20240118_THJ_3.raw	1	STRG.9582.1.p1			DB Search	5 50 47 18 18 17 5	LPLVDTH
LPLVDTHS	38.33	880.465	8	75	8	-10.3346	0.4526	-2.3	441.239	2	26.1795	101000	1280000	21251	20240118_THJ_3.raw	3	STRG.9582.1.p1			DB Search	5 6 6 2 2 2 0 0	LPLVDTHS
LPLVDTHSKR	53.38	1164.66	10	50	10	-21.0118	0.4484	1.5	389.228	3	14.6348	41800	946000	9368	20240118_THJ_3.raw	5	STRG.9582.1.p1			DB Search	0 0 0 18 18 11 11 0 0 5	LPLVDTHSKR
LPLVDTHSKRT	62.63	1265.71	11	72.7	11	-16.0472	0.3166	0.4	422.911	3	15.2578	154000	704000	9856	20240118_THJ_3.raw	2	STRG.9582.1.p1			DB Search	5 81 85 24 24 19 19 0 0 0 5	LPLVDTHSKRT
LPNIP	24.54	552.327	5	20	5	-10.0828	0.3085	1	553.335	1	31.8452	567000	3120000	25559	20240118_THJ_3.raw	2	STRG.4535.2.p1;STRG.10766.1.p1;STRG.4535.1.p1;STRG.9725.1.p2			DB Search	3 1 1 0 0	LPNIP
LPNIT	23.53	556.322	5	100	5	-6.7626	0.7376	1.6	557.33	1	31.3603	881000	1650000	25279	20240118_THJ_3.raw	1	STRG.12047.1.p1;STRG.3416.1.p1;STRG.7269.2.p1;STRG.3871.1.p1;STRG.7269.1.p1			DB Search	5 2 6 29 5	LPNIT
LPNLP	24.54	552.327	5	20	5	-10.2291	0.3228	1	553.335	1	31.8452	567000	3120000	25559	20240118_THJ_3.raw	2	STRG.1918.1.p2;STRG.19145.3.p1;STRG.8614.1.p1;STRG.19472.3.p1;STRG.3617.1.p1;STRG.4172.2.p1;STRG.4172.1.p1;STRG.8614.2.p1;STRG.18893.5.p1;STRG.2974.1.p1;STRG.4901.1.p1;STRG.19145.1.p1;STRG.1917.2.p1;STRG.19145.2.p1			DB Search	3 1 1 0 0	LPNLP
LPNLT	23.53	556.322	5	100	5	-6.7245	0.7677	1.6	557.33	1	31.3603	881000	1650000	25279	20240118_THJ_3.raw	1	STRG.9991.3.p1;STRG.10449.1.p1;STRG.4459.2.p1;STRG.5468.1.p1;STRG.14000.1.p1;STRG.10154.1.p2;STRG.4384.3.p1;STRG.8935.1.p1;STRG.9991.5.p1;STRG.9991.1.p1;STRG.10154.2.p1;STRG.9991.2.p1;STRG.9092.1.p1;STRG.4459.1.p1;STRG.9991.4.p1			DB Search	5 2 6 29 5	LPNLT
LPNLTEEQRN	46.94	1212.61	10	70	10	-5.8389	0.4917	0.6	607.313	2	24.6969	419000	2160000	19655	20240118_THJ_3.raw	2	STRG.7471.1.p1;STRG.17311.4.p1;STRG.10449.1.p1;STRG.1453.1.p1;STRG.5636.1.p1;STRG.11066.1.p1;STRG.9991.1.p1;STRG.3225.3.p1;STRG.16173.2.p1;STRG.11066.4.p1;STRG.14172.1.p1;STRG.13418.1.p1;STRG.14794.1.p4;STRG.12047.1.p1;STRG.3871.1.p1;STRG.3225.1.p1;STRG.9991.5.p1;STRG.16749.1.p1;STRG.1348.2.p1;STRG.756.1.p1;STRG.19012.1.p1;STRG.11970.1.p1;STRG.2391.1.p1;STRG.15305.1.p1;STRG.12766.2.p1;STRG.12912.…			DeepNovo	5 35 22 22 23 10 6 0 0 0	LPNLTEEQRN
LPPPPAAPREPA	30.79	1211.67	12	41.7	12	-1.9125	0.611	-1.1	606.84	2	26.931	134000	790000	21906	20240118_THJ_3.raw	3	STRG.16018.3.p1;STRG.16018.1.p1;STRG.16018.2.p1			DB Search	5 67 24 18 12 0 0 0 0 0 0 0	LPPPPAAPREPA
LPPPPPP	35.32	713.411	7	14.3	7	-6.6667	0.6218	-4.6	714.415	1	24.8246	519000	4910000	19639	20240118_THJ_3.raw	6	STRG.6073.2.p1;STRG.11652.1.p1;STRG.10654.5.p1;STRG.4496.3.p1;STRG.1385.5.p1;STRG.17555.4.p7;STRG.17801.1.p1;STRG.6261.1.p1;STRG.6842.1.p1;STRG.15581.1.p1;STRG.15421.1.p1;STRG.6055.1.p1;STRG.17281.1.p1;STRG.11652.3.p1;STRG.13234.2.p1;STRG.3181.1.p1;STRG.1385.2.p1;STRG.6609.1.p1;STRG.17281.2.p1;STRG.13119.1.p1;STRG.1571.2.p1;STRG.6842.4.p1;STRG.6097.1.p1;STRG.3922.1.p1;STRG.6842.3.p1;STRG.2914.2.p…			DB Search	0 0 0 0 8 0 0	LPPPPPP
LPPTALVDTHS	50.46	1149.6	11	36.4	11	-5.3134	0.5269	-4.5	384.207	3	29.0667	117000	1450000	23564	20240118_THJ_3.raw	4	STRG.16394.1.p1;STRG.13968.1.p5;STRG.12225.1.p1;STRG.11449.1.p1;STRG.2709.1.p7;STRG.7731.1.p1;STRG.18629.1.p1;STRG.13968.3.p5;STRG.18652.5.p1;STRG.175.1.p1;STRG.11160.1.p1;STRG.13471.3.p1;STRG.10241.11.p1;STRG.10293.1.p1;STRG.15048.7.p1;STRG.18652.1.p1;STRG.5931.3.p1;STRG.18716.1.p5;STRG.10742.1.p1;STRG.12225.2.p1;STRG.12990.4.p1;STRG.10726.2.p2;STRG.15033.1.p1;STRG.14218.2.p1;STRG.10757.1.p4;STR…			DeepNovo	0 0 0 0 0 9 5 5 9 0 0	LPPTALVDTHS
LPRDLVDPPM	51.46	1151.6	10	60	10	-13.8875	0.3477	2.7	384.875	3	29.0106			23706	20240118_THJ_3.raw	1	STRG.17149.1.p1;STRG.7645.1.p1;STRG.6632.3.p1;STRG.9330.1.p1;STRG.4923.1.p1;STRG.11056.2.p1;STRG.8993.5.p1;STRG.12865.2.p1;STRG.6632.2.p1;STRG.3264.1.p1;STRG.6799.6.p1;STRG.6799.4.p1;STRG.11401.1.p1;STRG.9189.4.p1;STRG.10855.2.p1;STRG.17133.1.p1;STRG.8807.3.p1;STRG.6799.3.p1;STRG.2213.1.p1;STRG.10855.1.p1;STRG.6632.1.p1;STRG.13234.2.p1;STRG.10868.1.p1;STRG.16521.2.p1;STRG.8807.2.p1;STRG.17149.3.p…			DeepNovo	0 0 0 0 25 10 10 5 5 5	LPRDLVDPPM
LPRVT	17.89	584.365	5	0	5	-2.4841	0.4146	5.6	585.375	1	24.0998	162000	479000	19570	20240118_THJ_3.raw	1	STRG.512.1.p4;STRG.15056.1.p4;STRG.8428.1.p1;STRG.8300.1.p1;STRG.8226.4.p1;STRG.17054.1.p1;STRG.8300.4.p1;STRG.8300.3.p1;STRG.17054.2.p1;STRG.2117.1.p1;STRG.7215.1.p1;STRG.8300.2.p1			DB Search	0 0 0 0 1	LPRVT
LPTKETLEQ	50.3	1057.57	9	77.8	9	-9.6932	0.4727	1.2	529.791	2	17.7409	916000	8200000	12804	20240118_THJ_3.raw	3	STRG.772.1.p1;STRG.12862.1.p1;STRG.18111.1.p1;STRG.12631.2.p1;STRG.10098.1.p1;STRG.14662.1.p1;STRG.10299.1.p1;STRG.1845.1.p1;STRG.9710.1.p2;STRG.19066.1.p1;STRG.4795.2.p1;STRG.10299.2.p1;STRG.18730.2.p1;STRG.16480.3.p2;STRG.11198.2.p1;STRG.12070.1.p1;STRG.18326.1.p1;STRG.10024.2.p1;STRG.9345.1.p1;STRG.9345.3.p1;STRG.3722.1.p1;STRG.9949.1.p1;STRG.15415.1.p1;STRG.12441.1.p1;STRG.9253.1.p1;STRG.1083…			DeepNovo	5 25 4 1 1 2 15 15 5	LPTKETLEQ
LPTRAAPP	24.94	821.476	8	0	8	-7.8519	0.1857	2.7	411.746	2	12.5285			6903	20240118_THJ_3.raw	1	STRG.17966.6.p1;STRG.13600.1.p1;STRG.8005.2.p1;STRG.7406.4.p1;STRG.16593.3.p2;STRG.19065.5.p1;STRG.19065.2.p1;STRG.10439.3.p1;STRG.8601.2.p4;STRG.9762.1.p1;STRG.15790.3.p1;STRG.18357.1.p1;STRG.8005.1.p1;STRG.15208.1.p1;STRG.19000.1.p1;STRG.10111.1.p5;STRG.8631.4.p1;STRG.18719.5.p1;STRG.3649.2.p1;STRG.353.1.p1;STRG.7406.7.p1;STRG.17050.4.p1;STRG.16647.1.p1;STRG.15208.3.p1;STRG.18574.3.p1;STRG.1906…			DeepNovo	0 0 0 0 0 0 0 0	LPTRAAPP
LPVPQ	28.7	552.327	5	100	5	-11.9801	0.9523	1	553.335	1	21.756	2270000	15300000	17264	20240118_THJ_3.raw	3	STRG.3842.6.p1;STRG.10586.1.p1;STRG.143.3.p1;STRG.4460.1.p1;STRG.5937.2.p1;STRG.7177.4.p2;STRG.14551.1.p1;STRG.5937.1.p1;STRG.2639.1.p1;STRG.670.1.p1;STRG.18114.9.p3;STRG.15383.1.p1;STRG.143.2.p1;STRG.13521.1.p1;STRG.143.1.p1;STRG.10361.2.p1;STRG.143.4.p1;STRG.15613.1.p1			DB Search	5 5 9 3 3	LPVPQ
LQAPVDAKFDK	60.73	1230.66	11	81.8	11	-20.9378	0.542	0	411.228	3	10.7376	143000	1400000	4842	20240118_THJ_3.raw	2	STRG.10136.2.p1;STRG.19342.5.p1;STRG.10136.1.p1;STRG.3479.1.p1;STRG.530.1.p1;STRG.10779.3.p1;STRG.367.3.p1;STRG.13215.2.p1;STRG.17476.1.p1;STRG.12695.4.p1;STRG.16833.2.p1;STRG.18972.2.p1;STRG.11594.4.p1;STRG.15983.4.p1;STRG.2491.1.p1;STRG.12497.1.p1;STRG.5328.1.p1;STRG.289.1.p1;STRG.367.2.p1;STRG.7392.3.p5;STRG.18730.2.p1;STRG.19342.3.p1;STRG.138.1.p1;STRG.15998.3.p1;STRG.19342.1.p1;STRG.15983.3.…			DeepNovo	5 8 0 0 41 60 11 11 3 3 5	LQAPVDAKFDK
LQAVAETGR	38.08	943.509	9	66.7	9	-3.6345	0.7226	2.2	472.763	2	10.7463	215000	2250000	4840	20240118_THJ_3.raw	1	STRG.10092.2.p2;STRG.15682.1.p1;STRG.15485.2.p1;STRG.11454.1.p1;STRG.9934.1.p1;STRG.8300.1.p1;STRG.7429.2.p1;STRG.8300.3.p1;STRG.448.2.p7;STRG.8754.1.p1;STRG.9175.5.p1;STRG.16593.3.p2;STRG.16483.2.p1;STRG.6440.2.p1;STRG.6877.1.p1;STRG.9934.7.p1;STRG.17591.2.p2;STRG.11627.1.p1;STRG.13881.2.p2;STRG.11402.1.p1;STRG.14059.1.p1;STRG.9324.2.p1;STRG.13490.1.p1;STRG.1071.1.p1;STRG.8300.4.p1;STRG.6219.1.p…			DeepNovo	5 27 16 5 4 0 0 0 4	LQAVAETGR
LQKPTFDKE	54.1	1104.58	9	55.6	9	-6.6453	0.2532	-8.7	369.198	3	13.8154			8386	20240118_THJ_3.raw	2	STRG.11479.1.p1;STRG.8615.4.p1;STRG.2656.2.p1;STRG.18579.2.p1;STRG.9568.1.p1;STRG.16795.2.p1;STRG.4284.1.p1;STRG.13432.3.p1;STRG.18870.1.p4;STRG.12901.1.p1;STRG.7325.1.p1;STRG.11816.2.p1;STRG.9248.3.p1;STRG.18303.1.p1;STRG.16935.3.p3;STRG.3956.1.p1;STRG.8615.7.p1;STRG.5819.1.p1;STRG.10915.3.p1;STRG.8615.6.p1;STRG.10915.2.p1;STRG.18579.3.p1;STRG.16795.1.p1;STRG.9877.1.p1;STRG.19443.1.p1;STRG.16578…			DeepNovo	5 0 0 0 0 9 9 15 5	LQKPTFDKE
LQPEV	23.39	584.317	5	40	5	-6.9681	0.9116	1.7	585.325	1	22.3249	3520000	18200000	16879	20240118_THJ_3.raw	7	STRG.17065.3.p1;STRG.4398.1.p1;STRG.16545.2.p1;STRG.6797.2.p1;STRG.17599.3.p4;STRG.14084.1.p1;STRG.17179.1.p1;STRG.9036.1.p1;STRG.4398.2.p1;STRG.17599.5.p1;STRG.6797.1.p1;STRG.17599.1.p2;STRG.17599.2.p2;STRG.16545.1.p1;STRG.2617.1.p1;STRG.3705.1.p1;STRG.15834.1.p1;STRG.9230.1.p2;STRG.6797.3.p1;STRG.5891.1.p1;STRG.16177.2.p1;STRG.12507.2.p1;STRG.15798.1.p1;STRG.17784.1.p1;STRG.15123.1.p1;STRG.9892…			DeepNovo	1 1 2 0 2	LQPEV
LQSLKDDPS	49.16	1001.5	9	44.4	9	-8.8777	0.4087	1.1	501.759	2	13.4399	1570000	18900000	7977	20240118_THJ_3.raw	2	STRG.14282.1.p1;STRG.10215.1.p1;STRG.6218.1.p1;STRG.6762.3.p1;STRG.10215.3.p1;STRG.9792.1.p1;STRG.323.2.p1;STRG.19172.2.p1;STRG.14859.4.p1;STRG.2265.3.p1;STRG.18074.1.p1;STRG.274.3.p1;STRG.14486.2.p2;STRG.16858.6.p1;STRG.9706.1.p2;STRG.16449.1.p1;STRG.12976.2.p1;STRG.16874.2.p1;STRG.6825.1.p1;STRG.3759.2.p1;STRG.3395.2.p1;STRG.10215.2.p1;STRG.15061.2.p1;STRG.8031.2.p1;STRG.11720.1.p3;STRG.11661.3…			DeepNovo	5 10 10 10 0 0 1 0 0	LQSLKDDPS
LQSTEQLSP	50.04	1001.5	9	55.6	9	-15.9766	0.1878	1.3	501.759	2	13.7488	2080000	21200000	8309	20240118_THJ_3.raw	4	STRG.12130.6.p1;STRG.8111.1.p1;STRG.7172.1.p1;STRG.14774.1.p1;STRG.7915.1.p1;STRG.12130.2.p1;STRG.9575.2.p1;STRG.6433.5.p1;STRG.17411.3.p1;STRG.2246.2.p1;STRG.13059.1.p2;STRG.1545.1.p1;STRG.2709.3.p1;STRG.9091.1.p1;STRG.6433.1.p1;STRG.15866.2.p1;STRG.7402.2.p1;STRG.17956.2.p1;STRG.14766.1.p1;STRG.16730.7.p1;STRG.9830.2.p1;STRG.9217.3.p1;STRG.12070.1.p1;STRG.67.3.p1;STRG.4551.1.p1;STRG.14286.1.p1;…			DeepNovo	5 6 11 0 0 4 4 0 0	LQSTEQLSP
LQTSQKLR	29.01	972.572	8	62.5	8	-1.342	0.7562	0.9	487.293	2	9.2004	375000	4060000	3048	20240118_THJ_3.raw	1	STRG.16936.1.p1;STRG.11425.3.p1;STRG.5883.1.p1;STRG.14224.1.p1;STRG.1676.1.p1;STRG.13598.2.p1;STRG.15441.1.p1;STRG.9568.1.p1;STRG.2044.1.p1;STRG.4522.1.p1;STRG.3030.2.p1;STRG.14160.1.p1;STRG.15629.3.p1;STRG.10299.1.p1;STRG.18548.1.p1;STRG.16775.3.p1;STRG.17037.1.p1;STRG.9259.4.p2;STRG.10299.2.p1;STRG.16073.1.p1;STRG.6134.2.p1;STRG.2158.2.p1;STRG.15629.2.p3;STRG.18139.1.p1;STRG.16936.5.p1;STRG.143…			DeepNovo	5 47 16 2 2 1 1 1	LQTSQKLR
LQVVRVAT	29.9	884.544	8	62.5	8	-0.8181	0.793	-1.2	443.279	2	26.8066	40700	286000	21746	20240118_THJ_3.raw	1	STRG.10329.2.p1;STRG.17403.3.p1;STRG.17403.9.p1;STRG.17403.4.p1;STRG.6242.5.p1;STRG.3773.1.p1;STRG.17807.1.p1;STRG.8762.1.p1;STRG.9084.1.p1;STRG.16721.5.p1;STRG.7864.1.p8;STRG.10463.1.p1;STRG.3516.2.p1;STRG.6242.4.p1;STRG.6242.10.p1;STRG.11753.1.p1;STRG.8631.5.p1;STRG.11399.1.p1;STRG.25.1.p1;STRG.8631.4.p1;STRG.17221.7.p1;STRG.15982.3.p1;STRG.17221.5.p1;STRG.16895.1.p1;STRG.19228.1.p1;STRG.15952.…			DeepNovo	5 26 12 0 0 0 7 5	LQVVRVAT
LRDNLTL	21.09	843.481	7	71.4	7	1.2544	0.748	0.8	422.748	2	31.3893	6160000	24200000	25517	20240118_THJ_3.raw	1	STRG.3961.1.p2;STRG.19253.1.p1;STRG.12967.1.p1;STRG.17140.3.p1;STRG.9607.1.p1;STRG.14894.2.p1;STRG.14894.1.p1;STRG.14907.2.p1;STRG.17918.2.p1;STRG.5809.2.p1;STRG.3730.3.p1;STRG.3332.2.p1;STRG.3730.4.p1;STRG.2114.1.p1;STRG.6631.4.p1;STRG.420.1.p1;STRG.2114.2.p1;STRG.9525.1.p1;STRG.14907.1.p1;STRG.6309.1.p2;STRG.8474.1.p1;STRG.10249.3.p1;STRG.14817.1.p1;STRG.19010.1.p1;STRG.10249.2.p1;STRG.8474.4.p…			DeepNovo	1 0 2 3 69 49 5	LRDNLTL
LREGGGL	22.81	700.387	7	28.6	7	-0.0496	0.69	2.1	351.201	2	13.1403	34500	993000	7589	20240118_THJ_3.raw	3	STRG.17821.3.p2;STRG.14841.1.p2;STRG.17776.2.p1;STRG.14783.5.p1;STRG.4493.1.p1;STRG.11225.3.p2;STRG.16526.1.p7;STRG.16449.1.p1;STRG.11250.2.p1;STRG.2467.4.p1;STRG.9248.3.p1;STRG.14783.3.p2;STRG.14783.2.p2;STRG.4093.1.p2;STRG.16753.11.p1;STRG.17821.2.p1;STRG.6085.3.p1;STRG.8601.1.p6;STRG.3492.2.p1;STRG.17821.4.p1;STRG.17821.5.p1;STRG.18319.1.p2;STRG.8212.1.p1;STRG.10764.1.p1;STRG.11250.3.p1;STRG.1…			DeepNovo	3 0 0 0 0 0 5	LREGGGL
LRFDKE	18.37	806.429	6	66.7	6	1.858	0.0505	1.2	404.222	2	15.2068	3580	84200	9948	20240118_THJ_3.raw	1	STRG.16632.1.p1;STRG.12937.1.p1;STRG.8962.1.p1;STRG.9029.1.p2;STRG.5071.1.p1;STRG.12101.4.p1;STRG.8574.3.p1;STRG.8574.1.p1;STRG.8962.2.p1;STRG.3375.1.p1;STRG.3375.2.p1;STRG.3958.1.p1;STRG.353.1.p1;STRG.5051.1.p1;STRG.3375.4.p1;STRG.5720.1.p1;STRG.3375.3.p1;STRG.9029.3.p1			DeepNovo	0 0 22 16 16 5	LRFDKE
LRFPGQLNA	43.64	1014.56	9	44.4	9	3.5202	0.7832	1.1	508.288	2	40.0989	1270000	6720000	30328	20240118_THJ_3.raw	2	STRG.16204.2.p1;STRG.14898.7.p1;STRG.14898.2.p1;STRG.6190.6.p1;STRG.6190.1.p1;STRG.6190.2.p1;STRG.6190.4.p1;STRG.14898.1.p1;STRG.6190.5.p1;STRG.6402.1.p1;STRG.6190.7.p1;STRG.6401.2.p1;STRG.16609.1.p1;STRG.9381.2.p1;STRG.6401.1.p1;STRG.14898.3.p1;STRG.6190.8.p1;STRG.16204.3.p1;STRG.6190.9.p1;STRG.9381.1.p1;STRG.14898.9.p1			DB Search	5 0 6 0 0 10 50 0 0	LRFPGQLNA
LRGENL	23.34	700.387	6	66.7	6	0.4903	0.7685	2.1	351.201	2	13.1403	34500	331000	7530	20240118_THJ_3.raw	1	STRG.19190.2.p1;STRG.10152.2.p1;STRG.17635.2.p1;STRG.17635.1.p1;STRG.8096.1.p1;STRG.13321.2.p2;STRG.2595.1.p1;STRG.6176.1.p1;STRG.6001.1.p1;STRG.16328.2.p1;STRG.13321.1.p2;STRG.16328.1.p1;STRG.17050.1.p1;STRG.10152.3.p1;STRG.17050.3.p1;STRG.8228.1.p3;STRG.2595.2.p2;STRG.19190.1.p1;STRG.3564.1.p1;STRG.17050.4.p1;STRG.6162.1.p1;STRG.8012.1.p1;STRG.10152.1.p1			DeepNovo	0 0 4 4 34 5	LRGENL
LRVAPEEHPVL	56.27	1258.7	11	72.7	11	-1.2493	0.5399	0.9	420.575	3	29.6441	1300000	6420000	24347	20240118_THJ_3.raw	4	STRG.16049.8.p1;STRG.7283.4.p2;STRG.16049.2.p1;STRG.7283.6.p1;STRG.7283.8.p2;STRG.16049.3.p1;STRG.7283.1.p1;STRG.16049.4.p3;STRG.16049.10.p1;STRG.7283.7.p1;STRG.16049.1.p1;STRG.16049.9.p1;STRG.16049.6.p1;STRG.7283.2.p1;STRG.16049.7.p1;STRG.7283.3.p1;STRG.7283.5.p1;STRG.16049.11.p1;STRG.16049.5.p3			DB Search	0 0 10 16 5 3 7 42 22 0 5	LRVAPEEHPVL
LSAGV	21.52	445.254	5	20	5	1.1344	0.3848	-1.9	446.26	1	23.6535	55500000	52300000	17480	20240118_THJ_3.raw	3	STRG.7369.1.p1;STRG.4441.1.p1;STRG.1505.4.p1;STRG.13311.1.p1;STRG.8868.1.p1;STRG.16495.1.p1;STRG.4959.2.p1;STRG.17835.1.p1;STRG.4786.1.p1;STRG.4959.3.p1;STRG.4959.1.p1;STRG.854.2.p1;STRG.7175.1.p1;STRG.4441.4.p2;STRG.18303.1.p1;STRG.1505.3.p1;STRG.4893.2.p1;STRG.4959.5.p1;STRG.1505.1.p1;STRG.8868.2.p1;STRG.2170.1.p1;STRG.4168.2.p1;STRG.854.1.p1;STRG.19419.1.p2;STRG.4168.1.p1;STRG.19443.1.p1			DB Search	3 1 1 0 0	LSAGV
LSDFPEKRT	45.32	1091.56	9	33.3	9	2.9862	0.6294	-0.4	364.861	3	19.8543	2800	200000	15139	20240118_THJ_3.raw	2	STRG.14341.1.p1;STRG.2265.4.p1;STRG.5615.1.p1;STRG.10778.1.p1;STRG.15380.1.p1;STRG.2119.3.p1;STRG.10711.1.p1;STRG.83.4.p5;STRG.13355.2.p1;STRG.2119.2.p1;STRG.9724.1.p1;STRG.2265.3.p1;STRG.2265.1.p1;STRG.1153.1.p1;STRG.10822.1.p1;STRG.18424.1.p8;STRG.7581.1.p1;STRG.14077.2.p1;STRG.9724.2.p1;STRG.5940.2.p1;STRG.16421.1.p1;STRG.15338.1.p1;STRG.10545.2.p2;STRG.15467.1.p1;STRG.15467.2.p3;STRG.11745.1.…			DeepNovo	0 0 0 0 6 6 1 1 5	LSDFPEKRT
LSDHEATL	35.93	884.424	8	50	8	-0.7374	0.4977	1.6	443.22	2	17.0259	299000	1820000	11916	20240118_THJ_3.raw	1	STRG.6416.3.p1;STRG.6416.2.p1;STRG.6416.1.p1;STRG.6416.4.p1			DB Search	5 0 0 0 0 21 82 5	LSDHEATL
LSGDF	27.38	537.244	5	60	5	-11.8596	0.4799	1.2	538.251	1	22.4924	3700	177000	17781	20240118_THJ_3.raw	1	STRG.2840.2.p4;STRG.13900.3.p1;STRG.6828.1.p1;STRG.15247.4.p1;STRG.2243.1.p1;STRG.2840.1.p4;STRG.2840.3.p4;STRG.15247.3.p1;STRG.13900.4.p1;STRG.5987.1.p1;STRG.2856.1.p5;STRG.15247.2.p1;STRG.13900.5.p1;STRG.13900.1.p1;STRG.13169.1.p1;STRG.5720.1.p1;STRG.15247.1.p1;STRG.13900.2.p1;STRG.2856.2.p3			DB Search	0 0 14 14 5	LSGDF
LSGPT	27.25	473.248	5	60	5	5.1969	0.3095	0.7	474.256	1	23.8075	106000	367000	18980	20240118_THJ_3.raw	1	STRG.15242.1.p1;STRG.7406.6.p1;STRG.7855.1.p1;STRG.303.1.p1;STRG.13844.2.p1;STRG.13844.1.p1;STRG.7406.9.p1;STRG.303.2.p1;STRG.7406.4.p1;STRG.303.6.p1;STRG.7406.5.p1;STRG.303.3.p1;STRG.7406.2.p1;STRG.7406.7.p1;STRG.303.4.p1;STRG.15242.2.p1			DB Search	5 0 0 11 5	LSGPT
LSLGTKSSQLK	42.93	1160.68	11	36.4	11	1.4218	0.081	6	387.902	3	21.0223			16324	20240118_THJ_3.raw	1	STRG.11425.3.p1;STRG.3839.3.p1;STRG.2651.4.p1;STRG.10437.2.p1;STRG.9969.3.p1;STRG.1821.2.p1;STRG.6535.1.p1;STRG.2058.1.p1;STRG.12355.1.p1;STRG.3839.4.p1;STRG.11066.1.p1;STRG.15543.1.p3;STRG.8596.1.p1;STRG.18703.9.p1;STRG.3564.1.p1;STRG.17380.2.p1;STRG.2290.2.p1;STRG.807.1.p1;STRG.9136.1.p1;STRG.6691.1.p1;STRG.11066.4.p1;STRG.8574.2.p1;STRG.12615.1.p1;STRG.16947.2.p1;STRG.12875.1.p1;STRG.17634.1.p…			DeepNovo	0 0 0 0 3 0 0 0 4 4 5	LSLGTKSSQLK
LSPAKAQPQ	55.65	938.519	9	44.4	9	-3.0482	0.2402	1.3	470.267	2	9.7705	25300	566000	3793	20240118_THJ_3.raw	2	STRG.17088.1.p1;STRG.13080.1.p1;STRG.9181.5.p1;STRG.7554.1.p1;STRG.71.3.p1;STRG.15641.2.p3;STRG.1821.2.p1;STRG.11710.2.p1;STRG.10162.4.p1;STRG.3241.1.p1;STRG.15154.4.p1;STRG.16874.2.p1;STRG.13852.5.p1;STRG.6921.2.p1;STRG.2491.1.p1;STRG.5970.8.p1;STRG.617.4.p1;STRG.5970.5.p1;STRG.14617.3.p1;STRG.476.2.p1;STRG.18592.1.p1;STRG.476.1.p1;STRG.6626.1.p1;STRG.17142.2.p1;STRG.563.1.p1;STRG.11970.1.p1;STR…			DeepNovo	0 0 7 6 0 0 0 4 4	LSPAKAQPQ
LSPKKQN	33.86	813.471	7	0	7	10.8486	0.5619	3.8	407.744	2	20.8438			16158	20240118_THJ_3.raw	1	STRG.4715.1.p1;STRG.7470.1.p1;STRG.17211.1.p1;STRG.2058.1.p1;STRG.10744.2.p1;STRG.1892.1.p1;STRG.1444.2.p1;STRG.7470.6.p1;STRG.3225.3.p1;STRG.2913.1.p1;STRG.9229.4.p1;STRG.17956.2.p1;STRG.13752.2.p1;STRG.6932.2.p1;STRG.7996.2.p1;STRG.17732.1.p1;STRG.13728.1.p1;STRG.14711.1.p1;STRG.3225.1.p1;STRG.10744.3.p1;STRG.4642.1.p1;STRG.12818.1.p1;STRG.7181.2.p1;STRG.4427.1.p1;STRG.17499.5.p1;STRG.14372.3.p…			DeepNovo	1 1 1 1 0 0 0	LSPKKQN
LSPLVGM(+15.99)ARH	48.5	1095.59	10	0	10	4.629	0.2341	6.9	548.804	2	18.3266	168000	940000	13795	20240118_THJ_3.raw	2	STRG.16446.2.p9;STRG.18893.2.p1;STRG.9468.1.p1;STRG.11549.5.p1;STRG.1318.1.p1;STRG.16917.6.p1;STRG.14783.5.p1;STRG.15434.1.p1;STRG.4959.2.p1;STRG.303.3.p1;STRG.14482.1.p3;STRG.3343.1.p2;STRG.8747.1.p1;STRG.3343.2.p2;STRG.627.1.p1;STRG.14482.2.p3;STRG.4959.1.p1;STRG.15170.1.p1;STRG.303.4.p1;STRG.3730.3.p1;STRG.9360.3.p1;STRG.18893.4.p2;STRG.7878.1.p1;STRG.1152.3.p1;STRG.1465.1.p1;STRG.11549.1.p1;S…	Oxidation (M)	M7:Oxidation (M):1001.00	DeepNovo	0 0 0 0 0 0 0 0 0 0	LSPLVGM(+15.99)ARH
LSTTPPSSE	25.07	917.434	9	11.1	9	-12.4793	0.4295	1.3	459.725	2	10.4728	44000	390000	4538	20240118_THJ_3.raw	1	STRG.6490.1.p1;STRG.7628.3.p1;STRG.9604.4.p1;STRG.5981.4.p1;STRG.10712.1.p1;STRG.708.1.p1;STRG.175.1.p1;STRG.17484.2.p1;STRG.19066.1.p1;STRG.9428.1.p1;STRG.15404.1.p1;STRG.2491.1.p1;STRG.19329.1.p1;STRG.2705.7.p1;STRG.12093.4.p1;STRG.12615.1.p1;STRG.1395.3.p1;STRG.15918.2.p1;STRG.6990.3.p1;STRG.12093.3.p1;STRG.7206.1.p1;STRG.7174.1.p4;STRG.1324.5.p1;STRG.7714.1.p1;STRG.18607.1.p1;STRG.13576.1.p1;…			DeepNovo	0 0 0 0 0 0 0 0 5	LSTTPPSSE
LSTVG	25.29	475.264	5	20	5	-7.2267	0.1158	0.9	476.272	1	17.0575	69500	877000	12059	20240118_THJ_3.raw	2	STRG.12534.2.p1;STRG.15982.3.p1;STRG.12534.1.p1;STRG.7384.2.p1;STRG.18579.2.p1;STRG.2839.1.p1;STRG.15982.2.p1;STRG.1821.2.p1;STRG.18579.4.p1;STRG.19355.2.p1;STRG.1821.1.p1;STRG.1818.1.p1;STRG.19355.1.p1;STRG.19355.3.p1;STRG.13612.1.p1;STRG.18086.3.p1;STRG.16193.2.p1;STRG.7384.1.p1;STRG.13612.2.p1;STRG.18579.3.p1;STRG.12243.1.p1;STRG.15982.6.p2;STRG.15982.1.p1;STRG.8038.1.p1			DB Search	1 1 0 1 2	LSTVG
LSVMT	20.12	549.283	5	60	5	-12.6975	0.7612	1.4	550.291	1	23.2821	731000	2590000	18454	20240118_THJ_3.raw	1	STRG.10782.3.p1;STRG.13738.1.p1;STRG.10782.5.p1			DB Search	0 0 61 11 5	LSVMT
LTAARLD	26.6	758.429	7	57.1	7	-7.1727	0.9231	1	380.222	2	15.3986	51500	490000	10170	20240118_THJ_3.raw	1	STRG.10342.3.p1;STRG.5229.3.p1;STRG.14476.4.p1;STRG.17523.1.p4;STRG.14476.3.p1;STRG.10442.1.p1;STRG.3434.1.p1;STRG.15695.2.p1;STRG.18719.3.p1;STRG.12945.2.p1;STRG.14407.5.p2;STRG.2837.3.p1;STRG.17012.1.p1;STRG.16534.2.p3;STRG.3039.1.p3;STRG.12495.1.p1;STRG.15695.1.p1;STRG.5940.2.p1;STRG.14614.2.p1;STRG.13368.1.p2;STRG.10342.4.p1;STRG.16939.1.p1;STRG.14614.3.p1;STRG.18607.1.p3;STRG.9403.2.p1;STRG.…			DeepNovo	5 72 29 6 0 0 0	LTAARLD
LTAGVFDKE	45.67	978.502	9	55.6	9	-13.5223	0.5745	4.8	490.261	2	19.0169			14241	20240118_THJ_3.raw	1	STRG.11628.8.p1;STRG.1542.2.p1;STRG.14098.1.p1;STRG.14136.1.p1;STRG.15941.2.p1;STRG.19177.1.p3;STRG.14056.2.p1;STRG.2649.3.p1;STRG.11628.9.p1;STRG.11627.1.p1;STRG.11628.12.p2;STRG.1542.4.p1;STRG.5351.1.p1;STRG.14922.2.p1;STRG.11360.1.p1;STRG.14567.1.p1;STRG.11627.2.p1;STRG.14922.1.p1;STRG.14239.1.p1;STRG.14231.2.p3;STRG.14247.2.p2;STRG.1542.3.p1;STRG.14208.2.p1;STRG.11628.1.p1;STRG.13335.2.p1;STR…			DeepNovo	0 0 21 0 0 12 12 5 5	LTAGVFDKE
LTAHATAADRL	60.03	1138.61	11	36.4	11	-4.7684	0.3122	1.7	380.544	3	15.3277	5330	196000	10081	20240118_THJ_3.raw	1	STRG.19183.3.p1;STRG.5109.1.p1;STRG.11912.1.p1;STRG.16846.3.p1;STRG.9036.1.p1;STRG.3479.1.p1;STRG.9762.2.p1;STRG.3530.2.p1;STRG.3530.1.p1;STRG.12574.2.p1;STRG.7824.1.p1;STRG.15719.1.p7;STRG.1892.1.p1;STRG.17378.2.p1;STRG.6867.2.p1;STRG.3530.5.p1;STRG.16052.1.p1;STRG.4610.5.p6;STRG.9762.1.p1;STRG.19183.4.p1;STRG.6867.1.p1;STRG.16558.4.p1;STRG.3530.3.p1;STRG.3383.1.p1;STRG.19183.1.p1;STRG.16558.2.p…			DeepNovo	0 0 0 0 0 73 17 9 0 0 5	LTAHATAADRL
LTDGAFRKHL	43	1156.64	10	50	10	5.0284	0.0945	-2.7	386.551	3	19.1408	241000	2410000	13983	20240118_THJ_3.raw	4	STRG.17318.1.p1;STRG.17318.2.p1;STRG.17845.2.p1;STRG.18680.2.p1;STRG.14024.1.p1;STRG.9394.2.p1;STRG.9394.5.p1;STRG.17845.1.p1;STRG.18680.1.p1;STRG.5400.1.p1;STRG.4409.1.p1;STRG.10608.1.p1;STRG.9394.3.p1;STRG.18077.1.p7;STRG.10387.1.p1;STRG.17845.6.p1;STRG.17845.5.p2;STRG.17528.1.p1;STRG.1176.1.p1;STRG.2322.1.p1;STRG.17845.3.p1;STRG.9394.1.p1;STRG.11402.1.p1;STRG.11933.1.p1;STRG.4110.1.p1;STRG.178…			DeepNovo	5 0 0 0 7 0 0 9 4 4	LTDGAFRKHL
LTEEKE	19.03	747.365	6	16.7	6	-1.0524	0.562	2.2	374.691	2	8.6932	6670	120000	2441	20240118_THJ_3.raw	1	STRG.7471.1.p1;STRG.17311.4.p1;STRG.16878.3.p1;STRG.19334.2.p1;STRG.18201.1.p1;STRG.12607.9.p1;STRG.8672.3.p1;STRG.10938.1.p1;STRG.12587.1.p1;STRG.3225.3.p1;STRG.16173.2.p1;STRG.13240.2.p1;STRG.13418.1.p1;STRG.19334.1.p1;STRG.3225.1.p1;STRG.16749.1.p1;STRG.19012.1.p1;STRG.10650.3.p1;STRG.2391.1.p1;STRG.15305.1.p1;STRG.12766.2.p1;STRG.6782.1.p1;STRG.8672.2.p1;STRG.15041.2.p1;STRG.16749.2.p1;STRG.1…			DeepNovo	5 0 0 0 0 0	LTEEKE
LTEQEKQAGES	65.55	1218.57	11	63.6	11	-1.1999	0.5529	1.5	610.295	2	9.7705	170000	1700000	3761	20240118_THJ_3.raw	1	STRG.13700.1.p1;STRG.15311.2.p1;STRG.4232.2.p1;STRG.11042.1.p1;STRG.11439.7.p1;STRG.7490.4.p1;STRG.890.1.p1;STRG.16357.1.p1;STRG.9509.1.p1;STRG.12750.1.p1;STRG.26.2.p1;STRG.7686.4.p1;STRG.2672.1.p1;STRG.10085.1.p1;STRG.5727.1.p1;STRG.16049.11.p1;STRG.9475.2.p1;STRG.17647.3.p1;STRG.16716.3.p1;STRG.890.2.p1;STRG.11439.4.p1;STRG.7973.1.p1;STRG.17647.1.p1;STRG.11059.1.p1;STRG.14294.1.p1;STRG.12793.1.…			DeepNovo	0 0 20 18 18 4 3 7 10 0 0	LTEQEKQAGES
LTLGEFLKL	39.91	1032.62	9	88.9	9	-8.7071	0.5241	1.1	517.319	2	71.2097	1120000	9660000	52392	20240118_THJ_3.raw	1	STRG.15987.2.p2;STRG.15987.3.p2;STRG.15987.1.p1			DB Search	5 45 61 6 6 8 8 1 5	LTLGEFLKL
LTPTKELTEQEAVSRS	49.14	1787.93	16	25	16	-15.5937	0.3802	1.4	447.99	4	16.6225	1620000	18600000	11344	20240118_THJ_3.raw	5	STRG.15311.2.p1;STRG.15280.1.p2;STRG.11439.7.p1;STRG.19342.5.p1;STRG.5311.2.p1;STRG.3165.1.p1;STRG.10745.4.p2;STRG.2101.2.p1;STRG.8520.1.p1;STRG.10602.1.p3;STRG.7686.4.p1;STRG.6746.1.p1;STRG.15330.1.p1;STRG.9710.1.p2;STRG.6188.2.p1;STRG.9475.2.p1;STRG.4890.1.p1;STRG.11354.2.p1;STRG.3577.3.p1;STRG.11075.1.p1;STRG.11439.4.p1;STRG.11526.1.p1;STRG.16947.2.p1;STRG.4123.1.p1;STRG.5311.1.p1;STRG.9552.1.…			DeepNovo	0 0 0 0 0 0 0 0 18 17 17 11 0 0 0 0	LTPTKELTEQEAVSRS
LTPTKETAHYKQ	67.61	1415.74	12	41.7	12	7.0536	0.4405	7.4	472.924	3	17.6861	71000	519000	12696	20240118_THJ_3.raw	1	STRG.5900.1.p1;STRG.17149.1.p1;STRG.17318.1.p1;STRG.12016.1.p1;STRG.8558.2.p1;STRG.9483.2.p1;STRG.8278.1.p1;STRG.13241.1.p1;STRG.324.4.p1;STRG.19156.1.p1;STRG.8278.2.p1;STRG.1513.3.p1;STRG.16449.1.p1;STRG.16627.5.p1;STRG.12495.1.p1;STRG.17891.1.p1;STRG.1236.1.p1;STRG.10226.4.p1;STRG.12695.4.p1;STRG.324.2.p1;STRG.4835.1.p1;STRG.1105.1.p1;STRG.9710.1.p2;STRG.9552.2.p1;STRG.10005.1.p1;STRG.3429.1.p4…			DeepNovo	0 0 6 6 9 10 0 0 0 0 0 4	LTPTKETAHYKQ
LTPTKETLEAGRSDGLT	26.57	1787.93	17	17.6	17	-13.5556	0.1705	1.3	596.984	3	16.7477	1620000	3720000	11697	20240118_THJ_3.raw	2	STRG.12130.6.p1;STRG.12862.1.p1;STRG.18059.3.p1;STRG.5499.1.p1;STRG.16471.4.p1;STRG.18600.3.p1;STRG.10098.1.p1;STRG.11998.1.p1;STRG.3730.3.p1;STRG.3375.3.p1;STRG.9710.1.p2;STRG.13114.2.p1;STRG.11075.1.p1;STRG.9250.3.p3;STRG.18326.1.p1;STRG.9552.1.p1;STRG.10024.2.p1;STRG.4448.1.p1;STRG.10213.4.p1;STRG.3375.1.p1;STRG.10038.1.p1;STRG.10736.2.p1;STRG.17238.1.p1;STRG.16811.1.p1;STRG.9763.1.p1;STRG.149…			DeepNovo	0 0 7 7 4 1 0 0 0 0 0 0 0 0 0 0 0	LTPTKETLEAGRSDGLT
LTSKYR	27.45	766.434	6	66.7	6	0.2489	0.8803	1.9	384.225	2	9.8124	36300	323000	3814	20240118_THJ_3.raw	1	STRG.12261.1.p1;STRG.8120.4.p1;STRG.8615.4.p1;STRG.19166.2.p1;STRG.3647.1.p1;STRG.8120.2.p2;STRG.8046.2.p1;STRG.13959.2.p1;STRG.19166.1.p1;STRG.10990.1.p1;STRG.8615.9.p1;STRG.7034.1.p1;STRG.6089.3.p1;STRG.10315.1.p1;STRG.13959.1.p1;STRG.8615.5.p1;STRG.8615.8.p1;STRG.8615.3.p1;STRG.713.1.p1;STRG.5576.1.p1;STRG.4310.1.p1;STRG.13959.4.p1;STRG.14859.7.p6;STRG.6089.1.p1;STRG.6089.4.p1;STRG.8615.7.p1;S…			DeepNovo	5 51 0 0 13 5	LTSKYR
LTSVG	27.06	475.264	5	40	5	5.0093	0.1389	-1.3	476.271	1	25.3897	4410000	13600000	19021	20240118_THJ_3.raw	8	STRG.673.2.p1;STRG.2264.2.p1;STRG.12148.1.p1;STRG.14091.2.p1;STRG.12144.3.p1;STRG.7989.2.p1;STRG.11505.2.p1;STRG.2264.3.p1;STRG.12144.5.p1;STRG.2264.1.p1;STRG.17699.1.p1;STRG.4472.1.p1;STRG.2264.4.p1;STRG.12144.4.p1;STRG.11505.1.p1;STRG.12148.2.p1;STRG.15137.1.p1;STRG.673.1.p1;STRG.7786.1.p1;STRG.15137.2.p1;STRG.7989.1.p1;STRG.15137.3.p1			DeepNovo	2 2 1 0 0	LTSVG
LTTHSKRLT	28.56	1055.61	9	44.4	9	-0.6085	0.414	-9.9	352.873	3	9.0778			2896	20240118_THJ_3.raw	1	STRG.4615.1.p1;STRG.16625.1.p1;STRG.4377.2.p1;STRG.18719.3.p1;STRG.3253.1.p1;STRG.16539.2.p1;STRG.2328.1.p1;STRG.9030.1.p1;STRG.9617.2.p1;STRG.14749.1.p1;STRG.18760.1.p3;STRG.17221.5.p2;STRG.5723.1.p1;STRG.7146.1.p1;STRG.17221.2.p1;STRG.10588.8.p1;STRG.10588.7.p1;STRG.2392.1.p1;STRG.16262.1.p1;STRG.9030.3.p1;STRG.14675.5.p1;STRG.6035.1.p1;STRG.3207.1.p1;STRG.10870.1.p1;STRG.8091.2.p1;STRG.5385.2.…			DeepNovo	0 0 24 81 19 5 0 0 0	LTTHSKRLT
LTTTA	22.46	505.275	5	40	5	10.4484	0.1595	-1.6	506.281	1	23.8133	27500000	8760000	18284	20240118_THJ_3.raw	3	STRG.5080.1.p1;STRG.15934.2.p1;STRG.3656.1.p1;STRG.15934.4.p1			DB Search	5 0 0 0 5	LTTTA
LTTVTNKTD	34.93	991.519	9	66.7	9	2.3164	0.5343	-7.6	496.763	2	13.7183	6120	178000	8231	20240118_THJ_3.raw	1	STRG.14476.4.p1;STRG.17943.2.p1;STRG.14476.3.p1;STRG.15884.1.p1;STRG.12620.5.p1;STRG.3264.1.p1;STRG.10842.1.p1;STRG.6400.4.p1;STRG.5273.5.p1;STRG.6400.7.p1;STRG.203.1.p2;STRG.12620.7.p1;STRG.2454.1.p1;STRG.18754.2.p1;STRG.10271.2.p1;STRG.18188.1.p1;STRG.12620.1.p1;STRG.16692.8.p1;STRG.11354.2.p1;STRG.16692.1.p1;STRG.6598.1.p2;STRG.16847.2.p1;STRG.16847.1.p1;STRG.12620.2.p1;STRG.10271.1.p1;STRG.64…			DeepNovo	0 0 0 14 9 9 8 7 5	LTTVTNKTD
LTVTGKT	25.01	718.423	7	100	7	-1.7152	0.7917	0	360.219	2	10.4305	16800	289000	4543	20240118_THJ_3.raw	1	STRG.11914.2.p1;STRG.9579.1.p1;STRG.8301.3.p1;STRG.8706.1.p1;STRG.19156.1.p1;STRG.11235.1.p1;STRG.14414.5.p1;STRG.4535.1.p1;STRG.5918.1.p1;STRG.17148.1.p1;STRG.14414.4.p1;STRG.12616.1.p1;STRG.18191.2.p1;STRG.18358.4.p1;STRG.4535.2.p1;STRG.15268.1.p1;STRG.16922.1.p1;STRG.12627.1.p1;STRG.5918.2.p1;STRG.6935.1.p1;STRG.11655.1.p1;STRG.6770.1.p1;STRG.3782.2.p1;STRG.14414.2.p1;STRG.4168.1.p1;STRG.18358…			DeepNovo	5 6 12 8 4 4 4	LTVTGKT
LVDVKAN	21.9	757.433	7	57.1	7	-8.5221	0.7197	1.9	379.725	2	10.7463	83600	879000	4834	20240118_THJ_3.raw	1	STRG.4373.1.p1;STRG.14190.1.p1;STRG.13240.1.p1;STRG.5011.1.p1;STRG.7480.1.p1;STRG.3403.1.p1;STRG.18879.5.p1;STRG.12021.1.p1;STRG.12021.2.p1;STRG.18879.3.p1;STRG.10028.1.p1;STRG.12021.3.p1;STRG.2910.1.p1;STRG.10028.2.p1;STRG.16842.1.p1;STRG.18879.4.p1;STRG.15260.2.p1;STRG.13240.2.p1;STRG.8107.2.p2;STRG.10774.1.p1;STRG.18879.1.p1;STRG.14967.1.p1;STRG.9709.1.p1;STRG.2069.1.p1;STRG.18877.1.p1;STRG.17…			DeepNovo	5 27 26 26 0 0 0	LVDVKAN
LVEKYSL	22.92	850.48	7	71.4	7	-7.9852	0.5398	1.7	426.248	2	22.4515	135000	529000	17557	20240118_THJ_3.raw	1	STRG.14028.3.p1;STRG.8715.1.p1;STRG.5548.1.p1;STRG.7865.1.p1;STRG.16858.6.p1;STRG.14688.1.p1;STRG.2865.1.p1;STRG.8049.2.p1;STRG.9117.1.p1;STRG.12443.3.p1;STRG.9149.1.p1;STRG.8793.4.p1;STRG.12443.1.p1;STRG.7841.1.p1;STRG.10736.5.p1;STRG.14357.2.p1;STRG.3576.1.p1;STRG.340.1.p1;STRG.10736.1.p1;STRG.735.1.p1;STRG.7475.4.p1;STRG.8793.1.p1;STRG.10736.2.p1;STRG.1836.1.p2;STRG.14028.1.p1;STRG.8793.3.p1;S…			DeepNovo	5 92 42 0 0 17 5	LVEKYSL
LVELYSK	23.33	850.48	7	71.4	7	-5.7711	0.6849	1.7	426.248	2	22.4515	135000	529000	17907	20240118_THJ_3.raw	1	STRG.9198.2.p1;STRG.9676.1.p1;STRG.3919.2.p1;STRG.12687.5.p1;STRG.1235.2.p1;STRG.7515.1.p1;STRG.19083.1.p1;STRG.14551.1.p1;STRG.9198.1.p1;STRG.2199.3.p1;STRG.3625.1.p1;STRG.13687.1.p1;STRG.3919.4.p1;STRG.12832.1.p1;STRG.7644.3.p1;STRG.555.2.p1;STRG.8697.1.p3;STRG.12687.4.p1;STRG.596.1.p1;STRG.9382.1.p1;STRG.18589.2.p3;STRG.7515.3.p1;STRG.13915.4.p1;STRG.12832.2.p1;STRG.2148.1.p1;STRG.3919.3.p1;ST…			DeepNovo	5 44 14 14 21 0 0	LVELYSK
LVGGY	36.91	507.269	5	100	5	-10.2155	0.8874	0.7	508.277	1	21.8819	138000	604000	17222	20240118_THJ_3.raw	1	STRG.15173.2.p1;STRG.7796.1.p1;STRG.17221.5.p1;STRG.17221.4.p1;STRG.17221.2.p1;STRG.17221.3.p1;STRG.17221.1.p1			DB Search	5 24 17 17 5	LVGGY
LVRVGWSADYAE	26.93	1364.67	12	25	12	2.0129	0.753	7.7	683.349	2	44.3795			32521	20240118_THJ_3.raw	2	STRG.17123.1.p1;STRG.8920.1.p1;STRG.12640.7.p1;STRG.12640.5.p1;STRG.12640.2.p1;STRG.12665.1.p1;STRG.17976.1.p1;STRG.14425.4.p1;STRG.1368.5.p1;STRG.17123.2.p2;STRG.1597.1.p1;STRG.4078.1.p1;STRG.12640.1.p1;STRG.1368.3.p1;STRG.2145.2.p1;STRG.12640.3.p1;STRG.1368.10.p1;STRG.13828.1.p2;STRG.17123.6.p1;STRG.13998.3.p1;STRG.9785.1.p1;STRG.17976.2.p1;STRG.14425.2.p2;STRG.17123.8.p1;STRG.14377.1.p1;STRG.1…			DeepNovo	0 0 0 0 0 0 0 0 0 10 5 5	LVRVGWSADYAE
LVSESSDVLPK	57.6	1172.63	11	63.6	11	-5.6471	0.6597	6.7	587.326	2	27.0083	670000	6440000	21864	20240118_THJ_3.raw	4	STRG.11549.6.p1;STRG.11549.3.p1;STRG.11549.2.p1;STRG.11549.4.p1;STRG.11549.5.p1;STRG.11549.1.p1;STRG.5767.1.p5			DB Search	5 5 6 6 3 0 0 2 4 0 0	LVSESSDVLPK
LVVYPWTQRY	38.44	1323.7	10	40	10	4.9336	0.6818	0.4	662.856	2	54.5904	835000	10900000	39045	20240118_THJ_3.raw	2	STRG.18752.1.p1;STRG.17405.2.p1;STRG.3049.2.p1;STRG.17405.1.p1;STRG.17405.12.p1;STRG.3049.1.p1;STRG.12113.2.p1;STRG.3582.2.p1;STRG.3582.4.p1;STRG.8809.1.p1;STRG.17405.11.p1;STRG.17405.10.p1;STRG.3049.4.p1;STRG.17405.7.p1;STRG.3582.1.p1;STRG.17405.8.p1;STRG.18752.2.p1;STRG.17405.5.p1;STRG.3611.1.p1;STRG.8809.2.p1;STRG.3611.3.p1;STRG.3049.3.p1;STRG.12113.1.p1;STRG.3611.4.p1;STRG.17405.9.p1;STRG.174…			DeepNovo	0 0 34 40 5 5 0 0 0 0	LVVYPWTQRY
LYADVGGKQF	85.74	1096.56	10	100	10	1.6527	0.6579	6.7	549.289	2	35.2765	385000	6600000	27779	20240118_THJ_3.raw	2	STRG.19423.4.p4;STRG.19423.3.p1;STRG.19423.10.p2;STRG.19423.1.p1;STRG.19423.9.p2;STRG.19423.6.p1			DB Search	5 12 31 19 19 8 5 5 5 5	LYADVGGKQF
LYANELKG	35.28	906.481	8	37.5	8	-2.8849	0.6882	0.7	454.248	2	18.307			13462	20240118_THJ_3.raw	1	STRG.9193.2.p1;STRG.11297.2.p1;STRG.18845.1.p1;STRG.14734.2.p1;STRG.15777.2.p1;STRG.13209.2.p1;STRG.3538.4.p1;STRG.14734.1.p1;STRG.15777.3.p5;STRG.2129.1.p1;STRG.16874.1.p1;STRG.17391.2.p1;STRG.1424.2.p1;STRG.15777.1.p1;STRG.8615.5.p1;STRG.18845.3.p1;STRG.17391.5.p3;STRG.12731.1.p1;STRG.9193.1.p1;STRG.1424.3.p1;STRG.19311.1.p1;STRG.8615.3.p1;STRG.10617.1.p1;STRG.19311.2.p1;STRG.16874.2.p1;STRG.10…			DeepNovo	5 89 0 0 0 26 0 0	LYANELKG
LYASSPGGVYATR	57.97	1340.67	13	15.4	13	-1.9224	0.7644	3.7	671.346	2	27.803			22687	20240118_THJ_3.raw	2	STRG.9582.1.p1;STRG.9582.2.p1;STRG.9582.3.p1			DB Search	0 0 13 0 0 0 0 0 0 0 6 0 0	LYASSPGGVYATR
LYNEALK	28.14	849.46	7	100	7	-4.7588	0.763	1.3	425.738	2	16.3594	1720000	9810000	11024	20240118_THJ_3.raw	2	STRG.9030.2.p1			DB Search	5 58 7 7 9 3 3	LYNEALK
LYNEALKE	46.07	978.502	8	50	8	-7.0045	0.4843	5.5	490.261	2	17.7409	242000	1850000	12704	20240118_THJ_3.raw	1	STRG.703.5.p1;STRG.6151.6.p1;STRG.17129.3.p1;STRG.14728.1.p1;STRG.8646.2.p1;STRG.676.7.p1;STRG.16357.1.p1;STRG.8580.1.p1;STRG.6799.6.p1;STRG.6799.4.p1;STRG.18735.2.p1;STRG.5981.4.p1;STRG.676.4.p1;STRG.9326.1.p1;STRG.2301.1.p1;STRG.11550.1.p1;STRG.16766.1.p1;STRG.14617.3.p1;STRG.1950.1.p1;STRG.15924.2.p1;STRG.9493.3.p1;STRG.7880.1.p1;STRG.18735.3.p1;STRG.9193.3.p1;STRG.13707.1.p1;STRG.703.3.p1;STR…			DeepNovo	5 34 0 0 12 0 0 3	LYNEALKE
LYSSSKEFL	37.2	1072.54	9	22.2	9	3.0595	0.4288	-0.9	537.279	2	36.9356			28748	20240118_THJ_3.raw	1	STRG.17510.3.p1;STRG.14476.3.p1;STRG.3839.3.p1;STRG.2443.1.p1;STRG.8579.1.p1;STRG.12157.1.p1;STRG.2450.1.p1;STRG.3839.4.p1;STRG.506.3.p1;STRG.2715.2.p1;STRG.5970.1.p1;STRG.217.2.p1;STRG.2290.2.p1;STRG.506.2.p1;STRG.5970.8.p1;STRG.11354.2.p1;STRG.15755.2.p1;STRG.17956.2.p1;STRG.11276.6.p1;STRG.16596.3.p1;STRG.506.1.p1;STRG.12986.2.p1;STRG.16597.1.p1;STRG.15277.1.p1;STRG.3839.6.p1;STRG.8464.1.p1;ST…			DeepNovo	0 0 0 0 0 0 0 2 2	LYSSSKEFL
M(+15.99)AAFPKAGGGK	24.35	1049.53	11	18.2	11	-1.0744	0.786	1.4	525.774	2	9.166	39900	557000	3056	20240118_THJ_3.raw	1	STRG.1058.2.p1;STRG.69.9.p1;STRG.3341.1.p3;STRG.7406.2.p2;STRG.8654.2.p1;STRG.14057.1.p1;STRG.17878.18.p1;STRG.17024.2.p1;STRG.11205.2.p2;STRG.2213.1.p1;STRG.8323.2.p1;STRG.18869.6.p1;STRG.16577.1.p1;STRG.1176.1.p1;STRG.9170.6.p1;STRG.16092.7.p1;STRG.12846.1.p1;STRG.11205.3.p2;STRG.7996.2.p1;STRG.18869.5.p1;STRG.11205.3.p7;STRG.17714.5.p1;STRG.10229.14.p1;STRG.525.2.p1;STRG.13989.12.p5;STRG.389.4…	Oxidation (M)	M1:Oxidation (M):1001.00	DeepNovo	0 0 17 17 0 0 0 0 0 0 0	M(+15.99)AAFPKAGGGK
M(+15.99)AAFPKKQN	27.13	1049.53	9	33.3	9	3.2224	0.6292	1.9	525.775	2	12.9187	30000	271000	7434	20240118_THJ_3.raw	1	STRG.18323.2.p4;STRG.18639.1.p1;STRG.17448.4.p1;STRG.18323.4.p3;STRG.19281.3.p1;STRG.4715.1.p1;STRG.19281.2.p1;STRG.7470.1.p1;STRG.7470.6.p1;STRG.16577.1.p1;STRG.19104.2.p2;STRG.13728.1.p1;STRG.5871.1.p1;STRG.3604.1.p1;STRG.19272.1.p1;STRG.4359.1.p1;STRG.18323.1.p5;STRG.16802.2.p1;STRG.1452.1.p1;STRG.13989.12.p5;STRG.6728.2.p1;STRG.15771.2.p1;STRG.2240.2.p1;STRG.2199.3.p1;STRG.8019.1.p1;STRG.6728…	Oxidation (M)	M1:Oxidation (M):1001.00	DeepNovo	0 0 16 17 0 0 0 0 5	M(+15.99)AAFPKKQN
M(+15.99)ASKKQN	19.56	821.407	7	57.1	7	-0.5506	0.5496	-3.6	411.709	2	12.8955			7319	20240118_THJ_3.raw	1	STRG.15470.4.p2;STRG.16726.1.p1;STRG.18010.6.p1;STRG.3091.1.p1;STRG.1821.2.p1;STRG.2450.1.p1;STRG.1774.1.p1;STRG.3030.2.p1;STRG.15259.5.p1;STRG.2848.2.p4;STRG.5519.3.p1;STRG.2557.2.p8;STRG.9889.1.p1;STRG.16583.1.p1;STRG.3216.2.p1;STRG.16726.3.p1;STRG.5519.4.p1;STRG.15470.3.p2;STRG.9889.2.p1;STRG.15259.3.p1;STRG.17120.3.p1;STRG.339.2.p1;STRG.415.1.p1;STRG.1774.2.p1;STRG.8464.1.p1;STRG.7011.1.p1;ST…	Oxidation (M)	M1:Oxidation (M):1001.00	DeepNovo	0 0 0 10 6 3 3	M(+15.99)ASKKQN
M(+15.99)ATAASSSSLEKS	44.64	1284.59	13	23.1	13	-2.0614	0.554	2.2	643.302	2	10.8034			4957	20240118_THJ_3.raw	1	STRG.16049.8.p1;STRG.16049.2.p1;STRG.7283.6.p1;STRG.7283.4.p1;STRG.16049.3.p1;STRG.7283.1.p1;STRG.16049.10.p1;STRG.7283.7.p1;STRG.9838.2.p1;STRG.16049.4.p1;STRG.16049.1.p1;STRG.16049.5.p1;STRG.9838.1.p1;STRG.16049.9.p1;STRG.16049.6.p1;STRG.7283.2.p1;STRG.16049.7.p1;STRG.7283.3.p1;STRG.7283.5.p1;STRG.16049.11.p1	Oxidation (M)	M1:Oxidation (M):1001.00	DB Search	0 0 35 38 30 0 0 0 0 0 0 0 0	M(+15.99)ATAASSSSLEKS
M(+15.99)AYMASKE	21.79	945.394	8	62.5	8	-0.1193	0.3914	3.2	473.706	2	11.1843			5399	20240118_THJ_3.raw	1	STRG.10802.1.p1;STRG.11237.5.p1;STRG.11237.4.p1;STRG.11237.2.p1;STRG.19009.1.p1;STRG.11237.7.p1;STRG.776.1.p1;STRG.944.1.p1;STRG.11237.3.p1;STRG.2346.1.p1;STRG.11237.6.p1;STRG.18972.1.p1	Oxidation (M)	M1:Oxidation (M):7.77	DeepNovo	2 0 0 0 2 2 2 2	M(+15.99)AYMASKE
M(+15.99)DPLQA	24.82	689.305	6	66.7	6	-10.894	0.7597	1.2	690.313	1	17.8436	155000	809000	12859	20240118_THJ_3.raw	1	STRG.18752.1.p1;STRG.15857.1.p1;STRG.19125.1.p1;STRG.2736.1.p1;STRG.13581.1.p1;STRG.18234.1.p1;STRG.15857.2.p1;STRG.12236.2.p1;STRG.2861.1.p1;STRG.19124.1.p1;STRG.16818.1.p2;STRG.2736.3.p1;STRG.2439.1.p1;STRG.5562.1.p1;STRG.18752.2.p1;STRG.19125.2.p1;STRG.11085.2.p1;STRG.17547.1.p1;STRG.19124.2.p1;STRG.12236.1.p1;STRG.19125.3.p1;STRG.4840.1.p1;STRG.16818.2.p1;STRG.12106.1.p1	Oxidation (M)	M1:Oxidation (M):1001.00	DeepNovo	0 0 9 9 14 5	M(+15.99)DPLQA
M(+15.99)FPPQS	28.78	721.311	6	33.3	6	1.5221	0.9628	1.1	722.318	1	29.5131	338000	2400000	24038	20240118_THJ_3.raw	3	STRG.18843.4.p1;STRG.13636.1.p1;STRG.5311.2.p1;STRG.3042.1.p1;STRG.244.4.p2;STRG.6719.1.p1;STRG.14741.1.p1;STRG.15104.3.p1;STRG.64.2.p4;STRG.5311.1.p1;STRG.18843.2.p1;STRG.103.1.p1;STRG.103.2.p1;STRG.15104.1.p1;STRG.15418.1.p1;STRG.244.2.p1;STRG.18843.3.p1;STRG.10744.4.p2;STRG.244.5.p1;STRG.18843.1.p1	Oxidation (M)	M1:Oxidation (M):1001.00	DeepNovo	0 0 4 0 0 5	M(+15.99)FPPQS
M(+15.99)LENPYPQ	29.68	1006.44	8	50	8	-9.5237	0.9027	3	504.23	2	22.8399			18101	20240118_THJ_3.raw	2	STRG.18881.4.p1;STRG.18881.3.p1;STRG.11557.3.p1;STRG.11557.1.p1;STRG.18881.2.p1;STRG.5430.1.p1;STRG.12295.1.p1;STRG.7012.1.p1;STRG.11008.1.p1;STRG.9313.1.p1;STRG.11557.2.p1;STRG.18881.1.p1;STRG.12042.1.p1	Oxidation (M)	M1:Oxidation (M):1001.00	DeepNovo	0 0 0 0 5 5 3 3	M(+15.99)LENPYPQ
M(+15.99)LGPKKQN	42.24	930.496	8	75	8	3.1369	0.2249	-2.5	466.254	2	13.0745			7526	20240118_THJ_3.raw	1	STRG.17280.8.p1;STRG.19281.3.p1;STRG.4715.1.p1;STRG.7470.1.p1;STRG.9148.2.p6;STRG.17413.3.p1;STRG.9148.1.p6;STRG.17148.1.p1;STRG.17413.5.p1;STRG.14368.2.p1;STRG.11239.4.p1;STRG.10889.3.p1;STRG.16192.2.p1;STRG.17801.1.p1;STRG.12614.3.p1;STRG.10889.6.p1;STRG.7470.6.p1;STRG.12614.2.p1;STRG.15278.1.p1;STRG.12669.2.p4;STRG.12669.1.p4;STRG.17413.2.p1;STRG.13728.1.p1;STRG.4480.2.p1;STRG.19272.1.p1;STRG.…	Oxidation (M)	M1:Oxidation (M):1001.00	DeepNovo	0 0 5 4 4 2 2 2	M(+15.99)LGPKKQN
M(+15.99)M(+15.99)AAKVSKKE	35.13	1153.58	10	70	10	-0.0824	0.4862	5.1	385.537	3	9.0876			2909	20240118_THJ_3.raw	1	STRG.2265.4.p1;STRG.11056.1.p2;STRG.5409.1.p1;STRG.8374.1.p1;STRG.18072.5.p2;STRG.2265.3.p1;STRG.2689.2.p1;STRG.13890.1.p1;STRG.10157.1.p1;STRG.5970.1.p1;STRG.6866.1.p1;STRG.10302.1.p1;STRG.16405.1.p1;STRG.217.2.p1;STRG.7907.1.p1;STRG.5970.8.p1;STRG.17773.2.p1;STRG.2689.1.p1;STRG.4614.3.p1;STRG.11933.1.p1;STRG.6233.1.p1;STRG.1571.2.p1;STRG.10620.1.p2;STRG.8940.1.p1;STRG.6761.1.p1;STRG.19097.3.p1;…	Oxidation (M); Oxidation (M)	M1:Oxidation (M):1001.00;M2:Oxidation (M):1001.00	DeepNovo	5 0 24 20 20 20 0 0 5 5	M(+15.99)M(+15.99)AAKVSKKE
M(+15.99)PATGGKYVPR	48.13	1191.61	11	45.5	11	-1.4605	0.518	1.4	398.21	3	11.0969			5298	20240118_THJ_3.raw	1	STRG.16691.2.p1;STRG.10604.1.p1;STRG.6337.1.p1;STRG.6401.1.p1;STRG.11566.1.p1;STRG.14898.6.p2;STRG.6392.1.p6;STRG.17528.1.p1;STRG.6867.2.p1;STRG.1255.1.p1;STRG.6076.1.p1;STRG.6867.1.p1;STRG.6190.5.p3;STRG.3260.1.p1;STRG.7810.1.p1;STRG.6190.9.p1;STRG.3965.1.p1;STRG.3260.2.p1;STRG.17344.2.p1;STRG.18776.5.p1;STRG.17930.1.p1;STRG.16204.1.p1;STRG.16204.2.p1;STRG.6867.3.p1;STRG.2095.1.p1;STRG.10547.2.p…	Oxidation (M)	M1:Oxidation (M):1001.00	DeepNovo	0 0 0 37 0 0 0 19 19 7 5	M(+15.99)PATGGKYVPR
M(+15.99)PPSAPEKSHK	43.05	1223.6	11	72.7	11	-1.2626	0.44	-0.8	408.873	3	9.3021	3830	320000	3159	20240118_THJ_3.raw	2	STRG.2233.3.p1;STRG.10464.1.p3;STRG.19342.5.p1;STRG.18010.6.p1;STRG.3249.1.p1;STRG.18418.1.p1;STRG.11160.1.p1;STRG.16483.2.p1;STRG.9329.4.p1;STRG.284.1.p1;STRG.5350.3.p1;STRG.15977.4.p1;STRG.1746.1.p1;STRG.816.1.p1;STRG.12014.1.p1;STRG.14235.1.p1;STRG.3279.4.p1;STRG.9603.4.p1;STRG.15051.1.p2;STRG.1412.1.p1;STRG.9992.3.p1;STRG.17519.2.p1;STRG.11661.3.p1;STRG.16494.1.p2;STRG.16494.2.p2;STRG.19342.2…	Oxidation (M)	M1:Oxidation (M):1001.00	DeepNovo	2 0 15 8 8 4 3 0 0 3 3	M(+15.99)PPSAPEKSHK
M(+15.99)RYVASYL	18.79	1017.5	8	50	8	2.7775	0.7216	0.8	509.755	2	35.8924	987000	2950000	28273	20240118_THJ_3.raw	1	STRG.817.2.p1;STRG.3914.1.p1;STRG.9066.2.p6;STRG.1727.1.p1;STRG.701.1.p1;STRG.1446.1.p1;STRG.18114.8.p11;STRG.9036.1.p1;STRG.15276.1.p1;STRG.16000.2.p1;STRG.13355.2.p1;STRG.15586.2.p1;STRG.9066.1.p5;STRG.10218.1.p1;STRG.10218.2.p2;STRG.15586.1.p1;STRG.15340.1.p1;STRG.16000.1.p1;STRG.1727.2.p1;STRG.18974.1.p1;STRG.1170.1.p1	Oxidation (M)	M1:Oxidation (M):1001.00	DeepNovo	0 0 0 0 11 41 56 5	M(+15.99)RYVASYL
M(+15.99)RYVASYLL	39.93	1130.58	9	55.6	9	5.798	0.7824	0.4	566.297	2	47.7748	4810000	23600000	34517	20240118_THJ_3.raw	2	STRG.10218.1.p1;STRG.10218.2.p2	Oxidation (M)	M1:Oxidation (M):1001.00	DB Search	0 0 0 0 7 7 29 17 5	M(+15.99)RYVASYLL
M(+15.99)SATPPPP	23.72	812.374	8	50	8	-4.8981	0.2377	0.3	407.194	2	15.761			10573	20240118_THJ_3.raw	1	STRG.12130.6.p1;STRG.10820.1.p1;STRG.12225.1.p1;STRG.14356.1.p1;STRG.11561.1.p1;STRG.19191.1.p1;STRG.14181.1.p3;STRG.19486.1.p1;STRG.16483.2.p1;STRG.284.1.p1;STRG.15281.1.p1;STRG.2290.2.p1;STRG.16577.1.p1;STRG.19065.2.p1;STRG.13321.2.p2;STRG.12225.2.p1;STRG.18452.6.p1;STRG.16708.2.p1;STRG.6842.3.p1;STRG.10625.2.p1;STRG.10876.2.p1;STRG.631.1.p1;STRG.2102.1.p1;STRG.2564.4.p1;STRG.2641.2.p2;STRG.180…	Oxidation (M)	M1:Oxidation (M):1001.00	DeepNovo	5 3 0 0 8 8 0 0	M(+15.99)SATPPPP
M(+15.99)SMSEPLQ	18.32	937.389	8	50	8	-12.2401	0.3102	-8.3	469.698	2	19.3128	40800	278000	14702	20240118_THJ_3.raw	1	STRG.18537.1.p6;STRG.4557.2.p1;STRG.2464.3.p1;STRG.3862.6.p1;STRG.15608.1.p4;STRG.4557.1.p1;STRG.4634.1.p1;STRG.7046.1.p1;STRG.3773.1.p1;STRG.4634.2.p1;STRG.17304.1.p1;STRG.4480.1.p1;STRG.2464.1.p1;STRG.2672.1.p1;STRG.8481.1.p1;STRG.1840.1.p1;STRG.14915.1.p1;STRG.3862.1.p1;STRG.18866.1.p1;STRG.18866.2.p1;STRG.13928.1.p1;STRG.7609.1.p1;STRG.2464.2.p1;STRG.14394.1.p1;STRG.10676.1.p1;STRG.4480.2.p1;…	Oxidation (M)	M1:Oxidation (M):32.28	DeepNovo	0 0 40 0 0 16 13 5	M(+15.99)SMSEPLQ
M(+15.99)SVHMVTHF	32.27	1103.49	9	44.4	9	8.3967	0.3385	-9.2	552.747	2	34.3931			27445	20240118_THJ_3.raw	1	STRG.14057.5.p3;STRG.18188.1.p5;STRG.14057.3.p1;STRG.11511.3.p1;STRG.11511.2.p1;STRG.14057.1.p1;STRG.14057.2.p1;STRG.11511.1.p1;STRG.11511.4.p1;STRG.17613.2.p1;STRG.17613.1.p1;STRG.14057.4.p1	Oxidation (M)	M1:Oxidation (M):61.69	DeepNovo	2 2 7 5 1 1 1 0 0	M(+15.99)SVHMVTHF
M(+15.99)TATLYVTQ	41.04	1042.5	9	77.8	9	-20.2238	0.2416	-2.6	522.256	2	14.5229			9189	20240118_THJ_3.raw	1	STRG.15041.2.p1;STRG.4557.2.p1;STRG.17780.1.p1;STRG.10925.1.p1;STRG.17107.1.p1;STRG.1108.2.p1;STRG.3513.4.p1;STRG.4557.1.p1;STRG.18701.2.p1;STRG.2576.3.p2;STRG.16838.4.p2;STRG.6352.1.p1;STRG.16838.2.p1;STRG.2951.1.p1;STRG.1108.4.p1;STRG.3513.1.p1;STRG.1108.1.p1;STRG.16838.8.p1;STRG.1509.3.p1;STRG.17407.3.p1;STRG.19419.3.p1;STRG.15041.1.p1;STRG.11505.2.p1;STRG.6952.1.p1;STRG.17407.1.p1;STRG.18504.…	Oxidation (M)	M1:Oxidation (M):1001.00	DeepNovo	5 17 17 17 42 0 0 42 5	M(+15.99)TATLYVTQ
M(+15.99)TQQPPVRL	18.13	1084.57	9	0	9	-8.9219	0.7127	2.8	543.294	2	18.5998	24300	615000	13907	20240118_THJ_3.raw	2	STRG.14497.3.p1;STRG.1388.13.p2;STRG.15241.2.p1;STRG.10866.1.p1;STRG.6500.6.p1;STRG.6500.3.p1;STRG.5452.1.p1;STRG.4496.3.p1;STRG.4995.2.p1;STRG.11561.1.p1;STRG.14859.4.p1;STRG.19107.3.p1;STRG.1388.3.p1;STRG.5970.6.p1;STRG.4041.1.p1;STRG.5970.1.p1;STRG.4299.2.p1;STRG.9382.1.p4;STRG.5350.3.p1;STRG.12087.1.p1;STRG.5970.8.p1;STRG.1388.1.p1;STRG.5970.5.p1;STRG.9254.1.p1;STRG.16013.1.p1;STRG.5911.1.p4;…	Oxidation (M)	M1:Oxidation (M):1001.00	DeepNovo	0 0 0 0 0 0 0 0 0	M(+15.99)TQQPPVRL
M(+15.99)TTTKTTT	17.22	899.427	8	12.5	8	-0.3741	0.1688	7.8	450.724	2	11.3089			5543	20240118_THJ_3.raw	1	STRG.14870.1.p1;STRG.1794.3.p1;STRG.18005.3.p1;STRG.10851.2.p1;STRG.16344.2.p1;STRG.1161.1.p1;STRG.1794.2.p1;STRG.14870.4.p2;STRG.14870.10.p1;STRG.1794.4.p1;STRG.7265.1.p1;STRG.14732.3.p1;STRG.14870.8.p1;STRG.7893.1.p1;STRG.17875.2.p1;STRG.14733.1.p3;STRG.18005.1.p1;STRG.14870.3.p1;STRG.14710.1.p1;STRG.1161.2.p1;STRG.14732.1.p1;STRG.7893.3.p1;STRG.14732.2.p1;STRG.1794.1.p1;STRG.7893.4.p1;STRG.180…	Oxidation (M)	M1:Oxidation (M):1001.00	DeepNovo	5 0 0 0 0 0 0 0	M(+15.99)TTTKTTT
M(+15.99)VDAKDFKE	32.18	1097.51	9	33.3	9	-0.6908	0.5971	1	549.761	2	11.6794	525000	1600000	6282	20240118_THJ_3.raw	2	STRG.11567.5.p1;STRG.977.1.p1;STRG.6280.1.p1;STRG.10888.2.p1;STRG.6139.1.p1;STRG.11567.4.p2;STRG.15939.1.p2;STRG.5120.1.p1;STRG.6337.1.p1;STRG.10116.1.p1;STRG.9697.1.p1;STRG.5086.1.p1;STRG.16634.1.p1;STRG.6078.1.p1;STRG.4877.1.p1;STRG.6346.1.p1;STRG.15929.1.p1;STRG.1255.1.p1;STRG.7878.1.p1;STRG.3579.1.p1;STRG.5157.2.p1;STRG.9473.2.p1;STRG.6305.1.p1;STRG.16730.2.p1;STRG.1313.1.p1;STRG.16634.6.p2;S…	Oxidation (M)	M1:Oxidation (M):1001.00	DeepNovo	0 0 7 4 4 0 0 0 0	M(+15.99)VDAKDFKE
M(+15.99)VDAKFDKE	38.35	1097.51	9	100	9	-0.9552	0.6556	1	549.761	2	11.6794	525000	3200000	6262	20240118_THJ_3.raw	2	STRG.6170.4.p1;STRG.5541.1.p1;STRG.14725.2.p1;STRG.501.1.p1;STRG.11010.1.p1;STRG.6170.1.p1;STRG.6170.7.p1;STRG.13215.2.p1;STRG.5136.1.p1;STRG.9576.1.p1;STRG.6170.6.p1;STRG.13215.1.p1;STRG.18972.2.p1;STRG.14725.1.p1;STRG.5328.1.p1;STRG.6170.5.p1;STRG.509.1.p1;STRG.501.2.p1;STRG.12176.1.p1;STRG.6170.8.p1;STRG.5157.2.p1;STRG.6170.2.p1;STRG.12090.1.p1;STRG.6170.3.p1;STRG.18972.1.p1	Oxidation (M)	M1:Oxidation (M):1001.00	DeepNovo	5 6 5 3 3 2 2 6 5	M(+15.99)VDAKFDKE
M(+15.99)VQMM(+15.99)AKT	18.02	970.429	8	62.5	8	4.6337	0.2795	-8	486.218	2	16.055			10907	20240118_THJ_3.raw	1	STRG.5512.5.p1;STRG.367.2.p1;STRG.11471.2.p1;STRG.367.1.p1;STRG.11471.3.p1;STRG.15208.3.p1;STRG.7723.1.p1;STRG.15208.1.p1;STRG.5512.4.p1;STRG.367.3.p1;STRG.5512.3.p1	Oxidation (M); Oxidation (M)	M1:Oxidation (M):47.09;M5:Oxidation (M):7.21	DeepNovo	5 6 5 2 1 0 0 5	M(+15.99)VQMM(+15.99)AKT
M(+15.99)YKFDKE	19.26	975.437	7	85.7	7	3.2111	0.5786	7.5	488.729	2	16.3384			11233	20240118_THJ_3.raw	1	STRG.14725.1.p1;STRG.6170.4.p1;STRG.6170.5.p1;STRG.14725.2.p1;STRG.12176.1.p1;STRG.18580.1.p1;STRG.6170.8.p1;STRG.11010.1.p1;STRG.6170.1.p1;STRG.6170.7.p1;STRG.18580.4.p1;STRG.6170.2.p1;STRG.12090.1.p1;STRG.5136.1.p1;STRG.9576.1.p1;STRG.6170.3.p1;STRG.6170.6.p1;STRG.18580.3.p1;STRG.18580.2.p1	Oxidation (M)	M1:Oxidation (M):1001.00	DeepNovo	5 0 7 5 5 5 5	M(+15.99)YKFDKE
MAAFPKAGGGK	39.85	1033.54	11	36.4	11	-1.8603	0.8088	-0.3	517.776	2	11.7859	281000	1460000	6013	20240118_THJ_3.raw	1	STRG.1058.2.p1;STRG.69.9.p1;STRG.3341.1.p3;STRG.7406.2.p2;STRG.8654.2.p1;STRG.14057.1.p1;STRG.17878.18.p1;STRG.17024.2.p1;STRG.11205.2.p2;STRG.2213.1.p1;STRG.8323.2.p1;STRG.18869.6.p1;STRG.16577.1.p1;STRG.1176.1.p1;STRG.9170.6.p1;STRG.16092.7.p1;STRG.12846.1.p1;STRG.11205.3.p2;STRG.7996.2.p1;STRG.18869.5.p1;STRG.11205.3.p7;STRG.17714.5.p1;STRG.10229.14.p1;STRG.525.2.p1;STRG.13989.12.p5;STRG.389.4…			DeepNovo	5 13 23 16 0 0 0 0 0 0 0	MAAFPKAGGGK
MAAFPKKQN	38.96	1033.54	9	44.4	9	-1.7213	0.513	1.4	517.777	2	10.4732	292000	713000	4604	20240118_THJ_3.raw	2	STRG.18323.2.p4;STRG.18639.1.p1;STRG.17448.4.p1;STRG.18323.4.p3;STRG.19281.3.p1;STRG.4715.1.p1;STRG.19281.2.p1;STRG.7470.1.p1;STRG.7470.6.p1;STRG.16577.1.p1;STRG.19104.2.p2;STRG.13728.1.p1;STRG.5871.1.p1;STRG.3604.1.p1;STRG.19272.1.p1;STRG.4359.1.p1;STRG.18323.1.p5;STRG.16802.2.p1;STRG.1452.1.p1;STRG.13989.12.p5;STRG.6728.2.p1;STRG.15771.2.p1;STRG.2240.2.p1;STRG.2199.3.p1;STRG.8019.1.p1;STRG.6728…			DeepNovo	5 13 10 10 0 0 0 0 1	MAAFPKKQN
MAEDI	26.28	577.242	5	60	5	-3.8836	0.5535	0.9	578.25	1	25.4416	432000	1720000	20423	20240118_THJ_3.raw	1	STRG.13782.2.p1;STRG.4547.2.p1;STRG.4547.1.p1			DB Search	0 0 24 22 5	MAEDI
MAEDL	26.28	577.242	5	60	5	-4.8282	0.6378	0.9	578.25	1	25.4416	432000	1720000	20423	20240118_THJ_3.raw	1	STRG.7470.3.p2;STRG.7470.4.p1;STRG.13412.1.p1;STRG.10484.2.p1;STRG.19101.1.p1;STRG.10484.1.p1;STRG.10484.5.p1;STRG.7470.7.p1;STRG.10484.4.p1;STRG.16271.2.p1;STRG.7470.2.p1			DB Search	0 0 24 22 5	MAEDL
MAHMASKE	46.3	903.394	8	62.5	8	-18.7968	0.3634	0.7	452.705	2	8.7875	84800	1160000	2528	20240118_THJ_3.raw	3	STRG.11237.3.p1;STRG.11237.5.p1;STRG.11237.4.p1;STRG.11237.2.p1;STRG.19009.1.p1;STRG.11237.6.p1;STRG.11237.7.p1			DB Search	0 0 10 6 5 4 0 3	MAHMASKE
MAKTGPPAH	41.27	908.454	9	33.3	9	-3.9004	0.4609	-3.2	455.233	2	9.4004			3292	20240118_THJ_3.raw	1	STRG.16477.2.p2;STRG.17899.1.p1;STRG.16012.5.p2;STRG.8292.1.p1;STRG.7731.1.p1;STRG.13176.1.p3;STRG.17899.2.p1;STRG.11480.1.p1;STRG.18742.5.p1;STRG.12940.1.p1;STRG.5694.2.p1;STRG.4480.1.p1;STRG.11579.1.p1;STRG.5970.6.p1;STRG.147.3.p1;STRG.10098.1.p1;STRG.5970.1.p1;STRG.147.5.p1;STRG.17479.1.p1;STRG.5902.1.p1;STRG.16922.1.p5;STRG.12087.1.p1;STRG.5970.8.p1;STRG.479.6.p1;STRG.5970.5.p1;STRG.16818.2.p…			DeepNovo	0 0 10 5 0 0 0 0 4	MAKTGPPAH
MATAASSSSLEKS	52.23	1268.59	13	53.8	13	-4.5767	0.7577	0.4	635.303	2	14.1975	247000	1320000	8724	20240118_THJ_3.raw	1	STRG.16049.8.p1;STRG.16049.2.p1;STRG.7283.6.p1;STRG.7283.4.p1;STRG.16049.3.p1;STRG.7283.1.p1;STRG.16049.10.p1;STRG.7283.7.p1;STRG.9838.2.p1;STRG.16049.4.p1;STRG.16049.1.p1;STRG.16049.5.p1;STRG.9838.1.p1;STRG.16049.9.p1;STRG.16049.6.p1;STRG.7283.2.p1;STRG.16049.7.p1;STRG.7283.3.p1;STRG.7283.5.p1;STRG.16049.11.p1			DB Search	5 14 34 34 38 16 0 0 0 0 7 0 0	MATAASSSSLEKS
MAYM(+15.99)ASEK	30.59	945.394	8	75	8	-2.2704	0.8573	1.6	473.705	2	10.8102	271000	2440000	4800	20240118_THJ_3.raw	1	STRG.14840.2.p1;STRG.9192.2.p1;STRG.14840.5.p1;STRG.18340.1.p4;STRG.14840.6.p1;STRG.9360.1.p1;STRG.9192.1.p1	Oxidation (M)	M4:Oxidation (M):56.34	DeepNovo	5 51 27 24 15 9 0 0	MAYM(+15.99)ASEK
MAYMASKE	33.32	929.399	8	75	8	1.5833	0.6737	1	465.707	2	15.9135	2320000	18700000	10554	20240118_THJ_3.raw	2	STRG.10802.1.p1;STRG.11237.5.p1;STRG.11237.4.p1;STRG.11237.2.p1;STRG.19009.1.p1;STRG.11237.7.p1;STRG.776.1.p1;STRG.944.1.p1;STRG.11237.3.p1;STRG.2346.1.p1;STRG.11237.6.p1;STRG.18972.1.p1			DeepNovo	5 68 61 54 38 36 0 0	MAYMASKE
MDNTVEKGCL	48.47	1108.49	10	70	10	0.1769	0.4046	2.2	555.253	2	22.3064			17550	20240118_THJ_3.raw	1	STRG.5116.1.p1;STRG.96.2.p1;STRG.3845.1.p1;STRG.3460.1.p2;STRG.14352.2.p1;STRG.11735.1.p1;STRG.10499.2.p1;STRG.1072.1.p1;STRG.3996.1.p1;STRG.480.1.p1;STRG.2602.3.p5;STRG.1618.1.p1;STRG.16000.2.p1;STRG.6083.1.p1;STRG.19334.2.p1;STRG.12733.2.p1;STRG.12639.1.p1;STRG.4619.1.p5;STRG.6083.2.p1;STRG.15583.1.p1;STRG.14894.2.p5;STRG.3845.2.p1;STRG.12733.3.p1;STRG.7296.1.p2;STRG.3460.2.p1;STRG.14894.1.p6;S…			DeepNovo	5 24 21 21 23 11 0 0 0 5	MDNTVEKGCL
MEDDDDSDYGSSKKKN	61.46	1832.74	16	31.2	16	-0.7391	0.2253	1.5	459.192	4	9.166	75100	1120000	3053	20240118_THJ_3.raw	1	STRG.1774.1.p1;STRG.1774.2.p1			DB Search	0 0 0 0 3 4 11 11 14 0 0 0 0 0 1 1	MEDDDDSDYGSSKKKN
MEENPYPQ	31.03	1006.41	8	50	8	-5.7805	0.9094	3.6	504.212	2	22.7881			18049	20240118_THJ_3.raw	1	STRG.10437.2.p1;STRG.18881.4.p1;STRG.18881.3.p1;STRG.18881.2.p1;STRG.16070.1.p1;STRG.5430.1.p1;STRG.1657.2.p1;STRG.10437.3.p1;STRG.12295.1.p1;STRG.1657.1.p1;STRG.4245.1.p1;STRG.7012.1.p1;STRG.11764.1.p1;STRG.1758.2.p1;STRG.18335.1.p2;STRG.1758.1.p1;STRG.18881.1.p1;STRG.8926.1.p1;STRG.10437.1.p1			DeepNovo	0 0 0 0 6 6 3 3	MEENPYPQ
MELMPK	18.22	747.366	6	0	6	18.371	0.0604	-4.2	374.689	2	50.3189			35899	20240118_THJ_3.raw	1	STRG.8527.2.p1;STRG.10574.2.p1;STRG.3821.1.p1;STRG.10574.1.p1;STRG.3821.3.p1;STRG.17726.1.p1;STRG.17726.2.p1;STRG.8527.1.p1			DeepNovo	0 0 0 0 0 0	MELMPK
MEPFPK	24.37	747.362	6	66.7	6	-3.9546	0.8644	1.1	374.689	2	25.0599	830000	2130000	20363	20240118_THJ_3.raw	1	STRG.13828.6.p1;STRG.13828.2.p1;STRG.2306.1.p1;STRG.13828.3.p1;STRG.11970.1.p1;STRG.3842.1.p1;STRG.13828.1.p1;STRG.14705.2.p1;STRG.13828.5.p1;STRG.11970.2.p1;STRG.13828.4.p1			DeepNovo	0 0 22 22 6 5	MEPFPK
MGAAPL	18.57	558.284	6	33.3	6	5.2373	0.1471	9.5	559.296	1	38.3237	884000	3250000	29624	20240118_THJ_3.raw	1	STRG.12174.1.p1;STRG.15543.1.p1;STRG.16480.3.p1;STRG.15543.3.p1;STRG.15543.2.p1;STRG.11129.1.p2;STRG.16593.3.p2;STRG.552.3.p2;STRG.15543.4.p1;STRG.2310.1.p1;STRG.16480.2.p1;STRG.18400.1.p1;STRG.13972.2.p1;STRG.7054.1.p1;STRG.16480.8.p2;STRG.16480.9.p1;STRG.16480.6.p1;STRG.13972.5.p1;STRG.1322.2.p1;STRG.10318.1.p1;STRG.353.1.p1;STRG.15477.3.p1;STRG.1322.1.p1;STRG.7873.1.p1;STRG.12699.1.p1;STRG.587…			DeepNovo	5 0 7 0 0 0	MGAAPL
MHTHQL	29.96	765.359	6	50	6	5.2439	0.3697	-5.7	383.685	2	15.5957	271000	1110000	10462	20240118_THJ_3.raw	1	STRG.15246.1.p1;STRG.2684.1.p1;STRG.15246.2.p1;STRG.19389.2.p2			DeepNovo	0 0 0 7 4 4	MHTHQL
MLRTMLQ	21.61	891.467	7	71.4	7	-3.5888	0.4403	1.2	446.741	2	28.4788	155000	710000	23162	20240118_THJ_3.raw	1	STRG.17660.1.p1;STRG.14811.2.p1;STRG.3439.1.p1;STRG.3439.2.p1;STRG.6198.1.p1;STRG.5191.2.p1;STRG.17660.3.p1;STRG.3886.2.p1;STRG.15728.1.p1;STRG.182.2.p6;STRG.182.4.p2;STRG.11696.1.p1;STRG.8604.1.p1;STRG.9009.1.p1;STRG.5191.1.p1;STRG.14811.1.p1;STRG.1545.2.p2;STRG.1545.3.p2;STRG.3886.1.p1;STRG.4179.2.p1;STRG.17660.2.p1;STRG.1545.1.p1			DeepNovo	3 3 0 0 3 15 5	MLRTMLQ
MMTAK	29.46	580.271	5	60	5	2.2192	0.7434	1.6	581.279	1	12.5322	1070000	4690000	7186	20240118_THJ_3.raw	1	STRG.17311.2.p2;STRG.17311.3.p1;STRG.17311.1.p1;STRG.2391.4.p1;STRG.2391.2.p1;STRG.13091.1.p1;STRG.2391.1.p1;STRG.2391.3.p1			DB Search	4 4 4 1 1	MMTAK
MNDGKKGGNDN	59.05	1148.49	11	63.6	11	-1.6043	0.1142	7.4	575.256	2	10.9067			5076	20240118_THJ_3.raw	1	STRG.12052.3.p1;STRG.1859.1.p1;STRG.6338.1.p2;STRG.4544.1.p1;STRG.3996.1.p1;STRG.15702.1.p1;STRG.7292.1.p1;STRG.8605.6.p1;STRG.18077.3.p3;STRG.6330.1.p2;STRG.2672.1.p1;STRG.16608.1.p5;STRG.11907.2.p2;STRG.12417.2.p1;STRG.11588.2.p1;STRG.9552.2.p1;STRG.18090.1.p1;STRG.9717.1.p1;STRG.16534.7.p3;STRG.11340.1.p1;STRG.16273.1.p1;STRG.16480.3.p2;STRG.6298.1.p1;STRG.12615.1.p1;STRG.16714.1.p1;STRG.15954…			DeepNovo	5 0 0 6 0 0 69 69 32 10 5	MNDGKKGGNDN
MNNTVEKSW	58.01	1107.5	9	77.8	9	-4.5399	0.2648	6	554.761	2	22.5383			17785	20240118_THJ_3.raw	1	STRG.14352.2.p1;STRG.11735.1.p1;STRG.17780.1.p1;STRG.8923.1.p1;STRG.18394.1.p1;STRG.5829.1.p1;STRG.7794.1.p1;STRG.6114.1.p1;STRG.19310.3.p1;STRG.6279.1.p1;STRG.15559.2.p10;STRG.7794.2.p1;STRG.18394.2.p1;STRG.19310.1.p1;STRG.7913.1.p1;STRG.6167.1.p1;STRG.18394.3.p1;STRG.18394.5.p3;STRG.11304.1.p1;STRG.19310.2.p1;STRG.12810.2.p1;STRG.14352.1.p1;STRG.17780.2.p1;STRG.15559.1.p11;STRG.12810.1.p1			DeepNovo	5 39 40 40 24 15 4 0 0	MNNTVEKSW
MNSLTH	30.27	701.317	6	100	6	0.5588	0.8456	2	351.666	2	13.6394			8180	20240118_THJ_3.raw	1	STRG.9027.1.p1;STRG.7095.1.p1;STRG.12021.1.p1;STRG.1498.3.p1;STRG.9027.2.p1;STRG.12021.2.p1;STRG.14705.1.p1;STRG.12021.3.p1;STRG.7095.4.p1;STRG.1498.2.p1;STRG.4127.1.p1;STRG.14705.3.p1;STRG.2796.2.p1;STRG.1498.1.p1;STRG.1498.5.p1;STRG.2796.1.p1;STRG.1498.4.p2			DeepNovo	5 39 25 25 13 5	MNSLTH
MPPGP	18.62	497.231	5	20	5	-1.1773	0.5839	-3.9	498.236	1	25.751	186000	708000	21015	20240118_THJ_3.raw	1	STRG.17540.1.p1;STRG.17540.2.p1;STRG.16802.1.p1;STRG.15314.3.p1;STRG.15314.2.p1;STRG.15478.1.p2;STRG.15314.1.p1;STRG.16802.3.p1;STRG.16802.2.p1;STRG.18757.1.p1;STRG.17540.3.p1			DB Search	3 0 0 0 0	MPPGP
MPPTTTKSAVEP	47.56	1257.63	12	41.7	12	5.0873	0.4824	3.6	629.823	2	26.3157			21359	20240118_THJ_3.raw	2	STRG.16461.2.p2;STRG.201.2.p1;STRG.4060.1.p1;STRG.15088.3.p1;STRG.8747.1.p1;STRG.3328.2.p1;STRG.17928.4.p1;STRG.3328.1.p1;STRG.19424.2.p1;STRG.11550.1.p1;STRG.6460.1.p1;STRG.9552.2.p1;STRG.15088.6.p1;STRG.6609.1.p1;STRG.10378.1.p1;STRG.13779.1.p1;STRG.19439.1.p2;STRG.9552.1.p1;STRG.3782.2.p1;STRG.917.2.p1;STRG.19097.3.p1;STRG.6439.2.p1;STRG.17939.1.p1;STRG.16933.2.p2;STRG.19173.1.p1;STRG.17809.1.…			DeepNovo	5 20 8 0 0 0 0 0 4 4 0 0	MPPTTTKSAVEP
MRYVASYL	34.24	1001.5	8	50	8	6.1867	0.6817	0.5	501.758	2	43.4365	1980000	7850000	32116	20240118_THJ_3.raw	1	STRG.817.2.p1;STRG.3914.1.p1;STRG.9066.2.p6;STRG.1727.1.p1;STRG.701.1.p1;STRG.1446.1.p1;STRG.18114.8.p11;STRG.9036.1.p1;STRG.15276.1.p1;STRG.16000.2.p1;STRG.13355.2.p1;STRG.15586.2.p1;STRG.9066.1.p5;STRG.10218.1.p1;STRG.10218.2.p2;STRG.15586.1.p1;STRG.15340.1.p1;STRG.16000.1.p1;STRG.1727.2.p1;STRG.18974.1.p1;STRG.1170.1.p1			DeepNovo	0 0 0 0 14 25 77 5	MRYVASYL
MTAAMPK	43.22	748.361	7	42.9	7	10.0762	0.7057	6.6	375.19	2	24.7424			19942	20240118_THJ_3.raw	1	STRG.615.1.p1;STRG.12997.1.p1;STRG.5316.1.p10			DeepNovo	0 0 0 0 34 8 5	MTAAMPK
MTQQPPVRL	49.21	1068.58	9	44.4	9	-8.0753	0.771	0.5	535.295	2	22.4275	327000	1010000	17902	20240118_THJ_3.raw	1	STRG.14497.3.p1;STRG.1388.13.p2;STRG.15241.2.p1;STRG.10866.1.p1;STRG.6500.6.p1;STRG.6500.3.p1;STRG.5452.1.p1;STRG.4496.3.p1;STRG.4995.2.p1;STRG.11561.1.p1;STRG.14859.4.p1;STRG.19107.3.p1;STRG.1388.3.p1;STRG.5970.6.p1;STRG.4041.1.p1;STRG.5970.1.p1;STRG.4299.2.p1;STRG.9382.1.p4;STRG.5350.3.p1;STRG.12087.1.p1;STRG.5970.8.p1;STRG.1388.1.p1;STRG.5970.5.p1;STRG.9254.1.p1;STRG.16013.1.p1;STRG.5911.1.p4;…			DeepNovo	4 4 11 11 0 0 0 0 0	MTQQPPVRL
MVDAKFDKE	39.34	1081.51	9	77.8	9	-4.0489	0.6328	1.1	361.512	3	15.344	700000	3350000	10109	20240118_THJ_3.raw	2	STRG.6170.4.p1;STRG.5541.1.p1;STRG.14725.2.p1;STRG.501.1.p1;STRG.11010.1.p1;STRG.6170.1.p1;STRG.6170.7.p1;STRG.13215.2.p1;STRG.5136.1.p1;STRG.9576.1.p1;STRG.6170.6.p1;STRG.13215.1.p1;STRG.18972.2.p1;STRG.14725.1.p1;STRG.5328.1.p1;STRG.6170.5.p1;STRG.509.1.p1;STRG.501.2.p1;STRG.12176.1.p1;STRG.6170.8.p1;STRG.5157.2.p1;STRG.6170.2.p1;STRG.12090.1.p1;STRG.6170.3.p1;STRG.18972.1.p1			DeepNovo	0 0 12 12 14 15 14 10 5	MVDAKFDKE
[truncated: 742 more rows]

## Sheet: CT(ORF-DB)
Peptide	-10LgP	Mass	Tag Length	CAA (%)	Length	Delta Rt	MS2 Correlation	ppm	m/z	z	RT	Area empty	Intensity empty	Scan	Source File	#Spec empty	Accession	PTM	AScore	Found By	local confidence (%)	tag(>=0.0%)
[truncated: 172 more rows]
