# Supplementary material for: Rapid and direct discovery of functional tumor specific neoantigens by high resolution mass spectrometry and novel algorithm prediction
Source: Cell Insight. 2025 May 12;4(3):100251. doi: 10.1016/j.cellin.2025.100251 (PMC12179604; doi:10.1016/j.cellin.2025.100251)
Supplement: Multimedia component 6 [file mmc6.xlsx]

## Sheet: denovo.statistics
Sample Name	# MS2	# PSM	# PSM (score > 30)	# PSM (score > 50)	# PSM (score > 70)	# PSM / # MS2 (%)
CT	43235	53015	11586	2123	433	122.6
IP	52219	75076	18854	4749	1213	143.8
All	95454	128091	30440	6872	1646	134.2

## Sheet: IP(de novo)
Source File	Scan	Peptide	Tag length	SCORE (%)	ALC (%)	Length	m/z	z	RT	Delta RT	Area	Mass	ppm	PTM	local confidence (%)	mode	tag(>=0.0%)
20240118_THJ_3.raw	19909	PDGLRHL	7	99	99.8	7	404.228	2	24.4647	-1.15	1.94877e+06	806.44	0.8		100 100 99 100 100 100 100	HCD	PDGLRHL
20240118_THJ_3.raw	21660	AFYE	4	98.8	99.9	4	529.229	1	26.6096	-2.63	1.01106e+06	528.222	0.2		100 100 100 100	HCD	AFYE
20240118_THJ_3.raw	21526	AFYE	4	98.8	99.9	4	529.229	1	26.6096	-2.63	1.01106e+06	528.222	0.2		100 100 100 100	HCD	AFYE
20240118_THJ_3.raw	39481	TYGELFEKF	9	98.7	99.9	9	567.279	2	55.4848	3.3	691588	1132.54	-0.1		100 100 100 100 100 100 100 100 100	HCD	TYGELFEKF
20240118_THJ_3.raw	20697	VYLSEHEHF	9	98.7	99.9	9	580.773	2	25.6292	-3.12	1.17566e+06	1159.53	1.4		100 100 100 100 100 100 100 100 100	HCD	VYLSEHEHF
20240118_THJ_3.raw	39379	TYGELFEKF	9	98.7	99.9	9	567.279	2	55.4848	3.3	691588	1132.54	-0.1		100 100 100 100 100 100 100 100 100	HCD	TYGELFEKF
20240118_THJ_3.raw	27445	FSVHMVTHF	9	98.6	99.9	9	552.769	2	34.5728	-3.34	1.16244e+06	1103.52	1.4		99 100 100 100 100 100 100 100 100	HCD	FSVHMVTHF
20240118_THJ_3.raw	22915	KFLDTTSKF	9	98.6	100	9	543.795	2	27.8454	-3.79	6116278	1085.58	0		100 100 100 100 100 100 100 100 100	HCD	KFLDTTSKF
20240118_THJ_3.raw	27788	VAPFPE	6	98.5	99.7	6	659.34	1	35.6416	-2.78	3.60706e+06	658.333	-0.4		99 100 100 100 100 100	HCD	VAPFPE
20240118_THJ_3.raw	20843	VYLSEHEHF	9	98.5	99.7	9	580.773	2	25.6292	-3.12	1.17566e+06	1159.53	1.4		100 100 100 100 100 99 100 99 100	HCD	VYLSEHEHF
20240118_THJ_3.raw	27557	FSLAD	5	98.5	99.7	5	552.266	1	34.8378	-2.83	764641	551.259	0.2		100 100 100 100 100	HCD	FSLAD
20240118_THJ_3.raw	27445	FSVHMVTHF	9	98.5	99.9	9	552.768	2	34.3382	-3.57	1.34208e+06	1103.52	0.1		99 100 100 100 100 100 100 100 100	HCD	FSVHMVTHF
20240118_THJ_3.raw	27532	YAVHMVTHF	9	98.5	99.9	9	552.769	2	34.5728	-3.94	1.16244e+06	1103.52	1.4		100 100 100 100 100 100 100 100 100	HCD	YAVHMVTHF
20240118_THJ_3.raw	29375	YEPDRLM(+15.99)NTF	10	98.4	99.1	10	651.295	2	38.0398	-0.09	4.13132e+06	1300.58	-0.1	Oxidation (M)	99 100 100 100 97 98 98 100 100 100	HCD	YEPDRLM(+15.99)NTF
20240118_THJ_3.raw	27532	YAVHMVTHF	9	98.4	99.9	9	552.768	2	34.3382	-4.18	1.34208e+06	1103.52	0.1		100 100 100 100 100 100 100 100 100	HCD	YAVHMVTHF
20240118_THJ_3.raw	27795	LYADVGGKQF	10	98.3	99.8	10	549.289	2	35.2765	-4.12	385453	1096.56	6.7		100 100 100 100 100 100 100 100 99 100	HCD	LYADVGGKQF
20240118_THJ_3.raw	27779	LYADVGGKQF	10	98.3	99.8	10	549.289	2	35.2765	-4.12	385453	1096.56	6.7		100 100 100 100 100 100 100 100 99 100	HCD	LYADVGGKQF
20240118_THJ_3.raw	27226	LVGL	4	98.2	99.9	4	401.276	1	33.8129	4.58	2.7771e+06	400.269	1.4		100 100 100 100	HCD	LVGL
20240118_THJ_3.raw	27049	MVYM	4	98.2	99.9	4	543.231	1	33.9034	4.67	1.80102e+06	542.223	0.4		100 100 100 100	HCD	MVYM
20240118_THJ_3.raw	22461	FYPE	4	98.2	99.2	4	555.245	1	26.9252	-2.31	1801890	554.238	0.5		100 98 99 100	HCD	FYPE
20240118_THJ_3.raw	20586	VYLKHPVSL	9	98.1	99.9	9	528.317	2	25.3439	-4.97	1.64959e+06	1054.62	1.2		100 100 100 100 100 100 100 100 100	HCD	VYLKHPVSL
20240118_THJ_3.raw	24210	LPVDTH	6	97.6	98.8	6	681.357	1	29.3985	2.93	508253	680.349	0.9		96 97 100 100 100 100	HCD	LPVDTH
20240118_THJ_3.raw	27928	FDSF	4	97.6	99.9	4	515.214	1	35.5114	6.27	1.32326e+06	514.206	0.5		100 100 100 100	HCD	FDSF
20240118_THJ_3.raw	18904	VVAL	4	97.5	99.5	4	401.276	1	23.4685	-5.77	446623	400.269	0.3		100 99 100 100	HCD	VVAL
20240118_THJ_3.raw	25895	LTELRTL	7	97.4	99.5	7	423.259	2	32.2161	-5.93	135200	844.502	1.3		100 100 100 98 99 100 100	HCD	LTELRTL
20240118_THJ_3.raw	16326	YGAGGLS	7	97.3	98.9	7	624.299	1	21.004	-4.49	338726	623.291	0.3		97 97 100 100 100 100 99	HCD	YGAGGLS
20240118_THJ_3.raw	16874	VTLADA	6	97.2	99.9	6	589.32	1	21.8182	-7.12	3.25881e+06	588.312	1.6		100 100 100 100 100 100	HCD	VTLADA
20240118_THJ_3.raw	17066	VTLADA	6	97.2	99.9	6	589.32	1	21.8182	-7.12	3.25881e+06	588.312	1.6		100 100 100 100 100 100	HCD	VTLADA
20240118_THJ_3.raw	16933	LERKLRGSL	9	97.2	99	9	357.893	3	21.756	-5.26	2.70643e+06	1070.66	0.9		98 98 98 100 100 99 99 99 100	HCD	LERKLRGSL
20240118_THJ_3.raw	17332	VTLADA	6	97.2	99.8	6	589.32	1	21.8182	-7.12	3.25881e+06	588.312	1.6		100 100 100 100 100 100	HCD	VTLADA
20240118_THJ_3.raw	24850	TLEDL	5	97.2	99.6	5	590.304	1	30.7048	-6.72	1.02015e+06	589.296	1.1		99 99 100 100 100	HCD	TLEDL
20240118_THJ_3.raw	16850	VTLADA	6	97.2	99.8	6	589.32	1	21.8182	-7.12	3.25881e+06	588.312	1.6		100 100 100 100 100 100	HCD	VTLADA
20240118_THJ_3.raw	16183	LAMAAFPKKQN	11	97.2	99.2	11	406.894	3	20.6811	-5.88	1.88715e+06	1217.66	1.3		100 100 100 100 100 100 100 100 100 96 97	HCD	LAMAAFPKKQN
20240118_THJ_3.raw	18848	FEGFPDKQPR	10	97.1	99.8	10	407.54	3	23.4685	-7.25	15500000	1219.6	0.6		100 100 100 100 100 100 100 99 99 100	HCD	FEGFPDKQPR
20240118_THJ_3.raw	18077	SGPGSRLSSSSFS	13	97	98.6	13	628.3	2	22.9516	-4.64	6367459	1254.58	0.9		99 99 100 100 100 95 93 98 100 100 100 100 100	HCD	SGPGSRLSSSSFS
20240118_THJ_3.raw	14544	ASGPSLVHR	9	96.9	99.3	9	462.255	2	19.2932	-6.65		922.498	-3.8		98 99 100 100 100 100 99 99 99	HCD	ASGPSLVHR
20240118_THJ_3.raw	18049	PYPQ	4	96.9	99.3	4	504.246	1	22.706	-6.53	1.53428e+06	503.238	0.7		98 99 100 100	HCD	PYPQ
20240118_THJ_3.raw	24134	LSPLVDTH	8	96.9	97.7	8	441.241	2	29.4021	-0.91	1.32866e+06	880.465	1.6		88 94 100 100 100 100 100 100	HCD	LSPLVDTH
20240118_THJ_3.raw	18101	PYPQ	4	96.9	99.2	4	504.246	1	22.706	-6.53	1.53428e+06	503.238	0.7		98 99 100 100	HCD	PYPQ
20240118_THJ_3.raw	26687	QLAL	4	96.8	98.3	4	444.282	1	33.3033	4.07	1.52315e+06	443.274	1		95 98 100 100	HCD	QLAL
20240118_THJ_3.raw	17954	PYPQ	4	96.8	99.2	4	504.246	1	22.706	-6.53	1.53428e+06	503.238	0.7		98 99 100 100	HCD	PYPQ
20240118_THJ_3.raw	17783	PYPQ	4	96.8	99.1	4	504.246	1	22.706	-6.53	1.53428e+06	503.238	0.7		98 99 100 100	HCD	PYPQ
20240118_THJ_3.raw	17978	PYPQ	4	96.8	99.1	4	504.246	1	22.706	-6.53	1.53428e+06	503.238	0.7		98 99 100 100	HCD	PYPQ
20240118_THJ_3.raw	27445	M(+15.99)SVHMVTHF	9	96.7	99.6	9	552.747	2	34.3931	7.55		1103.49	-9.2	Oxidation (M)	100 100 100 100 99 100 100 99 99	HCD	M(+15.99)SVHMVTHF
20240118_THJ_3.raw	20261	FVQMMTAK	8	96.7	99.9	8	478.241	2	24.8246	-8.19	4.58184e+06	954.467	0.8		100 100 100 100 100 100 100 100	HCD	FVQMMTAK
20240118_THJ_3.raw	17972	PYPQ	4	96.7	99	4	504.246	1	22.706	-6.53	1.53428e+06	503.238	0.7		98 98 100 100	HCD	PYPQ
20240118_THJ_3.raw	14737	KYLSGPHEL	9	96.7	99.4	9	522.28	2	19.348	-7.39	825332	1042.54	1		100 100 100 100 100 99 97 100 100	HCD	KYLSGPHEL
20240118_THJ_3.raw	19792	VYPDLGRHL	9	96.6	99.8	9	357.198	3	24.4647	-8.12	3.84492e+06	1068.57	0.9		100 100 100 100 100 100 100 100 100	HCD	VYPDLGRHL
20240118_THJ_3.raw	17918	PYPQ	4	96.6	99	4	504.246	1	22.706	-6.53	1.53428e+06	503.238	0.7		98 98 100 100	HCD	PYPQ
20240118_THJ_3.raw	18416	AFLQ	4	96.6	98.7	4	478.267	1	23.1914	-6.05	512161	477.259	1.1		100 98 100 98	HCD	AFLQ
20240118_THJ_3.raw	26663	QLAL	4	96.6	98.1	4	444.282	1	33.3033	4.07	1.52315e+06	443.274	1		94 98 100 100	HCD	QLAL
20240118_THJ_3.raw	26736	QLAL	4	96.6	98	4	444.282	1	33.3033	4.07	1.52315e+06	443.274	1		94 98 100 100	HCD	QLAL
20240118_THJ_3.raw	17782	PYPQ	4	96.6	98.9	4	504.246	1	22.706	-6.53	1.53428e+06	503.238	0.7		98 98 100 100	HCD	PYPQ
20240118_THJ_3.raw	19022	VVAL	4	96.4	98.4	4	401.276	1	23.4685	-5.77	446623	400.269	0.3		99 96 99 99	HCD	VVAL
20240118_THJ_3.raw	19352	FEGFPDKQPR	10	96.2	98.9	10	407.54	3	23.4685	-7.25	15500000	1219.6	0.6		100 100 100 100 100 100 99 96 96 98	HCD	FEGFPDKQPR
20240118_THJ_3.raw	24368	TTMPL	5	96.1	99	5	562.292	1	29.8707	-7.69	1.0425e+06	561.283	1.8		99 99 100 99 98	HCD	TTMPL
20240118_THJ_3.raw	11024	LYNEALK	7	96	99.8	7	425.738	2	16.3594	-9.1	1.71824e+06	849.46	1.3		100 100 100 100 100 100 100	HCD	LYNEALK
20240118_THJ_3.raw	19367	HLPNLTE	7	96	97.8	7	412.22	2	24.3088	-5.15	11900000	822.423	1.4		95 97 98 96 99 100 100	HCD	HLPNLTE
20240118_THJ_3.raw	20393	FVQMMTAK	8	96	99.2	8	478.241	2	24.8246	-8.19	4.58184e+06	954.467	0.8		100 100 99 98 99 99 99 99	HCD	FVQMMTAK
20240118_THJ_3.raw	17378	VTLADA	6	96	98.6	6	589.32	1	21.8182	-7.12	3.25881e+06	588.312	1.6		95 98 100 100 100 100	HCD	VTLADA
20240118_THJ_3.raw	25754	APNLLG	6	95.9	98.2	6	584.34	1	32.0119	-6.37	2449626	583.333	0.2		100 98 94 98 100 99	HCD	APNLLG
20240118_THJ_3.raw	52392	LTLGEFLKL	9	95.9	99.8	9	517.319	2	71.2097	-9.2	1.12295e+06	1032.62	1.1		100 100 100 100 99 99 100 100 100	HCD	LTLGEFLKL
20240118_THJ_3.raw	12877	LYNEALKG	8	95.9	99.1	8	454.248	2	17.7856	-8.18		906.481	1.3		100 100 100 100 100 100 97 96	HCD	LYNEALKG
20240118_THJ_3.raw	25808	EYNSDLHQF	9	95.8	98.2	9	576.752	2	32.0119	-6.71	396552	1151.49	0.2		96 91 99 100 100 100 99 99 100	HCD	EYNSDLHQF
20240118_THJ_3.raw	15041	LPGK	4	95.7	99.9	4	414.271	1	19.6357	-9.6	1.63191e+06	413.264	0.9		100 100 100 100	HCD	LPGK
20240118_THJ_3.raw	27557	YAVHMVTFH	9	95.6	97.2	9	552.769	2	34.5728	-4.32	1.16244e+06	1103.52	1.4		100 100 100 100 100 99 98 91 87	HCD	YAVHMVTFH
20240118_THJ_3.raw	27557	YAVHMVTFH	9	95.6	97.2	9	552.768	2	34.3382	-4.56	1.34208e+06	1103.52	0.1		100 100 100 100 100 99 98 91 87	HCD	YAVHMVTFH
20240118_THJ_3.raw	16276	LSGL	4	95.6	98.8	4	389.24	1	20.9488	-8.29	197435	388.232	1.2		100 98 99 98	HCD	LSGL
20240118_THJ_3.raw	20086	LLEPSLR	7	95.5	100	7	414.253	2	24.8246	-9.87	5160179	826.491	0.8		100 100 100 100 100 100 100	HCD	LLEPSLR
20240118_THJ_3.raw	15733	YNEL	4	95.5	99.1	4	538.251	1	20.3159	-8.92	473934	537.244	0.8		100 98 100 99	HCD	YNEL
20240118_THJ_3.raw	25902	EYGGSDLHQF	10	95.4	98.2	10	576.752	2	32.0119	-7.38	396552	1151.49	0.3		98 95 94 97 100 100 100 99 99 100	HCD	EYGGSDLHQF
20240118_THJ_3.raw	14120	ALNTEFKNT	9	95.4	98.6	9	519.268	2	18.6537	-8.14	5647802	1036.52	1.8		99 98 100 100 100 100 99 95 97	HCD	ALNTEFKNT
20240118_THJ_3.raw	18208	PYPQ	4	95.4	97.7	4	504.246	1	22.706	-6.53	1.53428e+06	503.238	0.7		97 95 99 100	HCD	PYPQ
20240118_THJ_3.raw	20178	PFPK	4	95.4	96.8	4	488.287	1	25.1437	-4.09	242374	487.279	1		96 95 98 98	HCD	PFPK
20240118_THJ_3.raw	26085	VDAFAFDKE	9	95.3	97.2	9	521.249	2	32.2447	-5.39	795119	1040.48	1.2		100 100 100 98 98 98 88 95 99	HCD	VDAFAFDKE
20240118_THJ_3.raw	27385	VDAKFDFAE	9	95.3	96.5	9	521.248	2	34.3461	-3.08	1604511	1040.48	0.2		100 100 100 98 84 94 96 97 100	HCD	VDAKFDFAE
20240118_THJ_3.raw	15966	ATEVL	5	95.2	98.6	5	532.298	1	20.6811	-8.54	342969	531.29	1.3		96 98 100 100 100	HCD	ATEVL
20240118_THJ_3.raw	13016	VDAKFDKE	8	95.2	98	8	476.244	2	17.9119	-7.56		950.471	3.6		100 100 97 94 99 97 98 99	HCD	VDAKFDKE
20240118_THJ_3.raw	10226	VDAKFDKE	8	95.1	99.6	8	476.243	2	15.4456	-10.03		950.471	1.6		100 100 100 100 99 99 100 100	HCD	VDAKFDKE
20240118_THJ_3.raw	11250	NYNEALK	7	95	98.8	7	426.214	2	16.3534	-9.1		850.418	-6.1		99 100 97 96 99 100 100	HCD	NYNEALK
20240118_THJ_3.raw	20363	MEPFPK	6	95	97.7	6	374.689	2	25.0599	-7.45	829646	747.362	1.1		89 97 100 100 100 100	HCD	MEPFPK
20240118_THJ_3.raw	15811	YNEL	4	95	98.6	4	538.251	1	20.3159	-8.92	473934	537.244	0.8		99 97 100 99	HCD	YNEL
20240118_THJ_3.raw	14067	VSESSDVLKP	10	94.9	98.3	10	530.78	2	19.093	-8.5	2.88195e+06	1059.54	1		100 100 100 100 99 100 100 100 93 92	HCD	VSESSDVLKP
20240118_THJ_3.raw	9644	ESSDVLPK	8	94.8	99.9	8	437.73	2	14.9805	-10.72	227598	873.444	1.3		100 100 100 100 100 100 100 100	HCD	ESSDVLPK
20240118_THJ_3.raw	12841	GQVLNETSQHHDDLE	15	94.7	97.8	15	574.596	3	17.7409	-8.22	8534364	1720.77	1.2		89 92 100 100 100 100 100 98 98 99 92 98 100 100 100	HCD	GQVLNETSQHHDDLE
20240118_THJ_3.raw	9285	VDAKFE	6	94.6	100	6	354.682	2	14.6157	-10.91	1.97616e+06	707.349	1.4		100 100 100 100 100 100	HCD	VDAKFE
20240118_THJ_3.raw	27581	VPGRLLVQ	8	94.6	95.9	8	441.283	2	34.8027	-3.52	294659	880.549	1.3		100 100 99 93 95 96 88 95	HCD	VPGRLLVQ
20240118_THJ_3.raw	9503	ESSDVLPK	8	94.6	99.9	8	437.73	2	14.8114	-10.88		873.444	1.4		100 100 100 100 100 100 100 100	HCD	ESSDVLPK
20240118_THJ_3.raw	35343	YEPDRLMNTF	10	94.6	95.6	10	643.298	2	49.1198	2.35	8545291	1284.58	-0.1		99 99 100 100 89 90 85 95 100 100	HCD	YEPDRLMNTF
20240118_THJ_3.raw	25189	TLEDL	5	94.6	97	5	590.304	1	30.7048	-6.72	1.02015e+06	589.296	1.1		93 94 99 99 100	HCD	TLEDL
20240118_THJ_3.raw	11238	VDPKFDKE	8	94.6	99.9	8	489.251	2	16.3286	-10.95	2251433	976.486	1.9		100 100 100 100 100 100 100 100	HCD	VDPKFDKE
20240118_THJ_3.raw	21546	YETAL	5	94.5	99.9	5	596.293	1	26.6028	-10.99	1.59425e+06	595.285	-0.1		100 100 100 100 100	HCD	YETAL
20240118_THJ_3.raw	23591	TAELL	5	94.5	98.9	5	546.314	1	28.7459	-9.93	1.47678e+06	545.306	1.7		97 98 100 100 100	HCD	TAELL
20240118_THJ_3.raw	15798	YNEL	4	94.5	98.1	4	538.251	1	20.3159	-8.92	473934	537.244	0.8		99 95 100 99	HCD	YNEL
20240118_THJ_3.raw	19834	HLPNLTE	7	94.4	96.2	7	412.22	2	24.3088	-5.15	11900000	822.423	1.4		92 95 95 93 99 100 100	HCD	HLPNLTE
20240118_THJ_3.raw	18489	VVAL	4	94.4	96.4	4	401.276	1	23.4685	-5.77	446623	400.269	0.3		98 96 97 94	HCD	VVAL
20240118_THJ_3.raw	13822	ETLPT	5	94.4	99.1	5	560.293	1	18.6537	-10.23	2102073	559.285	1.5		99 98 100 100 99	HCD	ETLPT
20240118_THJ_3.raw	22969	QSANLL	6	94.4	99.3	6	645.358	1	28.1521	-10.5	1.56512e+06	644.349	1.8		97 100 100 100 100 100	HCD	QSANLL
20240118_THJ_3.raw	9296	EM(+15.99)PFPK	6	94.3	99.9	6	382.686	2	14.306	-11.16	4463947	763.357	1.1	Oxidation (M)	100 100 100 100 100 100	HCD	EM(+15.99)PFPK
20240118_THJ_3.raw	16077	AELAEVK	7	94.3	96.5	7	380.218	2	20.9821	-6.17	75997.5	758.417	4.8		85 92 100 100 100 100 99	HCD	AELAEVK
20240118_THJ_3.raw	8722	EM(+15.99)PFPK	6	94.3	99.9	6	382.686	2	14.306	-11.16	4463947	763.357	1.1	Oxidation (M)	100 100 100 100 100 100	HCD	EM(+15.99)PFPK
20240118_THJ_3.raw	22085	PEVFG	5	94.3	99.6	5	548.272	1	27.1077	-10.93	126629	547.264	0.4		99 100 100 100 99	HCD	PEVFG
20240118_THJ_3.raw	10013	TLPTKETLEQEKR	13	94.2	99	13	393.971	4	15.2023	-10.37	180358	1571.85	1.6		95 98 100 100 100 100 100 100 100 99 100 98 99	HCD	TLPTKETLEQEKR
20240118_THJ_3.raw	12804	LPTKETLEQ	9	94.2	99.2	9	529.791	2	17.7409	-10.58	915616	1057.57	1.2		100 100 100 97 98 99 100 100 100	HCD	LPTKETLEQ
20240118_THJ_3.raw	18565	TTLQ	4	94.2	96	4	462.255	1	23.8614	-5.38	603624	461.249	-1.7		98 94 99 93	HCD	TTLQ
20240118_THJ_3.raw	23143	LPVPQ	5	94.1	99.5	5	553.335	1	28.3478	-11.04	228518	552.327	0.9		100 100 100 100 98	HCD	LPVPQ
20240118_THJ_3.raw	21398	FAYE	4	94.1	95.1	4	529.229	1	26.6096	-2.63	1.01106e+06	528.222	0.2		93 88 100 100	HCD	FAYE
20240118_THJ_3.raw	18565	TTLQ	4	94	96	4	462.254	1	23.3465	-5.89	593636	461.249	-3.1		98 94 99 93	HCD	TTLQ
20240118_THJ_3.raw	13010	PLVDTHKSR	9	94	96.9	9	526.797	2	17.905	-7.74	671072	1051.58	1.6		100 100 100 100 100 98 85 90 100	HCD	PLVDTHKSR
20240118_THJ_3.raw	9270	VDAKFD	6	94	99.9	6	694.341	1	14.6803	-11.46	681552	693.333	0.8		100 100 100 100 100 100	HCD	VDAKFD
20240118_THJ_3.raw	30166	EEFL	4	93.9	99	4	537.255	1	39.8748	10.64	1.02187e+06	536.248	0		99 98 100 99	HCD	EEFL
20240118_THJ_3.raw	12767	DESGPSLVH	9	93.9	98.1	9	470.723	2	17.8128	-9.71	1.30664e+06	939.43	1.8		99 99 100 100 100 99 99 95 93	HCD	DESGPSLVH
20240118_THJ_3.raw	17710	LEPV	4	93.9	96.3	4	457.266	1	22.4249	-6.81	411053	456.258	0.7		97 92 98 97	HCD	LEPV
20240118_THJ_3.raw	16817	PPHR	4	93.9	95.1	4	506.281	1	26.0308	-3.21	9631821	505.276	-4.3		94 89 99 98	HCD	PPHR
20240118_THJ_3.raw	24347	LRVAPEEHPVL	11	93.9	96.4	11	420.575	3	29.6441	-7.15	924190	1258.7	0.9		92 82 93 97 100 100 100 99 99 100 100	HCD	LRVAPEEHPVL
20240118_THJ_3.raw	9325	DEVPSE	6	93.8	99.7	6	675.284	1	14.5893	-11.44	4222114	674.276	0.9		99 99 100 100 100 100	HCD	DEVPSE
20240118_THJ_3.raw	24457	ALMMT	5	93.7	96.4	5	566.268	1	30.0932	-7.54	189536	565.26	0.5		97 92 96 98 98	HCD	ALMMT
20240118_THJ_3.raw	8536	DESGPSLVHR	10	93.6	99.6	10	548.773	2	13.8816	-11.57	232599	1095.53	0.9		98 99 100 100 100 100 100 100 100 100	HCD	DESGPSLVHR
20240118_THJ_3.raw	11976	VGEPHGTEL	9	93.5	97	9	469.733	2	16.9272	-8.68	523407	937.451	1.2		100 100 99 99 97 88 91 99 100	HCD	VGEPHGTEL
20240118_THJ_3.raw	12239	NLRETNL	7	93.4	96.9	7	430.236	2	17.1653	-8.69	910521	858.456	1.1		95 97 94 96 96 100 100	HCD	NLRETNL
20240118_THJ_3.raw	23828	LPVDTH	6	93.4	94.5	6	681.357	1	29.3985	2.93	508253	680.349	0.9		82 85 100 100 100 100	HCD	LPVDTH
20240118_THJ_3.raw	16132	LLAEAE	6	93.4	99.3	6	645.346	1	20.7791	-11.53	41116.4	644.338	1.8		99 99 100 100 100 100	HCD	LLAEAE
20240118_THJ_3.raw	9424	VPPPPP	6	93.4	99.8	6	603.351	1	14.4953	-11.97	378203	602.343	1.5		100 100 100 100 100 99	HCD	VPPPPP
20240118_THJ_3.raw	25279	LPNLT	5	93.3	95.4	5	557.33	1	31.3603	-6.06	880970	556.322	1.6		100 99 88 94 97	HCD	LPNLT
20240118_THJ_3.raw	22842	LHLLPN	6	93.3	98	6	353.716	2	27.9149	-10.32	511934	705.417	1.3		97 92 100 100 100 99	HCD	LHLLPN
20240118_THJ_3.raw	18437	TADKQPR	7	93.3	94.4	7	408.222	2	23.1723	-2.97		814.43	0.7		85 89 100 100 96 95 97	HCD	TADKQPR
20240118_THJ_3.raw	16061	NSKLLR	6	93.3	98.6	6	365.736	2	20.7437	-10.96		729.45	9.6		95 98 99 100 100 100	HCD	NSKLLR
20240118_THJ_3.raw	8612	DESGPSLVHR	10	93.3	99.2	10	366.185	3	13.8816	-11.57	369528	1095.53	1		96 97 100 100 100 100 100 100 100 100	HCD	DESGPSLVHR
20240118_THJ_3.raw	22760	AFEGSY	6	93.3	95.5	6	673.284	1	27.7522	-6.4	292436	672.275	1.2		97 95 94 87 100 100	HCD	AFEGSY
20240118_THJ_3.raw	8705	GGGHN	5	93.3	99.3	5	441.184	1	13.8816	-11.62	1.719e+06	440.177	0.9		98 100 100 100 99	HCD	GGGHN
20240118_THJ_3.raw	23717	LSPLVDTH	8	93.3	94	8	441.241	2	29.4021	-0.91	1.32866e+06	880.465	1.6		74 80 100 100 100 100 100 99	HCD	LSPLVDTH
20240118_THJ_3.raw	16817	PPHR	4	93.2	95.1	4	506.281	1	23.8133	-5.42	8289963	505.276	-4.2		94 89 99 98	HCD	PPHR
20240118_THJ_3.raw	29655	DSYPLP	6	93.2	93.8	6	691.33	1	38.4835	-0.34	159998	690.322	0.8		76 88 100 100 100 99	HCD	DSYPLP
20240118_THJ_3.raw	21487	LPLVDTH	7	93.1	99.9	7	397.724	2	26.6096	-12.32	620623	793.433	-0.1		100 100 100 100 100 100 100	HCD	LPLVDTH
20240118_THJ_3.raw	21848	YETAL	5	93.1	98.4	5	596.293	1	26.6028	-10.99	1.59425e+06	595.285	-0.1		96 98 100 100 99	HCD	YETAL
20240118_THJ_3.raw	27597	VPGRLLVQ	8	93.1	94.3	8	441.283	2	34.8027	-3.52	294659	880.549	1.3		100 100 99 88 89 92 91 96	HCD	VPGRLLVQ
20240118_THJ_3.raw	18775	ELRVTQ	6	93.1	94.3	6	373.214	2	23.6573	-3.4	206734	744.413	1.1		100 99 93 90 87 96	HCD	ELRVTQ
20240118_THJ_3.raw	9654	DDAQAPKVD	9	93.1	99.9	9	479.728	2	14.9805	-12.34	128035	957.44	1.5		100 100 100 100 100 100 100 100 100	HCD	DDAQAPKVD
20240118_THJ_3.raw	21683	AVTF	4	92.9	94	4	437.24	1	26.6719	-2.56	296483	436.232	0.5		89 87 100 100	HCD	AVTF
20240118_THJ_3.raw	13732	YLTAE	5	92.9	99.2	5	596.293	1	18.7126	-11.94	343323	595.285	1.3		97 99 100 100 100	HCD	YLTAE
20240118_THJ_3.raw	9446	DAKFE	5	92.9	99.5	5	609.289	1	14.6116	-12.19	1.05167e+06	608.281	1.1		99 99 100 100 100	HCD	DAKFE
20240118_THJ_3.raw	12615	DSVKLEA	7	92.8	95.8	7	381.206	2	17.5877	-8.02	46418.4	760.397	0.7		92 94 100 98 96 96 94	HCD	DSVKLEA
20240118_THJ_3.raw	5409	VDAKFDKE	8	92.8	100	8	476.243	2	12.9002	-12.57	77600000	950.471	1.1		100 100 100 100 100 100 100 100	HCD	VDAKFDKE
20240118_THJ_3.raw	6011	VDAKFDKE	8	92.7	99.9	8	476.243	2	12.9002	-12.57	77600000	950.471	1.1		100 100 100 100 100 100 100 100	HCD	VDAKFDKE
20240118_THJ_3.raw	10091	ESSDVLPK	8	92.7	97.4	8	437.73	2	15.3281	-10.37		873.444	1.5		91 89 100 100 100 100 100 100	HCD	ESSDVLPK
20240118_THJ_3.raw	17907	LVELYSK	7	92.7	95.7	7	426.248	2	22.4515	-7.92	134950	850.48	1.7		100 100 100 100 99 84 86	HCD	LVELYSK
20240118_THJ_3.raw	9563	VLDEVRT	7	92.7	97.7	7	416.233	2	14.8635	-10.63		830.45	0.9		100 100 100 100 99 92 93	HCD	VLDEVRT
20240118_THJ_3.raw	35419	SFVDTRTLL	9	92.7	95.8	9	526.293	2	49.4918	8.15		1050.57	1		92 96 100 100 99 88 91 97 100	HCD	SFVDTRTLL
20240118_THJ_3.raw	12643	VDPKFDKE	8	92.6	96.7	8	489.251	2	17.5784	-9.7		976.486	1		100 100 100 98 92 89 96 99	HCD	VDPKFDKE
20240118_THJ_3.raw	9485	DAKFE	5	92.5	99.1	5	609.289	1	14.6116	-12.19	1.05167e+06	608.281	1.1		99 99 100 99 99	HCD	DAKFE
20240118_THJ_3.raw	21518	FYPE	4	92.5	93.4	4	555.245	1	26.9252	-2.31	1801890	554.238	0.5		99 96 88 91	HCD	FYPE
20240118_THJ_3.raw	23798	PLVDTHS	7	92.4	93.8	7	384.698	2	29.1188	-4.26		767.381	1.1		100 100 100 100 99 72 86	HCD	PLVDTHS
20240118_THJ_3.raw	22471	PPAE	4	92.4	93.2	4	413.202	1	27.5727	-1.66	2658156	412.196	-1.5		90 87 96 99	HCD	PPAE
20240118_THJ_3.raw	9446	DAKFE	5	92.4	99.5	5	609.288	1	14.1968	-12.61	779247	608.281	-0.2		99 99 100 100 100	HCD	DAKFE
20240118_THJ_3.raw	9292	VDAKFD	6	92.2	98	6	694.341	1	14.6803	-11.46	681552	693.333	0.8		92 97 100 100 100 100	HCD	VDAKFD
20240118_THJ_3.raw	21513	HLPLP	5	92.2	99.5	5	576.35	1	26.6096	-12.75	1.25223e+06	575.343	-0.1		99 100 100 100 99	HCD	HLPLP
20240118_THJ_3.raw	12080	VALQA	5	92.1	99	5	501.304	1	17.0575	-12.41	133096	500.296	1.5		99 100 100 98 98	HCD	VALQA
20240118_THJ_3.raw	9485	DAKFE	5	92	99.1	5	609.288	1	14.1968	-12.61	779247	608.281	-0.2		99 99 100 99 99	HCD	DAKFE
20240118_THJ_3.raw	25547	SGATEFQFR	9	92	94.1	9	521.752	2	31.5953	-6.27	72316.3	1041.49	1.8		78 83 100 100 99 96 94 97 100	HCD	SGATEFQFR
20240118_THJ_3.raw	19547	FHTN	4	91.9	93.6	4	518.233	1	24.2215	-5.01	754261	517.229	-4.5		93 81 100 100	HCD	FHTN
20240118_THJ_3.raw	19452	FHTN	4	91.8	93.5	4	518.233	1	24.2215	-5.01	754261	517.229	-4.5		93 81 100 100	HCD	FHTN
20240118_THJ_3.raw	8663	GGGHN	5	91.8	97.8	5	441.184	1	13.8816	-11.62	1.719e+06	440.177	0.9		93 98 100 99 99	HCD	GGGHN
20240118_THJ_3.raw	7814	VDAKFDKE	8	91.8	98.9	8	476.243	2	12.9002	-12.57	77600000	950.471	1.1		100 100 100 100 97 96 99 100	HCD	VDAKFDKE
20240118_THJ_3.raw	10999	LLPK	4	91.8	99.7	4	470.334	1	16.082	-13.15	280187	469.326	1.4		100 99 100 100	HCD	LLPK
20240118_THJ_3.raw	9190	VPPPPP	6	91.7	98.1	6	603.351	1	14.4953	-11.97	378203	602.343	1.5		100 100 100 100 95 95	HCD	VPPPPP
20240118_THJ_3.raw	14649	VPYPQ	5	91.7	99.6	5	603.314	1	19.1222	-13.18	539731	602.306	-0.2		100 100 100 100 99	HCD	VPYPQ
20240118_THJ_3.raw	14185	VPYPQ	5	91.7	99.6	5	603.314	1	19.1222	-13.18	539731	602.306	-0.2		100 100 100 100 99	HCD	VPYPQ
20240118_THJ_3.raw	7224	TELNYK	6	91.7	99.4	6	384.201	2	12.8765	-13.01	86348.8	766.386	1.5		100 100 100 98 99 99	HCD	TELNYK
20240118_THJ_3.raw	21594	VEHM(+15.99)V	5	91.7	92.8	5	630.289	1	26.895	-2.92	8.24371e+06	629.284	-4.4	Oxidation (M)	99 99 83 90 93	HCD	VEHM(+15.99)V
20240118_THJ_3.raw	10806	DTSSDVLPK	9	91.7	97.4	9	481.246	2	16.2459	-11.49	1.12152e+06	960.476	1.3		88 91 100 99 99 100 100 100 100	HCD	DTSSDVLPK
20240118_THJ_3.raw	7977	LQSLKDDPS	9	91.7	98.2	9	501.759	2	13.4399	-12.2	1572927	1001.5	1.1		100 99 100 100 91 95 100 100 100	HCD	LQSLKDDPS
20240118_THJ_3.raw	21870	FYPE	4	91.7	92.6	4	555.245	1	26.9252	-2.31	1801890	554.238	0.5		99 94 87 91	HCD	FYPE
20240118_THJ_3.raw	14714	LM(+15.99)QL	4	91.6	95.9	4	520.28	1	19.1999	-10.04	343305	519.273	-0.2	Oxidation (M)	99 96 91 98	HCD	LM(+15.99)QL
20240118_THJ_3.raw	6565	VDAKFDKE	8	91.6	98.6	8	476.243	2	12.9002	-12.57	77600000	950.471	1.1		100 100 100 99 94 97 99 100	HCD	VDAKFDKE
20240118_THJ_3.raw	14458	RVAPEEHPVL	10	91.5	93.6	10	382.881	3	19.2418	-6.26	375781	1145.62	1.3		78 78 95 96 99 100 99 96 97 100	HCD	RVAPEEHPVL
20240118_THJ_3.raw	8197	TPFDKE	6	91.5	98.6	6	368.68	2	13.653	-12.62		735.344	1.2		95 97 100 100 100 100	HCD	TPFDKE
20240118_THJ_3.raw	21014	HLPLP	5	91.4	98.7	5	576.35	1	26.6096	-12.75	1.25223e+06	575.343	-0.1		99 99 98 99 98	HCD	HLPLP
20240118_THJ_3.raw	11225	LPLQ	4	91.3	98.7	4	470.298	1	16.3759	-12.86	244208	469.29	0.7		99 99 100 97	HCD	LPLQ
20240118_THJ_3.raw	8273	NMSLHT	6	91.3	98.3	6	351.666	2	13.6994	-12.57	34900.2	701.317	0.6		95 98 100 100 98 98	HCD	NMSLHT
20240118_THJ_3.raw	19338	VEWTN	5	91.3	99.9	5	648.3	1	25.1348	-13.73	9292512	647.292	1.4		100 100 100 100 100	HCD	VEWTN
20240118_THJ_3.raw	19688	VEWTN	5	91.3	99.9	5	648.3	1	25.1348	-13.73	9292512	647.292	1.4		100 100 100 100 100	HCD	VEWTN
20240118_THJ_3.raw	11247	LPLQ	4	91.3	98.7	4	470.298	1	16.3759	-12.86	244208	469.29	0.7		100 100 100 96	HCD	LPLQ
20240118_THJ_3.raw	19673	VEWTN	5	91.3	99.9	5	648.3	1	25.1348	-13.73	9292512	647.292	1.4		100 100 100 100 100	HCD	VEWTN
20240118_THJ_3.raw	10944	KSSSDVLPK	9	91.2	99.1	9	480.769	2	16.0873	-13.21		959.529	-6.3		96 97 100 100 100 100 100 100 100	HCD	KSSSDVLPK
20240118_THJ_3.raw	10191	DAKFDKE	7	91.2	96.9	7	426.709	2	15.4796	-11.42	79701.5	851.403	2		98 98 99 92 93 98 99	HCD	DAKFDKE
20240118_THJ_3.raw	14520	RVAPEEHPVL	10	91.2	93.3	10	382.881	3	19.2418	-6.26	375781	1145.62	1.3		88 85 96 90 96 99 97 91 92 100	HCD	RVAPEEHPVL
20240118_THJ_3.raw	14597	LM(+15.99)QL	4	91.1	95.5	4	520.28	1	19.1999	-10.04	343305	519.273	-0.2	Oxidation (M)	99 96 90 98	HCD	LM(+15.99)QL
20240118_THJ_3.raw	11046	LPLQ	4	91	98.4	4	470.298	1	16.3759	-12.86	244208	469.29	0.7		98 99 100 97	HCD	LPLQ
20240118_THJ_3.raw	7586	TPFDKE	6	90.9	98.6	6	368.679	2	13.2128	-13.06	124232	735.344	0.6		95 97 100 100 100 100	HCD	TPFDKE
20240118_THJ_3.raw	29422	TYGGGSSPPSL	11	90.9	91.6	11	511.744	2	38.0982	-0.71		1021.47	1.4		99 99 99 86 52 77 98 99 99 100 99	HCD	TYGGGSSPPSL
20240118_THJ_3.raw	21281	YYRDDF	6	90.9	92.7	6	439.688	2	25.9383	-5.51	963550	877.361	2		99 97 87 78 95 99	HCD	YYRDDF
20240118_THJ_3.raw	22175	HLPLP	5	90.9	98.1	5	576.35	1	26.6096	-12.75	1.25223e+06	575.343	-0.1		99 99 96 98 98	HCD	HLPLP
20240118_THJ_3.raw	27502	VHMVTHF	7	90.8	94.1	7	435.718	2	34.362	8.61	340021	869.422	0.6		100 100 100 98 83 79 99	HCD	VHMVTHF
20240118_THJ_3.raw	12778	AAAAPVTT	8	90.8	93.7	8	701.384	1	17.5877	-7.97	421450	700.375	1.2		98 88 93 87 89 97 99 99	HCD	AAAAPVTT
20240118_THJ_3.raw	11211	LPLQ	4	90.8	98.1	4	470.298	1	16.3759	-12.86	244208	469.29	0.7		99 99 100 95	HCD	LPLQ
20240118_THJ_3.raw	7259	VQMMTAK	7	90.7	99.9	7	404.707	2	12.5322	-14.07	9075721	807.398	2.1		100 100 100 100 100 100 100	HCD	VQMMTAK
20240118_THJ_3.raw	14627	VSESSDVLPK	10	90.7	93.9	10	530.78	2	19.093	-8.37	2.88195e+06	1059.54	1		100 100 100 100 75 70 96 99 100 100	HCD	VSESSDVLPK
20240118_THJ_3.raw	20704	LAAPSTM	7	90.6	95.4	7	690.35	1	25.6292	-10.6	285426	689.342	0.8		90 98 100 100 99 93 88	HCD	LAAPSTM
20240118_THJ_3.raw	16443	YGANLS	6	90.5	92.7	6	624.299	1	21.004	-6.39	338726	623.292	0.3		89 87 99 85 97 99	HCD	YGANLS
20240118_THJ_3.raw	19368	HLPGGEVP	8	90.4	91.7	8	403.214	2	24.3088	-3.85	1.03359e+06	804.413	0.9		100 100 100 95 90 98 74 77	HCD	HLPGGEVP
20240118_THJ_3.raw	6672	VQMMTAK	7	90.4	99.8	7	404.706	2	12.3233	-14.28		807.398	-0.2		100 99 100 100 100 100 100	HCD	VQMMTAK
20240118_THJ_3.raw	12755	APVGGVTT	8	90.3	93.2	8	701.384	1	17.5877	-8.04	421450	700.375	1.2		98 83 93 85 89 98 99 99	HCD	APVGGVTT
20240118_THJ_3.raw	21857	VEHM(+15.99)V	5	90.3	91.4	5	630.289	1	26.895	-2.92	8.24371e+06	629.284	-4.4	Oxidation (M)	99 99 81 88 90	HCD	VEHM(+15.99)V
20240118_THJ_3.raw	22169	HLLPP	5	90.3	91.6	5	576.35	1	26.6096	-3.82	1.25223e+06	575.343	-0.1		82 91 94 95 97	HCD	HLLPP
20240118_THJ_3.raw	22354	PPAE	4	90.3	91.1	4	413.202	1	27.5727	-1.66	2658156	412.196	-1.5		82 85 97 100	HCD	PPAE
20240118_THJ_3.raw	8419	DAKFD	5	90.3	98.6	5	595.273	1	13.7703	-13.57	75473.3	594.265	0.8		99 98 97 99 99	HCD	DAKFD
20240118_THJ_3.raw	29138	PGVRLLQ	7	90.2	94.1	7	391.748	2	37.293	9.52	393898	781.481	0.9		100 98 86 80 97 100 99	HCD	PGVRLLQ
20240118_THJ_3.raw	21479	FYPE	4	90.2	91.2	4	555.245	1	26.9252	-2.31	1801890	554.238	0.5		99 91 85 90	HCD	FYPE
20240118_THJ_3.raw	11006	LLPK	4	90.1	97.9	4	470.334	1	16.082	-13.15	280187	469.326	1.4		99 97 99 97	HCD	LLPK
20240118_THJ_3.raw	19171	YDESGPSLVH	10	90.1	92.5	10	552.254	2	23.6492	-7.07	3047844	1102.49	0.4		100 100 100 100 99 61 68 98 100 99	HCD	YDESGPSLVH
20240118_THJ_3.raw	22425	HLLPP	5	90	91.3	5	576.35	1	26.6096	-3.82	1.25223e+06	575.343	-0.1		81 90 94 94 97	HCD	HLLPP
20240118_THJ_3.raw	8343	DAKFD	5	90	98.3	5	595.273	1	13.7703	-13.57	75473.3	594.265	0.8		99 99 97 99 99	HCD	DAKFD
20240118_THJ_3.raw	19338	VEWTN	5	89.9	99.9	5	648.299	1	24.2573	-14.61	12600000	647.292	0.5		100 100 100 100 100	HCD	VEWTN
20240118_THJ_3.raw	19688	VEWTN	5	89.9	99.9	5	648.299	1	24.2573	-14.61	12600000	647.292	0.5		100 100 100 100 100	HCD	VEWTN
20240118_THJ_3.raw	19673	VEWTN	5	89.9	99.9	5	648.299	1	24.2573	-14.61	12600000	647.292	0.5		100 100 100 100 100	HCD	VEWTN
20240118_THJ_3.raw	7000	TPFDKE	6	89.9	98.3	6	368.68	2	12.613	-13.66		735.344	1.1		94 96 100 100 100 100	HCD	TPFDKE
20240118_THJ_3.raw	14371	ETLPT	5	89.8	94.3	5	560.293	1	18.6537	-10.23	2102073	559.285	1.5		87 90 100 98 96	HCD	ETLPT
20240118_THJ_3.raw	23496	ADLVM	5	89.8	93.2	5	548.275	1	28.6726	-8.84	888575	547.268	-0.6		87 89 98 98 95	HCD	ADLVM
20240118_THJ_3.raw	21027	SYEQL	5	89.8	95.4	5	639.299	1	26.1355	-11.52	418780	638.291	0.2		99 99 100 91 89	HCD	SYEQL
20240118_THJ_3.raw	17983	AYVHM(+15.99)VTHF	9	89.7	90.9	9	560.767	2	22.8524	-3.44	537585	1119.52	1.4	Oxidation (M)	92 96 100 100 99 97 76 59 98	HCD	AYVHM(+15.99)VTHF
20240118_THJ_3.raw	21744	VSDFRGEK	8	89.7	91	8	469.241	2	26.8528	-3.96	94294.3	936.466	1.5		100 100 100 99 73 62 97 97	HCD	VSDFRGEK
20240118_THJ_3.raw	20212	VEWTN	5	89.7	98.2	5	648.3	1	25.1348	-13.73	9292512	647.292	1.4		94 98 100 100 100	HCD	VEWTN
20240118_THJ_3.raw	23794	LSPLVDTHS	9	89.7	90.3	9	484.757	2	29.0079	-0.56	609508	967.497	1.8		83 88 100 100 100 100 99 60 83	HCD	LSPLVDTHS
20240118_THJ_3.raw	22177	VEHM(+15.99)V	5	89.5	90.6	5	630.289	1	26.895	-2.92	8.24371e+06	629.284	-4.4	Oxidation (M)	99 99 79 86 89	HCD	VEHM(+15.99)V
20240118_THJ_3.raw	13937	VDLLNAKQ	8	89.5	98.6	8	450.761	2	18.4236	-14.09	2.92856e+06	899.508	0.6		100 100 100 100 98 98 97 96	HCD	VDLLNAKQ
20240118_THJ_3.raw	9588	PLGAHQD	7	89.5	96.1	7	369.183	2	14.8864	-12.31		736.35	2.2		100 95 88 94 100 98 98	HCD	PLGAHQD
20240118_THJ_3.raw	4814	VDAKFDKE	8	89.5	100	8	476.243	2	10.5926	-14.88	121000000	950.471	0.6		100 100 100 100 100 100 100 100	HCD	VDAKFDKE
20240118_THJ_3.raw	7373	VVFDKE	6	89.5	96.7	6	368.699	2	12.9429	-12.84		735.38	5.3		88 95 100 99 99 99	HCD	VVFDKE
20240118_THJ_3.raw	9080	VDAK	4	89.5	99.8	4	432.246	1	14.4249	-14.81	69872.3	431.238	1.5		100 100 100 100	HCD	VDAK
20240118_THJ_3.raw	11504	VTVM(+15.99)T	5	89.4	92.9	5	566.287	1	16.5836	-8.88	37979.6	565.278	1.9	Oxidation (M)	77 90 100 99 99	HCD	VTVM(+15.99)T
20240118_THJ_3.raw	9043	VDAK	4	89.4	99.7	4	432.246	1	14.4249	-14.81	69872.3	431.238	1.5		100 100 100 100	HCD	VDAK
20240118_THJ_3.raw	20751	VLLES	5	89.4	96.3	5	560.33	1	25.5987	-12.67	106600	559.322	1.3		96 98 98 97 92	HCD	VLLES
20240118_THJ_3.raw	9119	VDAK	4	89.3	99.6	4	432.246	1	14.4249	-14.81	69872.3	431.238	1.5		100 99 100 100	HCD	VDAK
20240118_THJ_3.raw	8970	DAKF	4	89.3	99.6	4	480.246	1	14.4413	-14.8	9289686	479.238	1.1		100 100 100 99	HCD	DAKF
20240118_THJ_3.raw	21864	LVSESDSVLKP	11	89.3	95	11	587.326	2	27.0083	-11.54	669663	1172.63	6.7		100 100 100 100 99 92 92 99 99 81 83	HCD	LVSESDSVLKP
20240118_THJ_3.raw	10109	MVDAKFDKE	9	89.2	93.6	9	361.511	3	15.344	-10.21		1081.51	1.1		65 83 100 100 100 98 98 100 100	HCD	MVDAKFDKE
20240118_THJ_3.raw	20996	HLLPP	5	89.1	90.4	5	576.35	1	26.6096	-3.82	1.25223e+06	575.343	-0.1		79 89 93 94 97	HCD	HLLPP
20240118_THJ_3.raw	9016	VDAK	4	89.1	99.4	4	432.246	1	14.4249	-14.81	69872.3	431.238	1.5		99 99 100 100	HCD	VDAK
20240118_THJ_3.raw	11642	SGAVRGSGF	9	89.1	93.5	9	419.215	2	16.7914	-10.17	328822	836.414	1.3		100 100 100 89 73 82 98 100 100	HCD	SGAVRGSGF
20240118_THJ_3.raw	21199	KGLVSESSDVLPK	13	89.1	92	13	453.589	3	26.1105	-8.12	506864	1357.75	-0.8		84 83 95 85 66 85 100 100 100 100 100 100 100	HCD	KGLVSESSDVLPK
20240118_THJ_3.raw	6010	VCAAFPKKQN	10	89.1	97.4	10	369.199	3	11.8221	-13.68	1.2732e+06	1104.58	0.6		84 94 100 100 100 100 100 100 98 98	HCD	VCAAFPKKQN
20240118_THJ_3.raw	13419	EDYSGPSLVHR	11	89	93.4	11	420.539	3	18.0698	-10.21	1.18023e+06	1258.59	0.9		73 75 87 100 100 99 98 99 99 99 99	HCD	EDYSGPSLVHR
20240118_THJ_3.raw	26498	RYLEKEMPL	9	89	90.4	9	393.546	3	33.0092	-4.05	626473	1177.62	0.9		85 87 98 98 95 96 75 80 99	HCD	RYLEKEMPL
20240118_THJ_3.raw	11173	VEWTDNGK	8	89	92.6	8	474.725	2	16.3759	-9.1	78436.3	947.435	1		100 100 100 99 99 74 72 98	HCD	VEWTDNGK
20240118_THJ_3.raw	20023	SLVM	4	89	90.5	4	449.243	1	24.706	-4.53	858478	448.236	0.6		77 85 100 100	HCD	SLVM
20240118_THJ_3.raw	11223	WLASHTTE	8	89	92.5	8	472.728	2	16.4152	-9.04	111420	943.44	0.6		99 99 99 99 67 81 97 99	HCD	WLASHTTE
20240118_THJ_3.raw	21820	AVTF	4	89	90	4	437.24	1	26.6719	-2.56	296483	436.232	0.5		81 79 100 100	HCD	AVTF
20240118_THJ_3.raw	20325	PFPK	4	89	90.3	4	488.287	1	25.1437	-4.09	242374	487.279	1		99 96 85 81	HCD	PFPK
20240118_THJ_3.raw	14522	ETLPT	5	88.9	93.3	5	560.293	1	18.6537	-10.23	2102073	559.285	1.5		88 90 100 96 93	HCD	ETLPT
20240118_THJ_3.raw	8919	DAKF	4	88.9	99.2	4	480.246	1	14.4413	-14.8	9289686	479.238	1.1		100 99 99 98	HCD	DAKF
20240118_THJ_3.raw	8853	DAKF	4	88.9	99.1	4	480.246	1	14.4413	-14.8	9289686	479.238	1.1		100 99 99 99	HCD	DAKF
20240118_THJ_3.raw	8948	PFPK	4	88.9	99.2	4	488.288	1	14.4081	-14.83	602189	487.279	1.6		99 99 100 99	HCD	PFPK
20240118_THJ_3.raw	13924	VDAVGFDKE	9	88.9	98	9	490.241	2	18.8636	-14.15	1.41626e+06	978.466	0.9		100 100 100 97 95 99 97 96 98	HCD	VDAVGFDKE
20240118_THJ_3.raw	8459	SEDGPSLVHR	10	88.9	94.7	10	366.185	3	13.8816	-11.63	369528	1095.53	1		70 81 96 100 100 100 100 100 100 100	HCD	SEDGPSLVHR
20240118_THJ_3.raw	28009	FDSF	4	88.9	90.9	4	515.214	1	35.5114	6.27	1.32326e+06	514.206	0.5		83 82 99 99	HCD	FDSF
20240118_THJ_3.raw	8795	TPFDKE	6	88.9	95.1	6	368.679	2	14.1748	-12.1		735.344	-0.8		82 89 100 100 100 100	HCD	TPFDKE
20240118_THJ_3.raw	5569	VEVDAPK	7	88.8	99.9	7	379.208	2	11.3443	-15.26	192332	756.402	0.7		100 100 100 100 100 100 100	HCD	VEVDAPK
20240118_THJ_3.raw	9058	DAKF	4	88.7	99	4	480.246	1	14.4413	-14.8	9289686	479.238	1.1		100 100 99 97	HCD	DAKF
20240118_THJ_3.raw	10554	MAYMASKE	8	88.7	93.4	8	465.707	2	15.9135	-10.59	2.31648e+06	929.399	1		99 100 100 100 100 99 67 84	HCD	MAYMASKE
20240118_THJ_3.raw	17785	MNNTVEKSW	9	88.7	90.4	9	554.762	2	22.5383	-5.24		1107.5	6		100 99 100 100 100 100 96 53 68	HCD	MNNTVEKSW
20240118_THJ_3.raw	8928	PFPK	4	88.7	99	4	488.288	1	14.4081	-14.83	602189	487.279	1.6		99 98 100 99	HCD	PFPK
20240118_THJ_3.raw	15830	ATEVL	5	88.7	91.9	5	532.298	1	20.6811	-8.54	342969	531.29	1.3		75 85 99 100 100	HCD	ATEVL
20240118_THJ_3.raw	16879	LQPEV	5	88.6	93.6	5	585.325	1	22.3249	-10.83	1758170	584.317	1.7		99 94 98 94 83	HCD	LQPEV
20240118_THJ_3.raw	22925	LVDLD	5	88.6	93.6	5	574.309	1	28.1445	-10.88	157738	573.301	0.9		83 87 100 99 99	HCD	LVDLD
20240118_THJ_3.raw	21813	PPPT	4	88.6	89.5	4	411.223	1	27.1968	-2.04	2.77151e+06	410.216	-2.4		96 88 91 83	HCD	PPPT
20240118_THJ_3.raw	18423	QNAKFDKE	8	88.6	89.7	8	490.241	2	22.9015	-3.03	4.44079e+06	978.477	-9.9		46 73 100 100 99 100 100 100	HCD	QNAKFDKE
20240118_THJ_3.raw	22462	HLLPP	5	88.6	89.8	5	576.35	1	26.6096	-3.82	1.25223e+06	575.343	-0.1		78 89 93 93 96	HCD	HLLPP
20240118_THJ_3.raw	11916	LSDHEATL	8	88.5	91.9	8	443.22	2	17.0259	-8.84	298825	884.424	1.6		100 94 91 56 94 99 100 100	HCD	LSDHEATL
20240118_THJ_3.raw	19626	LPPPKY	6	88.5	89.1	6	714.415	1	24.8246	-0.63	509522	713.411	-4.6		99 100 100 99 66 71	HCD	LPPPKY
20240118_THJ_3.raw	19191	LDWTN	5	88.5	95.4	5	648.3	1	25.1348	-12.65	9292512	647.292	1.4		85 94 100 100 99	HCD	LDWTN
20240118_THJ_3.raw	20212	VEWTN	5	88.4	98.2	5	648.299	1	24.2573	-14.61	12600000	647.292	0.5		94 98 100 100 100	HCD	VEWTN
20240118_THJ_3.raw	35198	GPFPL	5	88.4	94.2	5	530.297	1	49.2561	-11.8	2764374	529.29	-0.8		82 90 100 100 100	HCD	GPFPL
20240118_THJ_3.raw	13722	LGGY	4	88.3	93.1	4	409.208	1	18.5694	-10.67	172348	408.201	0.3		100 77 96 99	HCD	LGGY
20240118_THJ_3.raw	29092	VSPGVLRLQ	9	88.3	89.2	9	484.798	2	37.2872	-1.78	1.90887e+06	967.581	0.5		99 99 100 100 99 81 59 71 94	HCD	VSPGVLRLQ
20240118_THJ_3.raw	21887	PPPT	4	88.2	89.1	4	411.223	1	27.1968	-2.04	2.77151e+06	410.216	-2.4		96 87 92 82	HCD	PPPT
20240118_THJ_3.raw	19589	LDPCTN	6	88.2	89	6	662.279	1	24.247	-1.5	248832	661.274	-4.2		86 90 89 78 96 95	HCD	LDPCTN
20240118_THJ_3.raw	7786	SSPGGVYATRSS	12	88.1	95.8	12	584.784	2	13.3064	-13.26	126666	1167.55	1.2		100 100 100 100 100 100 100 100 98 81 81 90	HCD	SSPGGVYATRSS
20240118_THJ_3.raw	4239	VDAKFDKE	8	88.1	99.2	8	476.243	2	10.1671	-15.3		950.471	1.3		100 100 100 100 96 98 100 100	HCD	VDAKFDKE
20240118_THJ_3.raw	9151	DAKF	4	88.1	98.2	4	480.246	1	14.4413	-14.8	9289686	479.238	1.1		100 99 98 96	HCD	DAKF
20240118_THJ_3.raw	8872	NGHN	4	88	99.2	4	441.184	1	13.8816	-15.35	1.719e+06	440.177	0.9		99 99 100 99	HCD	NGHN
20240118_THJ_3.raw	22011	EYTAL	5	88	95.1	5	596.293	1	26.6028	-12.8	1.59425e+06	595.285	-0.1		93 94 98 96 93	HCD	EYTAL
20240118_THJ_3.raw	11328	NLVM(+15.99)T	5	88	99.2	5	593.297	1	16.394	-15.38	2287490	592.289	0.8	Oxidation (M)	98 100 100 100 99	HCD	NLVM(+15.99)T
20240118_THJ_3.raw	24584	KDM(+15.99)MTLDNKL	10	88	88.7	10	408.871	3	30.0359	1.01		1223.59	1.2	Oxidation (M)	51 67 82 89 100 100 100 99 99 100	HCD	KDM(+15.99)MTLDNKL
20240118_THJ_3.raw	16879	LQPEV	5	88	93.6	5	585.325	1	21.6281	-11.53	1.75719e+06	584.317	1		99 94 98 94 83	HCD	LQPEV
20240118_THJ_3.raw	23807	LATNGLYPH	9	88	88.9	9	493.26	2	28.9706	-2.35	238764	984.503	2.1		95 93 98 93 54 71 98 99 99	HCD	LATNGLYPH
20240118_THJ_3.raw	11046	LLPK	4	88	95.5	4	470.334	1	16.082	-13.15	280187	469.326	1.4		99 91 97 95	HCD	LLPK
20240118_THJ_3.raw	24216	YYEEQHLEP	9	87.9	88.6	9	604.267	2	29.5029	0.8	794897	1206.52	0.4		100 100 100 100 94 93 73 68 70	HCD	YYEEQHLEP
20240118_THJ_3.raw	13596	LNAKQ	5	87.9	95.9	5	573.336	1	18.4236	-13.51	66275.4	572.328	0.5		98 98 100 98 85	HCD	LNAKQ
20240118_THJ_3.raw	35597	VPQLELVPN	9	87.9	91.2	9	504.79	2	50.0342	-8.8	1.50467e+06	1007.57	-0.3		86 60 80 98 100 100 100 99 99	HCD	VPQLELVPN
20240118_THJ_3.raw	12521	SVRSGML	7	87.9	90.8	7	375.201	2	17.4445	-8.22	81291.1	748.39	-3.6		100 99 89 78 76 96 99	HCD	SVRSGML
20240118_THJ_3.raw	19161	CDGGFPDKQPR	11	87.9	88.7	11	407.19	3	23.9022	-1.86		1218.55	2.1		41 64 76 99 100 100 100 100 98 98 99	HCD	CDGGFPDKQPR
20240118_THJ_3.raw	11629	VEELKTPPE	9	87.8	91.6	9	521.277	2	16.7745	-9.42	160552	1040.54	1.4		100 100 100 100 99 71 67 89 97	HCD	VEELKTPPE
20240118_THJ_3.raw	11872	FEGFPDKQPRK	11	87.8	91.2	11	450.239	3	16.9058	-8.97		1347.69	0.9		100 100 100 100 100 100 100 98 54 56 95	HCD	FEGFPDKQPRK
20240118_THJ_3.raw	28326	SPYKL	5	87.8	92.5	5	607.345	1	36.1904	10.69	10900000	606.338	-0.2		80 84 100 100 99	HCD	SPYKL
20240118_THJ_3.raw	25641	DVLTM	5	87.7	97.7	5	578.286	1	31.6408	-14.72	811846	577.278	0.8		95 96 100 100 97	HCD	DVLTM
20240118_THJ_3.raw	12276	LYNEALKG	8	87.7	90.9	8	454.248	2	17.4445	-8.52	10400000	906.481	0.7		100 100 76 79 99 99 87 86	HCD	LYNEALKG
20240118_THJ_3.raw	8329	SEDGPSLVHR	10	87.7	93.3	10	366.185	3	13.8816	-11.63	369528	1095.53	1		65 77 92 99 100 100 100 100 100 100	HCD	SEDGPSLVHR
20240118_THJ_3.raw	26003	APNLLG	6	87.6	89.7	6	584.34	1	32.0119	-6.37	2449626	583.333	0.2		99 73 75 92 99 99	HCD	APNLLG
20240118_THJ_3.raw	7251	PMMMTAK	7	87.6	95.6	7	405.192	2	12.8353	-13.56		808.365	7.2		82 87 100 100 100 100 100	HCD	PMMMTAK
20240118_THJ_3.raw	7935	YPLEAH	6	87.5	93.6	6	365.183	2	13.4279	-12.04		728.349	1.7		99 99 100 100 87 77	HCD	YPLEAH
20240118_THJ_3.raw	16608	RM(+15.99)PSLVHR	8	87.4	90.5	8	506.281	2	21.365	-8.43		1010.54	2.3	Oxidation (M)	60 68 99 99 100 100 99 100	HCD	RM(+15.99)PSLVHR
20240118_THJ_3.raw	12915	FENEALKG	8	87.4	90.3	8	454.228	2	17.9262	-8.15	29559.3	906.445	-2.8		67 76 97 99 100 100 93 91	HCD	FENEALKG
20240118_THJ_3.raw	25559	LPGGLP	6	87.4	89.1	6	553.335	1	31.8452	-5.57	567188	552.327	1		100 100 95 80 81 80	HCD	LPGGLP
20240118_THJ_3.raw	19191	LDWTN	5	87.4	95.4	5	648.299	1	24.2573	-13.53	12600000	647.292	0.5		85 94 100 100 99	HCD	LDWTN
20240118_THJ_3.raw	5615	SSVPGVR	7	87.3	99.9	7	351.201	2	11.3698	-16.11		700.387	0.1		100 100 100 100 100 100 100	HCD	SSVPGVR
20240118_THJ_3.raw	4757	EPAFDKE	7	87.3	97.5	7	418.196	2	10.5888	-14.9	846132	834.376	1.4		100 87 96 99 100 100 100	HCD	EPAFDKE
20240118_THJ_3.raw	14418	VSTPK	5	87.2	92	5	531.314	1	19.2792	-10.82	46360	530.306	0.3		79 86 96 100 99	HCD	VSTPK
20240118_THJ_3.raw	33231	VTFL	4	87.2	99.9	4	479.287	1	45.4007	16.16	5.86905e+06	478.279	0.4		100 100 100 100	HCD	VTFL
20240118_THJ_3.raw	8741	EALEVR	6	87.2	92.7	6	358.701	2	14.3241	-11.55	929986	715.386	0.4		87 81 99 98 95 96	HCD	EALEVR
20240118_THJ_3.raw	12766	SGPLVSNSSSSFSR	14	87.1	94.1	14	471.236	3	17.6866	-12.8		1410.67	9.3		99 100 100 93 81 81 82 99 100 99 98 95 94 96	HCD	SGPLVSNSSSSFSR
20240118_THJ_3.raw	18535	DVLM(+15.99)T	5	87.1	99	5	594.281	1	23.3465	-15.78	304270	593.273	0.6	Oxidation (M)	98 99 100 100 99	HCD	DVLM(+15.99)T
20240118_THJ_3.raw	11150	MAYMASKE	8	87.1	91.7	8	465.707	2	15.9135	-10.59	2.31648e+06	929.399	1		99 100 100 99 99 94 61 81	HCD	MAYMASKE
20240118_THJ_3.raw	19401	DTPPELNT	8	87.1	94.6	8	443.712	2	23.8133	-13.18	1.12978e+06	885.408	1.2		92 93 99 92 92 91 98 99	HCD	DTPPELNT
20240118_THJ_3.raw	18623	DVLM(+15.99)T	5	87.1	99	5	594.281	1	23.3465	-15.78	304270	593.273	0.6	Oxidation (M)	98 98 100 100 99	HCD	DVLM(+15.99)T
20240118_THJ_3.raw	23644	LATNGLYPH	9	87.1	88	9	493.26	2	28.9706	-2.35	238764	984.503	2.1		95 94 99 93 46 69 98 99 99	HCD	LATNGLYPH
20240118_THJ_3.raw	18372	DVLM(+15.99)T	5	87	98.8	5	594.281	1	23.3465	-15.78	304270	593.273	0.6	Oxidation (M)	97 98 100 100 99	HCD	DVLM(+15.99)T
20240118_THJ_3.raw	23366	ADLVM	5	87	90.3	5	548.275	1	28.6726	-8.84	888575	547.268	-0.6		79 77 95 100 100	HCD	ADLVM
20240118_THJ_3.raw	23320	PLVPQ	5	86.9	91.5	5	553.335	1	28.3478	-10.49	228518	552.327	0.9		77 93 100 98 89	HCD	PLVPQ
20240118_THJ_3.raw	5402	SSVPGVR	7	86.9	99.9	7	351.2	2	11.1866	-16.3		700.387	-0.9		100 100 100 100 100 100 100	HCD	SSVPGVR
20240118_THJ_3.raw	22934	LVDLD	5	86.9	91.7	5	574.309	1	28.1445	-10.88	157738	573.301	0.9		76 85 100 99 99	HCD	LVDLD
20240118_THJ_3.raw	18989	NLVMT	5	86.9	97.6	5	577.302	1	23.6492	-15.22	23900000	576.294	0.5		92 97 100 100 100	HCD	NLVMT
20240118_THJ_3.raw	19175	LDWTN	5	86.8	93.6	5	648.3	1	25.1348	-12.65	9292512	647.292	1.4		82 92 100 98 96	HCD	LDWTN
20240118_THJ_3.raw	11779	VEWTNDGK	8	86.8	90	8	474.725	2	16.7636	-8.69	257570	947.435	1		100 100 100 100 99 98 52 71	HCD	VEWTNDGK
20240118_THJ_3.raw	20071	LSVM	4	86.7	88.2	4	449.243	1	24.706	-4.53	858478	448.236	0.6		75 78 100 100	HCD	LSVM
20240118_THJ_3.raw	9123	HLYLR	5	86.7	91.8	5	351.208	2	14.4624	-11.14		700.402	-0.8		98 99 84 82 96	HCD	HLYLR
20240118_THJ_3.raw	20199	LNSSAY	6	86.7	87.4	6	654.31	1	25.0356	-0.76	432349	653.302	1		61 64 99 100 100 100	HCD	LNSSAY
20240118_THJ_3.raw	25517	LRDNLTL	7	86.7	87.9	7	422.748	2	31.3893	-3.7	6.15789e+06	843.481	0.8		95 68 84 73 96 100 100	HCD	LRDNLTL
20240118_THJ_3.raw	19376	FHTN	4	86.6	88.2	4	518.233	1	24.2215	-5.01	754261	517.229	-4.5		90 64 100 99	HCD	FHTN
20240118_THJ_3.raw	12684	QFNEALKG	8	86.5	92.3	8	453.742	2	17.6156	-11.85		905.461	9.8		72 71 98 100 100 100 99 98	HCD	QFNEALKG
20240118_THJ_3.raw	5197	DAQAPKVD	8	86.5	99.7	8	422.214	2	11.0908	-16.41	454463	842.413	1.2		99 99 100 100 100 100 100 100	HCD	DAQAPKVD
20240118_THJ_3.raw	8180	MNSLTH	6	86.5	95.1	6	351.666	2	13.6394	-14.04		701.317	2		93 96 99 99 98 87	HCD	MNSLTH
20240118_THJ_3.raw	8784	HLLYR	5	86.4	92.2	5	351.209	2	14.1646	-11.81		700.402	2.2		100 100 88 77 96	HCD	HLLYR
20240118_THJ_3.raw	3754	DESGPSLVHRK	11	86.4	99.8	11	408.883	3	9.7705	-16.53	378056	1223.63	1.3		100 100 100 100 100 100 100 100 100 99 100	HCD	DESGPSLVHRK
20240118_THJ_3.raw	31364	AYALLKEEL	9	86.3	87.4	9	525.297	2	42.0096	-3.23	212093	1048.58	-0.8		85 93 100 100 99 64 67 80 99	HCD	AYALLKEEL
20240118_THJ_3.raw	18454	VTVMT	5	86.3	94.1	5	550.291	1	23.2821	-13.51	730591	549.283	1.4		81 92 100 99 99	HCD	VTVMT
20240118_THJ_3.raw	17387	VPQLE	5	86.2	94.3	5	585.325	1	22.3249	-13.61	1758170	584.317	1.7		100 96 82 94 99	HCD	VPQLE
20240118_THJ_3.raw	34671	VVYPWFASRS	10	86.2	87.1	10	606.313	2	48.1433	-2.35	1.45087e+06	1210.61	-1.7		100 100 100 100 99 69 66 77 75 87	HCD	VVYPWFASRS
20240118_THJ_3.raw	20272	LNSSAY	6	86.2	86.9	6	654.31	1	25.0356	-0.76	432349	653.302	1		53 69 99 100 100 100	HCD	LNSSAY
20240118_THJ_3.raw	18796	NLVMT	5	86.2	96.9	5	577.302	1	23.6492	-15.22	23900000	576.294	0.5		89 96 100 100 99	HCD	NLVMT
20240118_THJ_3.raw	17425	PYPQ	4	86.2	88.3	4	504.246	1	22.706	-6.53	1.53428e+06	503.238	0.7		94 91 83 85	HCD	PYPQ
20240118_THJ_3.raw	4726	VDKFAGPA	8	86.2	96.3	8	402.716	2	10.5779	-14.9		803.418	-0.3		100 100 100 98 98 99 84 92	HCD	VDKFAGPA
20240118_THJ_3.raw	27571	ATDLWR	6	86.2	86.9	6	381.2	2	34.6971	-1.31		760.387	-1.6		100 100 99 96 58 68	HCD	ATDLWR
20240118_THJ_3.raw	13402	LALTN	5	86.1	99.9	5	531.314	1	18.1451	-16.71	1.13124e+06	530.306	1.1		100 100 100 100 100	HCD	LALTN
20240118_THJ_3.raw	14385	VSTPK	5	86.1	90.9	5	531.314	1	19.2792	-10.82	46360	530.306	0.3		78 84 94 99 99	HCD	VSTPK
20240118_THJ_3.raw	18908	EPVM(+15.99)T	5	86.1	87	5	592.262	1	23.9053	-2.29	186639	591.257	-4.4	Oxidation (M)	86 82 99 89 79	HCD	EPVM(+15.99)T
20240118_THJ_3.raw	13725	LGGY	4	86.1	90.7	4	409.208	1	18.5694	-10.67	172348	408.201	0.3		99 69 95 100	HCD	LGGY
20240118_THJ_3.raw	10347	ETHDSSKE	8	86.1	97.9	8	466.702	2	15.5957	-15.84	613054	931.388	1.3		100 99 97 92 96 100 100 100	HCD	ETHDSSKE
20240118_THJ_3.raw	4806	DAVAFDKE	8	86.1	97.4	8	447.714	2	10.6837	-15.59	789159	893.413	1.5		100 99 92 90 99 100 100 100	HCD	DAVAFDKE
20240118_THJ_3.raw	14312	TYAEKLHRL	9	86	90	9	377.549	3	19.081	-9.88	333287	1129.62	0.7		93 91 97 99 99 100 95 61 77	HCD	TYAEKLHRL
20240118_THJ_3.raw	3812	PSLVHR	6	86	97.9	6	354.711	2	9.7913	-15.85	6851.68	707.408	0.7		99 95 97 99 98 99	HCD	PSLVHR
20240118_THJ_3.raw	31992	YELL	4	86	94.5	4	537.292	1	43.1621	13.93	2.63448e+06	536.285	0.4		89 91 99 99	HCD	YELL
20240118_THJ_3.raw	6864	MTAK	4	86	99.7	4	450.239	1	12.5322	-16.7	85709.4	449.231	2.1		100 100 100 100	HCD	MTAK
20240118_THJ_3.raw	14330	RVAPEEHPVL	10	86	88	10	382.881	3	19.2418	-6.26	375781	1145.62	1.3		73 74 95 100 99 99 93 74 75 98	HCD	RVAPEEHPVL
20240118_THJ_3.raw	13306	STRTYSL	7	85.9	88.3	7	414.217	2	18.2505	-7.22	90996	826.418	1.6		64 70 90 96 99 100 100	HCD	STRTYSL
20240118_THJ_3.raw	20966	AFAFDKE	7	85.9	93.1	7	414.201	2	25.7699	-13.03	519083	826.386	1.1		93 86 94 91 91 98 99	HCD	AFAFDKE
20240118_THJ_3.raw	13668	YRDDF	5	85.9	88.6	5	358.156	2	18.6657	-7.83	125107	714.297	1.2		98 63 85 97 100	HCD	YRDDF
20240118_THJ_3.raw	5963	DAKFDKE	7	85.9	96.5	7	426.709	2	11.6693	-15.23		851.403	1.7		87 91 99 99 100 100 100	HCD	DAKFDKE
20240118_THJ_3.raw	32056	YELL	4	85.9	94.3	4	537.292	1	43.1621	13.93	2.63448e+06	536.285	0.4		87 92 99 99	HCD	YELL
20240118_THJ_3.raw	31571	EHVTELL	7	85.8	86.9	7	420.727	2	42.3674	3.14		839.439	-0.2		91 63 84 81 92 97 100	HCD	EHVTELL
20240118_THJ_3.raw	21517	DLM(+15.99)HV	5	85.8	86.4	5	630.289	1	26.895	0.74	8.24371e+06	629.284	-4.4	Oxidation (M)	87 81 88 82 94	HCD	DLM(+15.99)HV
20240118_THJ_3.raw	6985	MTAK	4	85.8	99.5	4	450.239	1	12.5322	-16.7	85709.4	449.231	2.1		99 99 100 100	HCD	MTAK
20240118_THJ_3.raw	29382	SSVPGKKKPQ	10	85.8	87.6	10	528.315	2	38.1829	6.01	1.54191e+06	1054.61	1.1		96 98 100 100 85 64 66 80 93 94	HCD	SSVPGKKKPQ
20240118_THJ_3.raw	19175	LDWTN	5	85.7	93.6	5	648.299	1	24.2573	-13.53	12600000	647.292	0.5		82 92 100 98 96	HCD	LDWTN
20240118_THJ_3.raw	10129	PLVDTHKSR	9	85.7	90	9	351.534	3	15.2809	-10.36	53347.1	1051.58	1.3		94 99 100 100 98 87 68 68 97	HCD	PLVDTHKSR
20240118_THJ_3.raw	12859	M(+15.99)DPLQA	6	85.6	94.2	6	690.314	1	17.8436	-13.99	154553	689.305	1.2	Oxidation (M)	94 95 96 95 88 97	HCD	M(+15.99)DPLQA
20240118_THJ_3.raw	2526	AHMASKE	7	85.6	99.8	7	387.184	2	8.7875	-16.9	94870.1	772.354	0.6		100 100 100 100 100 100 100	HCD	AHMASKE
20240118_THJ_3.raw	12216	VALQA	5	85.6	92	5	501.304	1	17.0575	-12.41	133096	500.296	1.5		78 91 100 95 96	HCD	VALQA
20240118_THJ_3.raw	17222	LVGGY	5	85.6	99.6	5	508.277	1	21.8819	-16.84	137680	507.269	0.7		100 100 99 99 100	HCD	LVGGY
20240118_THJ_3.raw	33399	VTFL	4	85.5	98	4	479.287	1	45.4007	16.16	5.86905e+06	478.279	0.4		100 99 98 96	HCD	VTFL
20240118_THJ_3.raw	18717	ADVPVPDKQPR	11	85.5	86.8	11	407.888	3	23.4537	-4.04		1220.65	-6.8		47 61 67 84 100 100 100 100 98 99 100	HCD	ADVPVPDKQPR
20240118_THJ_3.raw	10462	QELHQL	6	85.5	89.8	6	384.206	2	15.5139	-10.3	464667	766.397	1.2		61 87 99 99 95 97	HCD	QELHQL
20240118_THJ_3.raw	23735	PPTP	4	85.4	86	4	411.223	1	29.4229	0.19	42100000	410.216	-1.7		93 85 90 76	HCD	PPTP
20240118_THJ_3.raw	23735	PPTP	4	85.4	86	4	411.223	1	29.0101	-0.23	38500000	410.216	-2.1		93 85 90 76	HCD	PPTP
20240118_THJ_3.raw	9648	PLGAHQD	7	85.4	91.6	7	369.183	2	14.9377	-12.26	24027.3	736.35	1.5		100 100 96 97 99 74 76	HCD	PLGAHQD
20240118_THJ_3.raw	19335	PPET	4	85.4	86.7	4	443.213	1	25.1437	-4.09	7141785	442.206	-2.3		66 82 99 100	HCD	PPET
20240118_THJ_3.raw	18482	CDGGFPDKQPR	11	85.3	86.2	11	407.189	3	23.2188	-2.55		1218.55	0.7		38 55 62 98 100 100 100 100 99 99 99	HCD	CDGGFPDKQPR
20240118_THJ_3.raw	17387	VPQLE	5	85.3	94.3	5	585.325	1	21.6281	-14.31	1.75719e+06	584.317	1		100 96 82 94 99	HCD	VPQLE
20240118_THJ_3.raw	18332	HLPNLTE	7	85.3	87.3	7	412.22	2	23.0515	-6.41	920917	822.423	1.6		82 81 68 81 99 100 100	HCD	HLPNLTE
20240118_THJ_3.raw	17561	KYPESSS	7	85.2	89.2	7	399.185	2	22.3172	-9.88		796.36	-5.3		87 85 93 96 89 86 88	HCD	KYPESSS
20240118_THJ_3.raw	35608	VPQLELVPN	9	85.2	88.4	9	504.79	2	50.0342	-8.8	1.50467e+06	1007.57	-0.3		77 48 76 97 99 100 100 99 99	HCD	VPQLELVPN
20240118_THJ_3.raw	20018	LLTSNLEPSLR	11	85.2	91.9	11	414.91	3	24.8224	-12.74		1241.7	7.4		98 80 81 70 83 100 100 100 100 100 100	HCD	LLTSNLEPSLR
20240118_THJ_3.raw	9886	M(+15.99)EPFPK	6	85.2	90.1	6	382.687	2	15.1467	-11.1		763.357	2.1	Oxidation (M)	68 80 96 98 99 99	HCD	M(+15.99)EPFPK
20240118_THJ_3.raw	17565	VSAAKFDKE	9	85.1	86.5	9	497.768	2	22.322	-4.32		993.513	8.5		47 51 87 100 100 98 99 98 99	HCD	VSAAKFDKE
20240118_THJ_3.raw	3806	SGPSLVHR	8	85.1	99.5	8	426.739	2	9.7705	-17.05	94694.7	851.461	1.4		99 98 100 100 100 100 100 100	HCD	SGPSLVHR
20240118_THJ_3.raw	14551	SVTPK	5	85.1	87.1	5	531.314	1	19.2792	-6.36	46360	530.306	0.3		66 78 94 99 99	HCD	SVTPK
20240118_THJ_3.raw	14627	VSTPK	5	85.1	89.8	5	531.314	1	19.2792	-10.82	46360	530.306	0.3		77 83 94 99 97	HCD	VSTPK
20240118_THJ_3.raw	18111	YGNHM(+15.99)VTHF	9	85.1	86.1	9	374.501	3	22.8495	-3.11		1120.48	4.5	Oxidation (M)	44 51 81 99 100 100 100 100 100	HCD	YGNHM(+15.99)VTHF
20240118_THJ_3.raw	21361	SYEQL	5	85	90.4	5	639.299	1	26.1355	-11.52	418780	638.291	0.2		78 90 99 91 94	HCD	SYEQL
20240118_THJ_3.raw	22988	QSANLL	6	85	89.5	6	645.358	1	28.1521	-10.5	1.56512e+06	644.349	1.8		58 82 99 99 100 100	HCD	QSANLL
20240118_THJ_3.raw	23475	VPPAG	5	85	86	5	440.251	1	28.3389	2.51	904690	439.243	1.3		95 96 99 78 62	HCD	VPPAG
20240118_THJ_3.raw	9365	AKFE	4	85	94.5	4	494.262	1	14.5893	-14.65	176119	493.254	1.5		97 92 94 95	HCD	AKFE
20240118_THJ_3.raw	5445	CAGVTDRL	8	85	94.5	8	417.706	2	11.2442	-14.63	4212.05	833.407	-9.9		85 90 100 100 99 96 93 94	HCD	CAGVTDRL
20240118_THJ_3.raw	17621	VLEVD	5	84.9	98.2	5	574.309	1	22.3797	-16.55	197418	573.301	1.1		94 97 100 100 100	HCD	VLEVD
20240118_THJ_3.raw	12923	SEKPTSSSGPSLVH	14	84.9	87.9	14	471.571	3	17.8283	-8.34		1411.69	-2.2		62 70 71 67 74 88 99 100 100 100 99 100 100 100	HCD	SEKPTSSSGPSLVH
20240118_THJ_3.raw	8251	LQKPTFDKE	9	84.9	90.5	9	369.202	3	13.698	-11.75		1104.58	1.3		95 62 75 89 95 100 100 100 100	HCD	LQKPTFDKE
20240118_THJ_3.raw	15302	LPGK	4	84.9	88.6	4	414.271	1	19.6357	-9.6	1.63191e+06	413.264	0.9		100 94 83 77	HCD	LPGK
20240118_THJ_3.raw	16460	LERKLGRSL	9	84.9	86.9	9	357.893	3	21.756	-6.56	2.70643e+06	1070.66	0.9		96 79 82 98 98 68 69 93 100	HCD	LERKLGRSL
20240118_THJ_3.raw	16958	KKYH	4	84.8	87.4	4	575.331	1	21.5508	-7.69	136615	574.323	1.1		84 71 99 95	HCD	KKYH
20240118_THJ_3.raw	16158	LSPKKQN	7	84.8	89.2	7	407.744	2	20.8438	-10.53		813.471	3.8		99 97 99 100 99 64 67	HCD	LSPKKQN
20240118_THJ_3.raw	7863	VQMMATK	7	84.8	91.2	7	404.707	2	13.3649	-12.48		807.398	0.5		98 98 100 99 75 71 98	HCD	VQMMATK
20240118_THJ_3.raw	17743	TRAKFDKE	8	84.7	87.6	8	497.769	2	22.4797	-8.16	7873.34	993.524	-0.2		71 77 99 97 77 85 96 99	HCD	TRAKFDKE
20240118_THJ_3.raw	28764	LTSVEL	6	84.7	85.5	6	661.378	1	36.7632	-1.83	246459	660.369	1.3		58 66 92 99 100 99	HCD	LTSVEL
20240118_THJ_3.raw	4804	NDAQAPKVD	9	84.7	100	9	479.236	2	10.7171	-17.42	2.93937e+06	956.456	1.3		100 100 100 100 100 100 100 100 100	HCD	NDAQAPKVD
20240118_THJ_3.raw	4927	NDAQAPKVD	9	84.7	100	9	479.236	2	10.7171	-17.42	2.93937e+06	956.456	1.3		100 100 100 100 100 100 100 100 100	HCD	NDAQAPKVD
20240118_THJ_3.raw	26910	ADLQNDEVAFR	11	84.7	86.4	11	639.31	2	33.5791	-5.44	144155	1276.6	1.1		35 46 78 96 98 100 100 99 100 99 99	HCD	ADLQNDEVAFR
20240118_THJ_3.raw	6422	TPFDKE	6	84.7	93.4	6	368.68	2	12.0971	-14.18		735.344	0.8		82 82 99 99 99 100	HCD	TPFDKE
20240118_THJ_3.raw	29594	PHAAVELASL	10	84.7	85.4	10	504.28	2	38.5448	0.92	1.2191e+06	1006.54	-0.2		59 60 98 95 56 86 99 100 100 100	HCD	PHAAVELASL
20240118_THJ_3.raw	4742	NDAQAPKVD	9	84.6	99.9	9	479.236	2	10.7171	-17.42	2.93937e+06	956.456	1.3		100 100 100 100 100 100 100 100 100	HCD	NDAQAPKVD
20240118_THJ_3.raw	12843	DM(+15.99)PLAGA	7	84.6	89.1	7	690.314	1	17.8436	-10.6	154553	689.305	1.2	Oxidation (M)	92 85 93 94 82 80 97	HCD	DM(+15.99)PLAGA
20240118_THJ_3.raw	27531	THVMHVYAF	9	84.6	85.2	9	368.848	3	34.3424	-0.83	2692995	1103.52	0.5		50 41 91 98 98 98 99 93 99	HCD	THVMHVYAF
20240118_THJ_3.raw	11006	LPLQ	4	84.5	91.4	4	470.298	1	16.3759	-12.86	244208	469.29	0.7		94 86 95 91	HCD	LPLQ
20240118_THJ_3.raw	4694	VDAKFDK	7	84.5	99.8	7	411.722	2	10.6244	-17.45	370234	821.428	0.4		100 100 100 100 100 100 100	HCD	VDAKFDK
20240118_THJ_3.raw	20267	KLTEESRLDN	10	84.5	85.6	10	602.81	2	25.0666	-3.14		1203.61	-3.9		93 97 100 100 99 51 45 72 100 100	HCD	KLTEESRLDN
20240118_THJ_3.raw	10377	ELPSLR	6	84.5	99.1	6	357.711	2	15.5888	-17.14		713.407	1.4		99 99 100 99 99 99	HCD	ELPSLR
20240118_THJ_3.raw	21506	EVM(+15.99)HV	5	84.4	85.5	5	630.289	1	26.895	-3.33	8.24371e+06	629.284	-4.4	Oxidation (M)	86 78 88 82 94	HCD	EVM(+15.99)HV
20240118_THJ_3.raw	4206	DAKFDKE	7	84.4	98	7	426.709	2	10.1398	-16.76		851.403	1.2		94 93 100 100 100 100 100	HCD	DAKFDKE
20240118_THJ_3.raw	12567	SVGSRML	7	84.4	87.1	7	375.201	2	17.4445	-8.01	81291.1	748.39	-3.6		98 95 79 74 77 88 98	HCD	SVGSRML
20240118_THJ_3.raw	10416	ELPSLR	6	84.4	98.8	6	357.712	2	15.6231	-17.1		713.407	2.4		99 99 100 98 98 99	HCD	ELPSLR
20240118_THJ_3.raw	29620	YRLPTAAAF	9	84.3	84.9	9	505.277	2	38.6713	-0.21	1.22463e+06	1008.54	0.4		53 51 93 79 89 98 100 100 100	HCD	YRLPTAAAF
20240118_THJ_3.raw	19609	DLCVTN	6	84.3	85.1	6	664.294	1	24.2573	-1.42	325099	663.29	-5.1		69 76 97 96 91 82	HCD	DLCVTN
20240118_THJ_3.raw	14829	RVGSSFL	7	84.3	90	7	383.216	2	19.5572	-11.89		764.418	0.2		60 77 95 99 100 99 100	HCD	RVGSSFL
20240118_THJ_3.raw	6262	M(+15.99)VDAKFDKE	9	84.3	97.6	9	549.761	2	11.6794	-16.64	525453	1097.51	1	Oxidation (M)	99 100 100 99 88 97 98 97 99	HCD	M(+15.99)VDAKFDKE
20240118_THJ_3.raw	35733	VPQLENVPN	9	84.2	88.9	9	505.269	2	50.0872	10.81		1008.52	-0.5		91 83 87 97 98 73 85 91 94	HCD	VPQLENVPN
20240118_THJ_3.raw	11626	LYNEALK	7	84.2	87.3	7	425.737	2	16.6833	-8.78		849.46	0		100 100 72 67 82 92 99	HCD	LYNEALK
20240118_THJ_3.raw	21717	FAYE	4	84.2	85.1	4	529.229	1	26.6096	-2.63	1.01106e+06	528.222	0.2		83 61 98 99	HCD	FAYE
20240118_THJ_3.raw	19599	DGNKDWKE	8	84.1	84.9	8	496.229	2	24.6453	-1.22	192729	990.441	3.6		61 51 86 95 97 95 95 99	HCD	DGNKDWKE
20240118_THJ_3.raw	13562	LNAKQ	5	84.1	91.8	5	573.336	1	18.4236	-13.51	66275.4	572.328	0.5		97 95 100 94 74	HCD	LNAKQ
20240118_THJ_3.raw	17016	LPVPQ	5	84.1	99.7	5	553.335	1	21.756	-17.63	2.0412e+06	552.327	1		100 100 100 100 99	HCD	LPVPQ
20240118_THJ_3.raw	13892	SSNFVRQ	7	84	87.7	7	419.215	2	18.7916	-9.57	112577	836.414	0.8		100 100 99 99 69 56 91	HCD	SSNFVRQ
20240118_THJ_3.raw	3783	SLKDDPSQSAN	11	84	98.2	11	581.273	2	10.2118	-17.06	1.59671e+06	1160.53	1.1		92 94 100 100 100 99 98 100 100 100 100	HCD	SLKDDPSQSAN
20240118_THJ_3.raw	17264	LPVPQ	5	84	99.6	5	553.335	1	21.756	-17.63	2.0412e+06	552.327	1		100 100 100 100 99	HCD	LPVPQ
20240118_THJ_3.raw	23956	VMLVG	5	83.9	91.1	5	518.301	1	29.3175	-13.19	122968	517.293	0.3		83 76 100 99 98	HCD	VMLVG
20240118_THJ_3.raw	18764	VTVMT	5	83.9	91.6	5	550.291	1	23.2821	-13.51	730591	549.283	1.4		77 90 100 96 94	HCD	VTVMT
20240118_THJ_3.raw	30365	DSLPNPL	7	83.9	90.8	7	755.394	1	40.0905	-12.93	2.18232e+06	754.386	1.3		68 72 99 100 100 98 99	HCD	DSLPNPL
20240118_THJ_3.raw	11203	VEWTDNGK	8	83.9	87.2	8	474.725	2	16.3759	-9.1	78436.3	947.435	1		99 100 100 99 99 95 40 66	HCD	VEWTDNGK
20240118_THJ_3.raw	8386	LQKPTFDKE	9	83.9	89.3	9	369.198	3	13.8154	-11.64		1104.58	-8.7		93 58 73 89 94 99 98 99 100	HCD	LQKPTFDKE
20240118_THJ_3.raw	18878	DSLPLVDTHSK	11	83.9	93.5	11	404.547	3	23.6742	-14.78	634732	1210.62	1		83 84 98 100 100 100 100 99 98 80 87	HCD	DSLPLVDTHSK
20240118_THJ_3.raw	11604	SLNDRLA	7	83.9	87.1	7	394.717	2	16.6464	-8.92	27937.2	787.419	0.8		99 98 98 98 71 69 77	HCD	SLNDRLA
20240118_THJ_3.raw	16497	YGANLS	6	83.9	85.8	6	624.299	1	21.004	-6.39	338726	623.292	0.3		60 62 97 98 99 99	HCD	YGANLS
20240118_THJ_3.raw	16548	VAFSGLR	7	83.9	87.6	7	375.22	2	21.3373	-9.74	42735.8	748.423	2.4		99 99 100 98 57 65 96	HCD	VAFSGLR
20240118_THJ_3.raw	18933	VQVMT	5	83.9	86.4	5	577.302	1	23.6492	-7.74	23900000	576.294	0.5		55 77 100 100 100	HCD	VQVMT
20240118_THJ_3.raw	4713	NDAQAPKVD	9	83.8	98.9	9	479.236	2	10.7171	-17.42	2.93937e+06	956.456	1.3		99 100 100 100 100 100 99 95 98	HCD	NDAQAPKVD
20240118_THJ_3.raw	13225	HLPKLET	7	83.8	87.3	7	419.245	2	17.8923	-9.38	143696	836.476	0.8		87 90 84 82 91 91 85	HCD	HLPKLET
20240118_THJ_3.raw	6481	AGVFDKE	7	83.7	91.8	7	383.193	2	12.2645	-13.8	172615	764.37	0.6		95 62 88 99 100 99 99	HCD	AGVFDKE
20240118_THJ_3.raw	16024	TDAKTGPTLE	10	83.7	85.3	10	516.763	2	20.7856	-5.32	147395	1031.51	-1.3		96 99 100 93 70 49 57 89 100 100	HCD	TDAKTGPTLE
20240118_THJ_3.raw	5343	SSGVSERL	8	83.6	98	8	417.72	2	11.1336	-17.14		833.424	1.4		99 99 100 100 98 96 96 96	HCD	SSGVSERL
20240118_THJ_3.raw	18782	VDAKSHDVE	9	83.6	86.3	9	500.243	2	23.9558	-7.96	4399635	998.467	5.3		100 100 100 87 55 43 94 98 100	HCD	VDAKSHDVE
20240118_THJ_3.raw	4776	DAKFGPA	7	83.6	93.8	7	353.182	2	10.6114	-15.15	67586.5	704.349	-1.2		99 99 100 100 98 76 85	HCD	DAKFGPA
20240118_THJ_3.raw	28329	PVEPFKKSPF	10	83.6	84.6	10	588.325	2	36.2768	-3.13		1174.64	-2.5		72 80 96 89 77 67 73 96 98 99	HCD	PVEPFKKSPF
20240118_THJ_3.raw	24911	KVDD	4	83.6	84.3	4	476.234	1	30.6378	1.4	2.32951e+06	475.228	-1.6		76 63 99 99	HCD	KVDD
20240118_THJ_3.raw	7151	VDAKDFKE	8	83.5	93.5	8	476.243	2	12.9002	-15.04	77600000	950.471	1.1		100 100 100 99 80 72 98 100	HCD	VDAKDFKE
20240118_THJ_3.raw	22959	PPAE	4	83.5	84.3	4	413.202	1	27.5727	-1.66	2658156	412.196	-1.5		92 80 85 81	HCD	PPAE
20240118_THJ_3.raw	28477	PPTE	4	83.4	85.7	4	443.213	1	36.2497	7.01	2560526	442.206	-2.1		92 78 88 85	HCD	PPTE
20240118_THJ_3.raw	19942	MTAAMPK	7	83.4	84.1	7	375.19	2	24.7424	-1.66		748.361	6.6		47 65 88 93 96 100 100	HCD	MTAAMPK
20240118_THJ_3.raw	3651	LPEKTR	6	83.4	95.5	6	372.224	2	9.6861	-16.15	192264	742.434	0.8		100 100 99 92 89 93	HCD	LPEKTR
20240118_THJ_3.raw	18782	VDAKSHDVE	9	83.3	86.3	9	500.243	2	23.4658	-8.45	4446291	998.467	4.7		100 100 100 87 55 43 94 98 100	HCD	VDAKSHDVE
20240118_THJ_3.raw	15968	VDAFKDGVE	9	83.3	87.9	9	490.241	2	20.2776	-10.86	808472	978.466	1.3		100 100 99 90 91 80 55 76 99	HCD	VDAFKDGVE
20240118_THJ_3.raw	12704	LYNEALKE	8	83.3	86.2	8	490.261	2	17.7409	-8.53	242451	978.502	5.5		100 100 78 80 98 82 57 95	HCD	LYNEALKE
20240118_THJ_3.raw	6086	VPVVGRE	7	83.3	92.4	7	378.224	2	11.7483	-14.56	12816.6	754.434	0.1		99 99 100 85 72 93 99	HCD	VPVVGRE
20240118_THJ_3.raw	32195	DGPVRLGDF	9	83.2	84	9	488.244	2	43.8897	1.64		974.482	-9.4		81 75 98 98 61 60 83 100 100	HCD	DGPVRLGDF
20240118_THJ_3.raw	4191	KEQLKTL	7	83.2	99.9	7	430.267	2	10.1632	-18.09	247902	858.518	1.3		100 100 100 100 100 100 100	HCD	KEQLKTL
20240118_THJ_3.raw	3783	SLKDDPSQSAN	11	83.2	98.2	11	581.273	2	9.8124	-17.46	1.57782e+06	1160.53	0.5		92 94 100 100 100 99 98 100 100 100 100	HCD	SLKDDPSQSAN
20240118_THJ_3.raw	16265	NLKEEL	6	83.1	87.7	6	373.21	2	21.2297	-10.74	808045	744.402	4.7		94 95 68 78 93 99	HCD	NLKEEL
20240118_THJ_3.raw	32974	APFEPV	6	83.1	84.8	6	659.34	1	44.6465	5.62	1.30883e+06	658.333	0.8		100 100 100 87 51 72	HCD	APFEPV
20240118_THJ_3.raw	7597	SSPGGVYATRS	11	83.1	90.3	11	541.268	2	13.1743	-13.23	413351	1080.52	1.5		100 100 100 100 100 100 100 98 64 53 80	HCD	SSPGGVYATRS
20240118_THJ_3.raw	22860	KSELFTKSTTDLRT	14	83	83.7	14	542.957	3	28.0054	0.78		1625.86	-7.8		88 74 75 50 47 64 97 95 94 98 100 100 96 96	HCD	KSELFTKSTTDLRT
20240118_THJ_3.raw	13866	VPTTEFKNT	9	83	85.1	9	518.77	2	18.6702	-6.82		1035.52	1.5		43 43 83 100 100 100 100 99 99	HCD	VPTTEFKNT
20240118_THJ_3.raw	23483	VEAGP	5	83	83.6	5	472.24	1	27.8301	-0.62	4.15068e+06	471.233	-1.3		99 98 71 67 83	HCD	VEAGP
20240118_THJ_3.raw	11566	VKGPCPPLQ	9	82.9	86.5	9	469.756	2	16.6666	-9.49	9722.92	937.505	-8.4		92 93 94 62 63 85 99 96 93	HCD	VKGPCPPLQ
20240118_THJ_3.raw	23483	VEAGP	5	82.9	83.6	5	472.239	1	27.2902	-1.16	4.03417e+06	471.233	-1.7		99 98 71 67 83	HCD	VEAGP
20240118_THJ_3.raw	17904	QNAKFDKE	8	82.9	83.9	8	490.248	2	22.6493	-3.29		978.477	5.3		27 51 99 100 99 98 98 100	HCD	QNAKFDKE
20240118_THJ_3.raw	22279	PPPT	4	82.8	83.6	4	411.223	1	27.1968	-2.04	2.77151e+06	410.216	-2.4		93 81 84 76	HCD	PPPT
20240118_THJ_3.raw	30038	GSPERLLSL	9	82.8	93.8	9	486.279	2	39.7045	-15.63	22351.7	970.545	-2		75 88 99 99 88 96 100 100 100	HCD	GSPERLLSL
20240118_THJ_3.raw	24284	EFLPKE	6	82.8	85.7	6	381.706	2	29.6229	-8.51	156348	761.396	1.7		94 94 100 97 56 74	HCD	EFLPKE
20240118_THJ_3.raw	24354	YGKGPPPP	8	82.7	83.6	8	406.72	2	29.7681	2.65		811.423	2.7		95 67 71 72 90 98 86 89	HCD	YGKGPPPP
20240118_THJ_3.raw	23503	PQEV	4	82.7	83.4	4	472.24	1	27.8301	-1.41	4.15068e+06	471.233	-1.4		99 47 95 93	HCD	PQEV
20240118_THJ_3.raw	44053	VYPFGPPLPN	10	82.7	87.5	10	550.794	2	61.1814	-11.12		1099.57	2.4		93 92 94 93 83 74 67 85 97 97	HCD	VYPFGPPLPN
20240118_THJ_3.raw	20365	AVGVM	5	82.7	88.5	5	476.254	1	25.5091	-12.14	10300000	475.246	0.6		91 64 88 100 100	HCD	AVGVM
20240118_THJ_3.raw	15035	EQRDAFLQ	8	82.7	87.5	8	503.752	2	19.823	-11.13	1.6431e+06	1005.49	1.7		86 55 74 89 96 100 100 100	HCD	EQRDAFLQ
20240118_THJ_3.raw	4693	VDGKVVSE	8	82.6	97.6	8	416.725	2	10.5487	-17.46	75309.6	831.434	0.9		100 100 91 92 99 100 100 100	HCD	VDGKVVSE
20240118_THJ_3.raw	23503	PQEV	4	82.6	83.4	4	472.239	1	27.2902	-1.95	4.03417e+06	471.233	-1.7		99 47 95 93	HCD	PQEV
20240118_THJ_3.raw	27972	LEQRVF	6	82.6	83.9	6	396.223	2	35.6166	4.17		790.434	-2.9		99 98 58 53 97 98	HCD	LEQRVF
20240118_THJ_3.raw	10029	VSTLTARAT	9	82.6	87.7	9	460.264	2	15.3277	-11.42	31456.3	918.513	1		98 99 100 100 99 71 52 91 79	HCD	VSTLTARAT
20240118_THJ_3.raw	4811	EPAFDKE	7	82.6	92.2	7	418.196	2	10.5888	-14.9	846132	834.376	1.4		100 65 84 98 99 100 100	HCD	EPAFDKE
20240118_THJ_3.raw	19217	M(+15.99)VYM	4	82.6	84.2	4	559.226	1	23.7905	-5.45	226524	558.218	0.4	Oxidation (M)	84 68 95 90	HCD	M(+15.99)VYM
20240118_THJ_3.raw	17519	YASVEHNQL	9	82.5	83.6	9	530.757	2	22.1743	-3.59	519659	1059.5	1		89 95 100 100 100 56 50 64 99	HCD	YASVEHNQL
20240118_THJ_3.raw	24225	VYLDRVRVT	9	82.4	83.1	9	374.221	3	29.4229	-0.95	620899	1119.64	1.9		100 100 100 100 98 72 53 54 74	HCD	VYLDRVRVT
20240118_THJ_3.raw	4632	KYTPPPHHL	9	82.4	98.4	9	363.866	3	10.0126	-17.88	4.28931e+06	1088.58	0.1		91 96 99 100 100 100 100 100 100	HCD	KYTPPPHHL
20240118_THJ_3.raw	30047	GSPRELLSL	9	82.3	83.1	9	486.279	2	39.7045	-1.88	22351.7	970.545	-2		54 71 97 66 72 88 99 100 100	HCD	GSPRELLSL
20240118_THJ_3.raw	25861	LPNLP	5	82.3	85.1	5	553.335	1	31.8452	-8.19	567188	552.327	1		99 97 95 74 61	HCD	LPNLP
20240118_THJ_3.raw	7186	MMTAK	5	82.3	99.9	5	581.279	1	12.5322	-18.47	1.06537e+06	580.271	1.6		100 100 100 100 100	HCD	MMTAK
20240118_THJ_3.raw	18666	YDESGPSLVH	10	82.3	84.5	10	552.254	2	23.6492	-7.07	3047844	1102.49	0.4		100 100 100 100 95 59 41 54 98 99	HCD	YDESGPSLVH
20240118_THJ_3.raw	19511	M(+15.99)VYM	4	82.3	83.9	4	559.226	1	23.7905	-5.45	226524	558.218	0.4	Oxidation (M)	84 68 95 88	HCD	M(+15.99)VYM
20240118_THJ_3.raw	21546	YETALKAEGPL	11	82.2	86.9	11	596.313	2	26.5288	-10.93		1190.62	-5.7		82 95 99 100 99 86 71 93 73 68 91	HCD	YETALKAEGPL
20240118_THJ_3.raw	16608	PPHR	4	82.2	83.3	4	506.281	1	26.0308	-3.21	9631821	505.276	-4.3		73 66 97 97	HCD	PPHR
20240118_THJ_3.raw	3763	SPGSPSGPSLVHR	13	82.2	93.3	13	426.557	3	9.7723	-15.72	30789.8	1276.65	-2.1		64 75 91 93 92 100 100 100 100 100 100 99 100	HCD	SPGSPSGPSLVHR
20240118_THJ_3.raw	19698	DMAVHPDKQPR	11	82.1	82.8	11	431.881	3	24.4764	-1		1292.63	-5.8		73 47 76 69 61 99 100 99 96 94 98	HCD	DMAVHPDKQPR
20240118_THJ_3.raw	9497	AAVNTDTLNGAN	12	82.1	92	12	580.778	2	14.8066	-15.07		1159.55	-5.1		90 90 94 90 99 94 94 98 86 79 97 94	HCD	AAVNTDTLNGAN
20240118_THJ_3.raw	4767	VTVSAAKTTA	10	82.1	96.3	10	474.772	2	10.6423	-17.19	138638	947.529	0.9		100 100 100 100 100 100 97 90 86 91	HCD	VTVSAAKTTA
20240118_THJ_3.raw	7755	SSPGGVYARTS	11	82.1	89.3	11	541.268	2	13.1743	-13.31	413351	1080.52	1.5		100 100 100 100 100 100 100 98 64 52 70	HCD	SSPGGVYARTS
20240118_THJ_3.raw	12909	DM(+15.99)LPAGA	7	82.1	89.3	7	690.314	1	17.8436	-13.29	154553	689.305	1.2	Oxidation (M)	91 85 94 89 84 84 98	HCD	DM(+15.99)LPAGA
20240118_THJ_3.raw	31365	AYALLKEEL	9	82	83.1	9	525.297	2	42.0096	-3.23	212093	1048.58	-0.8		82 91 100 100 99 58 67 72 79	HCD	AYALLKEEL
20240118_THJ_3.raw	5897	LPLQHQD	7	82	90.2	7	425.725	2	11.711	-13.95	332984	849.434	0.3		100 100 100 99 97 61 75	HCD	LPLQHQD
20240118_THJ_3.raw	6137	M(+15.99)VDAKFDKE	9	82	94.9	9	549.761	2	11.6794	-16.64	525453	1097.51	1	Oxidation (M)	100 100 100 100 97 76 86 97 99	HCD	M(+15.99)VDAKFDKE
20240118_THJ_3.raw	42185	YDYLRLPAL	9	82	88.6	9	562.311	2	58.9037	-12.87		1122.61	-0.1		100 100 100 99 92 73 55 79 100	HCD	YDYLRLPAL
20240118_THJ_3.raw	13014	LDDAVGPR	8	81.9	84.5	8	421.722	2	18.0663	-7.82	319970	841.429	1.2		99 99 97 48 49 87 98 99	HCD	LDDAVGPR
20240118_THJ_3.raw	19223	NLVMT	5	81.9	92.1	5	577.302	1	23.6492	-15.22	23900000	576.294	0.5		76 86 100 99 99	HCD	NLVMT
20240118_THJ_3.raw	4652	NDAQAPKVD	9	81.9	96.6	9	479.236	2	10.7171	-17.42	2.93937e+06	956.456	1.3		99 100 100 100 100 100 89 84 99	HCD	NDAQAPKVD
20240118_THJ_3.raw	4757	QPAFDKE	7	81.8	95.6	7	417.703	2	10.6118	-17.06		833.392	0.5		88 85 97 100 100 100 100	HCD	QPAFDKE
20240118_THJ_3.raw	23119	QVLAE	5	81.8	82.9	5	559.309	1	27.9875	-3.59	2.221e+06	558.301	0.6		42 74 99 100 100	HCD	QVLAE
20240118_THJ_3.raw	7053	LKVE	4	81.7	94.5	4	488.309	1	12.6381	-16.6	19240.5	487.301	1.8		98 90 95 95	HCD	LKVE
20240118_THJ_3.raw	4157	SFSRTPG	7	81.7	99.6	7	376.191	2	10.1845	-18.64	1.49805e+06	750.366	1.1		100 100 100 100 100 99 99	HCD	SFSRTPG
20240118_THJ_3.raw	16198	LSLG	4	81.7	84.5	4	389.24	1	20.9488	-8.29	197435	388.232	1.2		100 96 80 62	HCD	LSLG
20240118_THJ_3.raw	16608	PPHR	4	81.7	83.3	4	506.281	1	23.8133	-5.42	8289963	505.276	-4.2		73 66 97 97	HCD	PPHR
20240118_THJ_3.raw	12724	QGVDNETSQHNPPGDE	16	81.7	84.5	16	575.238	3	17.6501	-8.34		1722.71	-9		56 62 92 99 99 99 100 100 98 98 88 58 50 61 91 100	HCD	QGVDNETSQHNPPGDE
20240118_THJ_3.raw	10334	QELHLQ	6	81.6	87.7	6	384.206	2	15.5139	-12.41	464667	766.397	1.2		58 84 99 97 94 94	HCD	QELHLQ
20240118_THJ_3.raw	24368	TTMKVTTMPL	10	81.6	84.1	10	561.793	2	29.7831	-7.73		1121.58	-9		79 76 68 70 80 95 97 98 86 92	HCD	TTMKVTTMPL
20240118_THJ_3.raw	25487	ASTLHTTL	8	81.6	83.4	8	422.23	2	31.5763	6.13		842.45	-6.2		40 56 98 98 78 99 99 99	HCD	ASTLHTTL
20240118_THJ_3.raw	4742	VVTQAPKVD	9	81.6	91.1	9	478.77	2	10.6365	-14.87	1098324	955.534	-8.5		61 66 97 98 100 100 99 99 100	HCD	VVTQAPKVD
20240118_THJ_3.raw	3992	KYTPPPHHL	9	81.6	97.4	9	363.866	3	10.0126	-17.88	4.28931e+06	1088.58	0.1		86 93 99 100 100 100 100 99 100	HCD	KYTPPPHHL
20240118_THJ_3.raw	6258	KFAFPKKQN	9	81.5	95.7	9	369.884	3	12.3761	-17.22	355114	1106.62	7		79 88 100 100 100 100 100 98 97	HCD	KFAFPKKQN
20240118_THJ_3.raw	5221	EGGAAPKVD	9	81.5	97.4	9	422.214	2	11.0908	-17.89	454463	842.413	1.2		94 88 96 99 100 100 100 100 100	HCD	EGGAAPKVD
20240118_THJ_3.raw	7414	GPPPPPPG	8	81.5	87.6	8	358.193	2	13.0324	-12.45	147728	714.37	1.2		35 75 98 100 100 100 97 96	HCD	GPPPPPPG
20240118_THJ_3.raw	25442	QLLPQ	5	81.5	84.2	5	598.356	1	31.0831	-8.16	13000000	597.349	0.5		47 79 100 99 96	HCD	QLLPQ
20240118_THJ_3.raw	17264	KEDLEM(+15.99)VPQ	9	81.5	83.1	9	552.769	2	21.8182	-5.41	236486	1103.52	5.2	Oxidation (M)	63 85 100 99 69 45 93 97 98	HCD	KEDLEM(+15.99)VPQ
20240118_THJ_3.raw	24296	HHAF	4	81.5	82	4	511.237	1	29.5714	0.33	605480	510.234	-8.8		71 62 98 96	HCD	HHAF
20240118_THJ_3.raw	6574	KVFDKE	6	81.4	97.6	6	383.211	2	12.2338	-18.04		764.407	1.6		95 95 100 100 98 98	HCD	KVFDKE
20240118_THJ_3.raw	4329	VSEKGTVQQADE	12	81.4	98.9	12	645.813	2	10.3478	-18.52	20600000	1289.61	1.3		100 100 100 98 94 97 99 100 100 100 100 100	HCD	VSEKGTVQQADE
20240118_THJ_3.raw	9940	DTHKSR	6	81.4	87.1	6	372.194	2	15.1941	-12.06		742.372	1.2		81 85 96 81 82 97	HCD	DTHKSR
20240118_THJ_3.raw	13224	VQRLTY	6	81.3	83.8	6	390.224	2	18.1657	-7.64	89844.3	778.434	0.7		99 90 68 63 83 100	HCD	VQRLTY
20240118_THJ_3.raw	21251	LPLVDTSH	8	81.3	88.1	8	441.239	2	26.1795	-13.05	101286	880.465	-2.3		98 100 100 98 98 95 60 57	HCD	LPLVDTSH
20240118_THJ_3.raw	4656	VGSSNFR	7	81.3	99.9	7	383.696	2	10.5337	-18.92	183268	765.377	1		100 100 100 100 100 100 100	HCD	VGSSNFR
20240118_THJ_3.raw	17557	LVEKYSL	7	81.3	88.5	7	426.248	2	22.4515	-13.33	134950	850.48	1.7		100 100 99 69 61 94 97	HCD	LVEKYSL
20240118_THJ_3.raw	6733	HTAKMMKE	8	81.3	89	8	488.243	2	12.2645	-13.7	533955	974.468	3.8		86 89 95 92 67 84 99 100	HCD	HTAKMMKE
20240118_THJ_3.raw	3867	VDGKVVSETNDTK	13	81.3	99.8	13	464.573	3	9.8558	-18.92	290361	1390.69	1.5		100 100 100 100 100 100 100 100 100 99 100 100 100	HCD	VDGKVVSETNDTK
20240118_THJ_3.raw	43911	VYPFPGPLPN	10	81.2	86.9	10	550.791	2	61.0147	-12.07		1099.57	-3.1		88 89 99 99 88 75 63 75 96 97	HCD	VYPFPGPLPN
20240118_THJ_3.raw	4673	VGSSNFR	7	81.2	99.8	7	383.696	2	10.5337	-18.92	183268	765.377	1		100 100 100 100 99 100 100	HCD	VGSSNFR
20240118_THJ_3.raw	9249	FEGFPDKQKRPK	12	81.1	87.1	12	492.938	3	14.1833	-12.35	4.67462e+06	1475.79	1.9		100 100 100 100 99 98 69 62 90 57 72 99	HCD	FEGFPDKQKRPK
20240118_THJ_3.raw	20282	NLSSAY	6	81.1	82	6	654.31	1	25.0356	-2.36	432349	653.302	1		32 62 98 100 100 100	HCD	NLSSAY
20240118_THJ_3.raw	10206	QELHLQ	6	81	87.1	6	384.206	2	15.5139	-12.41	464667	766.397	1.2		48 81 100 100 98 96	HCD	QELHLQ
20240118_THJ_3.raw	16292	LSLG	4	81	83.8	4	389.24	1	20.9488	-8.29	197435	388.232	1.2		100 96 79 61	HCD	LSLG
20240118_THJ_3.raw	18253	PPET	4	80.9	82.2	4	443.213	1	25.1437	-4.09	7141785	442.206	-2.3		83 71 99 76	HCD	PPET
20240118_THJ_3.raw	8329	KCVGPSLVHR	10	80.9	86.3	10	365.874	3	13.7658	-11.85		1094.6	-1.7		60 47 60 97 100 100 100 100 100 100	HCD	KCVGPSLVHR
20240118_THJ_3.raw	9644	KPNPQSSDVLPK	12	80.8	85.1	12	437.239	3	14.9332	-10.63		1308.7	-5.9		75 59 54 44 91 100 100 100 100 100 100 100	HCD	KPNPQSSDVLPK
20240118_THJ_3.raw	25893	YENSDLHFQ	9	80.8	83.1	9	576.752	2	32.0119	-7.27	396552	1151.49	0.2		69 76 98 100 100 99 88 53 65	HCD	YENSDLHFQ
20240118_THJ_3.raw	8760	LLVKNTEN	8	80.8	87.2	8	465.767	2	14.1968	-12.76	416151	929.518	0.7		100 100 84 59 68 89 98 100	HCD	LLVKNTEN
20240118_THJ_3.raw	3283	AAPRPPPKPM(+15.99)	10	80.8	97.6	10	359.868	3	9.3936	-18.3		1076.58	1.3	Oxidation (M)	96 97 94 92 99 100 99 99 99 99	HCD	AAPRPPPKPM(+15.99)
20240118_THJ_3.raw	5277	APKVD	5	80.8	98.3	5	529.299	1	11.0908	-18.57	51265.3	528.291	1.2		100 100 99 97 96	HCD	APKVD
20240118_THJ_3.raw	20678	EMPFPK	6	80.8	89.1	6	374.689	2	25.0599	-14.18	829646	747.362	1.1		78 59 98 99 100 100	HCD	EMPFPK
20240118_THJ_3.raw	5126	EHDELQAAT	9	80.7	90	9	507.226	2	10.946	-14.8	19322.8	1012.45	-9.5		95 89 100 100 100 97 72 91 67	HCD	EHDELQAAT
20240118_THJ_3.raw	16345	LSLG	4	80.7	83.4	4	389.24	1	20.9488	-8.29	197435	388.232	1.2		99 95 79 61	HCD	LSLG
20240118_THJ_3.raw	18144	KSPEFDKK	8	80.7	83.4	8	489.767	2	22.8846	-8.23		977.518	0.8		78 39 64 100 98 95 94 100	HCD	KSPEFDKK
20240118_THJ_3.raw	26893	WLENDEVAFR	10	80.6	88.4	10	639.814	2	33.472	-13.82		1277.6	7.8		46 60 98 97 94 93 98 98 99 99	HCD	WLENDEVAFR
20240118_THJ_3.raw	22311	HLLPP	5	80.6	81.7	5	576.35	1	26.6096	-3.82	1.25223e+06	575.343	-0.1		77 86 85 79 83	HCD	HLLPP
20240118_THJ_3.raw	10087	LSPLVDTHKSR	11	80.5	84.5	11	418.239	3	15.3236	-10.24	363122	1251.69	0.9		75 83 100 100 100 100 92 67 54 63 96	HCD	LSPLVDTHKSR
20240118_THJ_3.raw	20250	LSVM	4	80.5	81.8	4	449.243	1	24.706	-4.53	858478	448.236	0.6		65 63 100 99	HCD	LSVM
20240118_THJ_3.raw	25178	PPTA	4	80.5	81.2	4	385.207	1	30.7682	1.53	16000000	384.201	-2.3		92 78 84 71	HCD	PPTA
20240118_THJ_3.raw	20900	LLVHQL	6	80.5	87.7	6	361.732	2	25.7859	-13.44		721.449	1.8		98 97 99 97 61 74	HCD	LLVHQL
20240118_THJ_3.raw	4604	MAAFPKKQN	9	80.4	97.6	9	517.777	2	10.4732	-18.48		1033.54	1.4		100 100 100 100 97 94 98 94 96	HCD	MAAFPKKQN
20240118_THJ_3.raw	35446	SFVDRTTLL	9	80.4	84.5	9	526.293	2	49.5789	10.34		1050.57	0.4		78 89 100 99 59 55 83 98 100	HCD	SFVDRTTLL
20240118_THJ_3.raw	21490	AVAGGLA	7	80.4	81.1	7	558.325	1	26.6046	1.16	245411	557.317	0.1		54 61 96 74 85 98 99	HCD	AVAGGLA
20240118_THJ_3.raw	21659	LEALRVE	7	80.4	82	7	415.243	2	26.8919	-5.55	188253	828.471	1.4		99 100 99 76 46 56 97	HCD	LEALRVE
20240118_THJ_3.raw	13609	FHPD	4	80.4	84.8	4	515.225	1	18.4356	-10.8	46756.7	514.218	0.6		98 60 90 92	HCD	FHPD
20240118_THJ_3.raw	17550	MDNTVEKGCL	10	80.4	81.4	10	555.253	2	22.3064	-3.3		1108.49	2.2		100 100 100 100 100 99 58 29 36 93	HCD	MDNTVEKGCL
20240118_THJ_3.raw	11431	VDAKFDKE	8	80.3	83.5	8	476.245	2	16.51	-8.96		950.471	5.2		100 100 100 98 53 59 61 97	HCD	VDAKFDKE
20240118_THJ_3.raw	8751	PFPK	4	80.3	89.6	4	488.288	1	14.4081	-14.83	602189	487.279	1.6		99 96 83 80	HCD	PFPK
20240118_THJ_3.raw	7095	DPMDA	5	80.3	95.5	5	548.202	1	12.6848	-17.74	26293.5	547.195	0.1		91 92 100 99 96	HCD	DPMDA
20240118_THJ_3.raw	17997	PPET	4	80.2	81.4	4	443.213	1	25.1437	-4.09	7141785	442.206	-2.3		79 69 99 79	HCD	PPET
20240118_THJ_3.raw	27086	VDPPEMPKE	9	80.2	81.7	9	521.248	2	34.3461	-5.06	1604511	1040.48	-3		96 93 93 90 89 49 48 81 97	HCD	VDPPEMPKE
20240118_THJ_3.raw	4237	KANLQEAEE	9	80.2	94.8	9	516.255	2	10.1632	-17.49	354455	1030.49	1.4		92 81 88 93 99 100 100 100 100	HCD	KANLQEAEE
20240118_THJ_3.raw	23165	FDFDKE	6	80.2	82.4	6	400.677	2	28.3802	-7.17		799.339	-0.2		95 81 85 97 58 77	HCD	FDFDKE
20240118_THJ_3.raw	12506	CPHLVRS	7	80.2	82.8	7	406.22	2	17.4591	-8.03		810.417	9.5		96 68 89 100 96 59 71	HCD	CPHLVRS
20240118_THJ_3.raw	9501	KFPFPK	6	80.1	92.3	6	382.231	2	14.8096	-16.39		762.443	7.2		76 79 99 100 100 100	HCD	KFPFPK
20240118_THJ_3.raw	9584	KFPFPK	6	80.1	92.1	6	382.228	2	14.8996	-16.3	7178.28	762.443	-2.8		76 79 99 100 100 100	HCD	KFPFPK
20240118_THJ_3.raw	3051	ESGPSLVHRK	10	80.1	99.7	10	370.54	3	9.2004	-19.39	242821	1108.6	0.5		100 100 100 100 100 100 100 100 99 99	HCD	ESGPSLVHRK
20240118_THJ_3.raw	15490	VTFLPEKRT	9	80	81.9	9	364.214	3	20.0466	-6.42	797207	1089.62	0.6		49 52 79 99 98 99 94 79 89	HCD	VTFLPEKRT
20240118_THJ_3.raw	16404	YGANLS	6	80	81.9	6	624.299	1	21.004	-6.39	338726	623.292	0.3		85 76 72 66 94 99	HCD	YGANLS
20240118_THJ_3.raw	20132	NLSSAY	6	80	80.8	6	654.31	1	25.0356	-2.36	432349	653.302	1		30 58 97 100 100 100	HCD	NLSSAY
20240118_THJ_3.raw	28964	KYLSLGAHF	9	79.9	80.7	9	518.281	2	37.2753	-2.13		1034.55	-6.8		100 98 97 82 44 48 96 72 90	HCD	KYLSLGAHF
20240118_THJ_3.raw	9423	LAPLQHNE	8	79.9	84.8	8	461.245	2	14.7399	-11.37		920.472	3.2		94 95 100 100 96 39 57 98	HCD	LAPLQHNE
20240118_THJ_3.raw	14298	EAFATKVQ	8	79.9	81.9	8	447.24	2	19.1947	-6.89	180520	892.465	0.6		98 96 100 99 66 51 55 91	HCD	EAFATKVQ
20240118_THJ_3.raw	19401	EPPT	4	79.9	81.1	4	443.213	1	25.1437	-4.09	7141785	442.206	-2.3		66 64 95 100	HCD	EPPT
20240118_THJ_3.raw	20992	SYEQL	5	79.9	84.9	5	639.299	1	26.1355	-11.52	418780	638.291	0.2		67 82 96 87 92	HCD	SYEQL
20240118_THJ_3.raw	3947	ATAASSSSLEKS	12	79.8	99.9	12	569.783	2	9.9267	-19.53	357865	1137.55	0.8		100 100 100 100 100 100 100 100 100 100 100 99	HCD	ATAASSSSLEKS
20240118_THJ_3.raw	18953	EGFPDKQPR	9	79.8	80.7	9	537.273	2	23.4211	-2.36	1.59421e+06	1072.53	0.9		90 95 100 99 80 61 85 45 70	HCD	EGFPDKQPR
20240118_THJ_3.raw	33098	WSVDVEPR	8	79.8	81.5	8	494.249	2	44.9768	5.7	1.76952e+06	986.482	0.7		100 100 100 100 64 51 40 97	HCD	WSVDVEPR
20240118_THJ_3.raw	19160	M(+15.99)VYM	4	79.8	81.3	4	559.226	1	23.7905	-5.45	226524	558.218	0.4	Oxidation (M)	80 64 94 87	HCD	M(+15.99)VYM
20240118_THJ_3.raw	33792	WSVDPLRDVSEC	12	79.8	81.5	12	703.324	2	46.9717	-5.94	1.24277e+06	1404.63	-0.1		100 100 100 100 99 97 77 83 68 46 49 59	HCD	WSVDPLRDVSEC
20240118_THJ_3.raw	18046	LEPV	4	79.8	81.8	4	457.266	1	22.4249	-6.81	411053	456.258	0.7		95 73 81 79	HCD	LEPV
20240118_THJ_3.raw	9113	KAFE	4	79.7	88.6	4	494.262	1	14.5893	-14.65	176119	493.254	1.5		91 75 94 94	HCD	KAFE
20240118_THJ_3.raw	24537	VYKPAPL	7	79.7	80.3	7	394.237	2	29.9814	0.62		786.464	-5.5		58 70 94 96 82 64 98	HCD	VYKPAPL
20240118_THJ_3.raw	30171	AVDF	4	79.7	84.2	4	451.219	1	40.2306	10.99	1.29455e+06	450.211	0.9		69 68 100 100	HCD	AVDF
20240118_THJ_3.raw	9259	PFPK	4	79.7	88.9	4	488.288	1	14.4081	-14.83	602189	487.279	1.6		99 95 83 79	HCD	PFPK
20240118_THJ_3.raw	37819	DFVHMVTFH	9	79.7	82.9	9	566.767	2	53.1933	9.13		1131.52	2.1		57 52 86 100 100 99 98 80 74	HCD	DFVHMVTFH
20240118_THJ_3.raw	7780	PGGVYTAR	8	79.6	85.3	8	410.72	2	13.3229	-12.15	12000.3	819.424	2		100 100 97 92 94 55 51 94	HCD	PGGVYTAR
20240118_THJ_3.raw	24352	TTMPL	5	79.6	82	5	562.292	1	29.8707	-7.69	1.0425e+06	561.283	1.8		99 97 97 58 59	HCD	TTMPL
20240118_THJ_3.raw	13538	LPAGVQSKE	9	79.6	82.4	9	464.756	2	18.3733	-8.45		927.503	-4.9		50 38 64 98 98 98 97 98 100	HCD	LPAGVQSKE
20240118_THJ_3.raw	31317	YSAPEPSSF	9	79.6	80.8	9	492.718	2	41.8478	4.07		983.424	-1.2		83 71 94 98 73 40 70 99 100	HCD	YSAPEPSSF
20240118_THJ_3.raw	25268	LGANVLPTE	9	79.5	82.3	9	457.254	2	31.0228	-8.39	980266	912.492	1.7		60 57 77 77 82 90 99 99 99	HCD	LGANVLPTE
20240118_THJ_3.raw	26498	RYLEKECHC	9	79.5	81	9	394.18	3	32.903	5.34		1179.52	1.1		84 86 98 97 91 92 72 35 74	HCD	RYLEKECHC
20240118_THJ_3.raw	13007	RYLAKC	6	79.5	82.5	6	377.211	2	17.9029	-8.86		752.4	8.4		76 84 97 90 72 76	HCD	RYLAKC
20240118_THJ_3.raw	14866	LLPGK	5	79.5	99.9	5	527.356	1	19.6175	-19.7	1.6732e+06	526.348	0.9		100 100 100 100 100	HCD	LLPGK
20240118_THJ_3.raw	13847	KCPLNAKQ	8	79.5	83.2	8	451.246	2	18.6516	-9.96		900.485	-8.4		50 48 73 100 99 100 100 97	HCD	KCPLNAKQ
20240118_THJ_3.raw	3146	PEPVKSAPVPKK	12	79.4	99.8	12	426.259	3	9.2476	-19.66	137109	1275.76	0.4		99 99 100 100 100 100 100 100 100 100 100 100	HCD	PEPVKSAPVPKK
20240118_THJ_3.raw	3540	NMSLHTKTT	9	79.4	99.7	9	516.761	2	9.5984	-19.66	191515	1031.51	0.7		98 99 100 100 100 100 100 100 100	HCD	NMSLHTKTT
20240118_THJ_3.raw	23711	AVPQEV	6	79.4	80.3	6	642.346	1	28.8076	2.54	1209323	641.338	1.1		72 71 94 59 87 97	HCD	AVPQEV
20240118_THJ_3.raw	22225	APFEP	5	79.4	83.6	5	560.272	1	27.7692	-10.61	499262	559.264	1.8		66 69 99 97 88	HCD	APFEP
20240118_THJ_3.raw	9324	EALEVR	6	79.4	84.4	6	358.701	2	14.3241	-11.55	929986	715.386	0.4		72 63 96 93 88 94	HCD	EALEVR
20240118_THJ_3.raw	5194	APKVD	5	79.3	96.5	5	529.299	1	11.0908	-18.57	51265.3	528.291	1.2		99 99 97 94 94	HCD	APKVD
20240118_THJ_3.raw	27647	KGDTELNYKNTEPVLD	16	79.3	80.6	16	918.454	2	35.0913	-4.31	3.47709e+06	1834.89	-1.2		32 17 54 91 99 100 90 94 98 74 72 94 97 95 89 92	HCD	KGDTELNYKNTEPVLD
20240118_THJ_3.raw	17915	YPGA	4	79.3	81.2	4	407.19	1	22.7383	-6.5	1.97326e+06	406.185	-7.3		99 92 70 63	HCD	YPGA
20240118_THJ_3.raw	4543	LTVTGKT	7	79.3	96.5	7	360.219	2	10.4305	-18.6	16828.2	718.423	0		100 99 99 98 98 89 92	HCD	LTVTGKT
20240118_THJ_3.raw	19405	PAAFPQ	6	79.3	81.4	6	630.325	1	23.9059	-6.93	2146844	629.317	0.8		27 67 95 100 100 99	HCD	PAAFPQ
20240118_THJ_3.raw	13364	VDLLNAKQ	8	79.3	87.6	8	450.762	2	18.2203	-14.29		899.508	1.7		100 100 100 99 56 56 95 94	HCD	VDLLNAKQ
20240118_THJ_3.raw	17457	LKERLGRSL	9	79.3	81.2	9	357.893	3	21.756	-6.61	2.70643e+06	1070.66	0.9		97 49 73 75 98 71 73 94 100	HCD	LKERLGRSL
20240118_THJ_3.raw	9286	SSPGGVYATRTSG	13	79.3	84.4	13	620.302	2	14.306	-11.65	697752	1238.59	0.9		100 100 100 100 100 100 100 100 98 63 38 37 62	HCD	SSPGGVYATRTSG
20240118_THJ_3.raw	22288	PPPT	4	79.3	80	4	411.223	1	27.1968	-2.04	2.77151e+06	410.216	-2.4		91 76 80 72	HCD	PPPT
20240118_THJ_3.raw	12475	FEGFPDKQPRK	11	79.2	82	11	450.239	3	17.4314	-8.44		1347.69	1.2		100 100 99 99 99 99 98 94 30 29 54	HCD	FEGFPDKQPRK
20240118_THJ_3.raw	7800	KAFDKE	6	79.2	97.5	6	369.196	2	13.3124	-18.98		736.375	2		93 93 100 100 100 100	HCD	KAFDKE
20240118_THJ_3.raw	5318	SSVPGVR	7	79.2	91.1	7	351.201	2	11.1121	-16.37		700.387	0.2		99 99 100 100 75 69 97	HCD	SSVPGVR
20240118_THJ_3.raw	4190	KETAAAKFE	9	79.1	100	9	497.764	2	10.1252	-19.84	207718	993.513	0.9		100 100 100 100 100 100 100 100 100	HCD	KETAAAKFE
20240118_THJ_3.raw	34672	PPGALC	6	79.1	81.3	6	557.28	1	46.3023	7.22	117000000	556.268	9.2		97 95 83 63 72 78	HCD	PPGALC
20240118_THJ_3.raw	18162	YPGA	4	79.1	81	4	407.19	1	22.7383	-6.5	1.97326e+06	406.185	-7.3		99 93 70 62	HCD	YPGA
20240118_THJ_3.raw	19599	KPPSAGPDAKFDKE	14	79	79.7	14	496.253	3	24.4375	-1.16	8550.27	1485.75	-6.4		97 55 50 44 42 47 83 100 100 100 99 99 100 100	HCD	KPPSAGPDAKFDKE
20240118_THJ_3.raw	24050	MVLVG	5	79	86.3	5	518.301	1	29.3175	-13.54	122968	517.293	0.3		62 80 96 98 96	HCD	MVLVG
20240118_THJ_3.raw	19443	NLVMT	5	79	88.8	5	577.302	1	23.6492	-15.22	23900000	576.294	0.5		65 81 100 99 99	HCD	NLVMT
20240118_THJ_3.raw	18939	NLVM(+15.99)T	5	79	81.6	5	593.298	1	23.6966	-8.07	54647.5	592.289	3	Oxidation (M)	38 71 100 100 99	HCD	NLVM(+15.99)T
20240118_THJ_3.raw	27000	ATQQNDEVAFR	11	79	81	11	639.813	2	33.6664	6.82		1277.6	8.3		35 34 43 92 94 97 99 99 100 100 99	HCD	ATQQNDEVAFR
20240118_THJ_3.raw	16084	PCLAEVK	7	79	95.7	7	380.205	2	20.7676	-18.42		758.4	-6.3		80 91 100 100 100 100 100	HCD	PCLAEVK
20240118_THJ_3.raw	6866	GPPPPP	6	79	85.2	6	561.303	1	12.7171	-12.73	170356	560.296	0		45 91 100 94 91 91	HCD	GPPPPP
20240118_THJ_3.raw	25413	TLEDL	5	79	81	5	590.304	1	30.7048	-6.72	1.02015e+06	589.296	1.1		90 82 73 67 93	HCD	TLEDL
20240118_THJ_3.raw	19288	NLVMT	5	79	88.7	5	577.302	1	23.6492	-15.22	23900000	576.294	0.5		60 86 100 99 99	HCD	NLVMT
20240118_THJ_3.raw	18894	EPPT	4	79	80.1	4	443.213	1	25.1437	-4.09	7141785	442.206	-2.3		65 62 95 99	HCD	EPPT
20240118_THJ_3.raw	17915	YPGA	4	78.9	81.2	4	407.189	1	21.756	-7.48	2.08382e+06	406.185	-7.9		99 92 70 63	HCD	YPGA
20240118_THJ_3.raw	13342	VDAKFDKE	8	78.9	81.1	8	476.243	2	18.2365	-7.24	5336.19	950.471	-0.3		97 85 69 63 77 84 76 97	HCD	VDAKFDKE
20240118_THJ_3.raw	3775	PSSTASHRLPGK	12	78.9	94.9	12	413.226	3	9.7705	-18.15	60677.5	1236.66	0		86 95 100 100 100 100 99 99 87 78 97 99	HCD	PSSTASHRLPGK
20240118_THJ_3.raw	20450	AVGVM	5	78.8	84.4	5	476.254	1	25.5091	-12.14	10300000	475.246	0.6		77 59 86 100 100	HCD	AVGVM
20240118_THJ_3.raw	12412	TCPGTASRPS	10	78.8	84.2	10	488.728	2	17.3294	-11.97	394528	975.444	-2.1		36 52 98 100 100 100 99 97 76 86	HCD	TCPGTASRPS
20240118_THJ_3.raw	17855	YPGA	4	78.8	80.7	4	407.19	1	22.7383	-6.5	1.97326e+06	406.185	-7.3		99 92 69 62	HCD	YPGA
20240118_THJ_3.raw	28805	PGVLRLQ	7	78.8	81	7	391.748	2	37.293	7.2	393898	781.481	0.9		100 96 67 51 63 92 97	HCD	PGVLRLQ
20240118_THJ_3.raw	5866	FEENVPPPKK	10	78.8	86.5	10	395.549	3	11.6794	-13.9	416592	1183.62	1.1		96 85 82 68 93 100 100 96 68 78	HCD	FEENVPPPKK
20240118_THJ_3.raw	3543	AACSLHTKTTS	11	78.8	92	11	373.854	3	9.5984	-16.96	347514	1118.54	0.8		65 78 99 100 100 100 100 98 89 90 93	HCD	AACSLHTKTTS
20240118_THJ_3.raw	14665	RVAPEEHPVL	10	78.8	80.6	10	382.881	3	19.2418	-6.26	375781	1145.62	1.3		66 59 79 77 91 98 94 72 73 98	HCD	RVAPEEHPVL
20240118_THJ_3.raw	20423	VCEDL	5	78.8	86.1	5	578.25	1	25.4416	-13.62	432175	577.242	0.9		61 73 97 99 100	HCD	VCEDL
20240118_THJ_3.raw	18656	PDKQPR	6	78.8	81.6	6	370.707	2	23.3931	-8.59		739.398	2.2		100 99 60 49 89 94	HCD	PDKQPR
20240118_THJ_3.raw	16022	KM(+15.99)NDGLKN	8	78.7	81.1	8	468.237	2	20.704	-7.66		934.454	6	Oxidation (M)	62 57 57 78 98 99 99 98	HCD	KM(+15.99)NDGLKN
20240118_THJ_3.raw	4758	EGKFGAP	7	78.7	88	7	353.182	2	10.6114	-14.9	67586.5	704.349	-1.2		82 82 100 100 98 76 77	HCD	EGKFGAP
20240118_THJ_3.raw	14462	VSDVEPR	7	78.7	80.7	7	401.209	2	19.3599	-6.68	109335	800.403	1.7		73 81 100 98 73 46 94	HCD	VSDVEPR
20240118_THJ_3.raw	7623	VAEMMTAK	8	78.7	84.6	8	440.717	2	13.1589	-12.44		879.419	0.9		39 46 93 100 100 100 100 100	HCD	VAEMMTAK
20240118_THJ_3.raw	5201	KYTPPPHHL	9	78.7	94	9	363.866	3	10.0126	-17.88	4.28931e+06	1088.58	0.1		69 82 96 100 100 100 100 100 100	HCD	KYTPPPHHL
20240118_THJ_3.raw	8329	KSSSPSLVHR	10	78.7	91.5	10	366.541	3	13.7483	-16.83	8932.13	1096.6	1.9		65 69 88 95 100 100 100 100 100 100	HCD	KSSSPSLVHR
20240118_THJ_3.raw	18162	YPGA	4	78.7	81	4	407.189	1	21.756	-7.48	2.08382e+06	406.185	-7.9		99 93 70 62	HCD	YPGA
20240118_THJ_3.raw	35197	PGFPL	5	78.7	89.5	5	530.297	1	49.2561	-15.83	2764374	529.29	-0.8		71 77 99 100 100	HCD	PGFPL
20240118_THJ_3.raw	4804	GPPPPPPAAR	10	78.6	89.5	10	478.77	2	10.6365	-15.83	1098324	955.524	1.8		98 100 100 100 100 99 83 74 65 77	HCD	GPPPPPPAAR
20240118_THJ_3.raw	6128	LLKTVEDTR	9	78.6	87	9	537.812	2	11.699	-14.38	297266	1073.61	0.6		100 100 100 100 97 96 77 49 65	HCD	LLKTVEDTR
20240118_THJ_3.raw	22107	YVNPPVE	7	78.6	83	7	409.207	2	27.15	-10.81		816.402	-3.2		65 61 71 87 99 99 98	HCD	YVNPPVE
20240118_THJ_3.raw	8763	KFPFPK	6	78.6	91.9	6	382.227	2	14.1465	-17.05		762.443	-5.2		74 79 99 100 100 100	HCD	KFPFPK
20240118_THJ_3.raw	8686	DVVKLER	7	78.6	83.4	7	429.756	2	14.2102	-11.3	230254	857.497	0.9		95 93 99 94 51 59 92	HCD	DVVKLER
20240118_THJ_3.raw	12908	DSLPLVDTHSKR	12	78.6	99.6	12	456.581	3	17.9705	-19.94	3225688	1366.72	0.9		99 99 100 100 100 100 100 100 98 99 100 100	HCD	DSLPLVDTHSKR
20240118_THJ_3.raw	4770	DAKFDK	6	78.6	99.9	6	362.188	2	10.6271	-20.03		722.36	1.4		100 100 100 100 100 100	HCD	DAKFDK
20240118_THJ_3.raw	23562	ALSQGLYPH	9	78.6	79.9	9	493.26	2	28.9706	-4.64	238764	984.503	2.1		80 70 44 45 92 95 98 97 97	HCD	ALSQGLYPH
20240118_THJ_3.raw	11608	YVTTSRTTY	9	78.6	81.6	9	546.273	2	16.667	-8.81		1090.53	1.1		100 100 100 100 99 82 53 38 62	HCD	YVTTSRTTY
20240118_THJ_3.raw	20238	ELTADLEPSLR	11	78.6	84.4	11	415.221	3	25.0603	-12.36	4694.11	1242.65	-2.5		64 50 56 68 91 100 100 100 100 100 100	HCD	ELTADLEPSLR
20240118_THJ_3.raw	20301	EFVE	4	78.5	79.9	4	523.236	1	24.6148	-4.62	768308	522.232	-7.8		76 50 96 97	HCD	EFVE
20240118_THJ_3.raw	3049	QTSQKRL	7	78.5	90.1	7	430.751	2	9.2004	-16.25	450462	859.487	0.7		98 100 100 99 96 61 78	HCD	QTSQKRL
20240118_THJ_3.raw	19655	LPNLTEEQRN	10	78.5	83.3	10	607.313	2	24.6969	-11.31	419446	1212.61	0.6		100 100 100 100 100 100 99 45 31 59	HCD	LPNLTEEQRN
20240118_THJ_3.raw	6100	KLTVAAKTVEDTR	13	78.5	87.4	13	358.712	4	11.367	-14.7	165702	1430.81	7.9		86 82 79 61 61 84 100 100 100 100 97 91 96	HCD	KLTVAAKTVEDTR
20240118_THJ_3.raw	17855	YPGA	4	78.4	80.7	4	407.189	1	21.756	-7.48	2.08382e+06	406.185	-7.9		99 92 69 62	HCD	YPGA
20240118_THJ_3.raw	10907	VPLGT	5	78.4	95.3	5	486.293	1	16.394	-18.54	320759	485.285	0.8		99 90 92 98 97	HCD	VPLGT
20240118_THJ_3.raw	22579	KMQDTTSKF	9	78.4	79.1	9	543.266	2	27.6725	-1.19		1084.52	-4.1		53 16 46 99 99 100 100 100 100	HCD	KMQDTTSKF
20240118_THJ_3.raw	21153	KGLVSECWVLKP	12	78.4	85.7	12	679.879	2	26.0123	-13.58	357488	1357.74	0.7		95 97 100 100 99 98 45 42 69 99 92 92	HCD	KGLVSECWVLKP
20240118_THJ_3.raw	19710	QPASHLDAKFDKE	13	78.4	79.2	13	495.92	3	24.4875	-1.96		1484.73	7.4		37 36 63 61 48 90 100 100 100 99 97 99 100	HCD	QPASHLDAKFDKE
20240118_THJ_3.raw	9003	DLLEKPQA	8	78.4	92.9	8	457.253	2	14.2395	-17.6	533798	912.492	0.6		82 93 100 100 100 97 78 93	HCD	DLLEKPQA
20240118_THJ_3.raw	22237	HLLPP	5	78.4	79.5	5	576.35	1	26.6096	-3.82	1.25223e+06	575.343	-0.1		74 84 83 76 80	HCD	HLLPP
20240118_THJ_3.raw	23055	QSANLL	6	78.4	82.5	6	645.358	1	28.1521	-10.5	1.56512e+06	644.349	1.8		44 67 95 91 99 99	HCD	QSANLL
20240118_THJ_3.raw	22404	EVM(+15.99)HV	5	78.4	79.4	5	630.289	1	26.895	-3.33	8.24371e+06	629.284	-4.4	Oxidation (M)	83 73 82 72 87	HCD	EVM(+15.99)HV
20240118_THJ_3.raw	14473	VSTPK	5	78.3	82.7	5	531.314	1	19.2792	-10.82	46360	530.306	0.3		78 79 82 94 81	HCD	VSTPK
20240118_THJ_3.raw	18908	NLVM(+15.99)T	5	78.3	80.9	5	593.298	1	23.6966	-8.07	54647.5	592.289	3	Oxidation (M)	36 70 100 100 99	HCD	NLVM(+15.99)T
20240118_THJ_3.raw	17482	LEPV	4	78.3	80.3	4	457.266	1	22.4249	-6.81	411053	456.258	0.7		93 71 80 77	HCD	LEPV
20240118_THJ_3.raw	3906	GQVLNETSQHHDD	13	78.3	97.6	13	493.887	3	9.9267	-19.42	591088	1478.64	0.9		81 89 100 100 100 100 100 100 99 100 100 100 100	HCD	GQVLNETSQHHDD
20240118_THJ_3.raw	20213	FVFGRPFPK	9	78.3	84.8	9	365.542	3	24.8393	-12.97	107647	1093.61	-3		75 78 98 60 60 93 99 100 100	HCD	FVFGRPFPK
20240118_THJ_3.raw	4745	VDACVPDKE	9	78.3	93.9	9	488.223	2	10.5984	-18.06		974.438	-7.5		100 99 99 70 79 100 100 100 100	HCD	VDACVPDKE
20240118_THJ_3.raw	8542	GVVKVSLVHR	10	78.3	83.5	10	365.233	3	13.869	-11.8	46593.3	1092.68	1.3		44 48 62 84 96 100 100 100 100 100	HCD	GVVKVSLVHR
20240118_THJ_3.raw	13827	LGGY	4	78.3	82.5	4	409.208	1	18.5694	-10.67	172348	408.201	0.3		98 54 86 92	HCD	LGGY
20240118_THJ_3.raw	10170	LTAARLD	7	78.2	82.2	7	380.222	2	15.3986	-10.29	51473.1	758.429	1		100 100 100 100 60 43 73	HCD	LTAARLD
20240118_THJ_3.raw	15139	LSDFPEKRT	9	78.2	80	9	364.861	3	19.8543	-6.15	2796.55	1091.56	-0.4		47 47 80 82 98 99 97 80 89	HCD	LSDFPEKRT
20240118_THJ_3.raw	10987	KTHMASKE	8	78.2	81.6	8	466.241	2	16.1242	-9.48		930.459	7.8		46 46 63 99 100 100 99 99	HCD	KTHMASKE
20240118_THJ_3.raw	13167	GPAAVFDKE	9	78.2	83.9	9	467.238	2	18.1522	-12.27	5.57394e+06	932.46	1.2		49 52 79 83 93 100 100 100 100	HCD	GPAAVFDKE
20240118_THJ_3.raw	14734	SVDVEPR	7	78.2	80	7	401.209	2	19.3599	-6.44	109335	800.403	1.7		82 88 100 88 64 44 94	HCD	SVDVEPR
20240118_THJ_3.raw	34672	PPGALC	6	78.2	81.3	6	557.28	1	48.2539	9.17	97500000	556.268	9.3		97 95 83 63 72 78	HCD	PPGALC
20240118_THJ_3.raw	25625	PPEG	4	78.2	79	4	399.187	1	31.5488	2.31	1601893	398.18	-2.1		83 74 90 69	HCD	PPEG
20240118_THJ_3.raw	15704	KSAKFDRE	8	78.2	83.4	8	490.762	2	20.3896	-11.82		979.509	0.7		82 80 99 98 68 71 70 99	HCD	KSAKFDRE
20240118_THJ_3.raw	27527	HPKH	4	78.1	79.6	4	518.282	1	34.3424	5.11	2.31607e+06	517.276	-2.6		61 65 98 94	HCD	HPKH
20240118_THJ_3.raw	18890	PAAFPQ	6	78.1	80.2	6	630.325	1	23.9059	-6.93	2146844	629.317	0.8		25 63 95 100 100 99	HCD	PAAFPQ
20240118_THJ_3.raw	3658	SGPGSRLSSS	10	78.1	98.9	10	467.733	2	9.6853	-19.93	208887	933.452	0.9		100 100 100 100 99 94 97 99 100 100	HCD	SGPGSRLSSS
20240118_THJ_3.raw	39379	QHGELFEKF	9	78.1	90.9	9	567.781	2	55.379	16.86	23740.2	1133.55	-2.2		64 59 98 99 100 100 100 99 100	HCD	QHGELFEKF
20240118_THJ_3.raw	36032	VYPGDFLPR	9	78.1	82.8	9	532.283	2	50.4139	11.28	948047	1062.55	1.1		98 98 100 100 100 99 62 31 58	HCD	VYPGDFLPR
20240118_THJ_3.raw	14480	VDAGVFDKE	9	78.1	98.6	9	490.241	2	18.8636	-19.85	1.41626e+06	978.466	0.9		100 100 100 96 96 99 98 99 100	HCD	VDAGVFDKE
20240118_THJ_3.raw	12424	SLNDRL	6	78.1	80.5	6	359.198	2	17.5231	-7.94	109793	716.382	0.6		54 57 89 95 92 96	HCD	SLNDRL
20240118_THJ_3.raw	2868	KESLPAEQDVEK	12	78	90.8	12	458.237	3	9.0545	-16.86		1371.69	0.5		81 84 73 76 85 100 100 97 98 98 100 100	HCD	KESLPAEQDVEK
20240118_THJ_3.raw	26170	DRMVGQVL	8	78	79.9	8	459.247	2	32.6657	-6.62	2.998e+06	916.48	-0.5		62 48 60 91 87 90 100 100	HCD	DRMVGQVL
20240118_THJ_3.raw	14431	TELPT	5	77.9	82.3	5	560.293	1	18.6537	-10.91	2102073	559.285	1.5		69 85 99 82 77	HCD	TELPT
20240118_THJ_3.raw	8053	VDAKQMLE	8	77.9	85.6	8	467.239	2	13.5285	-13.93		932.464	-1.3		100 100 100 99 75 49 65 97	HCD	VDAKQMLE
20240118_THJ_3.raw	12900	NPLEVPK	7	77.9	82	7	398.732	2	17.8923	-10.55	33085.3	795.449	1.4		85 46 76 99 99 82 87	HCD	NPLEVPK
20240118_THJ_3.raw	19903	QQAKMMKE	8	77.9	82.9	8	497.249	2	24.4241	-11.66	4236029	992.478	4.4		31 59 100 99 84 91 100 100	HCD	QQAKMMKE
20240118_THJ_3.raw	22936	LTLLKTAAPPTY	12	77.8	86.2	12	430.254	3	28.0914	-14.42		1287.74	-1.8		89 90 100 100 100 95 61 51 59 90 100 100	HCD	LTLLKTAAPPTY
20240118_THJ_3.raw	13983	LKSFATLKHL	10	77.8	80.9	10	386.572	3	18.7775	-9.19		1156.7	-1.7		98 95 58 47 51 72 99 99 93 98	HCD	LKSFATLKHL
20240118_THJ_3.raw	19861	YPDAVHRL	8	77.8	78.5	8	485.759	2	24.4647	-1.38	1.16224e+06	969.503	1		99 100 100 79 56 41 63 90	HCD	YPDAVHRL
20240118_THJ_3.raw	36032	VYPGDFLPR	9	77.8	82.8	9	532.282	2	50.8031	11.67	948047	1062.55	-0.6		98 98 100 100 100 99 62 31 58	HCD	VYPGDFLPR
20240118_THJ_3.raw	16817	YDAAEDSGPSLVHR	14	77.7	79.8	14	506.24	3	21.403	-7	903673	1515.7	2.8		54 59 46 39 51 71 100 100 100 100 100 100 99 99	HCD	YDAAEDSGPSLVHR
20240118_THJ_3.raw	14192	HVVEKLHRL	9	77.7	81	9	377.562	3	18.9694	-9.44		1129.67	-5.7		33 76 92 99 99 99 93 60 77	HCD	HVVEKLHRL
20240118_THJ_3.raw	12645	KGPVPYY	7	77.7	84	7	412.224	2	17.5817	-12.84		822.428	7.8		92 83 83 66 73 95 96	HCD	KGPVPYY
20240118_THJ_3.raw	4654	EGKFPEE	7	77.6	86.7	7	418.196	2	10.5888	-14.86	846132	834.376	1.4		99 98 99 80 50 82 100	HCD	EGKFPEE
20240118_THJ_3.raw	14309	HVVEKLHRL	9	77.6	80.9	9	377.565	3	19.0788	-9.33		1129.67	0.7		28 61 81 96 99 99 96 78 88	HCD	HVVEKLHRL
20240118_THJ_3.raw	6106	FATASVH	7	77.6	84.9	7	366.688	2	11.9029	-13.68	36008.7	731.36	1.4		90 76 75 71 84 99 98	HCD	FATASVH
20240118_THJ_3.raw	9125	PFPK	4	77.6	86.6	4	488.288	1	14.4081	-14.83	602189	487.279	1.6		98 92 79 77	HCD	PFPK
20240118_THJ_3.raw	26680	PMEKEVVLC	9	77.6	79.4	9	524.269	2	32.9502	-6.27	558180	1046.51	9.1		98 97 100 99 98 78 54 38 53	HCD	PMEKEVVLC
20240118_THJ_3.raw	7166	KAFDKE	6	77.6	97.1	6	369.195	2	12.76	-19.53		736.375	0.4		92 92 100 100 100 100	HCD	KAFDKE
20240118_THJ_3.raw	4192	YGARPVS	7	77.6	91.7	7	375.201	2	10.1252	-17.51	86269.5	748.387	0.9		100 100 99 95 78 80 91	HCD	YGARPVS
20240118_THJ_3.raw	5221	WKAPKVD	7	77.6	86.2	7	422.24	2	11.0298	-14.65		842.465	1		37 68 100 100 100 100 100	HCD	WKAPKVD
20240118_THJ_3.raw	8329	GVVKVSLVHR	10	77.5	82.7	10	365.233	3	13.869	-11.8	46593.3	1092.68	1.3		44 48 61 80 95 100 100 100 100 100	HCD	GVVKVSLVHR
20240118_THJ_3.raw	17495	LPKAGGYL	8	77.5	81.6	8	409.743	2	22.2504	-10.47		817.47	1.6		99 83 84 74 59 59 95 98	HCD	LPKAGGYL
20240118_THJ_3.raw	11052	VPLGT	5	77.5	94.2	5	486.293	1	16.394	-18.54	320759	485.285	0.8		100 88 90 98 95	HCD	VPLGT
20240118_THJ_3.raw	22453	KAEE	4	77.5	78.1	4	476.235	1	30.1575	0.92	5866203	475.228	-0.7		64 51 99 99	HCD	KAEE
20240118_THJ_3.raw	13605	NNDVNAKQ	8	77.5	84.6	8	451.716	2	18.479	-13.55	268075	901.425	-9.4		84 79 61 58 98 99 99 98	HCD	NNDVNAKQ
20240118_THJ_3.raw	27193	AELAGGKWAE	10	77.4	78.2	10	516.266	2	34.0056	-1.55		1030.51	9.7		63 74 92 96 74 48 63 88 88 95	HCD	AELAGGKWAE
20240118_THJ_3.raw	29922	PQLELVKVPN	10	77.4	78.1	10	568.839	2	39.3793	1.47	136414	1135.66	2.3		24 33 69 93 96 98 100 100 86 83	HCD	PQLELVKVPN
20240118_THJ_3.raw	17954	FLENPYPQ	8	77.4	87.7	8	504.246	2	22.6958	-15.59		1006.48	1.2		85 87 70 63 98 99 99 100	HCD	FLENPYPQ
20240118_THJ_3.raw	19439	LDCVTN	6	77.4	84.1	6	664.294	1	24.2573	-13.18	325099	663.29	-5.1		72 78 75 83 100 98	HCD	LDCVTN
20240118_THJ_3.raw	27604	SSSSDTNL	8	77.4	79.6	8	810.352	1	34.5379	7.38	1.24739e+06	809.34	5.8		16 43 99 99 99 98 88 95	HCD	SSSSDTNL
20240118_THJ_3.raw	18981	LNVM(+15.99)T	5	77.4	79.1	5	593.298	1	23.6966	-6.07	54647.5	592.289	3	Oxidation (M)	36 62 100 100 99	HCD	LNVM(+15.99)T
20240118_THJ_3.raw	22453	KAEE	4	77.4	78.1	4	476.234	1	27.2653	-1.97	6.29963e+06	475.228	-2.3		64 51 99 99	HCD	KAEE
20240118_THJ_3.raw	23160	QVLAE	5	77.3	78.4	5	559.309	1	27.9875	-3.59	2.221e+06	558.301	0.6		35 60 98 100 100	HCD	QVLAE
20240118_THJ_3.raw	8623	KYRDPPFPK	9	77.3	82.3	9	383.211	3	14.0231	-11.58		1146.62	-7.3		47 45 62 92 95 100 100 100 100	HCD	KYRDPPFPK
20240118_THJ_3.raw	4723	EGKFGAP	7	77.3	86.4	7	353.182	2	10.6114	-14.9	67586.5	704.349	-1.2		80 77 99 99 98 75 75	HCD	EGKFGAP
20240118_THJ_3.raw	4104	QGGSGRSLSVSRST	14	77.2	88.3	14	460.24	3	10.0917	-16.05	958661	1377.7	1.1		100 100 100 100 99 82 79 98 99 98 77 58 64 81	HCD	QGGSGRSLSVSRST
20240118_THJ_3.raw	10081	LTAHATAADRL	11	77.2	81	11	380.544	3	15.3277	-10.14	5326.7	1138.61	1.7		78 75 82 56 85 99 99 97 67 56 97	HCD	LTAHATAADRL
20240118_THJ_3.raw	10981	DQVERTQAL	9	77.1	80.5	9	530.275	2	16.2294	-9.59	1.17807e+06	1058.54	0.7		60 72 100 100 66 55 73 100 100	HCD	DQVERTQAL
20240118_THJ_3.raw	7599	VRGGTPFDKE	10	77.1	83.4	10	369.196	3	13.1382	-12.86		1104.56	7.8		55 52 63 77 91 96 100 100 100 100	HCD	VRGGTPFDKE
20240118_THJ_3.raw	17898	YPGA	4	77.1	78.9	4	407.19	1	22.7383	-6.5	1.97326e+06	406.185	-7.3		99 90 67 60	HCD	YPGA
20240118_THJ_3.raw	21297	LAGL	4	77.1	78.1	4	373.245	1	25.9147	-3.32	318354	372.237	1.9		92 54 70 96	HCD	LAGL
20240118_THJ_3.raw	25005	KVDD	4	77	77.7	4	476.234	1	30.6378	1.4	2.32951e+06	475.228	-1.6		66 50 98 97	HCD	KVDD
20240118_THJ_3.raw	26210	ARFVEL	6	77	78.8	6	367.714	2	32.5453	-6.45		733.412	1.8		47 47 81 98 100 100	HCD	ARFVEL
20240118_THJ_3.raw	26642	LDHPVKMPEL	10	77	78.6	10	589.816	2	33.0142	-5.73	2.14183e+06	1177.62	1.4		96 57 29 48 87 100 86 84 100 100	HCD	LDHPVKMPEL
20240118_THJ_3.raw	8117	LEHHAPLLSR	10	77	83.1	10	391.555	3	13.6222	-12.73	44793.3	1171.65	-1.6		99 94 49 49 68 77 99 98 98 99	HCD	LEHHAPLLSR
20240118_THJ_3.raw	22918	KPKMGF	6	77	77.6	6	354.2	2	28.0717	0.9		706.384	3.5		39 52 84 91 99 100	HCD	KPKMGF
20240118_THJ_3.raw	6566	AKFDKE	6	76.9	97.7	6	369.196	2	12.2645	-20.04	120042	736.375	2.6		97 99 99 95 97 100	HCD	AKFDKE
20240118_THJ_3.raw	13057	SEDGVKTSGPSLVH	14	76.9	80.7	14	471.57	3	17.9469	-10.25		1411.69	-4.6		68 79 87 55 42 40 63 100 100 100 99 99 100 99	HCD	SEDGVKTSGPSLVH
20240118_THJ_3.raw	29624	MGAAPL	6	76.9	77.5	6	559.296	1	38.3237	-1.04	883801	558.284	9.5		96 71 84 78 60 76	HCD	MGAAPL
20240118_THJ_3.raw	3112	PEPVKSAPVPKKG	13	76.9	97.7	13	445.266	3	9.2476	-20.03	176882	1332.78	0.1		97 98 100 100 100 100 99 97 96 99 99 93 93	HCD	PEPVKSAPVPKKG
20240118_THJ_3.raw	6739	KAFDKE	6	76.9	97.7	6	369.196	2	12.2645	-20.03	120042	736.375	2.6		96 94 99 98 99 99	HCD	KAFDKE
20240118_THJ_3.raw	8982	SSSDVVNPN	9	76.9	81.3	9	459.712	2	14.4477	-11.04	192052	917.409	0.9		43 97 99 100 99 62 45 93 92	HCD	SSSDVVNPN
20240118_THJ_3.raw	20820	VLLTD	5	76.9	82.7	5	560.33	1	25.5987	-12.53	106600	559.322	1.3		90 92 90 71 71	HCD	VLLTD
20240118_THJ_3.raw	35819	YVPGDFLPR	9	76.8	81.4	9	532.283	2	50.4139	11.23	948047	1062.55	1.1		97 98 100 100 100 98 55 29 56	HCD	YVPGDFLPR
20240118_THJ_3.raw	8972	HDVGVLKAVD	10	76.8	84.2	10	351.528	3	14.3309	-13.75		1051.57	-3.6		37 72 78 77 89 99 99 93 98 100	HCD	HDVGVLKAVD
20240118_THJ_3.raw	7074	KKHVNR	6	76.8	91.1	6	391.242	2	12.6796	-17.61		780.472	-2.2		93 90 88 94 87 94	HCD	KKHVNR
20240118_THJ_3.raw	4585	KHLVVDAKFDKE	12	76.8	86.8	12	476.935	3	10.4585	-15.48		1427.78	4.7		57 23 70 94 100 100 100 100 99 98 100 100	HCD	KHLVVDAKFDKE
20240118_THJ_3.raw	9128	FVQM(+15.99)KCVT	8	76.8	81.4	8	486.239	2	14.6675	-11.28	1.11468e+06	970.462	1.8	Oxidation (M)	100 99 97 96 57 46 87 70	HCD	FVQM(+15.99)KCVT
20240118_THJ_3.raw	23706	LPRDLVDPPM	10	76.8	82.3	10	384.875	3	29.0106	-12.25		1151.6	2.7		74 57 65 79 98 98 98 87 80 88	HCD	LPRDLVDPPM
20240118_THJ_3.raw	11424	PDKQKPR	7	76.8	83.6	7	434.754	2	16.5026	-13.34		867.493	0.4		100 100 99 94 48 50 94	HCD	PDKQKPR
20240118_THJ_3.raw	54367	PPLEL	5	76.7	85.2	5	568.333	1	72.6092	14.6	5.89968e+06	567.327	-1.8		66 77 91 96 96	HCD	PPLEL
20240118_THJ_3.raw	17898	YPGA	4	76.7	78.9	4	407.189	1	21.756	-7.48	2.08382e+06	406.185	-7.9		99 90 67 60	HCD	YPGA
20240118_THJ_3.raw	17918	KMGWPYPQ	8	76.7	86.5	8	503.749	2	22.662	-15.41		1005.47	9.3		78 57 74 84 99 100 100 100	HCD	KMGWPYPQ
20240118_THJ_3.raw	3650	TVLPEKRT	8	76.6	97	8	472.282	2	9.6902	-19.93	436653	942.55	0.6		100 100 100 99 99 98 87 93	HCD	TVLPEKRT
20240118_THJ_3.raw	5170	KCASLPM(+15.99)KE	9	76.6	85	9	511.752	2	10.9866	-14.57		1021.49	-4.8	Oxidation (M)	81 81 99 98 97 60 60 93 97	HCD	KCASLPM(+15.99)KE
20240118_THJ_3.raw	18340	DLAYSP	6	76.6	86	6	665.315	1	23.1949	-15.21	681310	664.307	0.7		58 66 96 100 99 98	HCD	DLAYSP
20240118_THJ_3.raw	8814	PFPK	4	76.5	85.4	4	488.288	1	14.4081	-14.83	602189	487.279	1.6		98 90 78 76	HCD	PFPK
20240118_THJ_3.raw	4911	KAGLAKFDKE	10	76.5	90.4	10	369.542	3	10.7622	-17.44		1105.61	-8.6		80 64 68 92 100 100 100 100 100 100	HCD	KAGLAKFDKE
20240118_THJ_3.raw	13681	LPAPLER	7	76.5	81.9	7	398.24	2	18.4236	-12.12	174217	794.465	0.3		100 100 100 76 48 58 93	HCD	LPAPLER
20240118_THJ_3.raw	26732	RYLEKEMPL	9	76.5	77.7	9	393.546	3	33.0092	-4.05	626473	1177.62	0.9		40 42 75 93 91 94 77 87 100	HCD	RYLEKEMPL
20240118_THJ_3.raw	35819	YVPGDFLPR	9	76.5	81.4	9	532.282	2	50.8031	11.62	948047	1062.55	-0.6		97 98 100 100 100 98 55 29 56	HCD	YVPGDFLPR
20240118_THJ_3.raw	20478	AVGVM	5	76.5	81.9	5	476.254	1	25.5091	-12.14	10300000	475.246	0.6		73 53 83 100 100	HCD	AVGVM
20240118_THJ_3.raw	21746	LQVVRVAT	8	76.4	77.2	8	443.279	2	26.8066	-1.9	40747.6	884.544	-1.2		99 96 99 90 54 48 58 73	HCD	LQVVRVAT
20240118_THJ_3.raw	22983	SAGVP	5	76.4	77.2	5	430.229	1	27.5709	1.98	3.39654e+06	429.222	-1.3		75 75 95 76 64	HCD	SAGVP
20240118_THJ_3.raw	8968	KFPFPK	6	76.4	88.9	6	382.228	2	14.3279	-16.87		762.443	-2.8		63 72 99 100 100 100	HCD	KFPFPK
20240118_THJ_3.raw	12787	DM(+15.99)PLAGA	7	76.4	80.4	7	690.314	1	17.8436	-10.6	154553	689.305	1.2	Oxidation (M)	90 82 91 92 71 54 82	HCD	DM(+15.99)PLAGA
20240118_THJ_3.raw	6881	PSGFRKSE	8	76.4	90.9	8	454.236	2	12.6381	-17.76	254687	906.456	1.9		99 99 98 70 68 97 98 99	HCD	PSGFRKSE
20240118_THJ_3.raw	18245	YPGA	4	76.4	78.2	4	407.19	1	22.7383	-6.5	1.97326e+06	406.185	-7.3		99 91 65 58	HCD	YPGA
20240118_THJ_3.raw	4731	KAFPQ	5	76.4	87	5	590.33	1	10.6114	-15.87	216184	589.322	0.5		100 100 100 78 57	HCD	KAFPQ
20240118_THJ_3.raw	12574	KAASSSFSR	9	76.4	84.6	9	470.741	2	17.5194	-14.43		939.477	-9.6		47 54 72 97 99 99 98 97 98	HCD	KAASSSFSR
20240118_THJ_3.raw	12984	KDDVVTERL	9	76.3	78.7	9	358.866	3	17.8923	-7.74	4817.63	1073.57	4.7		50 60 72 70 82 87 93 96 98	HCD	KDDVVTERL
20240118_THJ_3.raw	14276	FAATEVRAT	9	76.3	78.3	9	483.258	2	19.0699	-6.93	14185.1	964.498	3		100 100 100 99 96 43 30 72 66	HCD	FAATEVRAT
20240118_THJ_3.raw	15614	VAAHF	5	76.3	77.7	5	544.289	1	20.1933	-5.27	40389	543.28	2.4		38 56 99 97 99	HCD	VAAHF
20240118_THJ_3.raw	19622	YGGL	4	76.3	77.6	4	409.208	1	24.5181	-4.72	991184	408.201	-0.3		98 43 78 91	HCD	YGGL
20240118_THJ_3.raw	7316	ATPPGHPGPPPP	12	76.2	82.3	12	561.294	2	12.9654	-12.78	92358.5	1120.57	6.4		44 56 75 85 74 73 99 100 99 99 91 92	HCD	ATPPGHPGPPPP
20240118_THJ_3.raw	2944	PAAKVSCP	8	76.2	89.9	8	386.702	2	9.1166	-17.42		771.395	-6.9		98 97 99 98 96 90 70 72	HCD	PAAKVSCP
20240118_THJ_3.raw	23914	YVSGKMK	7	76.2	77.2	7	406.72	2	29.2497	3.58		811.426	-1.9		98 93 79 67 71 51 81	HCD	YVSGKMK
20240118_THJ_3.raw	9779	TSGSSVLPK	9	76.2	81.4	9	438.248	2	15.0507	-11.89		874.476	6		56 54 57 74 92 100 100 100 100	HCD	TSGSSVLPK
20240118_THJ_3.raw	14902	VPYPQ	5	76.2	82.7	5	603.314	1	19.1222	-13.18	539731	602.306	-0.2		69 68 98 91 89	HCD	VPYPQ
20240118_THJ_3.raw	20549	LLETPVR	7	76.2	77.3	7	414.253	2	24.8246	-3.79	5160179	826.491	0.8		100 100 100 71 37 43 91	HCD	LLETPVR
20240118_THJ_3.raw	6677	FAGDDAPR	8	76.2	84.7	8	424.699	2	12.3271	-14.63		847.382	1.5		100 99 82 86 98 69 58 86	HCD	FAGDDAPR
20240118_THJ_3.raw	9948	LRFDKE	6	76.1	81.5	6	404.222	2	15.2068	-12.11	3584.02	806.429	1.2		55 53 88 96 98 99	HCD	LRFDKE
20240118_THJ_3.raw	35198	APFLTRSGPL	10	76.1	80.9	10	529.802	2	48.9021	11.47		1057.59	-3.3		100 99 99 72 57 50 58 75 99 100	HCD	APFLTRSGPL
20240118_THJ_3.raw	35818	YLLY	4	76.1	99.9	4	571.313	1	50.3039	21.07	1.38293e+06	570.305	1		100 100 100 100	HCD	YLLY
20240118_THJ_3.raw	17139	PPAT	4	76	78.2	4	385.207	1	21.7464	-7.49	5788203	384.201	-2.2		84 72 86 72	HCD	PPAT
20240118_THJ_3.raw	23223	SAYGGL	6	76	76.7	6	567.277	1	28.4075	-1.31	37084.6	566.27	0.1		43 61 99 100 79 79	HCD	SAYGGL
20240118_THJ_3.raw	18245	YPGA	4	76	78.2	4	407.189	1	21.756	-7.48	2.08382e+06	406.185	-7.9		99 91 65 58	HCD	YPGA
20240118_THJ_3.raw	19108	LEDGKPF	7	76	79.5	7	403.209	2	24.0348	-9.96	174508	804.402	1.5		100 100 100 96 56 38 67	HCD	LEDGKPF
20240118_THJ_3.raw	13914	ENTSKAAGAGVLNETSQ	17	75.9	79.4	17	838.909	2	18.5694	-9.79	21800000	1675.8	1.2		62 55 82 71 59 55 58 60 67 83 99 100 100 100 100 100 99	HCD	ENTSKAAGAGVLNETSQ
20240118_THJ_3.raw	12140	KPPEFRE	7	75.9	80	7	451.741	2	17.139	-10.71		901.466	2.2		50 43 74 93 99 100 100	HCD	KPPEFRE
20240118_THJ_3.raw	11764	SNSSDLAMQ	9	75.9	80.6	9	476.706	2	16.7914	-11.45	400000	951.397	1.1		47 44 81 96 96 83 82 99 97	HCD	SNSSDLAMQ
20240118_THJ_3.raw	18464	EEVPPPLE	8	75.8	83.8	8	455.234	2	23.2008	-14.32		908.449	4.3		93 76 62 63 91 91 96 100	HCD	EEVPPPLE
20240118_THJ_3.raw	13535	VHVFTT	6	75.8	78.6	6	352.193	2	18.332	-8.77	63910.6	702.37	1.4		43 59 83 88 99 98	HCD	VHVFTT
20240118_THJ_3.raw	5197	KPVPVSAGAPKVD	13	75.8	84.4	13	422.245	3	11.0093	-14.77		1263.72	-5.5		66 53 73 71 81 84 83 89 100 100 99 99 100	HCD	KPVPVSAGAPKVD
20240118_THJ_3.raw	13803	NGGVDNAKQ	9	75.8	77.8	9	451.716	2	18.479	-6.99	268075	901.425	-9.4		86 53 51 53 68 96 99 98 95	HCD	NGGVDNAKQ
20240118_THJ_3.raw	25458	SGATEFQFR	9	75.7	77.5	9	521.752	2	31.5953	-6.27	72316.3	1041.49	1.8		37 38 73 99 99 94 90 77 90	HCD	SGATEFQFR
20240118_THJ_3.raw	27366	HMVTHF	6	75.7	77.8	6	386.185	2	34.2693	7.05		770.353	2.5		31 51 88 99 98 99	HCD	HMVTHF
20240118_THJ_3.raw	16117	ATLTVRK	7	75.7	79.5	7	394.755	2	20.4193	-10.26	297960	787.492	5.4		41 75 71 89 96 91 92	HCD	ATLTVRK
20240118_THJ_3.raw	19414	NLVMT	5	75.7	85.1	5	577.302	1	23.6492	-15.22	23900000	576.294	0.5		49 78 100 99 99	HCD	NLVMT
20240118_THJ_3.raw	26141	TVNLRETNLD	10	75.7	76.2	10	587.808	2	32.2428	-0.41	2.87872e+06	1173.6	1.7		53 54 97 99 91 82 47 46 95 98	HCD	TVNLRETNLD
20240118_THJ_3.raw	24038	M(+15.99)FPPQS	6	75.7	76.2	6	722.319	1	29.5131	-0.15	337773	721.311	1.1	Oxidation (M)	76 92 100 56 47 86	HCD	M(+15.99)FPPQS
20240118_THJ_3.raw	23998	SSLEPPLPEGQ	11	75.6	79.1	11	577.292	2	29.3059	-9.77	231478	1152.57	2.2		98 93 97 97 74 78 88 77 57 27 84	HCD	SSLEPPLPEGQ
20240118_THJ_3.raw	13938	KKHPVDAVGFDKE	13	75.6	78.5	13	490.599	3	18.7369	-8.83		1468.77	5.1		46 24 17 58 100 100 100 95 91 99 96 96 99	HCD	KKHPVDAVGFDKE
20240118_THJ_3.raw	5718	KAAVVVFDKE	10	75.6	87.2	10	369.211	3	11.4132	-16.47	7831.61	1104.62	-6.6		82 70 64 69 92 97 100 99 99 99	HCD	KAAVVVFDKE
20240118_THJ_3.raw	18049	MEENPYPQ	8	75.6	78.3	8	504.212	2	22.7881	-8.6		1006.41	3.6		39 65 68 60 96 99 100 100	HCD	MEENPYPQ
20240118_THJ_3.raw	19622	YGGL	4	75.6	77.6	4	409.208	1	22.284	-6.95	1.00145e+06	408.201	-0.7		98 43 78 91	HCD	YGGL
20240118_THJ_3.raw	5912	KVFDKE	6	75.6	92.1	6	383.21	2	11.6218	-18.65		764.407	-0.8		91 78 95 91 99 100	HCD	KVFDKE
20240118_THJ_3.raw	17139	PPAT	4	75.6	78.2	4	385.207	1	20.7525	-8.48	6180675	384.201	-2.2		84 72 86 72	HCD	PPAT
20240118_THJ_3.raw	22432	KAEE	4	75.5	76.1	4	476.235	1	30.1575	0.92	5866203	475.228	-0.7		61 47 98 98	HCD	KAEE
20240118_THJ_3.raw	24028	LDL	3	75.5	76	3	360.213	1	29.3189	0.08	3.76748e+06	359.206	1		76 73 79	HCD	LDL
20240118_THJ_3.raw	19335	DTPEPLDV	8	75.5	87.7	8	443.213	2	24.0796	-16.8		884.413	-1.7		75 74 94 98 92 91 88 90	HCD	DTPEPLDV
20240118_THJ_3.raw	4087	KYTPPHPHL	9	75.5	86.7	9	545.297	2	10.0552	-16.26	131880	1088.58	2.9		90 94 100 99 69 45 86 98 99	HCD	KYTPPHPHL
20240118_THJ_3.raw	2528	MAHMASKE	8	75.5	95.2	8	452.705	2	8.7875	-19.83	84800.7	903.394	0.7		92 98 100 99 98 92 85 99	HCD	MAHMASKE
20240118_THJ_3.raw	22085	PPKKPPEVFG	10	75.4	76.2	10	548.309	2	27.1252	-1.76		1094.61	-8.1		47 41 49 64 80 99 100 99 92 92	HCD	PPKKPPEVFG
20240118_THJ_3.raw	25007	EYLMRRKL	8	75.4	76.9	8	554.817	2	30.8742	5.37		1107.62	-2.8		92 91 99 63 60 62 65 83	HCD	EYLMRRKL
20240118_THJ_3.raw	10291	SLPLVDTHKRS	11	75.4	79.6	11	418.239	3	15.507	-10.79		1251.69	0.9		68 81 100 100 100 100 99 96 45 31 57	HCD	SLPLVDTHKRS
20240118_THJ_3.raw	7707	PGGVYATRS	9	75.4	82.9	9	454.237	2	13.1094	-14	52055.3	906.456	2.8		100 100 100 100 100 99 55 33 60	HCD	PGGVYATRS
20240118_THJ_3.raw	12081	KDSPHASL	8	75.4	80.3	8	427.723	2	17.0877	-11.62		853.429	1.6		54 60 58 76 95 99 100 100	HCD	KDSPHASL
20240118_THJ_3.raw	23636	CLKTN	5	75.4	78.3	5	578.302	1	28.3362	-8.85	3.24895e+06	577.289	9.9		48 72 81 97 93	HCD	CLKTN
20240118_THJ_3.raw	13462	LYANELKG	8	75.4	77.5	8	454.248	2	18.307	-7.16		906.481	0.7		100 99 60 26 60 99 88 88	HCD	LYANELKG
20240118_THJ_3.raw	4696	KGEFDKK	7	75.4	92	7	426.231	2	10.5532	-18.68		850.455	-9.1		99 95 99 88 79 83 100	HCD	KGEFDKK
20240118_THJ_3.raw	22432	KAEE	4	75.4	76.1	4	476.234	1	27.2653	-1.97	6.29963e+06	475.228	-2.3		61 47 98 98	HCD	KAEE
20240118_THJ_3.raw	3548	TVLPEKR	7	75.4	96.4	7	421.759	2	9.6861	-20.26	264155	841.502	0.7		84 93 100 99 99 99 100	HCD	TVLPEKR
20240118_THJ_3.raw	13505	KAQYPNVY	8	75.3	78	8	491.752	2	18.344	-8.53		981.492	-3.3		60 54 54 67 97 95 97 99	HCD	KAQYPNVY
20240118_THJ_3.raw	16020	ATEVL	5	75.3	78	5	532.298	1	20.6811	-8.54	342969	531.29	1.3		49 57 89 95 100	HCD	ATEVL
20240118_THJ_3.raw	23288	LLTEAKPAGPV	11	75.3	77.3	11	548.325	2	28.3634	-6.88	226780	1094.63	1.2		98 96 98 97 97 61 53 66 80 39 64	HCD	LLTEAKPAGPV
20240118_THJ_3.raw	15022	LLPGK	5	75.3	94.7	5	527.356	1	19.6175	-19.7	1.6732e+06	526.348	0.9		100 100 99 89 86	HCD	LLPGK
20240118_THJ_3.raw	22534	KSSELKFLDTTSKF	14	75.3	79	14	544.298	3	27.6201	-10.24		1629.86	5.8		76 53 37 41 67 100 100 100 99 83 73 79 98 99	HCD	KSSELKFLDTTSKF
20240118_THJ_3.raw	4825	KAFTAAEGRFDKE	13	75.2	84.3	13	368.187	4	10.5926	-15.03	281454	1468.73	-9.1		93 90 90 74 77 89 87 45 56 99 99 99 98	HCD	KAFTAAEGRFDKE
20240118_THJ_3.raw	19731	VDGLDHSKE	9	75.2	77	9	500.243	2	23.9558	-6.5	4399635	998.467	5.3		94 92 40 40 60 73 96 100 100	HCD	VDGLDHSKE
20240118_THJ_3.raw	9043	KTTTVDAK	8	75.2	79.6	8	432.246	2	14.3933	-11.06		862.476	1.8		46 33 70 89 100 100 100 100	HCD	KTTTVDAK
20240118_THJ_3.raw	17139	PPAT	4	75.2	78.2	4	385.207	1	20.0628	-9.17	6.21748e+06	384.201	-2.4		84 72 86 72	HCD	PPAT
20240118_THJ_3.raw	9000	KDAM(+15.99)KE	6	75.2	82.9	6	369.182	2	14.3542	-14.19		736.342	9.3	Oxidation (M)	84 83 69 67 97 99	HCD	KDAM(+15.99)KE
20240118_THJ_3.raw	16526	FKDKAFDVCG	10	75.1	77.1	10	565.267	2	21.0237	-6.86	2249614	1128.53	-6.9		84 84 99 72 60 86 100 79 49 59	HCD	FKDKAFDVCG
20240118_THJ_3.raw	33443	VLEVDGGPLAGA	12	75.1	75.7	12	549.295	2	45.8369	-1.04		1096.58	-0.4		80 75 87 66 74 77 31 65 96 90 77 91	HCD	VLEVDGGPLAGA
20240118_THJ_3.raw	32505	PPGACL	6	75	77.1	6	557.28	1	46.3023	7.25	117000000	556.268	9.2		90 91 80 64 62 75	HCD	PPGACL
20240118_THJ_3.raw	19731	KFEGFDKK	8	75	76.4	8	499.766	2	24.5115	-5.19		997.523	-6.7		98 52 61 47 79 89 88 97	HCD	KFEGFDKK
20240118_THJ_3.raw	21474	CGPPFPK	7	74.9	75.5	7	373.186	2	26.4455	0.53		744.363	-6.4		30 35 65 99 100 100 100	HCD	CGPPFPK
20240118_THJ_3.raw	15891	EAKLLR	6	74.9	76.8	6	365.235	2	20.5756	-6.62		728.455	1.7		42 32 90 100 100 98	HCD	EAKLLR
20240118_THJ_3.raw	10659	AM(+15.99)MPSLVHRK	10	74.9	78.3	10	395.876	3	15.837	-9.76		1184.62	-7.5	Oxidation (M)	33 36 53 100 100 100 100 98 77 86	HCD	AM(+15.99)MPSLVHRK
20240118_THJ_3.raw	16445	CHVLKQSG	8	74.9	76.9	8	436.224	2	21.1742	-7.05		870.438	-4.9		27 25 83 100 100 99 89 92	HCD	CHVLKQSG
20240118_THJ_3.raw	23260	KSDGLVR	7	74.8	75.4	7	387.727	2	28.4955	0.38		773.439	-0.4		90 81 85 64 91 55 62	HCD	KSDGLVR
20240118_THJ_3.raw	9846	VAGQEKR	7	74.8	78.6	7	394.222	2	15.1083	-10.37		786.435	-7.8		35 50 77 95 98 98 98	HCD	VAGQEKR
20240118_THJ_3.raw	56566	PVVLL	5	74.8	76.2	5	540.376	1	74.9412	5.34	209025	539.368	0.8		20 68 96 99 99	HCD	PVVLL
20240118_THJ_3.raw	3546	RVGSSNFR	8	74.8	99.3	8	461.746	2	9.6055	-21.4		921.478	-0.2		100 100 100 100 98 97 100 100	HCD	RVGSSNFR
20240118_THJ_3.raw	14276	M(+15.99)AATERAVT	9	74.8	78.8	9	483.244	2	19.0496	-10.63		964.465	9.8	Oxidation (M)	99 98 99 98 96 50 46 51 72	HCD	M(+15.99)AATERAVT
20240118_THJ_3.raw	20787	NSAPLHV	7	74.8	81.9	7	369.202	2	25.6576	-13.7		736.387	4		44 54 98 100 99 85 92	HCD	NSAPLHV
20240118_THJ_3.raw	13294	SSNSMVKLQ	9	74.8	77	9	497.253	2	18.1605	-7.51		992.496	-3.9		76 68 66 75 73 71 70 98 95	HCD	SSNSMVKLQ
20240118_THJ_3.raw	4535	KLAVPSQ	7	74.8	83.7	7	371.727	2	10.4305	-15.05	33708.6	741.438	1.3		66 64 73 87 100 100 97	HCD	KLAVPSQ
20240118_THJ_3.raw	32167	RQGKDVPFSLLR	12	74.7	75.9	12	472.609	3	43.8723	4.48	2.95164e+06	1414.8	0.3		81 27 24 27 59 99 99 99 99 99 100 100	HCD	RQGKDVPFSLLR
20240118_THJ_3.raw	10749	VLDEVSTAR	9	74.7	78.8	9	495.267	2	15.8557	-10.78	245836	988.519	1.4		100 100 100 100 98 70 49 37 56	HCD	VLDEVSTAR
20240118_THJ_3.raw	17139	PPAT	4	74.7	78.2	4	385.207	1	19.2036	-10.03	5.77274e+06	384.201	-3.1		84 72 86 72	HCD	PPAT
20240118_THJ_3.raw	18869	HLPDLTE	7	74.7	79.5	7	412.711	2	23.6096	-11.64		823.408	0.5		59 69 60 76 93 100 100	HCD	HLPDLTE
20240118_THJ_3.raw	7356	KVRTELNYK	9	74.6	85.3	9	384.224	3	12.9278	-16.05		1149.65	0		55 51 71 96 100 100 98 98 99	HCD	KVRTELNYK
20240118_THJ_3.raw	7319	M(+15.99)ASKKQN	7	74.6	82.5	7	411.709	2	12.8955	-14.3		821.407	-3.6	Oxidation (M)	44 56 93 100 100 92 93	HCD	M(+15.99)ASKKQN
20240118_THJ_3.raw	21537	VEHM(+15.99)V	5	74.6	75.5	5	630.289	1	26.895	-2.92	8.24371e+06	629.284	-4.4	Oxidation (M)	88 91 60 69 70	HCD	VEHM(+15.99)V
20240118_THJ_3.raw	11128	VDAKYQVE	8	74.6	77.6	8	476.244	2	16.3655	-9.08	86441.1	950.471	1.8		100 100 100 98 50 36 42 96	HCD	VDAKYQVE
20240118_THJ_3.raw	8198	YTSGEAKKSNN	11	74.5	80.6	11	599.789	2	13.6553	-12.88		1197.56	1.6		100 100 100 99 77 58 73 80 92 46 62	HCD	YTSGEAKKSNN
20240118_THJ_3.raw	3993	FDEASKNEAN	10	74.5	92.6	10	562.747	2	9.9607	-19.32	97033.5	1123.48	0.7		100 100 100 100 97 71 67 94 100 98	HCD	FDEASKNEAN
20240118_THJ_3.raw	8002	KPEGFMD	7	74.5	80.4	7	412.185	2	13.4852	-12.73		822.358	-3.5		57 52 86 80 92 96 100	HCD	KPEGFMD
20240118_THJ_3.raw	4676	AKFDKE	6	74.5	99.9	6	369.195	2	10.5926	-21.71	3.61274e+06	736.375	0.6		100 100 100 100 100 100	HCD	AKFDKE
20240118_THJ_3.raw	8246	MNSLHT	6	74.5	81.3	6	351.666	2	13.6994	-13.54	34900.2	701.317	0.6		27 61 100 100 100 100	HCD	MNSLHT
20240118_THJ_3.raw	8443	PFPK	4	74.4	83	4	488.288	1	14.4081	-14.83	602189	487.279	1.6		97 93 72 70	HCD	PFPK
20240118_THJ_3.raw	22347	LHPQVTEE	8	74.4	75	8	476.741	2	27.4414	1.2	1.68507e+06	951.466	2		91 73 54 28 55 99 100 100	HCD	LHPQVTEE
20240118_THJ_3.raw	26219	VGVHPMF	7	74.4	76.2	7	393.701	2	32.6286	-6.52	35232.7	785.389	-3.3		95 37 56 54 96 97 99	HCD	VGVHPMF
20240118_THJ_3.raw	14503	VPPPVLKHG	9	74.3	76.2	9	472.29	2	18.8755	-6.83	364779	942.565	1.3		100 100 100 100 84 73 54 22 54	HCD	VPPPVLKHG
20240118_THJ_3.raw	13605	APGCLNAKQ	9	74.3	76.7	9	451.232	2	18.4327	-7.95		900.449	-0.2		34 29 50 81 100 100 100 100 98	HCD	APGCLNAKQ
20240118_THJ_3.raw	30460	EELF	4	74.3	78.3	4	537.255	1	39.8748	10.64	1.02187e+06	536.248	0		71 57 93 92	HCD	EELF
20240118_THJ_3.raw	9368	LPLVDTHKSR	10	74.3	85	10	389.228	3	14.6348	-16.08	41809.1	1164.66	1.5		53 95 99 99 99 98 92 61 60 95	HCD	LPLVDTHKSR
20240118_THJ_3.raw	10659	KSQEYDLGTDPSLVHRK	17	74.3	78.4	17	395.408	5	15.8557	-10.83	307945	1972	1.4		65 57 63 86 79 86 81 50 42 76 100 100 100 100 98 70 81	HCD	KSQEYDLGTDPSLVHRK
20240118_THJ_3.raw	13090	DESGPLSVHR	10	74.3	76.5	10	548.773	2	18.0416	-7.67	66701.2	1095.53	1.2		89 91 99 98 52 50 60 69 58 98	HCD	DESGPLSVHR
20240118_THJ_3.raw	4654	QPAFDKE	7	74.3	87.1	7	417.704	2	10.5173	-17.16		833.392	1.9		82 50 84 99 95 99 100	HCD	QPAFDKE
20240118_THJ_3.raw	18784	AVYPPQ	6	74.3	76.1	6	674.352	1	22.709	-6.7	8.05509e+06	673.343	1.2		40 51 95 96 84 91	HCD	AVYPPQ
20240118_THJ_3.raw	13859	KPDLAAEY	8	74.2	81.5	8	453.732	2	18.6458	-13.87	3513.75	905.449	0.7		77 64 88 97 82 76 74 93	HCD	KPDLAAEY
20240118_THJ_3.raw	4851	VDGKVVSETN	10	74.2	86.5	10	524.27	2	10.7644	-16.93	268852	1046.52	1.4		100 100 88 78 83 83 59 78 100 97	HCD	VDGKVVSETN
20240118_THJ_3.raw	43911	PGPLWALHPN	10	74.2	74.9	10	551.295	2	61.0558	1.5	85630.4	1100.58	-0.5		32 59 80 92 95 85 74 47 91 94	HCD	PGPLWALHPN
20240118_THJ_3.raw	28748	LYSSSKEFL	9	74.2	75	9	537.279	2	36.9356	-2.42		1072.54	-0.9		59 64 89 87 70 49 66 94 98	HCD	LYSSSKEFL
20240118_THJ_3.raw	8104	KSSSLQFDKE	10	74.2	80.1	10	390.201	3	13.5734	-12.78		1167.58	2.6		65 69 87 82 54 52 98 98 97 98	HCD	KSSSLQFDKE
20240118_THJ_3.raw	6146	LGVVKKLEDRT	11	74.1	81.3	11	419.923	3	11.666	-13.79	190068	1256.75	1.1		71 79 100 100 100 100 99 96 48 35 67	HCD	LGVVKKLEDRT
20240118_THJ_3.raw	3280	AM(+15.99)AAFPKKQN	10	74.1	99.6	10	374.531	3	9.4303	-21.75	620824	1120.57	2	Oxidation (M)	99 99 100 100 100 100 100 100 99 99	HCD	AM(+15.99)AAFPKKQN
20240118_THJ_3.raw	5099	VDAKYDKE	8	74.1	93.9	8	484.242	2	10.9245	-19.95		966.466	2.9		100 100 85 75 98 98 97 99	HCD	VDAKYDKE
20240118_THJ_3.raw	32505	PPGACL	6	74.1	77.1	6	557.28	1	48.2539	9.2	97500000	556.268	9.3		90 91 80 64 62 75	HCD	PPGACL
20240118_THJ_3.raw	24841	LKWFVGSRL	9	74.1	77	9	369.222	3	30.5774	-8.95		1104.64	-0.8		99 95 44 30 42 93 92 97 100	HCD	LKWFVGSRL
20240118_THJ_3.raw	3737	SLDKDPSQSAN	11	74.1	88.8	11	581.273	2	10.2118	-18.04	1.59671e+06	1160.53	1.1		83 79 78 65 90 91 93 99 100 100 99	HCD	SLDKDPSQSAN
20240118_THJ_3.raw	21458	ATELLE	6	74.1	80	6	675.356	1	26.6096	-12.76	465951	674.349	0.3		38 53 90 100 100 100	HCD	ATELLE
20240118_THJ_3.raw	12669	LQYE	4	74.1	78.7	4	552.267	1	17.7433	-11.49	225020	551.259	0.6		59 57 100 100	HCD	LQYE
20240118_THJ_3.raw	14711	LADRPEHPVL	10	74.1	77.5	10	573.817	2	19.2052	-9.82	2.87912e+06	1145.62	1		97 30 43 36 71 100 100 100 100 100	HCD	LADRPEHPVL
20240118_THJ_3.raw	23571	PGGLLG	6	74.1	76.8	6	513.304	1	28.7672	-8.65	371426	512.296	1.3		44 50 74 95 99 99	HCD	PGGLLG
20240118_THJ_3.raw	19306	NPLHLTGPRTE	11	74.1	75	11	412.219	3	24.0512	-3.12		1233.65	-8.9		45 46 86 98 100 99 64 34 55 98 99	HCD	NPLHLTGPRTE
20240118_THJ_3.raw	14406	PPTA	4	74	76.2	4	385.207	1	21.7464	-7.49	5788203	384.201	-2.2		88 67 81 69	HCD	PPTA
20240118_THJ_3.raw	5030	PRDAKFDKE	9	74	82.4	9	369.195	3	10.8653	-14.71		1104.56	7.5		29 38 76 100 100 100 100 100 100	HCD	PRDAKFDKE
20240118_THJ_3.raw	4503	AAFPKKQN	8	74	99.9	8	452.257	2	10.3785	-21.89	303282	902.497	1.5		100 100 100 100 100 100 100 100	HCD	AAFPKKQN
20240118_THJ_3.raw	8231	LTTVTNKTD	9	74	85	9	496.763	2	13.7183	-16.25	6123.36	991.519	-7.6		36 52 82 99 99 98 99 100 100	HCD	LTTVTNKTD
20240118_THJ_3.raw	8894	GVLKA	5	74	80.9	5	487.325	1	14.1833	-13.67	61941.8	486.317	2		49 74 99 94 89	HCD	GVLKA
20240118_THJ_3.raw	11177	VPLGT	5	74	89.9	5	486.293	1	16.394	-18.54	320759	485.285	0.8		99 85 87 85 93	HCD	VPLGT
20240118_THJ_3.raw	17608	LSLADA	6	74	81	6	589.32	1	21.8182	-13.74	3.25881e+06	588.312	1.6		58 69 93 88 89 89	HCD	LSLADA
20240118_THJ_3.raw	5053	SRSLLR	6	74	88.7	6	366.23	2	10.9241	-18.03	176320	730.445	0.7		75 72 89 97 100 100	HCD	SRSLLR
20240118_THJ_3.raw	15705	VAAHF	5	73.9	75.3	5	544.289	1	20.1933	-5.27	40389	543.28	2.4		33 50 98 97 98	HCD	VAAHF
20240118_THJ_3.raw	18029	WGTL	4	73.9	75.5	4	476.249	1	23.4211	-5.82	3.63883e+06	475.243	-2.2		65 44 96 96	HCD	WGTL
20240118_THJ_3.raw	9468	KNDLPK	6	73.9	77.9	6	357.711	2	14.7804	-10.67		713.407	0.7		49 43 80 97 98 99	HCD	KNDLPK
20240118_THJ_3.raw	17308	KYPENF	6	73.9	75	6	399.196	2	22.1951	-4.18	205093	796.375	2.1		83 77 73 63 55 98	HCD	KYPENF
20240118_THJ_3.raw	3240	KKVAVATPA	9	73.9	94.7	9	442.782	2	9.355	-20.33	381046	883.549	1.1		94 93 92 87 91 97 100 99 99	HCD	KKVAVATPA
20240118_THJ_3.raw	4806	KRYDAVAFDKE	11	73.9	82.6	11	447.902	3	10.6661	-14.99		1340.67	8		51 38 66 100 100 83 78 96 98 100 100	HCD	KRYDAVAFDKE
20240118_THJ_3.raw	7312	NDLNYK	6	73.9	80	6	383.693	2	12.8881	-13.02		765.366	7.6		37 56 95 95 98 99	HCD	NDLNYK
20240118_THJ_3.raw	24329	HHAF	4	73.9	74.4	4	511.237	1	29.5714	0.33	605480	510.234	-8.8		68 39 96 95	HCD	HHAF
20240118_THJ_3.raw	10516	VSFCRAA	7	73.9	82.2	7	377.189	2	15.7135	-14.71		752.364	-1.5		100 99 99 71 54 70 81	HCD	VSFCRAA
20240118_THJ_3.raw	3022	APGPKGEADPR	11	73.8	98.2	11	365.525	3	9.2004	-21.46	147950	1093.55	0.5		100 100 100 100 100 99 98 94 94 97 99	HCD	APGPKGEADPR
20240118_THJ_3.raw	18260	VAAPVE	6	73.8	75.1	6	585.325	1	22.3249	-4.94	1758170	584.317	1.8		94 77 82 53 58 87	HCD	VAAPVE
20240118_THJ_3.raw	18342	FTASGNDKRPQ	11	73.8	74.6	11	407.54	3	23.0801	-2.59		1219.59	3.5		63 56 54 54 58 67 96 95 94 92 93	HCD	FTASGNDKRPQ
20240118_THJ_3.raw	3009	VQM(+15.99)MTAK	7	73.8	99.5	7	412.704	2	9.3209	-21.86	355516	823.393	0.5	Oxidation (M)	100 99 100 99 100 100 100	HCD	VQM(+15.99)MTAK
20240118_THJ_3.raw	16370	LSLG	4	73.8	76.3	4	389.24	1	20.9488	-8.29	197435	388.232	1.2		99 88 68 51	HCD	LSLG
20240118_THJ_3.raw	14520	RVAGM(+15.99)CL	7	73.8	75.9	7	383.191	2	19.2725	-7.27		764.367	-0.5	Oxidation (M)	80 83 92 54 48 76 98	HCD	RVAGM(+15.99)CL
20240118_THJ_3.raw	25781	SKKAFCF	7	73.8	74.4	7	415.717	2	31.9618	1.54		829.416	5.1		31 37 73 87 98 97 99	HCD	SKKAFCF
20240118_THJ_3.raw	20258	KAASDLL	7	73.8	74.4	7	359.207	2	25.0577	-0.99		716.407	-9.4		64 64 63 56 77 98 99	HCD	KAASDLL
20240118_THJ_3.raw	6061	KLTLAGKTVETRD	13	73.8	81.5	13	358.712	4	11.367	-14.31	165702	1430.81	7.9		64 60 68 73 61 82 100 100 100 100 97 69 88	HCD	KLTLAGKTVETRD
20240118_THJ_3.raw	19279	VDAGPAQNVE	10	73.7	74.7	10	500.243	2	23.9558	-3.44	4399635	998.467	5.3		100 100 100 80 33 36 43 62 94 100	HCD	VDAGPAQNVE
20240118_THJ_3.raw	18029	WGTL	4	73.7	75.5	4	476.249	1	22.8582	-6.38	3693199	475.243	-2.1		65 44 96 96	HCD	WGTL
20240118_THJ_3.raw	3239	AHLESYKKSSAA	12	73.7	99.9	12	431.227	3	9.3857	-22.02	2205643	1290.66	1.8		100 100 100 100 100 100 100 100 100 100 100 100	HCD	AHLESYKKSSAA
20240118_THJ_3.raw	3761	LTEQEKQAGES	11	73.7	95.5	11	610.295	2	9.7705	-20.65	169951	1218.57	1.5		99 99 100 99 99 96 81 98 97 93 89	HCD	LTEQEKQAGES
20240118_THJ_3.raw	18569	PPDP	4	73.7	74.8	4	425.202	1	25.2544	-3.98	1.80061e+06	424.196	-1.8		85 67 86 62	HCD	PPDP
20240118_THJ_3.raw	24896	HTSYVFAGGHT	11	73.7	75	11	588.781	2	30.6996	4.97		1175.54	9.1		21 35 45 54 83 100 100 100 100 94 95	HCD	HTSYVFAGGHT
20240118_THJ_3.raw	27776	EDQDELVL	8	73.7	76.1	8	480.729	2	35.2047	-8.2		959.445	-1.1		72 59 48 68 81 83 98 99	HCD	EDQDELVL
20240118_THJ_3.raw	10290	GRGLEKREVL	10	73.7	79.7	10	386.232	3	15.6774	-12.94	1.33481e+06	1155.67	1.2		20 38 67 95 97 95 89 97 99 100	HCD	GRGLEKREVL
20240118_THJ_3.raw	19279	VDAGPAQNVE	10	73.7	74.7	10	500.243	2	23.4658	-3.93	4446291	998.467	4.7		100 100 100 80 33 36 43 62 94 100	HCD	VDAGPAQNVE
20240118_THJ_3.raw	18260	VAAPVE	6	73.6	75.1	6	585.325	1	21.6281	-5.63	1.75719e+06	584.317	1		94 77 82 53 58 87	HCD	VAAPVE
20240118_THJ_3.raw	16382	ATPP	4	73.6	75.8	4	385.207	1	21.7464	-7.49	5788203	384.201	-2.2		71 55 90 87	HCD	ATPP
20240118_THJ_3.raw	3428	EPDAKFDKE	9	73.6	85.8	9	360.172	3	9.5086	-16.92		1077.5	-4.2		78 52 88 76 85 98 99 97 99	HCD	EPDAKFDKE
20240118_THJ_3.raw	14406	PPTA	4	73.6	76.2	4	385.207	1	20.7525	-8.48	6180675	384.201	-2.2		88 67 81 69	HCD	PPTA
20240118_THJ_3.raw	13121	EGVRTDKE	8	73.6	81.1	8	467.238	2	18.1522	-14.14	5.57394e+06	932.456	5.5		99 50 61 57 82 100 100 100	HCD	EGVRTDKE
20240118_THJ_3.raw	28930	DEALARVL	8	73.6	74.1	8	443.754	2	37.3497	-0.3	121807	885.492	1.1		95 96 100 99 47 26 34 96	HCD	DEALARVL
20240118_THJ_3.raw	19021	LTSVG	5	73.6	74.1	5	476.271	1	25.3897	-0.07	1.74494e+06	475.264	-1.3		99 93 92 47 40	HCD	LTSVG
20240118_THJ_3.raw	4538	LSTTPPSSE	9	73.6	82.8	9	459.725	2	10.4728	-15.29	43950.5	917.434	1.3		76 80 96 96 88 71 68 71 98	HCD	LSTTPPSSE
20240118_THJ_3.raw	21325	YSLRHPSGPL	10	73.6	74.1	10	376.206	3	26.9462	-0.48	505940	1125.59	1.8		65 77 99 91 68 64 52 42 85 98	HCD	YSLRHPSGPL
20240118_THJ_3.raw	17635	LSLADA	6	73.5	80.5	6	589.32	1	21.8182	-13.74	3.25881e+06	588.312	1.6		45 60 94 95 95 93	HCD	LSLADA
20240118_THJ_3.raw	10600	KSAPLASKE	9	73.5	83.5	9	465.763	2	15.7858	-15.74		929.518	-6.3		75 70 81 63 78 99 98 94 94	HCD	KSAPLASKE
20240118_THJ_3.raw	32116	MRYVASYL	8	73.5	75.1	8	501.758	2	43.4365	5.87	1.97898e+06	1001.5	0.5		34 46 62 71 89 98 100 100	HCD	MRYVASYL
20240118_THJ_3.raw	11579	FAAPKQKN	8	73.5	81.7	8	452.258	2	16.6417	-14.65		902.497	5.2		57 89 98 100 99 68 50 93	HCD	FAAPKQKN
20240118_THJ_3.raw	15663	VDAPRDDVE	9	73.5	74.9	9	508.24	2	20.2219	-5.32	944128	1014.46	4.5		100 100 99 70 37 48 64 67 90	HCD	VDAPRDDVE
20240118_THJ_3.raw	21325	YSLRHPSGPL	10	73.5	74.1	10	376.206	3	26.3204	-1.1	505940	1125.59	2.1		65 77 99 91 68 64 52 42 85 98	HCD	YSLRHPSGPL
20240118_THJ_3.raw	14869	KGDDLPGK	8	73.5	78.9	8	415.224	2	19.5958	-12.36		828.434	-2		51 41 69 77 96 99 99 99	HCD	KGDDLPGK
20240118_THJ_3.raw	23782	SSGTSYLLTPQ	11	73.5	76.6	11	577.292	2	29.3059	-9.47	231478	1152.57	2.2		97 97 98 98 99 99 80 49 24 19 83	HCD	SSGTSYLLTPQ
20240118_THJ_3.raw	4834	LVDVKAN	7	73.4	81.9	7	379.725	2	10.7463	-14.82	83572.4	757.433	1.9		99 99 100 100 77 43 57	HCD	LVDVKAN
20240118_THJ_3.raw	13154	LSPLVGM(+15.99)ARH	10	73.4	76.2	10	548.805	2	18.0334	-8.87		1095.59	8.6	Oxidation (M)	36 44 93 96 97 95 97 82 61 60	HCD	LSPLVGM(+15.99)ARH
20240118_THJ_3.raw	8101	YKGPPGP	7	73.4	79.5	7	358.193	2	13.5711	-13		714.37	0.9		76 33 59 95 100 97 97	HCD	YKGPPGP
20240118_THJ_3.raw	37815	DFVHMVTFH	9	73.4	76.3	9	566.766	2	53.1883	9.12		1131.52	0.8		46 40 76 99 99 95 92 75 65	HCD	DFVHMVTFH
20240118_THJ_3.raw	23706	TAPPLLVDTHS	11	73.4	76.4	11	384.207	3	29.0667	-9.27	57350.1	1149.6	-4.5		43 52 80 95 99 100 99 98 92 23 59	HCD	TAPPLLVDTHS
20240118_THJ_3.raw	3062	TSQKLR	6	73.4	84.4	6	366.722	2	9.2004	-16.31	43158.7	731.429	0.7		99 99 94 52 65 97	HCD	TSQKLR
20240118_THJ_3.raw	18123	ETLSHA	6	73.4	75.8	6	657.321	1	22.9015	-8.21	180694	656.313	1.7		100 97 90 70 34 64	HCD	ETLSHA
20240118_THJ_3.raw	23706	TAPPLLVDTHS	11	73.4	76.4	11	384.205	3	28.9879	-9.35	59758.9	1149.6	-7.3		43 52 80 95 99 100 99 98 92 23 59	HCD	TAPPLLVDTHS
20240118_THJ_3.raw	13891	PMEKEL	6	73.3	75.2	6	373.692	2	18.5694	-6.9	541474	745.368	1.2		47 36 82 89 98 100	HCD	PMEKEL
20240118_THJ_3.raw	24854	QQNAFYE	7	73.3	74.7	7	450.199	2	30.7487	-5.19	590968	898.382	0.7		37 37 59 91 99 100 100	HCD	QQNAFYE
20240118_THJ_3.raw	20176	QVVMTQSCLVQS	12	73.3	79.2	12	661.826	2	24.9761	-12.79	6.2439e+06	1321.64	0.9		42 73 100 100 100 100 100 87 70 50 50 79	HCD	QVVMTQSCLVQS
20240118_THJ_3.raw	13132	RAVN	4	73.3	77.7	4	459.271	1	17.905	-11.33	12200000	458.26	7.4		73 52 96 90	HCD	RAVN
20240118_THJ_3.raw	14406	PPTA	4	73.2	76.2	4	385.207	1	20.0628	-9.17	6.21748e+06	384.201	-2.4		88 67 81 69	HCD	PPTA
20240118_THJ_3.raw	8666	FEGFKVVHKRET	12	73.2	79	12	492.938	3	14.1833	-12.68	4.67462e+06	1475.79	1.9		100 100 100 100 100 93 71 29 39 49 94 74	HCD	FEGFKVVHKRET
20240118_THJ_3.raw	11110	STSYDKAA	8	73.2	80.6	8	421.695	2	16.2948	-14.02	50529.3	841.382	-6.5		97 99 99 92 60 52 64 80	HCD	STSYDKAA
20240118_THJ_3.raw	18569	PPDP	4	73.2	74.8	4	425.202	1	23.3465	-5.89	1.59824e+06	424.196	-2.3		85 67 86 62	HCD	PPDP
20240118_THJ_3.raw	14740	VRGSSNFGGRL	11	73.2	75	11	383.876	3	19.6263	-6.6	232285	1148.61	1.2		61 54 84 98 99 99 99 67 31 37 95	HCD	VRGSSNFGGRL
20240118_THJ_3.raw	23662	KAEE	4	73.2	73.8	4	476.235	1	30.1575	0.92	5866203	475.228	-0.7		65 47 86 96	HCD	KAEE
20240118_THJ_3.raw	17557	GREYKSL	7	73.2	75.3	7	426.733	2	22.3138	-7.37		851.45	1.5		69 73 98 54 47 91 95	HCD	GREYKSL
20240118_THJ_3.raw	16382	ATPP	4	73.2	75.8	4	385.207	1	20.7525	-8.48	6180675	384.201	-2.2		71 55 90 87	HCD	ATPP
20240118_THJ_3.raw	9545	KAEF	4	73.2	81.4	4	494.262	1	14.5893	-14.65	176119	493.254	1.5		93 68 90 75	HCD	KAEF
20240118_THJ_3.raw	11740	SGAVRGSGF	9	73.2	76.7	9	419.215	2	16.7914	-10.17	328822	836.414	1.3		60 66 97 66 49 62 92 100 100	HCD	SGAVRGSGF
20240118_THJ_3.raw	9951	LAPLQGHAD	9	73.1	76.8	9	461.244	2	15.2027	-10.25		920.472	3		97 97 100 98 91 42 24 44 97	HCD	LAPLQGHAD
20240118_THJ_3.raw	23662	KAEE	4	73.1	73.8	4	476.234	1	27.2653	-1.97	6.29963e+06	475.228	-2.3		65 47 86 96	HCD	KAEE
20240118_THJ_3.raw	22781	DLVVE	5	73.1	76.6	5	574.309	1	28.1445	-10.14	157738	573.301	0.9		59 60 78 89 98	HCD	DLVVE
20240118_THJ_3.raw	23562	LACLGLYPH	9	73	88	9	493.761	2	28.8294	-18.26		985.505	1.7		88 79 73 73 94 95 98 97 96	HCD	LACLGLYPH
20240118_THJ_3.raw	6720	KDHAGVFDKE	10	73	85.7	10	382.522	3	12.3723	-17.24	7190.32	1144.55	-6.3		71 75 62 85 82 89 98 98 99 100	HCD	KDHAGVFDKE
20240118_THJ_3.raw	7105	FAGDDARP	8	73	79.6	8	424.699	2	12.4759	-13.54	232502	847.382	1.5		100 99 92 90 98 60 41 58	HCD	FAGDDARP
20240118_THJ_3.raw	3152	KAVKVVSPT	9	72.9	91.1	9	464.795	2	9.3191	-19.5	195389	927.575	0.5		90 80 73 81 99 100 100 99 99	HCD	KAVKVVSPT
20240118_THJ_3.raw	32137	RKNGEVPFSLLR	12	72.9	74.2	12	472.609	3	43.8723	4.88	2.95164e+06	1414.8	0.3		88 21 22 21 66 98 98 98 86 94 99 100	HCD	RKNGEVPFSLLR
20240118_THJ_3.raw	24398	EHTLYLPS	8	72.9	76	8	480.25	2	29.8218	-9.48		958.476	9.9		84 71 97 96 74 65 50 73	HCD	EHTLYLPS
20240118_THJ_3.raw	10276	PNSTTADKLA	10	72.9	76.4	10	509.265	2	15.5373	-10.07	123280	1016.51	1.9		97 96 95 77 44 39 69 80 82 85	HCD	PNSTTADKLA
20240118_THJ_3.raw	20008	VFPPRHAAVT	10	72.9	73.4	10	365.542	3	24.8393	-0.61	107647	1093.6	0.7		93 95 94 73 67 53 63 49 84 63	HCD	VFPPRHAAVT
20240118_THJ_3.raw	27134	EALSP	5	72.9	73.8	5	516.266	1	32.0987	3.35	10300000	515.259	-1		72 66 80 81 71	HCD	EALSP
20240118_THJ_3.raw	18581	HLLNP	5	72.9	73.7	5	593.341	1	22.8213	-2.76	729559	592.333	0.9		83 92 97 52 44	HCD	HLLNP
20240118_THJ_3.raw	2957	KWGPVSGGKPQ	11	72.8	85.5	11	380.876	3	9.1233	-17.21	29255.8	1139.61	-3.5		74 71 74 70 75 82 99 100 100 99 98	HCD	KWGPVSGGKPQ
20240118_THJ_3.raw	4765	VDLSPM(+15.99)KE	8	72.8	81.3	8	467.73	2	10.6114	-14.84	180209	933.448	-3.1	Oxidation (M)	100 99 81 56 52 67 97 99	HCD	VDLSPM(+15.99)KE
20240118_THJ_3.raw	20008	VFPPRHAAVT	10	72.8	73.4	10	365.542	3	24.5344	-0.91	103323	1093.6	0.3		93 95 94 73 67 53 63 49 84 63	HCD	VFPPRHAAVT
20240118_THJ_3.raw	16382	ATPP	4	72.8	75.8	4	385.207	1	20.0628	-9.17	6.21748e+06	384.201	-2.4		71 55 90 87	HCD	ATPP
20240118_THJ_3.raw	2973	SVKEETKEDAEEKQ	14	72.8	99.3	14	550.601	3	9.164	-22.21	146296	1648.78	0.7		97 97 100 99 99 100 99 100 100 100 100 100 100 100	HCD	SVKEETKEDAEEKQ
20240118_THJ_3.raw	8133	KMM(+15.99)PPPP	7	72.8	78.3	7	407.207	2	13.5976	-12.46		812.393	8.6	Oxidation (M)	57 27 65 99 100 100 99	HCD	KMM(+15.99)PPPP
20240118_THJ_3.raw	14418	VSKYAGVLPK	10	72.8	74.5	10	531.316	2	19.1783	-6.48		1060.63	-9.5		77 69 56 44 44 58 99 100 100 100	HCD	VSKYAGVLPK
20240118_THJ_3.raw	12172	EHRAMGPGTAF	11	72.8	75.3	11	587.281	2	17.2535	-8.4	261712	1172.54	7.2		64 23 62 99 61 61 77 87 95 100 100	HCD	EHRAMGPGTAF
20240118_THJ_3.raw	3334	TTKDAAFR	8	72.8	91.7	8	455.245	2	9.4087	-19.78	62861.4	908.472	3.8		100 99 96 95 87 87 84 86	HCD	TTKDAAFR
20240118_THJ_3.raw	22933	M(+15.99)AGDDTTSKF	10	72.8	73.5	10	544.728	2	28.2148	2.16	82022.1	1087.45	-6.4	Oxidation (M)	24 25 35 72 98 88 94 99 100 100	HCD	M(+15.99)AGDDTTSKF
20240118_THJ_3.raw	24210	PLDVTHQTVDTH	12	72.7	73.9	12	681.83	2	29.6185	-4.22		1361.66	-8.5		48 58 68 62 85 79 46 46 98 99 99 99	HCD	PLDVTHQTVDTH
20240118_THJ_3.raw	14406	PPTA	4	72.7	76.2	4	385.207	1	19.2036	-10.03	5.77274e+06	384.201	-3.1		88 67 81 69	HCD	PPTA
20240118_THJ_3.raw	24407	GCHLVDTH	8	72.7	73.9	8	441.198	2	29.8311	4.36		880.386	-6.3		23 35 45 98 98 98 96 96	HCD	GCHLVDTH
20240118_THJ_3.raw	23091	ADLVM	5	72.7	75.4	5	548.275	1	28.6726	-8.84	888575	547.268	-0.6		86 50 64 92 85	HCD	ADLVM
20240118_THJ_3.raw	9856	LPLVDTHKSRT	11	72.7	78.3	11	422.91	3	15.2578	-12.59	153746	1265.71	0.4		99 100 100 99 99 99 98 58 26 24 59	HCD	LPLVDTHKSRT
20240118_THJ_3.raw	19157	EPPT	4	72.7	73.8	4	443.213	1	25.1437	-4.09	7141785	442.206	-2.3		51 53 92 99	HCD	EPPT
20240118_THJ_3.raw	3048	LQTSQKLR	8	72.7	97.1	8	487.294	2	9.2004	-21.6	374968	972.572	0.9		100 100 100 98 95 96 93 95	HCD	LQTSQKLR
20240118_THJ_3.raw	28420	PPTE	4	72.7	74.6	4	443.213	1	36.2497	7.01	2560526	442.206	-2.1		87 64 75 73	HCD	PPTE
20240118_THJ_3.raw	13599	RYATRLKHL	9	72.6	77.9	9	386.572	3	18.4281	-12.25		1156.68	8.7		83 74 59 42 47 98 100 99 100	HCD	RYATRLKHL
20240118_THJ_3.raw	21359	MPPTTTKSAVEP	12	72.6	73.2	12	629.823	2	26.3157	0.85		1257.63	3.6		88 94 96 73 54 37 37 58 96 96 79 71	HCD	MPPTTTKSAVEP
20240118_THJ_3.raw	20259	VEF	3	72.6	73.7	3	394.198	1	24.9089	-4.33	657546	393.19	1.5		72 74 76	HCD	VEF
20240118_THJ_3.raw	19858	HLPNNTE	7	72.6	73.9	7	412.699	2	24.6489	-5.17		823.382	0.3		73 76 68 51 54 97 100	HCD	HLPNNTE
20240118_THJ_3.raw	10049	LETRVP	6	72.5	78.5	6	357.712	2	15.173	-12.95	184385	713.407	1.9		100 100 97 67 50 58	HCD	LETRVP
20240118_THJ_3.raw	9590	PFPK	4	72.5	80.9	4	488.288	1	14.4081	-14.83	602189	487.279	1.6		97 93 68 65	HCD	PFPK
20240118_THJ_3.raw	21006	CAKEHESFPL	10	72.5	75.5	10	387.518	3	25.6892	-9.17	1742524	1159.53	-1.2		54 27 50 94 85 93 87 77 91 96	HCD	CAKEHESFPL
20240118_THJ_3.raw	12574	GSVLGGPSSSSSFSR	15	72.5	86.5	15	471.236	3	17.3997	-17.85	546789	1410.67	9.4		69 75 83 72 56 67 87 97 100 96 100 99 99 99 99	HCD	GSVLGGPSSSSSFSR
20240118_THJ_3.raw	20554	KVELPSR	7	72.5	73.2	7	414.754	2	25.4118	-1.62		827.486	9.4		85 80 98 62 43 71 74	HCD	KVELPSR
20240118_THJ_3.raw	22321	EQYDESGTPVVH	12	72.5	73.1	12	680.805	2	27.1332	-1.07	1.58874e+06	1359.59	1.1		69 59 99 100 100 98 49 33 23 51 99 99	HCD	EQYDESGTPVVH
20240118_THJ_3.raw	32770	WSVDLDPR	8	72.5	74.5	8	494.249	2	44.9768	7.21	1.76952e+06	986.482	0.7		99 99 100 100 58 40 23 78	HCD	WSVDLDPR
20240118_THJ_3.raw	15452	YTHLVHR	7	72.4	74.7	7	463.258	2	20.1502	-7.9		924.493	8.4		36 39 52 99 99 99 99	HCD	YTHLVHR
20240118_THJ_3.raw	6887	TEAPLNKPGQ	10	72.4	78.3	10	527.781	2	12.6381	-12.84	400385	1053.55	2		99 99 100 100 98 96 68 40 29 54	HCD	TEAPLNKPGQ
20240118_THJ_3.raw	3243	TTKSFSRTGP	10	72.4	97.5	10	361.193	3	9.4299	-21.84	1.7757e+06	1080.56	1.8		93 99 100 100 100 100 100 100 92 91	HCD	TTKSFSRTGP
20240118_THJ_3.raw	8679	LAESAP	6	72.4	76.8	6	587.304	1	14.2404	-11.29	310147	586.296	0.4		43 43 88 100 95 91	HCD	LAESAP
20240118_THJ_3.raw	20241	VDADHTRVE	9	72.4	73.3	9	521.249	2	25.2167	-3.33	204391	1040.49	-4.8		100 100 98 72 32 45 41 78 94	HCD	VDADHTRVE
20240118_THJ_3.raw	20324	HLPNLTE	7	72.4	73.7	7	412.22	2	24.3088	-5.15	11900000	822.423	1.4		58 65 47 55 92 100 100	HCD	HLPNLTE
20240118_THJ_3.raw	20995	QELRPFS	7	72.4	76.5	7	438.733	2	25.6728	-10.98	941216	875.45	1.5		41 82 100 100 94 54 66	HCD	QELRPFS
20240118_THJ_3.raw	4673	RRLLSSGGFR	10	72.3	81	10	383.561	3	10.5659	-15.03	37634.4	1147.66	2		51 31 65 93 100 100 90 82 99 99	HCD	RRLLSSGGFR
20240118_THJ_3.raw	4652	DNAQAAHAQAPKVD	14	72.3	83.5	14	479.236	3	10.514	-16.48		1434.69	0		95 63 81 76 73 69 71 99 99 100 98 69 76 99	HCD	DNAQAAHAQAPKVD
20240118_THJ_3.raw	16382	ATPP	4	72.3	75.8	4	385.207	1	19.2036	-10.03	5.77274e+06	384.201	-3.1		71 55 90 87	HCD	ATPP
20240118_THJ_3.raw	13482	KFSDDYE	7	72.3	74.1	7	452.189	2	18.8755	-6.64	1.22662e+06	902.366	-2.4		82 69 93 74 59 49 93	HCD	KFSDDYE
20240118_THJ_3.raw	3440	AVTAMKSRP	9	72.3	97.6	9	480.769	2	9.5154	-21.89	421556	959.522	0.7		100 100 100 100 100 100 89 91 98	HCD	AVTAMKSRP
20240118_THJ_3.raw	31365	VLENMRACL	9	72.3	73.4	9	524.769	2	41.9169	3.9	33522.3	1047.52	2.2		100 100 100 58 16 38 96 71 82	HCD	VLENMRACL
20240118_THJ_3.raw	30130	PPATA	5	72.3	73.2	5	456.245	1	39.8291	3.1	263537	455.238	-0.8		95 93 82 51 46	HCD	PPATA
20240118_THJ_3.raw	19402	SDLSSVTGSTSH	12	72.3	72.9	12	589.271	2	24.2535	-1.19	125385	1176.53	0.7		88 93 100 93 83 77 71 58 44 34 45 90	HCD	SDLSSVTGSTSH
20240118_THJ_3.raw	22228	LDL	3	72.2	72.9	3	360.213	1	27.5558	-1.68	324088	359.206	0.6		75 67 77	HCD	LDL
20240118_THJ_3.raw	5116	QYTPPPHHL	9	72.2	80.1	9	363.854	3	10.9392	-14.53		1088.54	-1.3		30 29 63 100 100 100 100 100 100	HCD	QYTPPPHHL
20240118_THJ_3.raw	22750	LEL	3	72.2	72.8	3	374.229	1	28.1482	-1.09	787552	373.221	1.9		74 68 77	HCD	LEL
20240118_THJ_3.raw	10258	LAPRSTTD	8	72.2	80.7	8	430.728	2	15.4144	-14.92	26429.7	859.44	2.2		100 100 86 47 45 72 97 100	HCD	LAPRSTTD
20240118_THJ_3.raw	17805	HLPNLTE	7	72.2	73.9	7	412.22	2	23.0515	-6.41	920917	822.423	1.6		66 69 44 48 90 100 100	HCD	HLPNLTE
20240118_THJ_3.raw	10573	M(+15.99)SATPPPP	8	72.2	75.4	8	407.194	2	15.761	-9.69		812.374	0.3	Oxidation (M)	63 46 49 63 98 99 91 93	HCD	M(+15.99)SATPPPP
20240118_THJ_3.raw	18604	AFLGA	5	72.2	86.4	5	478.267	1	23.1914	-17.99	512161	477.259	1.2		90 95 100 80 68	HCD	AFLGA
20240118_THJ_3.raw	5445	DSETDRL	7	72.2	81.9	7	418.195	2	11.2235	-15.73		834.372	4.7		96 48 76 95 87 82 89	HCD	DSETDRL
20240118_THJ_3.raw	15350	HQGLPQEV	8	72.1	73.6	8	454.236	2	20.1288	-5.44	493039	906.456	1.5		25 42 75 90 88 80 95 95	HCD	HQGLPQEV
20240118_THJ_3.raw	5059	FSEGATKGHVPR	12	72.1	84.5	12	429.226	3	10.8916	-17.16		1284.66	-1.3		100 99 99 61 50 58 74 81 97 99 98 99	HCD	FSEGATKGHVPR
20240118_THJ_3.raw	25463	LLY	3	72.1	72.8	3	408.25	1	31.5488	2.31	1.21973e+06	407.242	1.2		76 66 77	HCD	LLY
20240118_THJ_3.raw	4755	KASSGKEFPQ	10	72	90.6	10	360.19	3	10.6098	-19.7		1077.55	3.1		90 82 82 75 83 99 100 98 98 99	HCD	KASSGKEFPQ
20240118_THJ_3.raw	7352	KCKMTAK	7	72	89.3	7	405.224	2	12.9012	-19.22	5439.21	808.43	5.4		55 80 92 99 100 100 100	HCD	KCKMTAK
20240118_THJ_3.raw	18640	HLNPLTE	7	72	73	7	412.22	2	23.0515	-3.64	920917	822.423	1.6		40 57 56 63 95 100 100	HCD	HLNPLTE
20240118_THJ_3.raw	28770	TYFRKPPD	8	72	75.6	8	512.271	2	36.9684	10.26		1022.52	9.3		93 95 100 87 54 34 45 97	HCD	TYFRKPPD
20240118_THJ_3.raw	3002	KPAAEAAPVSR	11	72	92.8	11	366.207	3	9.163	-20.52		1095.6	-4.9		76 71 94 97 95 91 97 100 100 100 100	HCD	KPAAEAAPVSR
20240118_THJ_3.raw	4656	RRLLSSGGFR	10	72	80.6	10	383.561	3	10.5659	-15.03	37634.4	1147.66	2		50 26 56 88 100 100 94 93 100 100	HCD	RRLLSSGGFR
20240118_THJ_3.raw	3007	SGKPAAEPVSR	11	72	92.9	11	366.869	3	9.166	-20.54	53806.3	1097.58	1.7		96 71 77 81 98 99 100 100 100 100 100	HCD	SGKPAAEPVSR
20240118_THJ_3.raw	10794	NRFDKE	6	72	82.1	6	404.7	2	16.2294	-15.94	29407.7	807.388	-2.9		44 53 98 99 99 100	HCD	NRFDKE
20240118_THJ_3.raw	26860	EVNQTEARYQ	10	72	73.6	10	619.297	2	33.3994	6.1		1236.57	5		68 37 40 91 98 98 57 53 96 98	HCD	EVNQTEARYQ
20240118_THJ_3.raw	21369	YAGL	4	72	72.8	4	423.224	1	26.1793	-3.06	202425	422.216	0.3		98 34 68 92	HCD	YAGL
20240118_THJ_3.raw	23415	LEL	3	71.9	72.5	3	374.229	1	28.1482	-1.09	787552	373.221	1.9		74 67 77	HCD	LEL
20240118_THJ_3.raw	4842	KNAPVDAKFDK	11	71.9	88.6	11	411.562	3	10.7015	-19		1231.66	6.6		69 55 70 83 100 100 100 100 99 100 100	HCD	KNAPVDAKFDK
20240118_THJ_3.raw	35128	EYPPRFDNTF	10	71.9	76	10	643.298	2	49.1198	10.97	8545291	1284.58	2.6		92 89 98 69 51 44 54 65 100 100	HCD	EYPPRFDNTF
20240118_THJ_3.raw	22287	EVM(+15.99)HV	5	71.9	72.9	5	630.289	1	26.895	-3.33	8.24371e+06	629.284	-4.4	Oxidation (M)	86 76 77 55 70	HCD	EVM(+15.99)HV
20240118_THJ_3.raw	7473	NPVELR	6	71.9	77.3	6	364.208	2	13.0295	-12.46		726.402	-1.3		35 41 98 99 96 95	HCD	NPVELR
20240118_THJ_3.raw	7519	YHMMTAK	7	71.9	82.5	7	441.204	2	13.0688	-16.21		880.394	-0.7		44 40 99 100 100 98 97	HCD	YHMMTAK
20240118_THJ_3.raw	49343	EEVQSLPLPL	10	71.9	78.6	10	562.813	2	67.5433	-13.65	1.55902e+06	1123.61	-0.6		85 68 61 52 71 90 98 96 78 88	HCD	EEVQSLPLPL
20240118_THJ_3.raw	4800	MAYM(+15.99)ASEK	8	71.9	83.7	8	473.705	2	10.8102	-16.87	270916	945.394	1.6	Oxidation (M)	99 100 100 100 98 92 36 44	HCD	MAYM(+15.99)ASEK
20240118_THJ_3.raw	9421	VEWTQRE	7	71.9	76.1	7	474.233	2	14.4249	-11.22	1.29733e+06	946.451	1.6		99 100 100 98 44 28 64	HCD	VEWTQRE
20240118_THJ_3.raw	4719	KTDFAGPA	8	71.8	81.3	8	403.706	2	10.5726	-15.57		805.397	0.4		60 61 99 100 99 97 59 75	HCD	KTDFAGPA
20240118_THJ_3.raw	7165	RYLKPKVNR	9	71.8	88.1	9	391.909	3	12.7593	-18.84		1172.71	-8.6		76 83 95 86 66 92 100 98 99	HCD	RYLKPKVNR
20240118_THJ_3.raw	17663	M(+15.99)FWRGFT	7	71.8	84.6	7	480.725	2	22.4188	-17.35		959.432	2.6	Oxidation (M)	50 83 67 94 100 100 99	HCD	M(+15.99)FWRGFT
20240118_THJ_3.raw	14951	GLHPG	5	71.8	76	5	480.257	1	19.8871	-11.03	6507630	479.249	1.2		89 57 55 90 90	HCD	GLHPG
20240118_THJ_3.raw	8796	KAASGLGV	8	71.8	76.4	8	351.713	2	14.1758	-11.62		701.407	5.1		63 80 91 81 68 95 58 76	HCD	KAASGLGV
20240118_THJ_3.raw	9335	KQAVKGNGHN	10	71.8	76.3	10	351.528	3	14.6585	-11.51		1051.55	9.7		61 43 59 59 69 84 98 98 96 95	HCD	KQAVKGNGHN
20240118_THJ_3.raw	20311	AGVVM	5	71.8	75.9	5	476.254	1	25.5091	-10.94	10300000	475.246	0.6		77 47 75 94 87	HCD	AGVVM
20240118_THJ_3.raw	19447	LKNQHYEL	8	71.8	72.6	8	522.778	2	23.964	-2.47	1.68038e+06	1043.54	1		94 21 23 45 99 100 100 99	HCD	LKNQHYEL
20240118_THJ_3.raw	16566	YLGD	4	71.8	74.3	4	467.211	1	20.7297	-8.51	956472	466.206	-6.6		57 48 95 97	HCD	YLGD
20240118_THJ_3.raw	8838	QQLSYTHVRN	10	71.7	76.8	10	415.883	3	14.1088	-12.13	155439	1244.63	1.4		37 47 88 96 98 100 99 98 49 58	HCD	QQLSYTHVRN
20240118_THJ_3.raw	7604	LREGGGL	7	71.7	79.4	7	351.201	2	13.1403	-14.39	34510.8	700.387	2.1		77 62 74 60 86 97 100	HCD	LREGGGL
20240118_THJ_3.raw	18739	FSTPPGKTAAT	11	71.7	72.4	11	539.282	2	24.0095	-1.9	194348	1076.55	-1.5		98 98 100 92 72 47 55 86 46 41 62	HCD	FSTPPGKTAAT
20240118_THJ_3.raw	16203	TELKNK	6	71.7	73.5	6	366.717	2	20.8881	-6.77		731.418	2.3		100 100 99 50 36 57	HCD	TELKNK
20240118_THJ_3.raw	9308	M(+15.99)DKKTM(+15.99)	6	71.7	75.7	6	393.181	2	14.6319	-10.84		784.346	1.3	Oxidation (M)	99 91 82 67 52 63	HCD	M(+15.99)DKKTM(+15.99)
20240118_THJ_3.raw	3807	SGPGSRLSSSS	11	71.7	90.5	11	511.25	2	9.8558	-19.83	272365	1020.48	1.1		100 100 100 100 100 94 96 99 99 57 51	HCD	SGPGSRLSSSS
20240118_THJ_3.raw	4284	EASEVARH	8	71.7	80.8	8	449.723	2	10.1876	-15.37	5440.74	897.43	0.2		64 61 98 99 98 68 64 93	HCD	EASEVARH
20240118_THJ_3.raw	9162	VPPGMPGHAT	10	71.6	75.7	10	482.238	2	14.5423	-10.91	72369.3	962.464	-2.2		95 68 79 75 62 55 52 69 100 100	HCD	VPPGMPGHAT
20240118_THJ_3.raw	14385	VSGDDGVSESSDVLPK	16	71.6	90.8	16	530.921	3	19.17	-19.96	7367.86	1589.74	0.1		81 79 77 81 73 69 93 100 100 100 100 100 100 100 100 100	HCD	VSGDDGVSESSDVLPK
20240118_THJ_3.raw	12301	KSFDDYE	7	71.6	74.3	7	452.189	2	17.2766	-8.67		902.366	-1.9		73 58 58 63 74 94 100	HCD	KSFDDYE
20240118_THJ_3.raw	20325	NGVMPSFHS	9	71.6	76	9	488.222	2	24.9922	-11.31	339254	974.428	1.7		39 46 83 99 98 96 73 57 92	HCD	NGVMPSFHS
20240118_THJ_3.raw	22766	KSRRGDLRT	9	71.6	72.7	9	544.822	2	27.8997	-4.41		1087.62	7.1		82 76 74 41 37 95 97 72 80	HCD	KSRRGDLRT
20240118_THJ_3.raw	16776	DLFE	4	71.6	72.8	4	523.236	1	24.6148	-4.62	768308	522.232	-7.8		95 39 62 95	HCD	DLFE
20240118_THJ_3.raw	6313	LLKTVEDTR	9	71.6	79.2	9	537.812	2	11.699	-14.38	297266	1073.61	0.6		60 82 98 98 95 99 84 41 55	HCD	LLKTVEDTR
20240118_THJ_3.raw	23471	LEL	3	71.6	72.2	3	374.229	1	28.1482	-1.09	787552	373.221	1.9		73 67 77	HCD	LEL
20240118_THJ_3.raw	6218	SSCCAAAFPKQKN	13	71.6	78.9	13	452.213	3	11.9785	-14.18	33754.6	1353.62	-0.1		50 59 69 78 91 100 100 100 98 89 51 51 92	HCD	SSCCAAAFPKQKN
20240118_THJ_3.raw	15373	LLKPG	5	71.5	73.4	5	527.356	1	19.6175	-7.01	1.6732e+06	526.348	0.9		67 84 96 63 57	HCD	LLKPG
20240118_THJ_3.raw	18518	PPVDKFD	7	71.5	72.3	7	409.208	2	23.2562	-2.38		816.402	-1.1		89 86 74 67 49 55 86	HCD	PPVDKFD
20240118_THJ_3.raw	16374	KHQAKFDKE	9	71.5	74.8	9	565.807	2	20.8898	-9.83	128031	1129.59	9.8		47 15 49 96 95 84 89 98 99	HCD	KHQAKFDKE
20240118_THJ_3.raw	23390	LEL	3	71.5	72.1	3	374.229	1	28.1482	-1.09	787552	373.221	1.9		73 66 78	HCD	LEL
20240118_THJ_3.raw	23329	ADLVM	5	71.5	74.2	5	548.275	1	28.6726	-8.84	888575	547.268	-0.6		80 45 63 94 89	HCD	ADLVM
20240118_THJ_3.raw	13102	KYLSKATPPS	10	71.4	75	10	546.309	2	17.8128	-10.28	646847	1090.6	1.9		100 100 100 100 99 74 57 35 29 57	HCD	KYLSKATPPS
20240118_THJ_3.raw	2957	KWGPPSGGKPQ	11	71.4	85	11	380.203	3	9.0727	-17.75	7520.25	1137.59	-4.6		75 71 72 65 69 86 99 100 100 99 98	HCD	KWGPPSGGKPQ
20240118_THJ_3.raw	23806	VYLLERRAT	9	71.4	72.2	9	374.221	3	29.4229	2.26	620899	1119.64	1.9		99 97 99 62 59 51 58 53 72	HCD	VYLLERRAT
20240118_THJ_3.raw	11630	PLSPGM(+15.99)RE	8	71.4	74.7	8	451.724	2	16.7473	-9.89	49054.8	901.433	1.7	Oxidation (M)	99 98 74 49 55 55 67 100	HCD	PLSPGM(+15.99)RE
20240118_THJ_3.raw	8711	VGEKFE	6	71.3	75.7	6	354.682	2	14.6157	-11.38	1.97616e+06	707.349	1.4		91 29 60 94 84 95	HCD	VGEKFE
20240118_THJ_3.raw	7589	LREGGGL	7	71.3	78.9	7	351.201	2	13.1403	-14.39	34510.8	700.387	2.1		76 63 71 58 87 98 100	HCD	LREGGGL
20240118_THJ_3.raw	7908	KAYENLVM(+15.99)	8	71.3	78.5	8	492.249	2	13.4034	-14.09		982.479	4.4	Oxidation (M)	73 55 52 64 89 97 100 100	HCD	KAYENLVM(+15.99)
20240118_THJ_3.raw	19739	RSLTFVGG	8	71.3	73.7	8	418.735	2	24.7034	-8.16	337758	835.455	1		39 36 51 72 97 100 98 97	HCD	RSLTFVGG
20240118_THJ_3.raw	8259	KNAVTNKTD	9	71.3	83.2	9	495.767	2	13.7062	-16.97		989.514	6		62 43 67 99 97 89 98 97 98	HCD	KNAVTNKTD
20240118_THJ_3.raw	6903	LPTRAAPP	8	71.2	77.1	8	411.746	2	12.5285	-12.93		821.476	2.7		87 82 62 61 81 84 77 83	HCD	LPTRAAPP
20240118_THJ_3.raw	12804	NPSKSRNEQ	9	71.2	75.6	9	530.258	2	17.7214	-11.37		1058.51	-7.8		96 98 81 54 48 50 61 96 98	HCD	NPSKSRNEQ
20240118_THJ_3.raw	10663	LNDAQAPKVD	10	71.2	74.5	10	535.778	2	16.0655	-9.76	601128	1069.54	1		37 57 99 99 94 98 96 57 38 69	HCD	LNDAQAPKVD
20240118_THJ_3.raw	17245	ASELVRT	7	71.2	72.6	7	388.219	2	22.0129	-5.51		774.423	-1		98 98 99 71 39 37 66	HCD	ASELVRT
20240118_THJ_3.raw	18369	ELREEL	6	71.2	73.1	6	394.712	2	22.9015	-7.08	233870	787.408	1.5		57 41 51 91 98 100	HCD	ELREEL
20240118_THJ_3.raw	39422	PPPLEEQ	7	71.2	72.6	7	405.205	2	56.756	5.42	1.41519e+06	808.397	-1.9		47 46 58 76 93 95 93	HCD	PPPLEEQ
20240118_THJ_3.raw	3434	NSGSRLSVSR	10	71.2	83.2	10	354.86	3	9.5372	-17.02	12064.5	1061.56	0.8		93 98 97 75 69 95 67 53 90 95	HCD	NSGSRLSVSR
20240118_THJ_3.raw	14228	FAATEVRAT	9	71.2	73.1	9	483.258	2	19.0049	-6.99		964.498	4.2		99 99 99 91 75 37 26 67 63	HCD	FAATEVRAT
20240118_THJ_3.raw	3396	HTKSFSRTGP	10	71.2	97.7	10	373.193	3	9.5128	-22.39	345091	1116.57	-9.2		83 96 100 100 100 100 100 100 99 99	HCD	HTKSFSRTGP
20240118_THJ_3.raw	21324	TMGKGLTE	8	71.2	71.6	8	418.711	2	26.2746	0.05		835.411	-3.3		56 37 61 73 72 80 96 99	HCD	TMGKGLTE
20240118_THJ_3.raw	39422	PPPLEEQ	7	71.1	72.6	7	405.204	2	56.9826	5.64	1.41273e+06	808.397	-2.7		47 46 58 76 93 95 93	HCD	PPPLEEQ
20240118_THJ_3.raw	10705	YQLKTSSQKE	10	71.1	75.7	10	404.548	3	15.8783	-11.63		1210.62	2.3		99 94 97 54 34 38 51 93 99 99	HCD	YQLKTSSQKE
20240118_THJ_3.raw	7530	LRGENL	6	71.1	79.9	6	351.201	2	13.1403	-15.16	34510.8	700.387	2.1		71 60 75 86 87 100	HCD	LRGENL
20240118_THJ_3.raw	23404	AEVVM	5	71.1	74.6	5	548.275	1	28.6726	-10.22	888575	547.268	-0.6		85 48 58 94 88	HCD	AEVVM
20240118_THJ_3.raw	5066	DHMQDRARL	9	71.1	80.4	9	381.19	3	10.8713	-15.53	63060.7	1140.55	1		100 100 100 71 65 63 59 68 98	HCD	DHMQDRARL
20240118_THJ_3.raw	13983	LTDGAFRKHL	10	71.1	73.2	10	386.551	3	19.1408	-7.45	240602	1156.64	-2.7		98 64 72 54 56 47 55 97 92 98	HCD	LTDGAFRKHL
20240118_THJ_3.raw	10907	M(+15.99)VQMM(+15.99)AKT	8	71.1	78	8	486.218	2	16.055	-13.89		970.429	-8	Oxidation (M)	98 98 96 87 86 44 44 70	HCD	M(+15.99)VQMM(+15.99)AKT
20240118_THJ_3.raw	56822	PFELTPFPEV	10	71.1	73.8	10	588.302	2	75.2193	-9.01		1174.59	-0.6		28 33 60 65 81 99 100 99 90 84	HCD	PFELTPFPEV
20240118_THJ_3.raw	13451	PLHTNPTGTALVDTHSK	17	71.1	74.1	17	447.99	4	16.6225	-9.48	1.62395e+06	1787.92	7		68 65 32 41 37 36 90 70 73 87 100 100 100 98 95 79 88	HCD	PLHTNPTGTALVDTHSK
20240118_THJ_3.raw	11022	HEAPATSRAL	10	71	76.3	10	526.778	2	16.3113	-12.37	1308287	1051.54	1		99 100 100 84 43 37 48 63 91 97	HCD	HEAPATSRAL
20240118_THJ_3.raw	13822	ETLSKTELPT	10	71	81.1	10	559.799	2	18.6306	-15.99		1117.59	-2.4		87 74 84 73 66 70 89 99 82 88	HCD	ETLSKTELPT
20240118_THJ_3.raw	13687	VGVLKAVD	8	71	79.5	8	400.748	2	18.5694	-15.04	93052.8	799.48	1.1		66 64 86 98 75 71 78 99	HCD	VGVLKAVD
20240118_THJ_3.raw	26571	SSSTQ	5	71	73.4	5	509.221	1	33.6874	8.24	7.78503e+06	508.213	1.7		37 69 80 93 88	HCD	SSSTQ
20240118_THJ_3.raw	3058	NPSEKLR	7	71	89	7	422.238	2	9.2027	-19.59	107261	842.461	0.8		64 73 95 95 98 99 99	HCD	NPSEKLR
20240118_THJ_3.raw	6049	KSLPDAKFDKE	11	71	79.1	11	426.567	3	11.7471	-14.72		1276.67	9.4		56 28 38 53 99 100 100 98 97 100 100	HCD	KSLPDAKFDKE
20240118_THJ_3.raw	3051	SLVHRK	6	71	99.8	6	370.233	2	9.2004	-23.1	26340.5	738.45	1.4		100 100 100 100 100 100	HCD	SLVHRK
20240118_THJ_3.raw	2956	EAPAAKVSKKE	11	71	100	11	386.556	3	9.1249	-23.16	535457	1156.65	1.1		100 100 100 100 100 100 100 100 100 100 100	HCD	EAPAAKVSKKE
20240118_THJ_3.raw	30264	FDL	3	71	74.9	3	394.198	1	40.0957	10.86	420736	393.19	1.4		73 73 78	HCD	FDL
20240118_THJ_3.raw	20264	VDM(+15.99)GTFKVE	9	71	71.9	9	521.249	2	25.2167	-3.58	204391	1040.48	-1.2	Oxidation (M)	100 100 90 42 49 59 58 55 96	HCD	VDM(+15.99)GTFKVE
20240118_THJ_3.raw	16708	SPAL	4	71	73.4	4	387.223	1	20.8482	-8.39	408320	386.216	-2.2		65 38 96 95	HCD	SPAL
20240118_THJ_3.raw	18026	PPET	4	71	72	4	443.213	1	25.1437	-4.09	7141785	442.206	-2.3		65 54 97 72	HCD	PPET
20240118_THJ_3.raw	15126	EHLP	4	71	73.9	4	495.257	1	19.9488	-9.29	284985	494.249	1.2		74 33 93 96	HCD	EHLP
20240118_THJ_3.raw	5321	QLSKSASQSPVTADGP	16	71	81.5	16	524.934	3	11.1162	-16.28		1571.78	1		54 58 64 78 94 100 100 99 100 100 80 74 96 93 48 66	HCD	QLSKSASQSPVTADGP
20240118_THJ_3.raw	24035	TPAPG	5	70.9	71.9	5	442.229	1	29.8698	3.77	88900000	441.222	-1.3		98 58 65 65 73	HCD	TPAPG
20240118_THJ_3.raw	19403	FVKACLTTTN	10	70.9	72.7	10	549.289	2	24.1513	-6.74		1096.56	4.7		40 37 43 51 80 97 97 94 96 93	HCD	FVKACLTTTN
20240118_THJ_3.raw	18488	HM(+15.99)M(+15.99)SGPSLVH	10	70.9	72.2	10	564.254	2	23.2251	-5		1126.49	2.8	Oxidation (M)	17 31 52 99 99 99 64 64 99 98	HCD	HM(+15.99)M(+15.99)SGPSLVH
20240118_THJ_3.raw	19624	KVEPLSR	7	70.9	72	7	414.754	2	24.3977	-4.47		827.486	8.9		88 90 100 62 37 36 91	HCD	KVEPLSR
20240118_THJ_3.raw	15009	ELLMKKE	7	70.9	72.7	7	445.753	2	19.8059	-6.82	348166	889.494	-3.4		100 51 45 29 85 100 100	HCD	ELLMKKE
20240118_THJ_3.raw	3043	SLVHRK	6	70.9	99.6	6	370.233	2	9.2004	-23.1	26340.5	738.45	1.4		100 100 100 100 99 99	HCD	SLVHRK
20240118_THJ_3.raw	24384	VDQFD	5	70.8	71.4	5	623.268	1	29.606	-0.88	217118	622.26	0.8		67 66 56 81 87	HCD	VDQFD
20240118_THJ_3.raw	19984	SGPGSRLSSSSFRVSG	16	70.8	74.1	16	523.266	3	24.6969	-9.92	822862	1566.78	0.6		100 100 100 99 55 32 44 66 99 100 99 97 60 42 38 55	HCD	SGPGSRLSSSSFRVSG
20240118_THJ_3.raw	6828	SPGGVVVHNE	10	70.8	77.8	10	497.751	2	12.4613	-14.01		993.488	0		100 100 100 100 100 99 58 10 21 92	HCD	SPGGVVVHNE
20240118_THJ_3.raw	28389	LAAAGPH	7	70.8	74.6	7	636.344	1	38.3829	10.62	101000000	635.339	-3.2		90 65 83 82 74 67 63	HCD	LAAAGPH
20240118_THJ_3.raw	23162	MLRTMLQ	7	70.8	74.3	7	446.741	2	28.4788	-10.21	154984	891.467	1.2		86 83 49 51 58 95 98	HCD	MLRTMLQ
20240118_THJ_3.raw	14241	LTAGVFDKE	9	70.8	90.1	9	490.261	2	19.0169	-20.09		978.502	4.8		75 79 98 79 84 99 99 98 99	HCD	LTAGVFDKE
20240118_THJ_3.raw	23288	ADLVM	5	70.8	73.5	5	548.275	1	28.6726	-8.84	888575	547.268	-0.6		79 47 62 93 86	HCD	ADLVM
20240118_THJ_3.raw	16324	LSLGTKSSQLK	11	70.7	71.9	11	387.902	3	21.0223	-4.5		1160.68	6		55 44 52 47 69 68 79 88 93 98 100	HCD	LSLGTKSSQLK
20240118_THJ_3.raw	19914	LSSGFMHLQ	9	70.7	76.3	9	510.256	2	24.7034	-12.71	632214	1018.49	7.2		91 93 99 99 99 49 13 65 79	HCD	LSSGFMHLQ
20240118_THJ_3.raw	10286	VRKQLL	6	70.7	78.2	6	378.759	2	15.4796	-14.31	55218.4	755.502	1.2		91 47 53 78 100 100	HCD	VRKQLL
20240118_THJ_3.raw	22229	NKPAFKAFP	9	70.7	71.4	9	510.288	2	27.2872	-1.83		1018.56	1.2		49 62 96 97 70 70 77 58 63	HCD	NKPAFKAFP
20240118_THJ_3.raw	7901	LQSTEQLSP	9	70.7	91.8	9	501.759	2	13.4399	-20.71	1572927	1001.5	1.1		100 99 100 93 89 87 95 83 80	HCD	LQSTEQLSP
20240118_THJ_3.raw	19667	DLMATGG	7	70.7	73.4	7	664.294	1	24.2573	-8.9	325099	663.29	-5.1		62 56 53 78 94 86 86	HCD	DLMATGG
20240118_THJ_3.raw	24035	TPAPG	5	70.7	71.9	5	442.229	1	31.0177	4.92	90500000	441.222	-1.8		98 58 65 65 73	HCD	TPAPG
20240118_THJ_3.raw	22347	KAEE	4	70.7	71.2	4	476.235	1	30.1575	0.92	5866203	475.228	-0.7		54 39 96 96	HCD	KAEE
20240118_THJ_3.raw	28694	HEVLYL	6	70.7	71.3	6	387.214	2	36.8612	-1.34		772.412	1.6		34 70 78 73 74 98	HCD	HEVLYL
20240118_THJ_3.raw	11233	M(+15.99)YKFDKE	7	70.7	74.9	7	488.729	2	16.3384	-11.27		975.437	7.5	Oxidation (M)	35 37 92 84 84 96 97	HCD	M(+15.99)YKFDKE
20240118_THJ_3.raw	23495	PNLLG	5	70.6	73.4	5	513.304	1	28.7672	-8.89	371426	512.296	1.3		41 44 85 99 98	HCD	PNLLG
20240118_THJ_3.raw	19533	HLPDPVE	7	70.6	73	7	403.704	2	24.2939	-8.15		805.397	-3.2		89 94 95 90 30 24 88	HCD	HLPDPVE
20240118_THJ_3.raw	4503	AAM(+15.99)PKKQN	8	70.6	92.6	8	452.24	2	10.3876	-21.05		902.464	1.6	Oxidation (M)	78 75 92 100 100 100 98 98	HCD	AAM(+15.99)PKKQN
20240118_THJ_3.raw	3448	VTAMKRSP	8	70.6	93.9	8	445.25	2	9.5154	-21.49	586691	888.485	0.6		100 100 100 100 100 80 79 92	HCD	VTAMKRSP
20240118_THJ_3.raw	22347	KAEE	4	70.5	71.2	4	476.234	1	27.2653	-1.97	6.29963e+06	475.228	-2.3		54 39 96 96	HCD	KAEE
20240118_THJ_3.raw	7373	KAPAKKLTPFDKE	13	70.5	77.7	13	368.967	4	13.0324	-14.12	104742	1471.84	-1.8		75 45 40 52 65 76 83 87 90 100 100 99 99	HCD	KAPAKKLTPFDKE
20240118_THJ_3.raw	11295	KPM(+15.99)M(+15.99)PPHHL	9	70.5	76.5	9	373.853	3	16.3918	-13.16		1118.54	-0.3	Oxidation (M)	66 53 75 77 96 98 77 61 87	HCD	KPM(+15.99)M(+15.99)PPHHL
20240118_THJ_3.raw	16436	LNNLK	5	70.5	72.8	5	601.365	1	21.107	-7.94	1.40116e+06	600.36	-2.6		38 36 90 100 100	HCD	LNNLK
20240118_THJ_3.raw	21430	EVHM(+15.99)V	5	70.5	71.4	5	630.289	1	26.895	-3.25	8.24371e+06	629.284	-4.4	Oxidation (M)	86 75 59 70 68	HCD	EVHM(+15.99)V
20240118_THJ_3.raw	34455	GPANALVNL	9	70.5	71.7	9	434.748	2	47.8563	-4.85		867.481	-1		32 35 59 64 82 92 92 94 96	HCD	GPANALVNL
20240118_THJ_3.raw	20253	SYLSRTNQL	9	70.5	72.1	9	541.286	2	24.8313	-6.12	1863190	1080.56	0.6		97 98 100 99 56 31 28 42 97	HCD	SYLSRTNQL
20240118_THJ_3.raw	11934	APSYVVEHGFK	11	70.5	76.5	11	617.318	2	16.9608	-13.13		1232.62	1.8		99 99 100 99 92 87 70 24 29 46 96	HCD	APSYVVEHGFK
20240118_THJ_3.raw	24035	TPAPG	5	70.5	71.9	5	442.229	1	31.9054	5.81	88900000	441.222	-0.8		98 58 65 65 73	HCD	TPAPG
20240118_THJ_3.raw	3441	TAMKSRP	7	70.5	97.4	7	395.716	2	9.5154	-22.62	618578	789.417	0.6		100 100 100 100 99 91 93	HCD	TAMKSRP
20240118_THJ_3.raw	20083	PKML	4	70.5	71.5	4	488.287	1	25.1437	-4.09	242374	487.283	-5.9		95 71 37 83	HCD	PKML
20240118_THJ_3.raw	14532	LGPV	4	70.4	73.5	4	385.245	1	19.6263	-9.61	1.79965e+06	384.237	1.1		97 82 56 59	HCD	LGPV
20240118_THJ_3.raw	12453	AEAYKTH	7	70.4	75.5	7	410.204	2	17.4108	-12.25		818.392	2.3		94 96 99 72 45 44 79	HCD	AEAYKTH
20240118_THJ_3.raw	25488	AYM(+15.99)KWASF	8	70.4	72.3	8	510.234	2	31.7256	-6.93	179048	1018.46	-3.8	Oxidation (M)	51 43 37 52 96 100 100 100	HCD	AYM(+15.99)KWASF
20240118_THJ_3.raw	10462	MHTHQL	6	70.4	79.4	6	383.685	2	15.5957	-15.37	271476	765.359	-5.7		40 59 93 97 91 95	HCD	MHTHQL
20240118_THJ_3.raw	8397	GFGR	4	70.4	79.5	4	436.231	1	13.7703	-15.47	101563	435.223	1.9		85 52 83 98	HCD	GFGR
20240118_THJ_3.raw	18364	NAAHSPDKRPQ	11	70.4	71.2	11	407.54	3	23.4685	-2.65	15500000	1219.61	-5.3		37 35 39 27 68 99 100 98 95 91 95	HCD	NAAHSPDKRPQ
20240118_THJ_3.raw	23518	PLDVTHS	7	70.4	71.3	7	384.699	2	28.7759	3.31		767.381	2.5		82 84 84 66 89 33 61	HCD	PLDVTHS
20240118_THJ_3.raw	11430	YYDRM	5	70.4	73.4	5	374.161	2	16.5093	-9.47		746.306	1.8		99 97 96 44 30	HCD	YYDRM
20240118_THJ_3.raw	8295	FGGPGTASRPS	11	70.4	75.7	11	517.257	2	13.736	-12.54		1032.5	0.6		95 93 100 100 100 99 98 57 27 20 46	HCD	FGGPGTASRPS
20240118_THJ_3.raw	20114	FNPFPK	6	70.3	77.9	6	375.203	2	24.9156	-14.44		748.391	1.6		38 40 92 99 100 100	HCD	FNPFPK
20240118_THJ_3.raw	14249	PGLREEHPVL	10	70.3	73.7	10	382.881	3	19.2418	-10.02	375781	1145.62	1.3		56 56 77 68 80 91 80 62 69 98	HCD	PGLREEHPVL
20240118_THJ_3.raw	4321	KYTPDAM(+15.99)LH	9	70.3	80.1	9	364.508	3	10.2407	-15.87	5205.94	1090.51	-8.8	Oxidation (M)	85 88 97 97 70 39 61 92 91	HCD	KYTPDAM(+15.99)LH
20240118_THJ_3.raw	19323	PPGT	4	70.3	71.3	4	371.192	1	25.4091	-3.83	3401587	370.185	-2.2		84 68 72 62	HCD	PPGT
20240118_THJ_3.raw	16079	SVRE	4	70.3	72.7	4	490.266	1	20.988	-8.25	70927.5	489.255	8.3		64 45 86 96	HCD	SVRE
20240118_THJ_3.raw	4152	M(+15.99)AAGTLQKTTTR	12	70.3	89	12	432.231	3	10.0917	-19.92	91686.3	1293.67	0.8	Oxidation (M)	67 66 74 77 99 99 98 100 100 95 94 99	HCD	M(+15.99)AAGTLQKTTTR
20240118_THJ_3.raw	24035	TPAPG	5	70.3	71.9	5	442.229	1	32.3806	6.28	89100000	441.222	-2.1		98 58 65 65 73	HCD	TPAPG
20240118_THJ_3.raw	19025	EYSTTTLV	8	70.3	77.2	8	457.23	2	23.964	-13.91	1416144	912.444	2.2		100 99 88 64 57 71 66 73	HCD	EYSTTTLV
20240118_THJ_3.raw	11397	SLGGSAKVNN	10	70.3	75.4	10	473.753	2	16.48	-12.29		945.488	3.2		86 86 86 75 77 79 72 54 50 90	HCD	SLGGSAKVNN
20240118_THJ_3.raw	7197	RAVGDDLGGYK	11	70.3	75.8	11	384.201	3	12.79	-12.67		1149.58	3.4		17 23 52 71 87 87 98 99 99 100 100	HCD	RAVGDDLGGYK
20240118_THJ_3.raw	17745	KGVGFTGHEVD	11	70.3	71.1	11	573.284	2	22.2241	-3.23	357793	1144.55	1.5		71 53 56 40 44 54 81 87 99 98 100	HCD	KGVGFTGHEVD
20240118_THJ_3.raw	7758	KGDETLNYK	9	70.2	79.8	9	356.517	3	13.2763	-15.77		1066.53	0.8		65 54 76 68 67 95 96 97 99	HCD	KGDETLNYK
20240118_THJ_3.raw	8849	VEWTNKGN	8	70.2	74.4	8	474.233	2	14.4249	-11.18	1.29733e+06	946.451	1.6		99 100 99 96 90 36 24 52	HCD	VEWTNKGN
20240118_THJ_3.raw	27865	LCFF	4	70.2	72.3	4	529.249	1	36.8684	7.63	2.11419e+06	528.241	2.8		53 45 92 100	HCD	LCFF
20240118_THJ_3.raw	20925	LAASPTM	7	70.2	72.2	7	690.35	1	25.6292	-7.24	285426	689.342	0.8		73 80 99 82 61 58 52	HCD	LAASPTM
20240118_THJ_3.raw	6490	KHLPVDAKFDKE	12	70.2	77.4	12	476.262	3	12.2247	-14.13	9223.3	1425.76	2.7		52 10 22 52 100 100 100 100 98 97 99 100	HCD	KHLPVDAKFDKE
20240118_THJ_3.raw	14482	KQGSLVHR	8	70.2	73.8	8	462.772	2	19.2373	-10.36		923.53	-0.1		42 30 35 90 98 99 98 99	HCD	KQGSLVHR
20240118_THJ_3.raw	3157	AVLEKRAP	8	70.2	92.3	8	442.272	2	9.2906	-21.11		882.529	1.1		99 100 100 100 98 95 72 76	HCD	AVLEKRAP
20240118_THJ_3.raw	21125	YSLRKNYSL	9	70.2	70.7	9	381.874	3	26.0345	-0.63		1142.61	-6.9		67 76 87 40 25 47 99 98 98	HCD	YSLRKNYSL
20240118_THJ_3.raw	4741	AQLQEQHVQ	9	70.2	82.1	9	540.776	2	10.6114	-17.06	142553	1079.54	2.1		86 78 100 98 98 93 41 54 92	HCD	AQLQEQHVQ
20240118_THJ_3.raw	17621	VELVCKGGEVD	11	70.1	74.2	11	574.287	2	22.3766	-11.08		1146.56	-0.4		53 62 81 88 72 52 43 66 99 99 100	HCD	VELVCKGGEVD
20240118_THJ_3.raw	23564	LPPTALVDTHS	11	70.1	73.5	11	384.207	3	29.0667	-10.1	57350.1	1149.6	-4.5		58 48 42 44 72 99 100 100 99 64 84	HCD	LPPTALVDTHS
20240118_THJ_3.raw	2803	HHDDLE	6	70.1	98.4	6	383.162	2	9.0001	-23.03	57986	764.309	0.4		97 95 100 100 100 100	HCD	HHDDLE
20240118_THJ_3.raw	4914	VSEGKTVQQADE	12	70.1	83.2	12	645.813	2	10.3478	-17.63	20600000	1289.61	1.3		100 93 92 43 37 53 85 97 98 100 100 100	HCD	VSEGKTVQQADE
20240118_THJ_3.raw	19219	KDEMPPPPP	9	70.1	70.9	9	504.245	2	23.9626	-2.65		1006.48	-3.9		53 61 71 51 77 81 95 69 80	HCD	KDEMPPPPP
20240118_THJ_3.raw	8999	KNMSLHT	7	70.1	82.6	7	415.711	2	14.3535	-17.33		829.412	-4.3		56 46 89 99 100 92 96	HCD	KNMSLHT
20240118_THJ_3.raw	4920	FDKE	4	70.1	85.5	4	538.252	1	10.5888	-18.65	2199641	537.244	1.5		95 88 79 81	HCD	FDKE
20240118_THJ_3.raw	23564	LPPTALVDTHS	11	70.1	73.5	11	384.205	3	28.9879	-10.18	59758.9	1149.6	-7.3		58 48 42 44 72 99 100 100 99 64 84	HCD	LPPTALVDTHS
20240118_THJ_3.raw	21125	YSL	3	70.1	71	3	382.198	1	26.0308	-3.21	574488	381.19	1.3		73 62 78	HCD	YSL
20240118_THJ_3.raw	5065	LGTAMPKKQE	10	70.1	85	10	368.2	3	10.8962	-18.47		1101.59	-6.2		98 79 86 79 79 100 99 75 58 98	HCD	LGTAMPKKQE
20240118_THJ_3.raw	3541	NNEKPKEGVKTEN	13	70.1	97.1	13	496.251	3	9.5984	-22.68	680604	1485.74	-6.7		97 98 100 100 100 100 100 100 100 99 82 88 99	HCD	NNEKPKEGVKTEN
20240118_THJ_3.raw	3006	PAAKVSKKE	9	70.1	98.6	9	479.291	2	9.1624	-23.12	124475	956.565	1.2		100 100 100 100 100 98 97 95 98	HCD	PAAKVSKKE
20240118_THJ_3.raw	24035	TPAPG	5	70	71.9	5	442.229	1	33.2387	7.14	103000000	441.222	-1.5		98 58 65 65 73	HCD	TPAPG
20240118_THJ_3.raw	8797	KACCPPPP	8	70	74.2	8	406.69	2	14.1766	-11.28		811.372	-9.3		43 28 47 82 99 100 98 98	HCD	KACCPPPP

## Sheet: CT(de novo)
Source File	Scan	Peptide	Tag length	SCORE (%)	ALC (%)	Length	m/z	z	RT	Delta RT	Area	Mass	ppm	PTM	local confidence (%)	mode	tag(>=0.0%)
20240118_THJ_1.raw	24574	FEHSF	5	98.7	99.5	5	666.288	1	35.7423	0.58	1.21977e+06	665.281	0.2		100 100 99 100 99	HCD	FEHSF
20240118_THJ_1.raw	10824	LPLQ	4	97.7	99.7	4	470.297	1	16.4769	5.62	1.27851e+06	469.29	0.1		100 100 100 99	HCD	LPLQ
20240118_THJ_1.raw	30422	FLDDL	5	97.7	99.9	5	622.308	1	48.1918	-6.27	6.70399e+06	621.301	0.3		100 100 100 100 100	HCD	FLDDL
20240118_THJ_1.raw	10652	LPLQ	4	97.7	99.6	4	470.297	1	16.4769	5.62	1.27851e+06	469.29	0.1		100 100 100 99	HCD	LPLQ
20240118_THJ_1.raw	11128	LPLQ	4	97.5	99.5	4	470.297	1	16.4769	5.62	1.27851e+06	469.29	0.1		100 100 100 99	HCD	LPLQ
20240118_THJ_1.raw	11101	LPLQ	4	97.4	99.4	4	470.297	1	16.4769	5.62	1.27851e+06	469.29	0.1		100 100 100 99	HCD	LPLQ
20240118_THJ_1.raw	11132	LPLQ	4	97.4	99.4	4	470.297	1	16.4769	5.62	1.27851e+06	469.29	0.1		99 100 100 99	HCD	LPLQ
20240118_THJ_1.raw	11175	LPLQ	4	97.4	99.4	4	470.297	1	16.4769	5.62	1.27851e+06	469.29	0.1		99 100 100 99	HCD	LPLQ
20240118_THJ_1.raw	11209	LPLQ	4	97.4	99.4	4	470.297	1	16.4769	5.62	1.27851e+06	469.29	0.1		99 100 100 99	HCD	LPLQ
20240118_THJ_1.raw	11183	LPLQ	4	97.4	99.4	4	470.297	1	16.4769	5.62	1.27851e+06	469.29	0.1		99 100 100 99	HCD	LPLQ
20240118_THJ_1.raw	4485	KAFDEK	6	96.9	97.6	6	369.195	2	10.852	0	129219	736.375	0.7		94 93 100 100 100 99	HCD	KAFDEK
20240118_THJ_1.raw	10652	LLPK	4	96.8	98.8	4	470.334	1	16.4179	5.57	143176	469.326	0.8		97 98 100 100	HCD	LLPK
20240118_THJ_1.raw	12411	LLVN	4	96.5	99.2	4	458.298	1	18.1019	7.25	193433	457.29	0.5		99 98 100 99	HCD	LLVN
20240118_THJ_1.raw	12086	LLVN	4	96.5	99.2	4	458.298	1	18.1019	7.25	193433	457.29	0.5		99 98 100 99	HCD	LLVN
20240118_THJ_1.raw	31523	LALNEKLVNL	10	96.1	96.8	10	563.845	2	50.4982	0.38		1125.68	-0.2		100 100 100 98 97 85 96 97 97 98	HCD	LALNEKLVNL
20240118_THJ_1.raw	28959	LVRVGWSADYAE	12	96.1	97	12	683.344	2	45.1748	1.76	1.09468e+06	1364.67	0.3		99 98 99 94 90 94 94 97 100 100 100 100	HCD	LVRVGWSADYAE
20240118_THJ_1.raw	16662	FHRLLPG	7	95.6	98.8	7	420.248	2	23.706	-8.19	626716	838.481	1.1		99 95 99 100 100 99 99	HCD	FHRLLPG
20240118_THJ_1.raw	23187	ALASF	5	95.4	99.6	5	508.277	1	33.0799	-9.71	51951.8	507.269	0.6		99 99 100 100 100	HCD	ALASF
20240118_THJ_1.raw	11978	KTML	4	95.3	97.9	4	492.286	1	17.9063	7.05	115062	491.278	1.2		98 95 99 99	HCD	KTML
20240118_THJ_1.raw	14279	LGPV	4	95.1	98.9	4	385.245	1	19.846	8.99	3.81492e+06	384.237	1.4		100 99 99 98	HCD	LGPV
20240118_THJ_1.raw	42873	EEVQSLPLPL	10	94.8	95.6	10	562.814	2	68.5676	-1.41		1123.61	1.4		99 98 95 80 91 97 99 99 99 99	HCD	EEVQSLPLPL
20240118_THJ_1.raw	13641	LNEL	4	94.5	98.1	4	488.272	1	19.6705	8.82	91191.5	487.264	1.4		99 96 99 98	HCD	LNEL
20240118_THJ_1.raw	14866	LPLQ	4	94.2	99.4	4	470.298	1	21.5894	10.74	183789	469.29	1.3		99 100 100 98	HCD	LPLQ
20240118_THJ_1.raw	20113	AFEGSY	6	94.1	99.2	6	673.283	1	28.0573	-10.66	134173	672.275	0.6		97 98 100 100 100 100	HCD	AFEGSY
20240118_THJ_1.raw	5207	VPEP	4	94	94.7	4	441.235	1	11.4896	0.64	11177.6	440.227	1.6		95 86 99 98	HCD	VPEP
20240118_THJ_1.raw	15961	LDDL	4	93.7	99.9	4	475.24	1	22.6726	11.82	1.29667e+06	474.233	1.2		100 100 100 100	HCD	LDDL
20240118_THJ_1.raw	13792	LPGK	4	93.7	97.3	4	414.272	1	19.8025	8.95	60202.3	413.264	1.2		100 99 97 93	HCD	LPGK
20240118_THJ_1.raw	15168	EQYDESGPSLVHR	13	93.3	96.9	13	506.239	3	21.86	-8.97	979780	1515.7	0.5		77 84 100 100 100 100 100 100 100 100 100 100 100	HCD	EQYDESGPSLVHR
20240118_THJ_1.raw	16945	FEGFPDKQPR	10	93.2	99.9	10	407.541	3	24.0531	-12.21	16300000	1219.6	1		100 100 100 100 100 100 100 100 100 100	HCD	FEGFPDKQPR
20240118_THJ_1.raw	16032	PYPQ	4	93.2	99.9	4	504.246	1	22.9957	12.14	2601744	503.238	0.8		100 100 100 100	HCD	PYPQ
20240118_THJ_1.raw	8214	NGHN	4	93.2	94.4	4	441.184	1	14.2901	3.44	903973	440.177	0.9		99 99 94 86	HCD	NGHN
20240118_THJ_1.raw	16757	VAPEEHPVL	9	93.2	97.5	9	495.767	2	23.8138	-9.79	973536	989.518	0.4		100 100 100 100 100 100 93 89 96	HCD	VAPEEHPVL
20240118_THJ_1.raw	21323	LSPLVDTH	8	93.2	95.3	8	441.24	2	29.7526	-6.15	213055	880.465	-0.1		79 85 100 100 100 100 100 99	HCD	LSPLVDTH
20240118_THJ_1.raw	19888	LENKVNL	7	93.1	94.5	7	415.243	2	27.781	-3.99	1.30017e+06	828.471	0.4		100 96 75 92 99 100 100	HCD	LENKVNL
20240118_THJ_1.raw	17019	YDESGPSLVH	10	93.1	99.9	10	552.254	2	23.9842	-12.28	2.68372e+06	1102.49	0.9		100 100 100 100 100 99 100 100 100 100	HCD	YDESGPSLVH
20240118_THJ_1.raw	16177	PYPQ	4	93	99.7	4	504.246	1	22.9957	12.14	2601744	503.238	0.8		99 99 100 100	HCD	PYPQ
20240118_THJ_1.raw	15777	PYPQ	4	93	99.6	4	504.246	1	22.9957	12.14	2601744	503.238	0.8		99 99 100 100	HCD	PYPQ
20240118_THJ_1.raw	16250	PYPQ	4	93	99.6	4	504.246	1	22.9957	12.14	2601744	503.238	0.8		99 99 100 100	HCD	PYPQ
20240118_THJ_1.raw	17375	FEGFPDKQPR	10	93	99.7	10	407.541	3	24.0531	-12.21	16300000	1219.6	1		100 100 100 100 100 100 100 99 99 99	HCD	FEGFPDKQPR
20240118_THJ_1.raw	15421	VTLADA	6	93	99.9	6	589.32	1	22.1099	-12.37	851197	588.312	0.7		100 100 100 100 100 100	HCD	VTLADA
20240118_THJ_1.raw	12235	MVYM(+15.99)	4	93	95.6	4	559.226	1	18.1591	7.31	158716	558.218	1.6	Oxidation (M)	90 93 100 100	HCD	MVYM(+15.99)
20240118_THJ_1.raw	15413	VTLADA	6	93	99.8	6	589.32	1	22.1099	-12.37	851197	588.312	0.7		100 100 100 100 100 100	HCD	VTLADA
20240118_THJ_1.raw	21142	SSGTSYPDVLK	11	92.9	98.2	11	577.29	2	29.7309	-10.96	776555	1152.57	0		99 99 100 100 100 100 90 92 99 100 100	HCD	SSGTSYPDVLK
20240118_THJ_1.raw	24421	VPGRLLVQ	8	92.8	94.7	8	441.281	2	35.3814	-5.62		880.549	-1.2		100 100 100 88 83 93 96 98	HCD	VPGRLLVQ
20240118_THJ_1.raw	15661	PYPQ	4	92.6	99.2	4	504.246	1	22.9957	12.14	2601744	503.238	0.8		99 99 100 100	HCD	PYPQ
20240118_THJ_1.raw	18059	FVQMMTAK	8	92.5	99.9	8	478.241	2	25.1952	-12.83	3.64606e+06	954.467	1		100 100 100 100 100 100 100 100	HCD	FVQMMTAK
20240118_THJ_1.raw	16426	PYPQ	4	92.2	98.8	4	504.246	1	22.9957	12.14	2601744	503.238	0.8		98 98 100 100	HCD	PYPQ
20240118_THJ_1.raw	12198	LYNEALKG	8	92	99.4	8	454.248	2	17.7846	-12.84	4.64025e+06	906.481	1.5		100 100 100 100 100 100 99 98	HCD	LYNEALKG
20240118_THJ_1.raw	21112	LVTSL	5	92	99.7	5	532.334	1	29.5772	-13.04	151820	531.327	0.4		100 100 100 100 99	HCD	LVTSL
20240118_THJ_1.raw	16920	LTEL	4	91.9	99.9	4	475.277	1	24.1163	13.26	650201	474.269	0.8		100 100 100 100	HCD	LTEL
20240118_THJ_1.raw	24064	ELEEL	5	91.8	96.8	5	632.314	1	34.0853	-10.77	2.18807e+06	631.307	1		94 92 99 100 99	HCD	ELEEL
20240118_THJ_1.raw	34510	LVVYPWTQRY	10	91.8	94.7	10	662.856	2	55.6836	7.83	1.3379e+06	1323.7	-0.6		100 100 100 100 100 99 98 91 72 87	HCD	LVVYPWTQRY
20240118_THJ_1.raw	15556	LDDL	4	91.8	97.9	4	475.24	1	22.6726	11.82	1.29667e+06	474.233	1.2		100 99 98 94	HCD	LDDL
20240118_THJ_1.raw	13100	PSFH	4	91.7	94.7	4	487.23	1	18.9592	8.11	78660.8	486.223	0.5		92 88 100 100	HCD	PSFH
20240118_THJ_1.raw	19488	CHALERV	7	91.6	93.5	7	414.217	2	27.3415	-5.6		826.412	9.8		85 84 100 100 99 93 94	HCD	CHALERV
20240118_THJ_1.raw	20669	TAELL	5	91.5	99.9	5	546.313	1	29.0772	-13.52	1.48575e+06	545.306	-0.3		100 100 100 100 100	HCD	TAELL
20240118_THJ_1.raw	18996	KMPFPK	6	91.5	92.9	6	374.218	2	26.6891	-4.44		746.415	9.1		84 74 100 100 100 100	HCD	KMPFPK
20240118_THJ_1.raw	42878	EEVQSLPLPL	10	91.2	92	10	562.814	2	68.5731	-1.4		1123.61	1.4		96 86 84 77 94 98 99 100 92 95	HCD	EEVQSLPLPL
20240118_THJ_1.raw	19033	AHLVDTH	7	91.1	92.4	7	396.703	2	26.7403	-3.92		791.393	-0.7		73 75 100 100 100 100 100	HCD	AHLVDTH
20240118_THJ_1.raw	12937	PSFH	4	90.8	93.8	4	487.23	1	18.9592	8.11	78660.8	486.223	0.5		88 88 100 100	HCD	PSFH
20240118_THJ_1.raw	17027	EGFPDKQPR	9	90.7	94.2	9	537.273	2	24.0531	-8.94	1.75765e+06	1072.53	0.8		100 100 100 100 87 71 94 97 99	HCD	EGFPDKQPR
20240118_THJ_1.raw	18039	YPVEP	5	90.7	99.3	5	604.298	1	25.8605	-13.71	9867492	603.29	0.2		100 98 100 100 99	HCD	YPVEP
20240118_THJ_1.raw	11046	LYNEALK	7	90.3	99.9	7	425.738	2	16.5447	-14.31	1.796e+06	849.46	1.1		100 100 100 100 100 100 100	HCD	LYNEALK
20240118_THJ_1.raw	11891	KTML	4	90.2	92.6	4	492.286	1	17.9063	7.05	115062	491.278	1.2		97 86 94 94	HCD	KTML
20240118_THJ_1.raw	19541	LEALEVR	7	90	93.5	7	415.243	2	27.781	-8.9	1.30017e+06	828.471	0.4		100 100 100 100 99 77 79	HCD	LEALEVR
20240118_THJ_1.raw	13669	AGAPVY	6	90	99.4	6	577.297	1	19.6608	-14.3	234132	576.291	-0.9		98 99 100 100 100 100	HCD	AGAPVY
20240118_THJ_1.raw	31698	VPQLELVPN	9	89.9	90.6	9	504.79	2	50.4497	0.57	4.08745e+06	1007.57	1		84 56 80 98 100 100 100 99 99	HCD	VPQLELVPN
20240118_THJ_1.raw	19541	LEALEVR	7	89.6	93.5	7	415.243	2	27.1814	-9.5	1.3401e+06	828.471	1.5		100 100 100 100 99 77 79	HCD	LEALEVR
20240118_THJ_1.raw	20492	ATELL	5	89.5	97.1	5	546.313	1	29.0772	-13.06	1.48575e+06	545.306	-0.3		91 96 100 100 99	HCD	ATELL
20240118_THJ_1.raw	31829	FPAVPDL	7	89.5	90.7	7	379.708	2	50.9483	-3.29		757.401	0.8		75 73 94 97 97 99 99	HCD	FPAVPDL
20240118_THJ_1.raw	10302	VPAVT	5	89.3	98.6	5	486.293	1	16.3655	-14.25	1358780	485.285	1.1		100 100 96 99 99	HCD	VPAVT
20240118_THJ_1.raw	10574	VPAVT	5	89.2	98.5	5	486.293	1	16.3655	-14.25	1358780	485.285	1.1		100 100 95 99 99	HCD	VPAVT
20240118_THJ_1.raw	42526	EEVQSLPLPL	10	89.2	90.1	10	562.813	2	68.2215	-1.75	1.48237e+06	1123.61	-0.1		99 98 93 72 72 92 99 98 84 93	HCD	EEVQSLPLPL
20240118_THJ_1.raw	19501	HLPLP	5	89.1	99.5	5	576.35	1	27.0487	-14.89	1.71372e+06	575.343	0		100 100 100 100 99	HCD	HLPLP
20240118_THJ_1.raw	21481	ESAPSF	6	89.1	92.9	6	637.283	1	30.0968	-9.35	239543	636.275	0.8		74 86 100 100 99 98	HCD	ESAPSF
20240118_THJ_1.raw	19622	HLPLP	5	89.1	99.5	5	576.35	1	27.0487	-14.89	1.71372e+06	575.343	0		100 100 99 100 99	HCD	HLPLP
20240118_THJ_1.raw	19553	HLPLP	5	89	99.4	5	576.35	1	27.0487	-14.89	1.71372e+06	575.343	0		100 100 99 100 99	HCD	HLPLP
20240118_THJ_1.raw	10555	VPAVT	5	89	98.3	5	486.293	1	16.3655	-14.25	1358780	485.285	1.1		100 100 95 99 98	HCD	VPAVT
20240118_THJ_1.raw	24077	MAPPT	5	89	90.1	5	516.247	1	34.4096	3.19	282910	515.241	-2.2		99 100 95 81 76	HCD	MAPPT
20240118_THJ_1.raw	15993	YPGA	4	89	94.2	4	407.189	1	22.0297	11.18	786303	406.185	-8.4		100 99 93 85	HCD	YPGA
20240118_THJ_1.raw	31389	VPQLELVPN	9	88.8	89.5	9	504.79	2	50.4497	0.57	4.08745e+06	1007.57	1		78 55 78 96 99 100 100 100 99	HCD	VPQLELVPN
20240118_THJ_1.raw	19620	HLPLP	5	88.8	99.1	5	576.35	1	27.0487	-14.89	1.71372e+06	575.343	0		100 100 99 99 98	HCD	HLPLP
20240118_THJ_1.raw	20522	VLLED	5	88.6	97.1	5	588.324	1	28.9437	-13.81	127301	587.317	0.3		88 99 100 100 99	HCD	VLLED
20240118_THJ_1.raw	19035	VEEAF	5	88.5	98.8	5	594.277	1	26.7476	-14.89	136275	593.27	0.1		96 99 100 100 100	HCD	VEEAF
20240118_THJ_1.raw	27480	KLYDESGPSLVH	12	88.3	89.4	12	672.84	2	41.8846	3.26		1343.67	-5.5		57 70 94 100 100 100 100 83 74 98 100 99	HCD	KLYDESGPSLVH
20240118_THJ_1.raw	18049	PFPK	4	88.2	97.9	4	488.287	1	25.3968	14.54	184771	487.279	0.9		99 98 98 97	HCD	PFPK
20240118_THJ_1.raw	12176	KTML	4	88.1	90.5	4	492.286	1	17.9063	7.05	115062	491.278	1.2		93 83 93 94	HCD	KTML
20240118_THJ_1.raw	15993	YPGA	4	88.1	94.2	4	407.189	1	22.8913	12.04	761069	406.185	-7.6		100 99 93 85	HCD	YPGA
20240118_THJ_1.raw	13167	ETLPT	5	88	99.4	5	560.293	1	18.9395	-15.49	3.70708e+06	559.285	0.8		99 99 100 100 99	HCD	ETLPT
20240118_THJ_1.raw	19105	LPLVDTH	7	87.9	99.8	7	397.724	2	26.8327	-15.7	128353	793.433	0.4		100 100 100 100 100 100 99	HCD	LPLVDTH
20240118_THJ_1.raw	17728	GSPGLSRSSSSFSRVGSSN	19	87.9	89.7	19	619.302	3	25.0029	-5.67	922626	1854.88	0.7		96 97 99 91 46 50 62 88 98 100 100 100 100 99 93 90 96 100 100	HCD	GSPGLSRSSSSFSRVGSSN
20240118_THJ_1.raw	17000	LPPPYK	6	87.8	89.7	6	714.416	1	25.1389	-5.9	244134	713.411	-3.9		100 100 100 99 68 72	HCD	LPPPYK
20240118_THJ_1.raw	13134	ETLPT	5	87.7	99.1	5	560.293	1	18.9395	-15.49	3.70708e+06	559.285	0.8		99 98 100 100 99	HCD	ETLPT
20240118_THJ_1.raw	9579	M(+15.99)EPFPK	6	87.6	99.1	6	382.686	2	15.3408	-15.55		763.357	1.2	Oxidation (M)	97 98 100 100 100 100	HCD	M(+15.99)EPFPK
20240118_THJ_1.raw	8988	EM(+15.99)PFPK	6	87.6	99.9	6	382.687	2	14.8284	-15.98		763.357	1.5	Oxidation (M)	100 100 100 100 100 100	HCD	EM(+15.99)PFPK
20240118_THJ_1.raw	18943	PFPK	4	87.4	99.7	4	488.287	1	26.8042	15.95	211996	487.279	0.4		100 99 100 100	HCD	PFPK
20240118_THJ_1.raw	24093	MAPTP	5	87.4	88.7	5	516.247	1	34.4096	3.9	282910	515.241	-2.2		100 100 90 80 74	HCD	MAPTP
20240118_THJ_1.raw	23888	MAPPT	5	87.4	88.5	5	516.247	1	34.4096	3.19	282910	515.241	-2.2		100 100 93 78 73	HCD	MAPPT
20240118_THJ_1.raw	8653	DEVPSE	6	87.2	99.5	6	675.284	1	14.6946	-15.98	10700000	674.276	1.3		99 99 100 100 99 99	HCD	DEVPSE
20240118_THJ_1.raw	30754	NGPTVEVDLFKTS	13	87.1	87.8	13	703.862	2	48.839	0.68	330131	1405.71	0.2		90 96 100 100 100 100 100 100 100 99 56 38 62	HCD	NGPTVEVDLFKTS
20240118_THJ_1.raw	15524	TVLADA	6	87	92.8	6	589.32	1	22.1099	-11.8	851197	588.312	0.7		75 90 99 98 98 97	HCD	TVLADA
20240118_THJ_1.raw	27281	ESTGFLNT	8	86.9	87.6	8	868.405	1	41.5416	-1.11	2.33734e+06	867.397	0.5		75 73 98 79 91 100 91 94	HCD	ESTGFLNT
20240118_THJ_1.raw	19566	EPVFG	5	86.8	97.8	5	548.272	1	27.4033	-15.36	270993	547.264	0.5		95 95 100 100 99	HCD	EPVFG
20240118_THJ_1.raw	9875	VMPGKPM	7	86.8	97.4	7	380.199	2	15.6316	-15.16	308005	758.382	1.2		98 97 100 100 100 95 93	HCD	VMPGKPM
20240118_THJ_1.raw	17061	DTPPELNT	8	86.7	99.2	8	443.711	2	24.1645	-16.07	1.43534e+06	885.408	0		98 97 100 100 100 100 100 100	HCD	DTPPELNT
20240118_THJ_1.raw	13834	QAPVY	5	86.7	97.7	5	577.297	1	19.6608	-15.35	234132	576.291	-0.9		94 99 98 99 99	HCD	QAPVY
20240118_THJ_1.raw	8989	EALEVR	6	86.7	98.4	6	358.701	2	14.8307	-15.73		715.386	1.1		100 100 100 99 94 97	HCD	EALEVR
20240118_THJ_1.raw	8357	EM(+15.99)PFPK	6	86.5	99.9	6	382.686	2	14.2906	-16.52		763.357	0.4	Oxidation (M)	100 100 100 100 100 100	HCD	EM(+15.99)PFPK
20240118_THJ_1.raw	40479	TPVGGVFF	8	86.5	88.6	8	412.221	2	64.7829	6.7		822.428	-0.6		62 69 93 90 95 100 100 100	HCD	TPVGGVFF
20240118_THJ_1.raw	15545	PYPQ	4	86.5	92.6	4	504.246	1	22.9957	12.14	2601744	503.238	0.8		96 95 90 89	HCD	PYPQ
20240118_THJ_1.raw	16935	FEGFPDKQPR	10	86.5	92.7	10	610.807	2	24.0163	-12.25	4.14273e+06	1219.6	0.8		100 100 100 100 100 100 99 93 57 78	HCD	FEGFPDKQPR
20240118_THJ_1.raw	19398	FYPE	4	86.4	99.7	4	555.245	1	27.3081	16.46	4.92248e+06	554.238	0.9		100 99 100 100	HCD	FYPE
20240118_THJ_1.raw	13524	QAPVY	5	86.3	97.3	5	577.297	1	19.6608	-15.35	234132	576.291	-0.9		96 99 95 98 99	HCD	QAPVY
20240118_THJ_1.raw	17370	CDGGFPDKQPR	11	86.3	89.2	11	407.191	3	24.6115	-8.3		1218.55	5.3		43 67 76 99 100 100 100 100 99 99 100	HCD	CDGGFPDKQPR
20240118_THJ_1.raw	21495	ESAPSF	6	86.3	89.9	6	637.283	1	30.0968	-9.35	239543	636.275	0.8		73 85 100 100 92 88	HCD	ESAPSF
20240118_THJ_1.raw	22446	LVPVEP	6	86.2	90.8	6	653.387	1	32.0002	-10.67	168550	652.38	0.2		74 81 98 99 98 95	HCD	LVPVEP
20240118_THJ_1.raw	16516	PYPQ	4	86.2	92.3	4	504.246	1	22.9957	12.14	2601744	503.238	0.8		95 92 91 91	HCD	PYPQ
20240118_THJ_1.raw	17870	YPVEP	5	86.1	94.2	5	604.298	1	25.8605	-13.71	9867492	603.29	0.2		99 88 91 97 97	HCD	YPVEP
20240118_THJ_1.raw	12762	EDYSGPSLVHR	11	86	96.7	11	420.539	3	18.5037	-15.2	1329268	1258.59	1.1		83 86 95 100 100 100 100 100 100 100 100	HCD	EDYSGPSLVHR
20240118_THJ_1.raw	15677	LEPV	4	86	91.8	4	457.266	1	22.6828	11.83	196551	456.258	1.4		97 86 93 91	HCD	LEPV
20240118_THJ_1.raw	28710	MRYVASYL	8	85.9	86.8	8	501.758	2	44.6193	1.9	3.04935e+06	1001.5	0.8		49 64 87 96 99 100 100 100	HCD	MRYVASYL
20240118_THJ_1.raw	23790	SPPPQ	5	85.9	87.4	5	525.267	1	33.8955	-4.89	1.52409e+06	524.26	0.2		45 93 99 100 99	HCD	SPPPQ
20240118_THJ_1.raw	20912	VEAGP	5	85.8	90.3	5	472.239	1	27.8636	-10.45	2789861	471.233	-2.8		100 99 83 78 91	HCD	VEAGP
20240118_THJ_1.raw	20724	VPPAG	5	85.8	87.2	5	440.25	1	28.6215	-4.52	1.49362e+06	439.243	0.2		95 96 99 81 65	HCD	VPPAG
20240118_THJ_1.raw	13437	ETLPT	5	85.7	96.9	5	560.293	1	18.9395	-15.49	3.70708e+06	559.285	0.8		93 95 100 99 98	HCD	ETLPT
20240118_THJ_1.raw	17556	ELLK	4	85.7	94.5	4	502.324	1	25.0029	14.15	460419	501.316	0.3		95 83 100 100	HCD	ELLK
20240118_THJ_1.raw	15641	FRVTPAGG	8	85.6	88.4	8	402.722	2	22.4826	-8.13	217928	803.429	1.3		52 75 92 94 97 100 99 99	HCD	FRVTPAGG
20240118_THJ_1.raw	17423	KCACFPDKQPR	11	85.6	88.1	11	431.548	3	24.0326	-7.52	831026	1291.62	3.5		61 49 72 95 99 100 100 99 98 98 99	HCD	KCACFPDKQPR
20240118_THJ_1.raw	26610	PGALELVKVPN	11	85.6	87.2	11	568.837	2	39.9682	-5.19	4.08408e+06	1135.66	0.3		50 62 85 91 93 88 95 100 100 99 98	HCD	PGALELVKVPN
20240118_THJ_1.raw	20912	VEAGP	5	85.5	90.3	5	472.239	1	27.5071	-10.81	2.69847e+06	471.233	-2.1		100 99 83 78 91	HCD	VEAGP
20240118_THJ_1.raw	24492	LALYNEALGK	10	85.5	87.7	10	546.31	2	35.7667	-6.87	1.98482e+06	1090.6	2.3		96 99 100 98 57 72 96 98 76 84	HCD	LALYNEALGK
20240118_THJ_1.raw	15558	TVLADA	6	85.4	91.1	6	589.32	1	22.1099	-11.8	851197	588.312	0.7		73 87 98 95 96 97	HCD	TVLADA
20240118_THJ_1.raw	18006	PFPK	4	85.4	94.8	4	488.287	1	25.3968	14.54	184771	487.279	0.9		100 98 92 89	HCD	PFPK
20240118_THJ_1.raw	19610	LVNTNVARPSVPDG	14	85.4	92.5	14	719.887	2	27.3107	-13.06	3.30841e+06	1437.76	0.9		100 99 100 100 100 100 89 63 60 88 100 100 99 99	HCD	LVNTNVARPSVPDG
20240118_THJ_1.raw	34461	MRYVASYLL	9	85.2	88.4	9	558.3	2	55.6469	8.76	6.89695e+06	1114.58	0.1		59 68 81 89 98 100 100 100 100	HCD	MRYVASYLL
20240118_THJ_1.raw	15150	LPLQ	4	85	89.6	4	470.298	1	21.5894	10.74	183789	469.29	1.3		99 97 93 70	HCD	LPLQ
20240118_THJ_1.raw	19103	FYPE	4	84.9	98	4	555.245	1	27.3081	16.46	4.92248e+06	554.238	0.9		100 98 97 97	HCD	FYPE
20240118_THJ_1.raw	24965	PVEPF	5	84.9	98.9	5	588.303	1	36.584	-16.87	1365302	587.295	0.2		96 98 100 100 100	HCD	PVEPF
20240118_THJ_1.raw	14466	LSLSG	5	84.8	99.7	5	476.272	1	20.8427	-17.27	120382	475.264	0.5		100 100 100 100 99	HCD	LSLSG
20240118_THJ_1.raw	26473	KAMKPTVGMNFKTPVVPN	18	84.8	85.8	18	653.685	3	39.8603	-2.8		1958.05	-8.2		92 85 72 84 99 99 99 79 58 94 98 99 99 79 87 97 55 68	HCD	KAMKPTVGMNFKTPVVPN
20240118_THJ_1.raw	16531	PPSP	4	84.7	90.2	4	397.207	1	22.4673	11.62	870828	396.201	-2.4		93 89 94 85	HCD	PPSP
20240118_THJ_1.raw	17877	ELLK	4	84.6	93.3	4	502.324	1	25.0029	14.15	460419	501.316	0.3		93 81 100 100	HCD	ELLK
20240118_THJ_1.raw	19600	FYPE	4	84.6	97.6	4	555.245	1	27.3081	16.46	4.92248e+06	554.238	0.9		100 98 96 97	HCD	FYPE
20240118_THJ_1.raw	11624	FEGFPDKAGKPR	12	84.5	92.9	12	450.239	3	17.3357	-13.94	9002221	1347.69	1.7		100 100 100 100 100 100 100 92 77 95 68 82	HCD	FEGFPDKAGKPR
20240118_THJ_1.raw	23360	SSALP	5	84.5	85.1	5	474.255	1	32.5634	0.53	2.82133e+06	473.248	-2.3		94 93 98 78 63	HCD	SSALP
20240118_THJ_1.raw	10116	EM(+15.99)PFPK	6	84.4	94.4	6	382.686	2	15.849	-14.96		763.357	0.7	Oxidation (M)	85 82 99 100 100 100	HCD	EM(+15.99)PFPK
20240118_THJ_1.raw	12864	YLTAE	5	84.4	99.2	5	596.293	1	18.9395	-17.27	301649	595.285	0.3		98 99 100 100 100	HCD	YLTAE
20240118_THJ_1.raw	8779	AESPEV	6	84.3	98	6	631.294	1	14.701	-16.79	351939	630.286	1.8		91 97 100 100 100 100	HCD	AESPEV
20240118_THJ_1.raw	15944	LEPV	4	84.3	90	4	457.266	1	22.6828	11.83	196551	456.258	1.4		96 84 91 88	HCD	LEPV
20240118_THJ_1.raw	19894	FYPE	4	84.3	97.2	4	555.245	1	27.3081	16.46	4.92248e+06	554.238	0.9		100 98 95 96	HCD	FYPE
20240118_THJ_1.raw	11923	AEALEMR	7	84.2	91.3	7	410.206	2	17.7668	-13.04	11694	818.396	3.4		98 99 100 99 84 61 98	HCD	AEALEMR
20240118_THJ_1.raw	31417	VPDVVYKGPG	10	84.2	88.9	10	515.781	2	50.4789	10.91	237997	1029.55	-1.3		100 99 93 76 73 75 89 96 94 95	HCD	VPDVVYKGPG
20240118_THJ_1.raw	17613	LLEPSLR	7	84.1	92.3	7	414.253	2	25.1863	-13.84	631545	826.491	1.1		100 100 100 85 77 87 97	HCD	LLEPSLR
20240118_THJ_1.raw	16531	PPSP	4	84.1	90.2	4	397.207	1	23.126	12.27	963487	396.201	-2.2		93 89 94 85	HCD	PPSP
20240118_THJ_1.raw	15178	LPLQ	4	84	88.6	4	470.298	1	21.5894	10.74	183789	469.29	1.3		98 96 92 68	HCD	LPLQ
20240118_THJ_1.raw	17077	ESKVPLNT	8	84	86.2	8	444.244	2	24.2622	-6.96		886.476	-3.2		80 71 84 85 84 90 97 98	HCD	ESKVPLNT
20240118_THJ_1.raw	19019	FELDPK	6	83.9	89.5	6	374.697	2	26.7208	-11.77		747.38	-0.4		65 80 92 100 100 100	HCD	FELDPK
20240118_THJ_1.raw	26422	QPLELVKVPN	10	83.8	84.8	10	568.837	2	39.9682	-2.91	4.08408e+06	1135.66	0.3		35 36 83 98 99 99 100 100 100 99	HCD	QPLELVKVPN
20240118_THJ_1.raw	22535	LVPVEP	6	83.4	87.9	6	653.387	1	32.0002	-10.67	168550	652.38	0.2		84 86 96 94 89 79	HCD	LVPVEP
20240118_THJ_1.raw	13011	LGPVT	5	83.3	99.4	5	486.293	1	18.9855	-17.85	85704.6	485.285	0.8		100 100 99 100 99	HCD	LGPVT
20240118_THJ_1.raw	13420	VPYPQ	5	83.3	99.9	5	603.314	1	19.4719	-18.06	900189	602.306	0.4		100 100 100 100 100	HCD	VPYPQ
20240118_THJ_1.raw	13536	VPYPQ	5	83.3	99.9	5	603.314	1	19.4719	-18.06	900189	602.306	0.4		100 100 100 100 100	HCD	VPYPQ
20240118_THJ_1.raw	12107	FEGFPDKQKRP	11	83.2	92.2	11	450.239	3	17.3357	-14.48	9002221	1347.69	1.7		100 100 100 100 100 100 100 99 94 56 66	HCD	FEGFPDKQKRP
20240118_THJ_1.raw	11919	KTML	4	83.2	85.4	4	492.286	1	17.9063	7.05	115062	491.278	1.2		86 74 90 92	HCD	KTML
20240118_THJ_1.raw	24657	LEQRVF	6	83.2	83.8	6	396.224	2	35.9817	-0.9		790.434	0.8		99 97 54 56 98 99	HCD	LEQRVF
20240118_THJ_1.raw	18544	LSPL	4	83.2	93.6	4	429.271	1	26.1182	15.27	196118	428.264	0.4		99 96 90 89	HCD	LSPL
20240118_THJ_1.raw	19696	EQYDESGTPVVH	12	83.2	85.1	12	680.804	2	27.377	-6.22	1.75949e+06	1359.59	0.2		80 82 100 100 100 100 99 59 31 70 100 100	HCD	EQYDESGTPVVH
20240118_THJ_1.raw	18994	LVGPV	5	83	94.5	5	484.313	1	26.7767	-15.87	80981.6	483.306	0.9		92 93 100 95 93	HCD	LVGPV
20240118_THJ_1.raw	17227	LGGL	4	82.9	90.6	4	359.229	1	24.4597	13.61	185126	358.222	0.9		100 68 94 100	HCD	LGGL
20240118_THJ_1.raw	53239	PTVFMFF	7	82.7	83.5	7	444.718	2	79.5768	-1.94		887.425	-4.6		42 59 90 98 96 99 100	HCD	PTVFMFF
20240118_THJ_1.raw	12768	VDLLNAKQ	8	82.7	99.9	8	450.761	2	19.3523	-18.33	804461	899.508	0.1		100 100 100 100 100 100 100 99	HCD	VDLLNAKQ
20240118_THJ_1.raw	35103	NSDANLDLNF	10	82.7	83.9	10	561.757	2	56.2027	4.15	5250758	1121.5	-0.1		57 63 86 72 71 93 98 99 100 100	HCD	NSDANLDLNF
20240118_THJ_1.raw	12851	VDLLNAKQ	8	82.7	99.9	8	450.761	2	19.3523	-18.33	804461	899.508	0.1		100 100 100 100 100 100 100 99	HCD	VDLLNAKQ
20240118_THJ_1.raw	21236	EFLPKE	6	82.7	89.1	6	381.705	2	30.0112	-12.66	158339	761.396	0.5		96 97 100 98 64 80	HCD	EFLPKE
20240118_THJ_1.raw	12707	VDLLNAKQ	8	82.6	99.9	8	450.761	2	19.3523	-18.33	804461	899.508	0.1		100 100 100 100 100 100 100 99	HCD	VDLLNAKQ
20240118_THJ_1.raw	12701	VDLLNAKQ	8	82.6	99.8	8	450.761	2	19.3523	-18.33	804461	899.508	0.1		100 100 100 100 100 100 100 99	HCD	VDLLNAKQ
20240118_THJ_1.raw	18132	EMPFPK	6	82.6	95.1	6	374.689	2	25.3781	-16.37	475032	747.362	1.2		88 83 100 100 100 100	HCD	EMPFPK
20240118_THJ_1.raw	14017	HELP	4	82.6	86	4	495.257	1	20.1539	9.3	169015	494.249	0.8		62 85 99 98	HCD	HELP
20240118_THJ_1.raw	8889	VDAKFE	6	82.6	96.6	6	354.682	2	14.7954	-17.06	77688.2	707.349	1.1		100 99 98 98 90 95	HCD	VDAKFE
20240118_THJ_1.raw	12974	VDLLNAKQ	8	82.5	99.7	8	450.761	2	19.3523	-18.33	804461	899.508	0.1		100 100 100 100 100 100 100 98	HCD	VDLLNAKQ
20240118_THJ_1.raw	36641	PPFLGAVVPE	10	82.5	85.9	10	513.287	2	58.9242	-9.25		1024.56	0.3		82 75 86 86 71 89 99 97 82 91	HCD	PPFLGAVVPE
20240118_THJ_1.raw	13097	TVETRDGQVLNETSQ	15	82.4	91.9	15	838.908	2	18.9797	-14.77	14800000	1675.8	0.6		94 93 100 92 58 76 76 91 99 100 100 100 100 100 100	HCD	TVETRDGQVLNETSQ
20240118_THJ_1.raw	15137	FDLR	4	82.4	87	4	550.299	1	21.7126	10.86	954348	549.291	1		100 96 83 69	HCD	FDLR
20240118_THJ_1.raw	15632	TVLADA	6	82.3	87.8	6	589.32	1	22.1099	-11.8	851197	588.312	0.7		73 83 94 91 94 93	HCD	TVLADA
20240118_THJ_1.raw	28684	AFRRAF	6	82	86.2	6	384.218	2	45.0223	10.32	445708	766.424	-2.4		60 68 93 97 100 100	HCD	AFRRAF
20240118_THJ_1.raw	23580	ALGAEDEAL	9	82	85.2	9	444.717	2	33.5685	-8.94		887.424	-4.9		82 63 84 95 92 76 81 96 98	HCD	ALGAEDEAL
20240118_THJ_1.raw	13030	VDLLNAKQ	8	82	99	8	450.761	2	19.3523	-18.33	804461	899.508	0.1		100 100 100 100 99 99 98 95	HCD	VDLLNAKQ
20240118_THJ_1.raw	13072	FHETL	5	81.9	88.3	5	646.32	1	18.9322	-12.71	74694	645.312	1		99 89 97 82 74	HCD	FHETL
20240118_THJ_1.raw	15961	LSHHLDDL	8	81.7	84.5	8	475.24	2	22.9389	-8.22		948.466	-0.6		42 52 86 96 100 100 100 100	HCD	LSHHLDDL
20240118_THJ_1.raw	19539	EYTAL	5	81.5	91.6	5	596.293	1	26.8486	-15.2	1.54439e+06	595.285	1.2		95 93 95 90 85	HCD	EYTAL
20240118_THJ_1.raw	29913	GLSYAR	6	81.4	89.5	6	666.355	1	47.9283	14.02	1.32179e+06	665.35	-3.4		71 80 95 97 97 96	HCD	GLSYAR
20240118_THJ_1.raw	16314	LPPPKY	6	81.4	83.1	6	714.416	1	25.1389	-5.76	244134	713.411	-3.9		76 89 100 99 67 68	HCD	LPPPKY
20240118_THJ_1.raw	16486	DVLM(+15.99)T	5	81.3	99.3	5	594.281	1	23.7346	-18.73	1.01778e+06	593.273	1.1	Oxidation (M)	99 99 100 100 99	HCD	DVLM(+15.99)T
20240118_THJ_1.raw	16469	DVLM(+15.99)T	5	81.3	99.3	5	594.281	1	23.7346	-18.73	1.01778e+06	593.273	1.1	Oxidation (M)	99 99 100 100 99	HCD	DVLM(+15.99)T
20240118_THJ_1.raw	17561	FVRVALGGGHN	11	81.2	82.8	11	376.208	3	25.107	-5.4	383158	1125.6	-1		100 95 88 57 65 94 91 74 65 88 95	HCD	FVRVALGGGHN
20240118_THJ_1.raw	16337	DVLM(+15.99)T	5	81.2	99.2	5	594.281	1	23.7346	-18.73	1.01778e+06	593.273	1.1	Oxidation (M)	99 99 100 100 99	HCD	DVLM(+15.99)T
20240118_THJ_1.raw	16889	FQEY	4	81.2	88.3	4	586.251	1	24.1528	13.3	280762	585.244	0.8		81 73 100 100	HCD	FQEY
20240118_THJ_1.raw	18640	SYEQL	5	81.2	89.7	5	639.298	1	26.3148	-14.28	262083	638.291	0		88 95 99 86 79	HCD	SYEQL
20240118_THJ_1.raw	17561	FVRVALGGGHN	11	81.1	82.8	11	376.209	3	24.611	-5.9	674209	1125.6	0.4		100 95 88 57 65 94 91 74 65 88 95	HCD	FVRVALGGGHN
20240118_THJ_1.raw	31370	PQLELVVPN	9	80.9	81.6	9	504.79	2	50.4497	-1.45	4.08745e+06	1007.57	1		32 42 75 95 96 98 99 99 98	HCD	PQLELVVPN
20240118_THJ_1.raw	18471	LSPL	4	80.7	90.7	4	429.271	1	26.1182	15.27	196118	428.264	0.4		99 95 85 83	HCD	LSPL
20240118_THJ_1.raw	21020	LPLNP	5	80.6	88.8	5	553.334	1	28.6247	-14.08	1.38452e+06	552.327	0.1		99 100 100 83 62	HCD	LPLNP
20240118_THJ_1.raw	29913	GLSYAR	6	80.6	89.5	6	666.354	1	48.4666	14.56	1.37357e+06	665.35	-4.1		71 80 95 97 97 96	HCD	GLSYAR
20240118_THJ_1.raw	15908	PVDPDFK	7	80.6	88.7	7	409.207	2	22.8587	-14.07		816.402	-2.1		85 63 87 89 98 99 99	HCD	PVDPDFK
20240118_THJ_1.raw	18545	LAVHVVPDQ	9	80.6	90.6	9	489.275	2	26.089	-15.24	467233	976.534	0.9		85 71 76 85 99 100 100 100 99	HCD	LAVHVVPDQ
20240118_THJ_1.raw	19853	QDKLVNL	7	80.5	87.8	7	415.243	2	27.781	-13.5	1.30017e+06	828.471	0.4		39 78 99 100 100 100 100	HCD	QDKLVNL
20240118_THJ_1.raw	20966	LPLNP	5	80.5	88.6	5	553.334	1	28.6247	-14.08	1.38452e+06	552.327	0.1		99 100 100 82 62	HCD	LPLNP
20240118_THJ_1.raw	22819	LTELLRT	7	80.5	84.3	7	423.258	2	32.6074	-9.97	242109	844.502	0.2		100 100 100 100 71 47 72	HCD	LTELLRT
20240118_THJ_1.raw	10584	DTSDSVLPK	9	80.4	96.1	9	481.246	2	16.468	-17.91	185128	960.476	1		91 94 100 95 85 100 100 100 100	HCD	DTSDSVLPK
20240118_THJ_1.raw	30915	GNPTVEVDLFTKS	13	80.3	81.3	13	703.862	2	48.839	2.81	330131	1405.71	0.2		88 88 100 100 100 100 99 74 65 95 50 37 60	HCD	GNPTVEVDLFTKS
20240118_THJ_1.raw	16622	ELRVT	5	80.2	85.1	5	617.362	1	23.5313	-11.29	4734621	616.354	0.3		72 69 89 98 97	HCD	ELRVT
20240118_THJ_1.raw	30285	LLNCRRL	7	80.2	85.4	7	444.263	2	48.0638	11.75	77628.3	886.517	-6		91 82 58 70 98 99 100	HCD	LLNCRRL
20240118_THJ_1.raw	36666	PPFLQVTPE	9	80.1	83.9	9	514.28	2	59.1637	10	808796	1026.54	7.1		64 55 74 82 86 97 98 99 99	HCD	PPFLQVTPE
20240118_THJ_1.raw	22184	TPAPG	5	80.1	80.6	5	442.229	1	30.8626	0.13	6597107	441.222	-2.3		69 68 92 89 85	HCD	TPAPG
20240118_THJ_1.raw	11649	LGGY	4	80.1	82.1	4	409.208	1	17.5977	6.75	101678	408.201	0.1		99 51 85 94	HCD	LGGY
20240118_THJ_1.raw	22184	TPAPG	5	80	80.6	5	442.228	1	30.0917	-0.64	6200206	441.222	-2.7		69 68 92 89 85	HCD	TPAPG
20240118_THJ_1.raw	36666	PPFLQVTPE	9	80	83.9	9	514.28	2	59.3303	10.16	779422	1026.54	7.1		64 55 74 82 86 97 98 99 99	HCD	PPFLQVTPE
20240118_THJ_1.raw	29913	GLSYAR	6	80	89.5	6	666.355	1	48.918	15.01	1278261	665.35	-3.6		71 80 95 97 97 96	HCD	GLSYAR
20240118_THJ_1.raw	22184	TPAPG	5	79.9	80.6	5	442.229	1	32.1209	1.39	6597107	441.222	-1.1		69 68 92 89 85	HCD	TPAPG
20240118_THJ_1.raw	20677	LPLNP	5	79.9	88	5	553.334	1	28.6247	-14.08	1.38452e+06	552.327	0.1		99 100 100 80 61	HCD	LPLNP
20240118_THJ_1.raw	20746	LPLNP	5	79.8	87.9	5	553.334	1	28.6247	-14.08	1.38452e+06	552.327	0.1		99 100 100 81 60	HCD	LPLNP
20240118_THJ_1.raw	11914	KSSSEALKG	9	79.7	88.9	9	453.745	2	17.7809	-14.79		905.482	-6.8		48 62 96 99 100 100 100 98 97	HCD	KSSSEALKG
20240118_THJ_1.raw	14090	LGRPEEHPVL	10	79.7	85.9	10	573.818	2	20.0365	-12.61	1.78695e+06	1145.62	1.4		98 52 58 61 92 100 99 100 100 100	HCD	LGRPEEHPVL
20240118_THJ_1.raw	19075	PFPK	4	79.6	90.8	4	488.287	1	26.8042	15.95	211996	487.279	0.4		99 94 87 83	HCD	PFPK
20240118_THJ_1.raw	25895	CHGADQEQPL	10	79.5	80.8	10	549.241	2	38.3397	4.59	1.55035e+06	1096.46	5.9		75 55 68 73 89 78 96 78 97 99	HCD	CHGADQEQPL
20240118_THJ_1.raw	13643	YAGP	4	79.4	81.5	4	407.189	1	17.9618	7.11	2.03694e+06	406.185	-7.9		98 93 73 62	HCD	YAGP
20240118_THJ_1.raw	53225	PTVFF	5	79.3	99.7	5	610.323	1	79.5579	19.71	126633	609.316	-0.6		100 100 100 100 99	HCD	PTVFF
20240118_THJ_1.raw	29184	NNFDTYDDR	9	79.1	88.4	9	580.231	2	45.5615	14.89	84543.5	1158.46	-9.6		50 57 90 100 100 100 100 100 100	HCD	NNFDTYDDR
20240118_THJ_1.raw	11833	AAVPGKTF	8	79.1	86.7	8	395.727	2	17.4601	-13.75	151635	789.438	1.1		86 90 96 96 94 84 66 79	HCD	AAVPGKTF
20240118_THJ_1.raw	13596	LGGLA	5	79.1	99.5	5	430.267	1	19.5187	-19.72	78929.5	429.259	1.2		100 99 100 99 99	HCD	LGGLA
20240118_THJ_1.raw	13643	YAGP	4	79.1	81.5	4	407.189	1	18.6992	7.85	2.03694e+06	406.185	-9.1		98 93 73 62	HCD	YAGP
20240118_THJ_1.raw	13208	KPPLQSKE	8	79.1	99	8	463.77	2	19.1898	-19.56		925.523	2.1		98 97 100 100 99 99 100 100	HCD	KPPLQSKE
20240118_THJ_1.raw	21384	LAMM	4	79	97.9	4	465.22	1	30.0734	19.22	80120.2	464.213	-0.2		97 95 100 100	HCD	LAMM
20240118_THJ_1.raw	19102	LVGPV	5	79	89.9	5	484.313	1	26.7767	-15.87	80981.6	483.306	0.9		82 88 99 92 88	HCD	LVGPV
20240118_THJ_1.raw	18497	MEPFPK	6	78.8	84.6	6	374.689	2	25.3781	-12.3	475032	747.362	1.2		63 86 98 98 78 84	HCD	MEPFPK
20240118_THJ_1.raw	18317	PSATFPK	7	78.8	83	7	374.208	2	25.7989	-10.64		746.396	6.1		58 62 76 86 99 100 100	HCD	PSATFPK
20240118_THJ_1.raw	10017	M(+15.99)DPL	4	78.7	80.1	4	491.218	1	15.6464	4.79	189458	490.21	1.4	Oxidation (M)	90 70 80 80	HCD	M(+15.99)DPL
20240118_THJ_1.raw	29983	NNFDTYDDAR	10	78.7	86.9	10	615.749	2	47.4868	14.24		1229.49	-9.2		42 50 88 100 100 100 100 100 95 96	HCD	NNFDTYDDAR
20240118_THJ_1.raw	18267	PFPK	4	78.6	87.3	4	488.287	1	25.3968	14.54	184771	487.279	0.9		99 94 81 76	HCD	PFPK
20240118_THJ_1.raw	11953	DM(+15.99)LPAGA	7	78.6	95.5	7	690.314	1	18.093	-18.53	538497	689.305	1.4	Oxidation (M)	98 96 99 97 91 90 98	HCD	DM(+15.99)LPAGA
20240118_THJ_1.raw	14051	VRAPEEHPVL	10	78.6	83.4	10	382.881	3	19.9862	-11.36	217307	1145.62	1		48 52 80 88 97 99 98 86 87 99	HCD	VRAPEEHPVL
20240118_THJ_1.raw	13643	YAGP	4	78.5	81.5	4	407.189	1	19.8358	8.98	2.03694e+06	406.185	-8.1		98 93 73 62	HCD	YAGP
20240118_THJ_1.raw	28972	DVGDFAAVM(+15.99)GPV	12	78.4	82	12	597.275	2	45.1483	-9.83		1192.54	-6.5	Oxidation (M)	77 77 99 100 99 99 95 65 54 86 56 76	HCD	DVGDFAAVM(+15.99)GPV
20240118_THJ_1.raw	21777	RLVAPEEHPVL	11	78.3	81	11	420.575	3	30.866	-8.33	285258	1258.7	-0.4		64 67 91 96 76 79 87 76 74 83 99	HCD	RLVAPEEHPVL
20240118_THJ_1.raw	18545	PVEYKVNQ	8	78.3	82.7	8	488.757	2	26.107	-10.93		975.503	-2.6		44 53 89 100 100 100 86 91	HCD	PVEYKVNQ
20240118_THJ_1.raw	13055	VDLLQGKQ	8	78.3	86	8	450.761	2	19.3523	-13.94	804461	899.508	0.1		100 100 100 100 60 49 93 87	HCD	VDLLQGKQ
20240118_THJ_1.raw	13643	YAGP	4	78.1	81.5	4	407.189	1	20.393	9.54	2.03694e+06	406.185	-8.4		98 93 73 62	HCD	YAGP
20240118_THJ_1.raw	18477	LAHVVVPDQ	9	78	88.7	9	489.275	2	26.089	-15.8	467233	976.534	0.9		89 69 53 89 99 100 100 100 99	HCD	LAHVVVPDQ
20240118_THJ_1.raw	22498	KM(+15.99)YLPLP	7	78	82.4	7	439.244	2	31.9603	-10.89		876.478	-4.5	Oxidation (M)	62 48 77 100 100 97 94	HCD	KM(+15.99)YLPLP
20240118_THJ_1.raw	16246	DVLM(+15.99)T	5	77.9	95.2	5	594.281	1	23.7346	-18.73	1.01778e+06	593.273	1.1	Oxidation (M)	85 92 100 100 99	HCD	DVLM(+15.99)T
20240118_THJ_1.raw	13643	YAGP	4	77.8	81.5	4	407.189	1	20.881	10.03	1.86446e+06	406.185	-7.9		98 93 73 62	HCD	YAGP
20240118_THJ_1.raw	12085	DKSGPSLVH	9	77.8	88.9	9	470.244	2	17.9566	-16.04		938.482	-9.1		65 78 100 100 84 74 99 100 100	HCD	DKSGPSLVH
20240118_THJ_1.raw	16357	LDAYPS	6	77.7	86.8	6	665.314	1	23.4405	-14.86	751359	664.307	-0.2		60 70 92 100 100 99	HCD	LDAYPS
20240118_THJ_1.raw	24633	FDSTVKVSF	9	77.7	79.7	9	515.27	2	35.9376	-6.79		1028.52	6.7		64 70 79 87 72 62 85 99 99	HCD	FDSTVKVSF
20240118_THJ_1.raw	17169	VDAKSHDVE	9	77.5	80	9	500.243	2	24.3275	-7.93	448558	998.467	4.7		100 100 100 66 40 31 88 96 100	HCD	VDAKSHDVE
20240118_THJ_1.raw	14263	HQGLPQEV	8	77.5	81.3	8	454.236	2	20.4312	-10.13	563796	906.456	0.7		35 53 84 95 95 91 99 99	HCD	HQGLPQEV
20240118_THJ_1.raw	13055	VDLLQGKQ	8	77.5	86	8	450.762	2	18.727	-14.57	1.28571e+06	899.508	1.3		100 100 100 100 60 49 93 87	HCD	VDLLQGKQ
20240118_THJ_1.raw	13218	M(+15.99)LGV	4	77.5	79.8	4	435.228	1	18.5294	7.68	645587	434.22	1.1	Oxidation (M)	98 75 76 70	HCD	M(+15.99)LGV
20240118_THJ_1.raw	34441	MRYVASYLL	9	77.3	80.2	9	558.3	2	55.6469	8.76	6.89695e+06	1114.58	0.1		30 42 64 88 99 100 100 100 100	HCD	MRYVASYLL
20240118_THJ_1.raw	10175	LTVDD	5	77.3	99.8	5	562.273	1	15.8121	-20.56	146915	561.265	1.3		100 100 100 100 100	HCD	LTVDD
20240118_THJ_1.raw	16728	PDQKPR	6	77.3	85.5	6	370.706	2	24.0075	-14.37	60108.8	739.398	0.3		98 98 58 63 97 99	HCD	PDQKPR
20240118_THJ_1.raw	38361	VYPFLPPGPN	10	77.2	78.7	10	550.793	2	61.4696	5.2		1099.57	1.3		92 89 85 80 68 45 48 84 98 97	HCD	VYPFLPPGPN
20240118_THJ_1.raw	19940	QSLKPEF	7	77.2	83.5	7	424.729	2	28.0515	-12.87	147733	847.444	0.3		51 71 92 99 81 91 99	HCD	QSLKPEF
20240118_THJ_1.raw	25288	PPEGAAHRLM(+15.99)TAT	13	77.2	78.3	13	456.562	3	37.1297	3.63		1366.67	-0.8	Oxidation (M)	92 83 88 73 84 78 40 46 66 97 94 89 88	HCD	PPEGAAHRLM(+15.99)TAT
20240118_THJ_1.raw	14409	LSLSG	5	77.2	90.8	5	476.272	1	20.8427	-17.27	120382	475.264	0.5		83 83 99 95 94	HCD	LSLSG
20240118_THJ_1.raw	4443	VDAKFDKE	8	77.2	99.9	8	476.243	2	10.837	-20.63	3.69644e+06	950.471	1.4		100 100 100 100 100 100 100 100	HCD	VDAKFDKE
20240118_THJ_1.raw	16340	LDAYPS	6	77.2	86.1	6	665.314	1	23.4405	-14.86	751359	664.307	-0.2		57 70 93 100 99 99	HCD	LDAYPS
20240118_THJ_1.raw	24023	PPATRVLHPPPT	12	77.1	77.7	12	428.25	3	34.4323	0.47		1281.72	6.3		74 53 51 49 73 99 99 97 83 76 79 99	HCD	PPATRVLHPPPT
20240118_THJ_1.raw	21842	LGAGALNDHKVF	12	77.1	80.3	12	414.559	3	31.0999	-9.4	248180	1240.66	0.1		55 52 80 93 100 99 97 95 84 77 61 72	HCD	LGAGALNDHKVF
20240118_THJ_1.raw	14473	VLLDN	5	76.9	99.6	5	573.325	1	20.9696	-20.63	146782	572.317	0.8		99 99 100 100 100	HCD	VLLDN
20240118_THJ_1.raw	12592	EENPAPNFK	9	76.8	83.3	9	523.25	2	18.4912	-13.07		1044.49	-1.6		87 72 77 99 99 58 60 98 100	HCD	EENPAPNFK
20240118_THJ_1.raw	20982	MYPPQ	5	76.8	78.5	5	635.286	1	29.9363	-6.33	197103	634.279	0.5		30 67 100 99 97	HCD	MYPPQ
20240118_THJ_1.raw	18920	CGPPFPK	7	76.7	77.8	7	373.186	2	26.5844	-4		744.363	-6.8		32 41 72 99 100 100 100	HCD	CGPPFPK
20240118_THJ_1.raw	12685	NDDLNPR	7	76.7	82	7	422.204	2	18.5948	-11.97		842.388	5.1		98 100 99 51 39 91 95	HCD	NDDLNPR
20240118_THJ_1.raw	20420	LTCGEPK	7	76.6	78	7	374.191	2	28.6443	-5.01		746.363	4.8		74 64 65 59 89 97 98	HCD	LTCGEPK
20240118_THJ_1.raw	14219	HELP	4	76.6	79.8	4	495.257	1	20.1539	9.3	169015	494.249	0.8		50 74 98 98	HCD	HELP
20240118_THJ_1.raw	11920	DM(+15.99)LPAGA	7	76.5	93	7	690.314	1	18.093	-18.53	538497	689.305	1.4	Oxidation (M)	93 90 97 94 90 89 98	HCD	DM(+15.99)LPAGA
20240118_THJ_1.raw	12039	NALALNDH	8	76.5	82.3	8	434.221	2	17.9794	-12.54	122716	866.425	3		37 42 82 100 100 99 100 99	HCD	NALALNDH
20240118_THJ_1.raw	31743	QPLELVVPN	9	76.3	77	9	504.79	2	50.4497	-1.98	4.08745e+06	1007.57	1		35 30 62 89 86 94 99 100 99	HCD	QPLELVVPN
20240118_THJ_1.raw	15196	FVVGG	5	76.3	99	5	478.266	1	21.921	-20.71	118536	477.259	0.8		99 99 100 99 98	HCD	FVVGG
20240118_THJ_1.raw	26429	QPLELVKVPN	10	76.2	77.1	10	568.837	2	39.9682	-2.91	4.08408e+06	1135.66	0.3		27 23 60 95 97 98 99 99 88 84	HCD	QPLELVKVPN
20240118_THJ_1.raw	14058	HELP	4	76.1	79.3	4	495.257	1	20.1539	9.3	169015	494.249	0.8		49 73 97 98	HCD	HELP
20240118_THJ_1.raw	19933	QDKLVNL	7	76.1	83	7	415.243	2	27.781	-13.5	1.30017e+06	828.471	0.4		32 61 93 98 98 99 100	HCD	QDKLVNL
20240118_THJ_1.raw	13402	YKKPDR	6	76	77.3	6	403.73	2	19.4927	-4.57	12049.1	805.445	0.5		92 67 75 55 77 97	HCD	YKKPDR
20240118_THJ_1.raw	16900	FEHQPR	6	76	80.5	6	407.205	2	24.0583	-11.16		812.393	2.6		57 71 58 97 99 100	HCD	FEHQPR
20240118_THJ_1.raw	20669	KNATMTAELL	10	76	83.1	10	546.294	2	28.9815	-13.7		1090.57	4.6		41 41 66 90 95 100 100 100 100 100	HCD	KNATMTAELL
20240118_THJ_1.raw	9379	DTSDVLPK	8	75.9	95.1	8	437.73	2	15.2143	-19.58	65018.2	873.444	0.9		79 83 100 100 100 100 100 100	HCD	DTSDVLPK
20240118_THJ_1.raw	15230	HGLLDESGPSLVHR	14	75.8	92	14	506.264	3	21.9569	-18.48		1515.78	-6.3		44 63 89 93 100 100 100 100 100 100 100 100 100 100	HCD	HGLLDESGPSLVHR
20240118_THJ_1.raw	13001	SSPGGVYA	8	75.8	80.6	8	737.347	1	19.0618	-11.47	354510	736.339	0.7		98 96 74 39 52 86 99 99	HCD	SSPGGVYA
20240118_THJ_1.raw	17077	PLNT	4	75.8	82.1	4	444.244	1	23.8138	12.96	9691647	443.238	-2.9		73 62 97 97	HCD	PLNT
20240118_THJ_1.raw	15067	FVVGG	5	75.6	98.1	5	478.266	1	21.921	-20.71	118536	477.259	0.8		96 99 100 99 97	HCD	FVVGG
20240118_THJ_1.raw	18002	LLEPLSR	7	75.6	89.4	7	414.253	2	25.1863	-17.51	631545	826.491	1.1		100 100 100 99 69 61 97	HCD	LLEPLSR
20240118_THJ_1.raw	16264	VAPLTPT	7	75.6	87.1	7	698.409	1	22.7401	-16.41	1.21051e+06	697.401	0.9		60 71 92 98 100 94 94	HCD	VAPLTPT
20240118_THJ_1.raw	16122	SRTATSVFT	9	75.5	77.9	9	485.252	2	23.1312	-7.96		968.493	-3		76 64 71 76 89 91 83 71 81	HCD	SRTATSVFT
20240118_THJ_1.raw	19933	QDKLVNL	7	75.4	83	7	415.243	2	27.1814	-14.1	1.3401e+06	828.471	1.5		32 61 93 98 98 99 100	HCD	QDKLVNL
20240118_THJ_1.raw	10736	ELAP	4	75.4	77	4	429.235	1	16.6528	5.8	52869.2	428.227	0.6		84 58 87 79	HCD	ELAP
20240118_THJ_1.raw	14230	KSFDDYE	7	75.3	79.8	7	452.189	2	19.423	-11.19	760586	902.366	-2		76 64 69 74 81 94 100	HCD	KSFDDYE
20240118_THJ_1.raw	18087	LLEPVTR	7	75.3	77.5	7	414.253	2	25.1863	-7.71	631545	826.491	1.1		100 100 100 66 37 45 95	HCD	LLEPVTR
20240118_THJ_1.raw	25820	LLLFKGS	7	75.2	76.4	7	389.247	2	38.0713	-4.63		776.48	0.8		54 99 100 99 75 45 63	HCD	LLLFKGS
20240118_THJ_1.raw	10616	DYPEAA	6	75.1	82.7	6	665.278	1	16.4955	-14.09	114355	664.27	0.5		85 70 65 83 94 99	HCD	DYPEAA
20240118_THJ_1.raw	21067	SSRKLYSTTN	10	75.1	77	10	578.804	2	29.4551	-6.68	239212	1155.59	4.2		94 84 55 40 53 81 91 90 91 91	HCD	SSRKLYSTTN
20240118_THJ_1.raw	21966	LGAGALDGGHFVK	13	75	79.3	13	414.559	3	31.0999	-10.98	248180	1240.66	0.1		55 53 78 78 86 90 72 52 72 98 97 99 100	HCD	LGAGALDGGHFVK
20240118_THJ_1.raw	17061	PLNT	4	75	81.2	4	444.244	1	23.8138	12.96	9691647	443.238	-2.9		77 57 95 95	HCD	PLNT
20240118_THJ_1.raw	13191	PSFH	4	75	77.4	4	487.23	1	18.9592	8.11	78660.8	486.223	0.5		56 56 99 98	HCD	PSFH
20240118_THJ_1.raw	21185	PLLNP	5	74.8	82.4	5	553.334	1	28.6247	-14.08	1.38452e+06	552.327	0.1		86 98 100 76 52	HCD	PLLNP
20240118_THJ_1.raw	16536	LDAYPS	6	74.8	83.5	6	665.314	1	23.4405	-14.86	751359	664.307	-0.2		56 65 88 100 97 96	HCD	LDAYPS
20240118_THJ_1.raw	9210	KNVKAAGGGHN	11	74.8	76.8	11	351.528	3	15.0169	-7.03		1051.55	8.4		40 26 32 63 98 99 99 98 99 96 95	HCD	KNVKAAGGGHN
20240118_THJ_1.raw	25171	LSLPEVDGGQR	11	74.7	76.3	11	585.81	2	36.7653	-5.85	1.0487e+06	1169.6	0.8		87 93 100 100 100 100 95 70 27 23 43	HCD	LSLPEVDGGQR
20240118_THJ_1.raw	22192	TPAPG	5	74.6	75.1	5	442.229	1	30.8626	0.13	6597107	441.222	-2.3		66 62 87 82 78	HCD	TPAPG
20240118_THJ_1.raw	13984	M(+15.99)ADDTVLR	8	74.6	78.9	8	468.731	2	19.9614	-11.1	21662	935.438	8.8	Oxidation (M)	45 61 100 99 65 64 99 99	HCD	M(+15.99)ADDTVLR
20240118_THJ_1.raw	21288	FM(+15.99)PPQS	6	74.6	76.4	6	722.317	1	29.7388	-6.63	1.60781e+06	721.311	-0.4	Oxidation (M)	67 88 99 59 54 92	HCD	FM(+15.99)PPQS
20240118_THJ_1.raw	27761	GPVSL	5	74.5	75	5	472.275	1	40.9088	-0.07	7806659	471.269	-2.6		50 56 82 89 98	HCD	GPVSL
20240118_THJ_1.raw	22192	TPAPG	5	74.5	75.1	5	442.228	1	30.0917	-0.64	6200206	441.222	-2.7		66 62 87 82 78	HCD	TPAPG
20240118_THJ_1.raw	22192	TPAPG	5	74.4	75.1	5	442.229	1	32.1209	1.39	6597107	441.222	-1.1		66 62 87 82 78	HCD	TPAPG
20240118_THJ_1.raw	23790	PSPPEQGLPQ	10	74.4	76.5	10	525.267	2	33.9923	-7.29		1048.52	0.6		26 60 91 95 89 51 58 99 99 98	HCD	PSPPEQGLPQ
20240118_THJ_1.raw	32239	MSLTPPD	7	74.3	77.2	7	380.683	2	51.5266	8.97		759.347	5		84 51 56 63 91 97 99	HCD	MSLTPPD
20240118_THJ_1.raw	19199	DDLAKDDL	8	74.3	78.7	8	452.717	2	26.9424	-11.22	74181.1	903.418	0.3		99 99 100 61 37 60 76 98	HCD	DDLAKDDL
20240118_THJ_1.raw	28959	LVPGPAE	7	74.3	76.6	7	682.38	1	44.4308	7.86	2.2825e+06	681.37	3.9		69 63 62 61 82 100 100	HCD	LVPGPAE
20240118_THJ_1.raw	27456	FRVDESGSPLVH	12	74.2	74.8	12	671.836	2	41.8352	0.23		1341.67	-7.4		21 21 46 99 100 100 98 65 52 97 99 99	HCD	FRVDESGSPLVH
20240118_THJ_1.raw	12682	SEDGYDR	7	74.2	75.7	7	421.168	2	18.5908	-5.47		840.325	-3.7		36 51 77 87 88 92 99	HCD	SEDGYDR
20240118_THJ_1.raw	6909	GPPPPPPG	8	74.2	90	8	358.192	2	13.0543	-18.49		714.37	0.3		40 86 99 100 100 100 98 97	HCD	GPPPPPPG
20240118_THJ_1.raw	22263	EELELT	6	74.1	78.5	6	733.361	1	31.4502	-11.25	146837	732.354	-0.3		84 83 86 86 64 68	HCD	EELELT
20240118_THJ_1.raw	32577	GPPELLH	7	74.1	77.3	7	381.709	2	52.0138	9.49		761.407	-4.8		34 53 78 94 94 92 96	HCD	GPPELLH
20240118_THJ_1.raw	26639	HHPPRKSL	8	73.9	75.9	8	486.277	2	40.3091	7.01		970.546	-6.4		53 51 81 85 78 75 86 98	HCD	HHPPRKSL
20240118_THJ_1.raw	30919	YELVYKKKSL	10	73.9	84.6	10	635.872	2	48.968	16.13		1269.73	-3.7		95 97 99 99 76 52 58 85 88 98	HCD	YELVYKKKSL
20240118_THJ_1.raw	12066	KTML	4	73.9	75.9	4	492.286	1	17.9063	7.05	115062	491.278	1.2		73 61 81 88	HCD	KTML
20240118_THJ_1.raw	13167	TELSKETLPT	10	73.9	85.5	10	559.798	2	19.142	-16.6		1117.59	-4.5		86 77 80 78 79 77 82 100 98 98	HCD	TELSKETLPT
20240118_THJ_1.raw	19161	MPPLLR	6	73.8	83.9	6	363.721	2	26.9793	-15.77	8259.91	725.426	1.2		99 98 81 60 70 95	HCD	MPPLLR
20240118_THJ_1.raw	19035	VEEARHVEAF	10	73.8	75.4	10	593.792	2	26.7422	-6.02		1185.58	-7.7		73 87 98 94 42 15 48 99 100 100	HCD	VEEARHVEAF
20240118_THJ_1.raw	21397	HTLMPDDH	8	73.8	75.3	8	483.208	2	30.0316	-5.58		964.407	-6.3		74 93 98 96 65 48 47 81	HCD	HTLMPDDH
20240118_THJ_1.raw	13857	KFSDDYE	7	73.7	78.1	7	452.189	2	19.423	-11.22	760586	902.366	-2		70 30 83 76 91 97 100	HCD	KFSDDYE
20240118_THJ_1.raw	3488	SGPSLVHR	8	73.7	99.2	8	426.738	2	9.8236	-21.82	47915.9	851.461	0.4		96 98 100 100 100 100 100 100	HCD	SGPSLVHR
20240118_THJ_1.raw	17077	PLNT	4	73.6	82.1	4	444.244	1	25.6189	14.77	11800000	443.238	-2.1		73 62 97 97	HCD	PLNT
20240118_THJ_1.raw	24048	ELLKLH	6	73.5	74.4	6	376.737	2	34.4647	3.45		751.459	-0.4		50 45 69 84 99 99	HCD	ELLKLH
20240118_THJ_1.raw	18792	CLLAPPGP	8	73.4	84.4	8	384.209	2	26.4305	-16.33		766.405	-1.3		60 70 91 96 98 93 81 86	HCD	CLLAPPGP
20240118_THJ_1.raw	15617	SAELRSL	7	73.4	76.7	7	388.219	2	22.4932	-9.77		774.423	0.8		75 85 100 99 60 46 72	HCD	SAELRSL
20240118_THJ_1.raw	17730	MELMPK	6	73.4	83.4	6	374.689	2	25.3781	-15.78	475032	747.366	-3.3		37 70 96 99 100 100	HCD	MELMPK
20240118_THJ_1.raw	17077	PLNT	4	73.3	82.1	4	444.244	1	25.877	15.02	11800000	443.238	-3.2		73 62 97 97	HCD	PLNT
20240118_THJ_1.raw	13887	EPPLTDN	7	73.3	82	7	393.188	2	19.6786	-15.01	175650	784.36	0.2		67 75 94 95 75 74 93	HCD	EPPLTDN
20240118_THJ_1.raw	28465	PPGALC	6	73.2	73.9	6	557.281	1	44.2347	1.76	93500000	556.268	9.9		96 92 77 53 58 67	HCD	PPGALC
20240118_THJ_1.raw	31361	QPLEVLVNP	9	73.2	73.8	9	504.79	2	50.4497	-0.72	4.08745e+06	1007.57	1		26 25 65 89 84 96 100 91 89	HCD	QPLEVLVNP
20240118_THJ_1.raw	34819	EVGGMM(+15.99)MLNF	10	73.2	76.6	10	572.748	2	56.0813	-9.98		1143.48	5.4	Oxidation (M)	92 84 84 72 47 53 51 85 99 100	HCD	EVGGMM(+15.99)MLNF
20240118_THJ_1.raw	21092	ATELL	5	73.1	79.2	5	546.313	1	29.0772	-13.06	1.48575e+06	545.306	-0.3		46 59 93 99 99	HCD	ATELL
20240118_THJ_1.raw	20535	SKLLWN	6	73	78.4	6	380.719	2	28.8021	-12.35		759.428	-5.9		69 77 94 82 71 78	HCD	SKLLWN
20240118_THJ_1.raw	6818	VQMMTAK	7	72.9	99.9	7	404.707	2	12.9728	-22.35		807.398	1.8		100 100 100 100 100 100 100	HCD	VQMMTAK
20240118_THJ_1.raw	16413	LDVE	4	72.9	77.8	4	475.24	1	22.6726	11.82	1.29667e+06	474.233	1.2		88 61 79 83	HCD	LDVE
20240118_THJ_1.raw	17061	PLNT	4	72.9	81.2	4	444.244	1	25.6189	14.77	11800000	443.238	-2.1		77 57 95 95	HCD	PLNT
20240118_THJ_1.raw	28465	PPGALC	6	72.8	73.9	6	557.28	1	46.4382	3.96	96100000	556.268	9.1		96 92 77 53 58 67	HCD	PPGALC
20240118_THJ_1.raw	16177	MEDQPYPQ	8	72.8	77.1	8	504.212	2	23.1979	-11.07		1006.41	2.9		38 60 57 62 99 100 100 100	HCD	MEDQPYPQ
20240118_THJ_1.raw	19416	KDEDPVCELEK	11	72.8	79.4	11	652.806	2	27.0233	-13.45	730282	1303.6	0.9		63 79 95 90 66 56 57 86 89 98 94	HCD	KDEDPVCELEK
20240118_THJ_1.raw	33987	PPATVVPT	8	72.7	77	8	391.226	2	53.6316	11.08	30200000	780.438	-2		96 95 95 92 90 62 31 55	HCD	PPATVVPT
20240118_THJ_1.raw	19229	ELKPGEALEVR	11	72.7	77.7	11	414.234	3	27.0104	-11.88		1239.68	-1.5		54 44 58 73 93 100 100 99 98 63 71	HCD	ELKPGEALEVR
20240118_THJ_1.raw	34747	LCHPVASYLL	10	72.7	78	10	558.3	2	55.6469	12.27	6.89695e+06	1114.58	0.1		47 59 47 60 79 92 97 99 100 100	HCD	LCHPVASYLL
20240118_THJ_1.raw	13909	EPPLTNN	7	72.6	76.4	7	392.698	2	19.9611	-10.57		783.376	6.9		65 79 96 94 51 51 98	HCD	EPPLTNN
20240118_THJ_1.raw	16025	MTQQPPVRL	9	72.6	84.4	9	535.295	2	22.8824	-16.8	358977	1068.58	0.7		100 100 98 98 96 76 46 50 96	HCD	MTQQPPVRL
20240118_THJ_1.raw	38175	LM(+15.99)YLLLCEE	9	72.5	73.5	9	571.773	2	61.0933	-3.52	200478	1141.54	-8.1	Oxidation (M)	62 47 44 50 73 91 99 98 99	HCD	LM(+15.99)YLLLCEE
20240118_THJ_1.raw	17061	PLNT	4	72.5	81.2	4	444.244	1	25.877	15.02	11800000	443.238	-3.2		77 57 95 95	HCD	PLNT
20240118_THJ_1.raw	18763	LAGL	4	72.5	81.6	4	373.245	1	26.1136	15.26	155587	372.237	0.9		98 46 82 99	HCD	LAGL
20240118_THJ_1.raw	34646	PPTPYAL	7	72.5	74.9	7	379.711	2	55.6582	8.06	10000000	757.401	9		84 66 89 81 66 59 78	HCD	PPTPYAL
20240118_THJ_1.raw	40235	GPPPTALVF	9	72.4	74.8	9	449.751	2	64.3873	8.12		897.496	-9.5		73 55 85 92 83 68 62 68 88	HCD	GPPPTALVF
20240118_THJ_1.raw	19970	VPDALVE	7	72.4	80.6	7	742.398	1	27.9851	-14.73	462954	741.391	0		99 64 62 49 91 99 100	HCD	VPDALVE
20240118_THJ_1.raw	10960	YYDRM	5	72.4	79.4	5	374.16	2	16.844	-13.79	37525	746.306	0.5		100 99 98 59 42	HCD	YYDRM
20240118_THJ_1.raw	42878	EEVKALLLPL	10	72.4	74.5	10	562.846	2	68.6012	7.6	585945	1123.69	-7.3		63 61 60 68 71 86 96 100 81 58	HCD	EEVKALLLPL
20240118_THJ_1.raw	25444	ATPPT	5	72.4	73.7	5	486.255	1	37.1702	5.22	3.23506e+06	485.248	-1.8		41 55 82 96 95	HCD	ATPPT
20240118_THJ_1.raw	34834	EVNMMM(+15.99)LNF	9	72.4	77.8	9	572.749	2	56.0999	-12.44		1143.48	5.6	Oxidation (M)	72 58 92 50 45 84 98 100 100	HCD	EVNMMM(+15.99)LNF
20240118_THJ_1.raw	9326	KNVKAAGGGHN	11	72.3	74.2	11	351.528	3	15.1175	-6.93		1051.55	8.3		40 22 27 55 96 98 94 92 96 99 98	HCD	KNVKAAGGGHN
20240118_THJ_1.raw	17562	ELLK	4	72.3	79.7	4	502.324	1	25.0029	14.15	460419	501.316	0.3		91 51 90 87	HCD	ELLK
20240118_THJ_1.raw	9144	KNVKAAGGGHN	11	72.3	74.3	11	351.528	3	14.9602	-7.09		1051.55	8.2		35 26 32 64 98 100 100 98 83 88 93	HCD	KNVKAAGGGHN
20240118_THJ_1.raw	35121	DLNSNDALNF	10	72.3	73	10	561.757	2	56.2027	1.62	5250758	1121.5	-0.1		45 40 64 84 60 61 77 98 99 100	HCD	DLNSNDALNF
20240118_THJ_1.raw	19957	EELESL	6	72.2	80.6	6	719.346	1	27.9561	-14.82	290205	718.338	0.8		94 92 91 87 54 65	HCD	EELESL
20240118_THJ_1.raw	20959	SVGKKKGPPT	10	72.2	74.3	10	499.804	2	29.3953	-7.31		997.592	0.9		92 89 88 83 60 57 58 67 67 81	HCD	SVGKKKGPPT
20240118_THJ_1.raw	17077	PLNT	4	72.1	82.1	4	444.244	1	26.6651	15.81	11800000	443.238	-2.1		73 62 97 97	HCD	PLNT
20240118_THJ_1.raw	20904	PQEV	4	72.1	83.5	4	472.239	1	27.5071	16.66	2.69847e+06	471.233	-2.1		99 50 95 90	HCD	PQEV
20240118_THJ_1.raw	25252	FPSPQV	6	72.1	73.7	6	674.352	1	36.6982	-6.02	161190	673.343	2		100 99 79 32 46 86	HCD	FPSPQV
20240118_THJ_1.raw	11493	LER	3	72.1	73.9	3	417.246	1	17.5872	6.74	1.06319e+06	416.238	1.6		75 73 74	HCD	LER
20240118_THJ_1.raw	32493	LCKVPSSR	8	72.1	75.2	8	445.253	2	51.2062	9.58	974552	888.485	6.4		57 46 56 65 96 93 93 96	HCD	LCKVPSSR
20240118_THJ_1.raw	6247	VQMMTAK	7	72.1	99.8	7	404.707	2	12.6833	-22.64	2.07227e+06	807.398	1.3		100 99 100 100 100 100 100	HCD	VQMMTAK
20240118_THJ_1.raw	29830	FGPHVHGAG	9	72	74.9	9	439.718	2	47.2008	9.19		877.419	1.4		100 99 88 54 62 62 84 61 64	HCD	FGPHVHGAG
20240118_THJ_1.raw	16891	QGWPDKQPR	9	71.9	77.1	9	371.192	3	24.0477	-12.2		1110.56	-3		35 28 46 93 100 99 97 96 98	HCD	QGWPDKQPR
20240118_THJ_1.raw	22612	SYTVKSF	7	71.9	72.5	7	416.213	2	32.13	-1.27		830.417	-7.1		60 51 48 56 93 100 100	HCD	SYTVKSF
20240118_THJ_1.raw	16920	TEDELTEL	8	71.9	88.9	8	475.225	2	24.0819	-19.16		948.429	7.5		71 78 82 85 94 100 100 100	HCD	TEDELTEL
20240118_THJ_1.raw	20147	LGFS	4	71.8	84.2	4	423.22	1	28.0076	17.16	574889	422.216	-8.1		87 63 95 92	HCD	LGFS
20240118_THJ_1.raw	16032	YPEDPYPQ	8	71.8	86	8	504.715	2	23.0254	-18		1007.42	-8.8		54 51 88 96 100 100 100 100	HCD	YPEDPYPQ
20240118_THJ_1.raw	16191	HLALLRQ	7	71.8	73.9	7	425.767	2	23.2092	-7.48	4835.5	849.518	0.8		99 100 100 97 50 25 47	HCD	HLALLRQ
20240118_THJ_1.raw	18243	VLPV	4	71.8	80	4	427.292	1	25.6038	14.75	256726	426.284	1.1		89 67 83 82	HCD	VLPV
20240118_THJ_1.raw	20051	VPDALVE	7	71.8	79.9	7	742.398	1	27.9851	-14.73	462954	741.391	0		100 61 61 48 91 99 100	HCD	VPDALVE
20240118_THJ_1.raw	22781	LTPPVVLR	8	71.8	75.5	8	447.793	2	32.6239	-10.47	71184	893.57	0.9		86 91 100 99 84 49 39 56	HCD	LTPPVVLR
20240118_THJ_1.raw	19802	PTDLPCGPTP	10	71.8	80.1	10	499.239	2	27.7341	-14.84		996.459	5.2		23 30 71 99 99 92 96 100 96 95	HCD	PTDLPCGPTP
20240118_THJ_1.raw	23580	LTVL	4	71.7	99.8	4	445.302	1	33.6403	22.79	575598	444.295	0.8		100 99 100 100	HCD	LTVL
20240118_THJ_1.raw	11980	LER	3	71.7	73.5	3	417.246	1	17.5872	6.74	1.06319e+06	416.238	1.6		76 70 74	HCD	LER
20240118_THJ_1.raw	15952	VSSHNFK	7	71.7	78.1	7	409.709	2	22.922	-13.41		817.408	-6		78 71 67 41 93 99 99	HCD	VSSHNFK
20240118_THJ_1.raw	22781	LTPPVVLR	8	71.7	75.5	8	447.793	2	32.4601	-10.63	70240.6	893.57	1.7		86 91 100 99 84 49 39 56	HCD	LTPPVVLR
20240118_THJ_1.raw	9263	KQAKRGGGNH	10	71.6	81.1	10	351.528	3	15.0616	-15.57		1051.56	-2.5		53 44 66 81 94 100 96 84 97 96	HCD	KQAKRGGGNH
20240118_THJ_1.raw	23686	LTVL	4	71.6	99.6	4	445.302	1	33.6403	22.79	575598	444.295	0.8		100 100 100 99	HCD	LTVL
20240118_THJ_1.raw	44229	PPTPYALAPAL	11	71.6	74.1	11	555.816	2	70.6935	8.31	9272292	1109.61	4.6		81 56 89 93 92 64 56 61 58 74 91	HCD	PPTPYALAPAL
20240118_THJ_1.raw	34923	PPLPEEQ	7	71.5	78.1	7	405.204	2	56.2145	13.53	122610	808.397	-3.6		59 53 67 71 98 100 99	HCD	PPLPEEQ
20240118_THJ_1.raw	20904	PQEV	4	71.5	83.5	4	472.239	1	27.8636	17.01	2789861	471.233	-2.8		99 50 95 90	HCD	PQEV
20240118_THJ_1.raw	13841	ESDDTVLR	8	71.5	77	8	467.728	2	20.0248	-12.59	41706.3	933.44	0.2		49 52 98 99 61 60 98 98	HCD	ESDDTVLR
20240118_THJ_1.raw	15547	PTAN	4	71.5	76.5	4	402.197	1	22.8913	12.04	194256	401.191	-2.4		62 53 98 93	HCD	PTAN
20240118_THJ_1.raw	17061	PLNT	4	71.4	81.2	4	444.244	1	26.6651	15.81	11800000	443.238	-2.1		77 57 95 95	HCD	PLNT
20240118_THJ_1.raw	18763	LEENQL	6	71.4	76.3	6	373.188	2	26.3981	-12		744.365	-6.5		77 72 75 47 89 98	HCD	LEENQL
20240118_THJ_1.raw	13627	YAGP	4	71.3	73.3	4	407.189	1	17.9618	7.11	2.03694e+06	406.185	-7.9		97 86 59 51	HCD	YAGP
20240118_THJ_1.raw	17097	FRHLLPG	7	71.3	73.4	7	420.248	2	23.706	-7.54	626716	838.481	1.1		36 35 50 97 99 98 98	HCD	FRHLLPG
20240118_THJ_1.raw	12763	EESPNAKQ	8	71.2	73.1	8	451.715	2	18.7804	6.98	104019	901.414	2		45 33 32 86 98 99 99 94	HCD	EESPNAKQ
20240118_THJ_1.raw	17862	KHLQMTAK	8	71.1	71.7	8	478.774	2	25.189	-1.11		955.527	7.3		40 20 46 68 100 100 100 100	HCD	KHLQMTAK
20240118_THJ_1.raw	13627	YAGP	4	71	73.3	4	407.189	1	18.6992	7.85	2.03694e+06	406.185	-9.1		97 86 59 51	HCD	YAGP
20240118_THJ_1.raw	11939	DM(+15.99)PLAGA	7	71	80.8	7	690.314	1	18.093	-15.82	538497	689.305	1.4	Oxidation (M)	97 93 95 90 63 48 79	HCD	DM(+15.99)PLAGA
20240118_THJ_1.raw	16666	VDAKSHDVE	9	70.9	73.2	9	500.243	2	24.3275	-7.93	448558	998.467	4.7		100 100 100 66 38 23 68 66 98	HCD	VDAKSHDVE
20240118_THJ_1.raw	25933	VTHSLDGPFVDVP	13	70.9	73	13	461.571	3	38.325	-7.67	28833.1	1381.69	1.7		83 89 63 62 59 72 61 80 90 77 95 55 63	HCD	VTHSLDGPFVDVP
20240118_THJ_1.raw	23580	QLAL	4	70.8	98.2	4	444.282	1	33.5607	22.71	1.02414e+06	443.274	0.1		95 98 100 100	HCD	QLAL
20240118_THJ_1.raw	7883	DTDGPSLVHR	10	70.8	81.7	10	366.184	3	14.1009	-16.49	189689	1095.53	0.7		70 54 69 52 72 100 100 100 100 100	HCD	DTDGPSLVHR
20240118_THJ_1.raw	10203	LLEDSKPEPS	10	70.8	78.6	10	557.781	2	15.9547	-14.55		1113.56	-6.5		94 91 88 67 55 68 73 99 72 79	HCD	LLEDSKPEPS
20240118_THJ_1.raw	9039	KQAKRGGGHN	10	70.7	86	10	351.528	3	14.8717	-18.55		1051.56	-2		64 53 73 83 93 100 100 100 98 97	HCD	KQAKRGGGHN
20240118_THJ_1.raw	12460	LSM(+15.99)STDDNLPR	11	70.7	76.5	11	422.203	3	18.3536	-12.86		1263.58	7.3	Oxidation (M)	59 47 33 33 73 100 100 98 99 100 100	HCD	LSM(+15.99)STDDNLPR
20240118_THJ_1.raw	14093	LELPAEK	7	70.7	96.9	7	400.233	2	20.2453	-22.35	179841	798.449	3.2		100 100 100 95 87 99 98	HCD	LELPAEK
20240118_THJ_1.raw	23089	ALLYDQ	6	70.7	74	6	722.373	1	32.6234	-9.99	387503	721.365	1.3		56 89 97 98 55 49	HCD	ALLYDQ
20240118_THJ_1.raw	13627	YAGP	4	70.5	73.3	4	407.189	1	19.8358	8.98	2.03694e+06	406.185	-8.1		97 86 59 51	HCD	YAGP
20240118_THJ_1.raw	18914	ELSSGF	6	70.5	80.4	6	639.298	1	26.3148	-15.92	262083	638.291	0		95 95 98 84 48 62	HCD	ELSSGF
20240118_THJ_1.raw	8624	RELRLSPDR	9	70.4	98.9	9	381.22	3	14.278	-23.09	714336	1140.64	0.7		99 98 97 97 100 100 100 100 100	HCD	RELRLSPDR
20240118_THJ_1.raw	18023	VLPV	4	70.4	78.4	4	427.292	1	25.6038	14.75	256726	426.284	1.1		89 64 81 79	HCD	VLPV
20240118_THJ_1.raw	16089	VDPVNFK	7	70.3	77.9	7	409.724	2	22.8716	-14.41	375705	817.433	0.8		97 98 99 98 55 40 58	HCD	VDPVNFK
20240118_THJ_1.raw	23482	QLAL	4	70.3	97.6	4	444.282	1	33.5607	22.71	1.02414e+06	443.274	0.1		94 97 100 100	HCD	QLAL
20240118_THJ_1.raw	14745	TELLRT	6	70.3	73.5	6	366.716	2	21.2897	-9.78	31366.4	731.418	0.8		99 99 100 61 30 52	HCD	TELLRT
20240118_THJ_1.raw	11951	AAVPGKTF	8	70.3	77	8	395.727	2	17.4601	-13.75	151635	789.438	1.1		83 86 93 87 80 69 50 67	HCD	AAVPGKTF
20240118_THJ_1.raw	17573	DLSPGKVL	8	70.3	83.6	8	414.745	2	24.8228	-17.75	83955.1	827.475	0.5		81 89 100 99 77 63 73 88	HCD	DLSPGKVL
20240118_THJ_1.raw	13627	YAGP	4	70.2	73.3	4	407.189	1	20.393	9.54	2.03694e+06	406.185	-8.4		97 86 59 51	HCD	YAGP
20240118_THJ_1.raw	18403	VPTSS	5	70.2	73.6	5	490.25	1	26.0847	-10.18	1097417	489.243	-2.1		52 50 80 93 94	HCD	VPTSS
20240118_THJ_1.raw	20024	VAAKGA	6	70.2	71.5	6	516.315	1	27.9518	-5.47	22400000	515.307	1.7		100 87 78 60 43 62	HCD	VAAKGA
20240118_THJ_1.raw	24477	TGVVEQDYW	9	70.1	73.1	9	548.749	2	35.2615	-9.38	3332220	1095.49	-4		39 34 65 87 100 98 98 65 73	HCD	TGVVEQDYW
20240118_THJ_1.raw	24573	SSGSKLPAFPE	11	70.1	71.9	11	560.292	2	35.822	-6.74		1118.56	8.1		48 50 62 57 44 64 95 99 99 81 91	HCD	SSGSKLPAFPE
20240118_THJ_1.raw	18768	PPPS	4	70.1	79.3	4	397.207	1	26.4091	15.56	332756	396.201	-2.2		93 77 79 69	HCD	PPPS
20240118_THJ_1.raw	20984	PQEV	4	70.1	81.2	4	472.239	1	27.5071	16.66	2.69847e+06	471.233	-2.1		98 46 93 87	HCD	PQEV
20240118_THJ_1.raw	19774	EPVFG	5	70	78.9	5	548.272	1	27.4033	-15.36	270993	547.264	0.5		76 66 88 87 78	HCD	EPVFG
