# Supplementary material for: Rapid and direct discovery of functional tumor specific neoantigens by high resolution mass spectrometry and novel algorithm prediction
Source: Cell Insight. 2025 May 12;4(3):100251. doi: 10.1016/j.cellin.2025.100251 (PMC12179604; doi:10.1016/j.cellin.2025.100251)
Supplement: Multimedia component 7 [file mmc7.csv]

IP(UniProt)	IP(ORF-DB)	CT(UniProt)	CT(ORF-DB)	IP(UniProt)|IP(ORF-DB)	IP(UniProt)|CT(UniProt)	IP(ORF-DB)|CT(ORF-DB)	CT(UniProt)|CT(ORF-DB)	IP(UniProt)|IP(ORF-DB)|CT(UniProt)	IP(UniProt)|IP(ORF-DB)|CT(ORF-DB)	IP(UniProt)|CT(UniProt)|CT(ORF-DB)	IP(ORF-DB)|CT(UniProt)|CT(ORF-DB)	IP(UniProt)|IP(ORF-DB)|CT(UniProt)|CT(ORF-DB)
Peptide	ACCNEALK	ADESTGSIAKR	AFTTLYSV	AHLESYKKSSAA	WSVDPLRDVSEC	AVRTALGGGNH	ALGAEDEAL	YDESGPSIVHR	ASSPGGVYATRS	MRYVASYLL	GFPDKQPR	ATAASSSSLEKS
AGAGGSGSRISV	ACPGGVYTVQ	ALIYNEALKG	ELSPGMKL	AAM(+15.99)PKKQN	FAGDDARP	DQTAAETLPT	DDLAKDDL	GGPGTASRPSSS	FAGDDAPR		KDEDPVCELEK	TRDGQVINETSQ
AIYLTSPSETRS	AEAVTTTLH	AMNYEGSPIK	EPSCSPYPQ	AAVNTDTLNGAN	LSPLVGM(+15.99)ARH	DTSDSVLPK	DLSPGKVL	PGPLWALHPN	PQLELVKVPN		LVRVGWSADYAE	ADLQNDEVAFR
ALINMSSLPAQD	AEPAAKQPQ	ATPFGVNQ	FEGFPDKAGKPR	DSLPLVDTHSKR	LRELKPVLSQG	EDDEPFPK	EENPAPNFK	SESSDVLPK	KQAVKGNGHN		LVVYPWTQRY	AVASFPKKQE
AQKAEGAGDAK	AGDDAVRPA	AVHVVPDQ	GPANWMYVL	ADVPVPDKQPR	PGPPPPGP	EDM(+15.99)PPFPK	ELKPGEALEVR	LQTSQKLR	RQGKDVPFSLLR			APGPKGEGERP
DGQVINETSQ	AKSGFRAT	CHGADQEQPL	GPPLWALHPN	AELAGGKWAE	RKNGEVPFSLLR	EDYSGPSLVHR	ESTGFLNT	SLPLVDTH	PLVDTHSK			CDGGFPDKQPR
DQFQKVLSL	ALRDVRQQYES	DKSGPSLVH	KNM(+15.99)FYNEAKL	GSGSRISVSRST	RLVEINGHN	EGPGTASRSP	FDSTVKVSF	VAEMMTAK	VDAKDFKE			DESGPSIVHRK
DQYMRTGEGF	APAATPGVSKKE	DLNSNDALNF	LAHVVVPDQ	INETSQHHDDLE		ESGPSIVH	FVKACLTTTN		VYPFPGPLPN			DSLPLVDTHSK
HTSYVFAGGHT	ARKTVETRD	DMSPLRPQ	LALNEKLVNL	KESLPAEQDVEK		EVLGRLSPA	FVQM(+15.99)M(+15.99)TAK					EHRAMGPGTAF
DTSRSIIRN	ATGGGGSGHHPV	DVGDFAAVM(+15.99)GPV	LAVHVVPDQ	AINTEFKNTRT		GPKRKQYSAV	KNATMTAELL					FEGFPDKQPRK
EGAVLGKGGKPQ	ATSTTSDIQ	EDIKSGYRIDF	LCHPVASYLL	KHLPVDAKFDKE		GPPPPPGP	PPFLQVTPE					FGGPGTASRPS
TIEQEKQAGES	AVAPGGPLHS	EESPNAKQ	LELLNPKN	KHLVVDAKFDKE		GPPTLELVNP	PSPPEQGLPQ					DTPPELNT
FDAVVLLKGT	CAPGGVYTVQ	EEVKALLLPL	LGAGALNDHKVF	ALDSSNSMQ		GSALGVER	PTDLPCGPTP					LRVAPEEHPVL
EEEDPGPFPK	CHAKHSEL	ERLRISPDR	LSFLPERKT	ALRDVRQQYE		KLVGVHSSN	PVEYKVNQ					EEVQSLPLPL
EVNQTEARYQ	CHAVEATGR	ESDDSILR	LSFM(+15.99)SLSKGR	KPNPQSSDVLPK		KPERPPPPGP	SSGSKLPAFPE					LVSESSDVLPK
GPKGAKGATGPG	CPSSSYAR	ESKVPLNT	LSLPEVDGGQR	AM(+15.99)MPSLVHRK		LALYNEALGK	SSGTSYPDVLK					EGFPDKQPRK
HM(+15.99)M(+15.99)SGPSLVH	DDAQAGAKPS	EVGGMM(+15.99)MLNF	LSPLVDTH	PEPVKSAPVPKK		LGRPEEHPVL	TELSKETLPT					SGPKAAEPVSR
IKSTMGKPQRLY	DDEEAEEKAPVK	EVNMMM(+15.99)LNF	LTTSTLDPQ	APFLTRSGPL		MTQQPPVRL	VAPEEHPVL					EPTEEERAQRPR
KAYMLM(+15.99)TL	DGPKRGGASRF	EVQLEQLRPFSH	LTVAM(+15.99)M(+15.99)SPGMLK	PSSTASHRLPGK		NPGGKKKHN	YPEDPYPQ					DESGPSIVHR
KDELAPPTT	DPPKASAAPPK	FGPHVHGAG	MLPM(+15.99)PFPK	RIVDGKVVSETN		NQTSQLRK						FEENVPPPKK
KDTYTMKE	DQVERTQAL	FRDGDILGKYVD	MLSGPSLVHR	APSYGARPVS		PLAKKMCC						FEGFPDKQPRKK
KETIEQEKRSE	DRNAHLNAL	GAGIALNDH	NLAGPDRF	APSYVVEHGFK		PLSVM(+15.99)LVDTHSK						ESGPSIVHRK
KISSGSAPFPK	DTRSTVLNR	GAGIALNDHFVK	NLLNETSQHHDD	SLPLVDTHSKRT		PPFLQAQPE						FLENPYPQ
KNMEMLLQ	DVHPPLVDTHSK	GDEAQSKRG	NPGTAKDPFN	VSEKGTVQQADE		QPLELVKVPN						FTVLPEKRT
AGDDAPRAV	EANVTNKTD	GKVKVGVNG	PCKTISAHKT	ASSPGGVYATR		SSVPGVRLL						FVRIGIGNHN
KQSGSPTLD	EAPKKLESER	GPKVAKQVF	PPPGPPQFV	VVVKKIETRDGK		TQQPPVRL						GFPDKQPRK
KSRRGDLRT	EESPDLAGSP	GPPPTALVF	PPRFAFSL	ATPPGHPGPPPP		VPCLHASYL						FDEASKNEAN
LRVAPEEHPV	EPFEVDKKE	GSAVISLEGKPL	SSYTTLDQ	ATRSSAVRLR		WSVDPLDRAM(+15.99)AE						GPKTSRTLRTH
KYTPDAMLH	EQGVTNKTD	HHPPRKSL	SVLPPKPVNFK	AVGVIKAVD		WSVDPLDRAMAE						GPPPPPPAAR
LPTKETIEQ	ERKPAALTSP	HTLMPDDH	VAEMMTKA	APVNVTTEVKS								FEGFPDKQPR
LSSGFMHLQ	ESAKAVTVHR	IALNEKLVNL	VDLLQGKQ	AVVVKKIETRD								KLTEESRLDN
M(+15.99)AGDDTTSKF	ESERERARL	IAVHVVPDQ	VLTSLEDNSS	AVVVKKIETRDG								RVAPEEHPVL
NEVERTQAL	ESGMQNMSIHTK	ILKHTGPG	VVPTQVHVNG	AYAIIKEEL								VDGKVVSETN
NPSSKRNEQ	FGGSGTSSRSP	KCACFPDKQPR		AYM(+15.99)KWASF								VSESSDVLPK
QHGELFEKF	FLDQSDGDKKHH	KHLQMTAK		AYSVEHNQL								YDESGPSIVH
PDPAKSAPAPK	GGLTSPGLSYSL	KLYDESGPSLVH		ATQQNDEVAFR								DESGPSIVH
PGKASSGVF	GGSGSRISVS	KNVKAAGGGHN		AYVHMVTHF								EGFPDKQPR
PGKRGRPGADGT	GHLSSSAPVSR	KPEPMTVT		CHVLKQSG								LPPPPAAPREPA
RYATRLKHL	GPKGPPGA	KPPLQSKE		DAINTEFKNT								LGANVLPTE
PPGPQGVQGG	GPPARM(+15.99)LKA	KQAKRGGGHN		DAPRAVFPS								M(+15.99)RYVASYL
QAALLASKPPGP	GPPKKTPPPGP	KQAKRGGGNH		DMAVHPDKQPR								M(+15.99)RYVASYLL
QFAQRASVAFH	GPPPPKAVHG	KRTDEAAFQK		DEALARVL								MPPTTTKSAVEP
QLITGKEDAAN	GPPPVKPAGH	KSSSEALKG		DEDYGRDSGPPT								MRYVASYL
RDGQVINE	GTHAGDAKFDKE	LCKVPSSR		EAPAAKVSKKE								NLRETNLD
VDADHTRVE	HDTRSKHT	LDHMASSIER		ELTADLEPSLR								PGPPPPPG
RISVSRST	HGAKLLRE	LLEDSKPEPS		DFVHMVTFH								SFVDTRTLL
RVQPIKLARVT	HPPGPSLVHR	LM(+15.99)YLLLCEE		DGPVRGIDF								QEYDESGPSIVH
SGNFGGSRNM	HTTKSFSRTGP	LQDSGEVR		DHMQDRRAL								RSAPGGGSKVPQ
SM(+15.99)QTIQKTTTR	KAAPAKFDKE	LSHHLDDL		DLLEKPQA								RSSVPGVRLLQ
SMNDVRRAFHGP	KAM(+15.99)MDAKF	LSIPEVGDARN		KNAPVDAKFDK								VDAKSHDVE
PYKVTQDEL	KAMCGPPHHL	LSM(+15.99)STDDNLPR		KPAAEAAPVSR								VPQLELVPN
SSSSDTNL	KARAEGKFDKE	LTPPVVLR		DSLPLVDTHS								SSPGGVYATRS
SVPPPSAPPPKK	KASLEKDARE	M(+15.99)ADDTVLR		KRYDAVAFDKE								SSPGGVYATRSS
TAPPPPGPPPPP	KASYMTAK	MEDQPYPQ		KSGNFGGSRNM								SSVPGVRLLQ
TERGYSFTTT	KDFLLRGKE	MSNLDSNRD		DTPEPLDV								SVPGVRLLQ
TLPTKETIEQEK	KDRPAFDKE	MSNLDSNRDN		KSLPDAKFDKE								TRDGQVINET
TMGKGLTE	KDSGTPGRGTK	MTQQPRPVL		KWGPPSGGKPQ								TRDGQVINETS
TTVHAITATQ	KDTAM(+15.99)PPHHL	NNFDTYDDAR		EASEVARH								ESSDVLPK
TYFRKPPD	KDVKLKTVEESR	NNFDTYDDR		LPLVDTHSKRT								TVETRDGQVIN
TYQDIQNTI	KEAGLKTSCHTL	NSDANLDLNF		EEVPPPLE								FVQM(+15.99)KCVT
TYTDVTPRQFF	KGFCKVSKKE	PGALELVKVPN		NEATGGKYVPR								FVQMMTAK
LKNQHYEL	KGFDSGHTKTT	PPATRVLHPPPT		EGVRTDKE								HQGLPQEV
VEVDAPKSQD	KGNTELNYK	PPFLGAVVPE		NPLHLTGPRTE								IYNEALKG
VGVLKAVD	KGPGTANQGK	PPTPYALAPAL		RAVGDDLGGYK								KTTTVDAK
VM(+15.99)PTLARGGAAG	KGPKGSGLSVPR	QEVFEKATF		RVGSSNFRGGL								VDPPEMPKE
VSEDGLIITN	KHKPPPHHL	QGWPDKQPR		SGPGSRISSSS								RM(+15.99)PSLVHR
VYVDLGGSHVF	KLANQCTGFQ	QPLELVVPN		ELMKKIILE								SGPSIVHR
YASSPGGVYATR	KLAWAYNEALGK	QPLEPPRV		SLDKDPSQSAN								TVLPEKRT
YPDGIRHI	KLKSPSGDDAPR	QPLEVLVNP		SLKDDPSQSAN								VVYPWFASRS
YTSGEAKKSNN	KLPKPFDKE	QVINETSQHHDD		ERLERQERL								VDAKFDKE
WIASHTTE	KLSKLEM(+15.99)PK	RAAVPSGASTG		SMQTIQKTTTR								VDGKVVSE
	KLSKNAGDDAPR	SPGGVYATRSSA		ESGMQNMSIHT								VDIINAKQ
	KM(+15.99)M(+15.99)LELADKR	SRTATSVFT		SYVGDEAQSKR								YASGRTTGIVM
	KNSSYFVE	SSPGGVYA		TLLIKTVETRD								YDESGPSIVHRK
	KPPKSTGRAF	SSRKLYSTTN		ETLSKTELPT								VPGRLLVQ
	KPVRGSSFNR	SVGKKKGPPT		ETRDGQVINET								VTAMKSRP
	KRATVETDR	SVSTVLTSKYR		ETRDGQVINETS								WSVDLDPR
	KSAAVTPGGKPQ	SYVGDEAQSKRG		EVDPNIQAVR								YYTGEKGQN
	KSAKFDKE	TEDELTEL		EVDPNIQAVRT
	KSFQNGAK	TGVLKPGMVVT		YETALKAEGPL
	KSRPLVSDS	TGVVEQDYW		AAPRPPPKPM(+15.99)
	KTAGTASRSP	TPVGGVFF		EVQLEQLRPFS
	KTCLHTKTT	VEEARHVEAF		AM(+15.99)AAFPKKQN
	KTSGSFSRTGP	VGDEAQSKRG		AMAAFPKKQN
	KVKSVEMHHE	VNGFGRIG		EYPDRIMNTF
	KYKKKFDKE	VPDVVYKGPG		EYSTTTLV
	KYTPDAM(+15.99)LH	VYPFLPPGPN		FAAPKQKN
	KYTPGSSCLH	WAPESAPLK		EEFVQMMTAK
	LAM(+15.99)AAFKPKQN	YDATYETKESKK		EKDKHIEEVR
	LAYTDGSHR	YELVYKKKSL		FENEALKG
	LDEDPSAKE	YVGDEAQSKR		ELERVAKSNR
	LDGWCAPGTN	YVGDEAQSKRG		FSETGAGKHVPR
	LDHPVKM(+15.99)PEL			FSTPPGKTAAT
	LDHPVKMPEL			FTASGNDKRPQ
	LEKRAPAG			ETNDTKVLRH
	LGHALEQEKR			EVKSVEMHHE
	LGTAAGRSL			FVQMKCVT
	LHPRTRKHL			GAGGSGSRISVS
	LHTSTGTKYA			GAGSSSFSRT
	LKLTVEESR			GAGSSSFSRTS
	LKTEGTAKN			EYPDRIM(+15.99)NTF
	LKTVVSSNN			GGGPGGGNF
	LPGGTTHSKR			GGIQNEKETMQ
	LPTKETLEQ			GGPGTASRPS
	LQAPVDAKFDK			GGSGSRISVSR
	LQAVAETGR			GIVMDSGD
	LSPAKAQPQ			GIVMDSGDGVTH
	LTEQEKQAGES			GKVVSETNDTKV
	LTPTKETAHYKQ			GPAAVFDKE
	LTTHSKRLT			GPSIVHRK
	LYANELKG			GQVINETSQH
	M(+15.99)AAFPKAGGGK			GRTTGIVMDSGD
	M(+15.99)LENPYPQ			GSGAGSSSFSR
	M(+15.99)LGPKKQN			GSGAGSSSFSRT
	M(+15.99)M(+15.99)AAKVSKKE			FKDKAFDVCG
	M(+15.99)PATGGKYVPR			GVTHTVPIYE
	M(+15.99)PPSAPEKSHK			GVVKVSLVHR
	M(+15.99)SMSEPLQ			HDEGYGPPPP
	M(+15.99)TATLYVTQ			HDVGVLKAVD
	M(+15.99)TTTKTTT			HEAPATSRAL
	M(+15.99)VDAKDFKE			HGDSDLQLE
	MAAFPKAGGGK			HLPGGEVP
	MAKTGPPAH			HTKSFSRTGP
	MNDGKKGGNDN			HTAKMMKE
	NDAQAPKGVE			KAAVVVFDKE
	NPGRGNQGL			KAGLAKFDKE
	NPSKSRNEQ			HVVEKLHRL
	PDCPPM(+15.99)PFPK			KASSGKEFPQ
	PEFSGVLGPV			ISDHEATL
	PGLKTAMKSRP			IVDGKVVSETN
	PGPPQPPL			KCVGPSLVHR
	PKYTGHAE			KAASGLGV
	PLDENGKSK			KDHAGVFDKE
	PPPGVSAQ			KDM(+15.99)MTLDNKL
	PTRGGSPGGKPQ			KACCPPPP
	QGDKKLEACAK			KSSSPSLVHR
	QLPLTDNRTKKE			LEHHAPLLSR
	QTTAHTEL			LGTAMPKKQE
	REPTEEKPPR			LKAVPSQKRT
	RGPNRTGVPR			LKSFATLKHL
	RISVYYNE			LPNLTEEQRN
	RLPMASKE			KDDVVTERL
	RSGLGPQKHA			KDEMPPPPP
	RVAPEEHPVLLT			LPRDLVDPPM
	SAHQDAKFDKE			LYADVGGKQF
	SFVDRTTLL			MDNTVEKGCL
	SGPGDKLSSSS			PLVDTHSKRT
	SGTVRNGF			QQLSYTHVRN
	SIKLQEEERE			RYFDPANGKF
	SLRHLLGLSGI			SGPGSRISSS
	SRPSVAVPPPPP			SLNLRETNLD
	SSNFRGGLG			KGVGFTGHEVD
	SSQTKKHH			SPGGVYATRS
	SSRASVVV			TCPGTASRPS
	SSVGVRTE			TDAKTGPTLE
	TAAHVKPK			TTKSFSRTGP
	TATTNPPHHL			VDAGPAQNVE
	TKSFSRTPG			KMGWPYPQ
	TLVYSGSYLL			VTVSAAKTTA
	TPERKLPQ			VVVKKIETRD
	VDAAFFDEK			WLENDEVAFR
	VDAPEWKE			AINTEFKNT
	VELAKSSPF			AKKVVVSPT
	VGVIKAVD			AKNLQEAEE
	VLEKAAPG			APGCLNAKQ
	VPPALHGKT			AQIQEQHVQ
	VPPPARLPP			ASGPSLVHR
	VPPPKPKAN			AVTAMKSRP
	VRFLEQQN			AYVHM(+15.99)VTHF
	VSEKGTEHEAPE			DDAQAPKVD
	VSGAFFDKE			KSSSLQFDKE
	VSGFHHAADV			DRLNKKVVL
	VSPKFDKE			EGGAAPKVD
	VVTQAPKVD			KTTSGYAGGL
	WLASHTTE			EHDELQAAT
	YFKAEADGGAK			KVRTELNYK
	YGARPVSS			EPDAKFDKE
	YPDAVHRL			ERLKIRGSL
	YTSGPGSRISSS			KYLSKATPPS
	YYTPITPHL			EYNSDLHQF
				FAATEVRAT
				FVFGRPFPK
				GPANALVNL
				GSATEFQFR
				LAM(+15.99)AAFPKKQN
				LAMAAFPKKQN
				LAPLQGHAD
				LAPLQHNE
				KAASSSFSR
				KCASLPM(+15.99)KE
				KEDLEM(+15.99)VPQ
				KETAAAKFE
				LHPQVTEE
				LIKTVETRD
				KFAFPKKQN
				KFIDTTSKF
				KGDETLNYK
				KKVAVATPA
				LLTEAKPAGPV
				LLTSNLEPSLR
				KMQDTTSKF
				LNDAQAPKVD
				KNAVTNKTD
				LPKAGGYL
				KPM(+15.99)M(+15.99)PPHHL
				LPLVDTHSKR
				KPMMPPHHL
				KSAPLASKE
				LPPTALVDTHS
				KSSSDVLPK
				KYISGPHEL
				LQSLKDDPS
				LQSTEQLSP
				KYLSLGAHF
				KYRDPPFPK
				LRFPGQLNA
				LSDFPEKRT
				LSDHEATL
				LSLGTKSSQLK
				KYTPPPHHI
				LSTTPPSSE
				LKWFVGSRL
				LTAHATAADRL
				LTDGAFRKHL
				LPAGVQSKE
				LQKPTFDKE
				LYNEALKE
				LYSSSKEFL
				M(+15.99)AAFPKKQN
				LTAGVFDKE
				LTLGEFLKL
				M(+15.99)SATPPPP
				M(+15.99)SVHMVTHF
				LTTVTNKTD
				MAAFPKKQN
				M(+15.99)VDAKFDKE
				MNNTVEKSW
				MVDAKFDKE
				NDAQAPKVD
				MEENPYPQ
				NGGVDNAKQ
				NMSIHTKTT
				NRIEKREVL
				PAAKVSKKE
				NFDEASKNEAN
				PGGVYATRS
				NGVM(+15.99)PSHFS
				NGVMPSHFS
				NKPAFKAFP
				NLRETNLDS
				PLVDTHSKR
				NMSIHTKTTS
				NMSIHTKTTSG
				PMEKEVVLC
				PRDAKFDKE
				NRNNDALRQA
				QNMSIHTKT
				QYTPPPHHL
				PDSDWVPPPPP
				RDGQVINET
				PFELTPFPEV
				RPAPYSRPK
				RQDVDNASL
				PGVTVKDVNQQE
				PHAAVELASL
				PLDVTHQTVDTH
				PLSPGM(+15.99)RE
				RTNEKVELQ
				RYIDTHNRV
				RYLEKECHC
				PNIQAVRTQE
				PNSTTADKLA
				PPKKPPEVFG
				RYLEKEMPL
				SGAVRGSGF
				PVEPFKKSPF
				QFNEALKG
				SGPERILSI
				SLPLVDTHS
				SSNSMVKLQ
				QQAKMMKE
				THVMHVYAF
				QVVM(+15.99)TQSCLVQS
				QVVMTQSCLVQS
				TYGEIFEKF
				VDACVPDKE
				RINVYYNEAT
				VDAFAFDKE
				VDAFKDGVE
				VDAGVFDKE
				VDAKFDFAE
				RRLLSSGGFR
				RSLTFVGG
				VDAPRDDVE
				RVGSSNFR
				VDAVGFDKE
				VDTHSKRTL
				VDVSKPDLT
				VEELKTPPE
				RYIPTAAAF
				VIDEVRTGT
				VKGPCPPLQ
				RYLEKPMEI
				RYLENGKETL
				RYLEQLHQL
				RYLKPKVNR
				RYPDNLKHL
				SAPGGGSKVPQ
				SDLSSVTGSTSH
				SETGAGKHVPR
				SETGAGKHVPRA
				SFSRVGSSN
				VPQLENVPN
				VPTTEFKNT
				SGMQNMSIHT
				VSAAKFDKE
				VSTLTARAT
				VVKKIETRD
				SGPGSRISSSSF
				VYIDRVRSL
				VYIKHPVSL
				VYISEHEHF
				SLGGSAKVNN
				SLGSALRPSTS
				VYLLERRAT
				SLNLRETN
				VYPDGIRHI
				YDYLRPIAL
				YGNHM(+15.99)VTHF
				SLPLVDTHSKR
				YVTTSTRTY
				SLYASGRTT
				YYEEQHPEL
				SPGLSYSL
				SRAQLGGPE
				SSGLPRNTVVL
				SSGTSYLLTPQ
				AAFPKKQN
				SSLEPPLPEGQ
				ASTLHTTL
				SSSDVVNPN
				STSYDKAA
				SVHQLVENTD
				SVYAGAGGSGSR
				SYISRTNQL
				AVLEKRAP
				SYVTTSTRT
				TAPPLLVDTHS
				DAQAPKVD
				DAVAFDKE
				TEAPLNPK
				TEAPLNPKAN
				DGNKDWKE
				DRM(+15.99)VGQVL
				DRMVGQVL
				TNEKVELQ
				EAFATKVQ
				EQRDAFLQ
				TSGSSVLPK
				ETHDSSKE
				TTMKVTTMPL
				TYAEKLHRL
				TYGGGSSPPSL
				GCHLVDTH
				VAPEEHPV
				KAQYPNVY
				KAYENLVM(+15.99)
				KCPLNAKQ
				KDSPHASL
				KFEGFDKK
				KGDDLPGK
				KM(+15.99)NDGLKN
				KPDLAAEY
				KQGSLVHR
				KSAKFDRE
				KSPEFDKK
				KTDFAGPA
				KTHMASKE
				LAGRDLTD
				VDGLDHSKE
				LDDAVGPR
				VDLSPM(+15.99)KE
				VDM(+15.99)GTFKVE
				LLVKNTEN
				VDPNIQAVR
				VDPNIQAVRT
				VDPNIQAVRTQE
				LPLVDTHS
				VDVSKPDLTA
				LQVVRVAT
				VELVCKGGEVD
				VETRDGQVINET
				M(+15.99)AYMASKE
				M(+15.99)VQMM(+15.99)AKT
				MAHMASKE
				VFPPRHAAVT
				VGEPHGTEL
				VHAITATQ
				MAYM(+15.99)ASEK
				VINETSQHHDD
				MAYMASKE
				VLENMRACL
				VLEVDPNIQ
				VLEVDPNIQAVR
				NNDVNAKQ
				VPPGMPGHAT
				VPPPVLKHG
				PAAKVSCP
				PGGVYATR
				VRGGTPFDKE
				VRLAHREQV
				VRTQEKEQIKT
				PSGFRKSE
				QNAKFDKE
				VSKYAGVLPK
				SSGVSEIR
				VTGGAASKLS
				VTTSTRTYSLG
				TRAKFDKE
				TTKDAAFR
				VVKKIETRDG
				VVVKKIETRDG
				VDAKQMLE
				VDAKYDKE
				VDAKYQVE
				VYPFGPPLPN
				VDKFAGPA
				VDPKFDKE
				VEWTDNGK
				YASGRTTGIVM(+15.99)
				VEWTNDGK
				VEWTNKGN
				VSDFRGEK
				YGGGSEGGRAPK
				YGKGPPPP
				YQLKTSSQKE
				YSAPEPSSF
				YSLRHPSGPL
				YSLRKNYSL
				YTSGPGSRIS
				YVPGDFLPR
				WSVDVEPR
