# Supplementary material for: Rapid and direct discovery of functional tumor specific neoantigens by high resolution mass spectrometry and novel algorithm prediction
Source: Cell Insight. 2025 May 12;4(3):100251. doi: 10.1016/j.cellin.2025.100251 (PMC12179604; doi:10.1016/j.cellin.2025.100251)
Supplement: Multimedia component 8 [file mmc8.csv]

(UniProt)	IP(Denovo)	CT(UniProt)	CT(Denovo)	(UniProt)|IP(Denovo)	(UniProt)|CT(UniProt)	IP(Denovo)|CT(UniProt)	IP(Denovo)|CT(Denovo)	CT(UniProt)|CT(Denovo)	(UniProt)|IP(Denovo)|CT(UniProt)	(UniProt)|CT(UniProt)|CT(Denovo)	(UniProt)|IP(Denovo)|CT(UniProt)|CT(Denovo)
AGAGGSGSRISV	TYGELFEKF	ADESTGSIAKR	LALNEKLVNL	AHLESYKKSSAA	TRDGQVINETSQ	FVKACLTTTN	LSPLVDTH	ALGAEDEAL	ATAASSSSLEKS	MRYVASYLL	CDGGFPDKQPR
GSGSRISVSRST	VYLSEHEHF	ALIYNEALKG	FRVTPAGG	AAM(+15.99)PKKQN	AVASFPKKQE		LYNEALKG	CHGADQEQPL	WSVDPLRDVSEC		DTPPELNT
INETSQHHDDLE	FSVHMVTHF	AMNYEGSPIK	LALYNEALGK	AAVNTDTLNGAN	APGPKGEGERP		YDESGPSLVH	DDLAKDDL	ADLQNDEVAFR		EEVQSLPLPL
AINTEFKNTRT	KFLDTTSKF	ATPFGVNQ	FEGFPDKAGKPR	DSLPLVDTHSKR	DESGPSIVHRK		VDLLNAKQ	DKSGPSLVH	DSLPLVDTHSK		FEGFPDKQPR
AIYLTSPSETRS	YAVHMVTHF	AVHVVPDQ	QPLELVKVPN	ADVPVPDKQPR	LVSESSDVLPK		EDYSGPSLVHR	DLNSNDALNF	EHRAMGPGTAF		EGFPDKQPR
ALDSSNSMQ	YEPDRLM(+15.99)NTF	DMSPLRPQ	FEGFPDKQKRP	AELAGGKWAE	EGFPDKQPRK		SGPSLVHR	DLSPGKVL	FEGFPDKQPRK		MRYVASYL
ALINMSSLPAQD	VYLKHPVSL	EDIKSGYRIDF	FVRVALGGGHN	KESLPAEQDVEK	SGPKAAEPVSR		GPPPPPPG	DVGDFAAVM(+15.99)GPV	FGGPGTASRPS		VDAKSHDVE
ALRDVRQQYE	LERKLRGSL	ERLRISPDR	PQLELVVPN	KHLPVDAKFDKE	EPTEEERAQRPR		EQYDESGTPVVH	EENPAPNFK	LRVAPEEHPVL		VPQLELVPN
RIVDGKVVSETN	KYLSGPHEL	ESDDSILR	LAVHVVPDQ	KHLVVDAKFDKE	YDESGPSIVHR			EESPNAKQ	FAGDDARP		FVQMMTAK
APSYGARPVS	VYPDLGRHL	EVQLEQLRPFSH	DTSDSVLPK	KPNPQSSDVLPK	DESGPSIVHR			EEVKALLLPL	FEENVPPPKK		HQGLPQEV
SLPLVDTHSKRT	YAVHMVTFH	FRDGDILGKYVD	LGRPEEHPVL	AM(+15.99)MPSLVHRK	FEGFPDKQPRKK			ELKPGEALEVR	FLENPYPQ		VDAKFDKE
AQKAEGAGDAK	EYGGSDLHQF	FVQM(+15.99)M(+15.99)TAK	AAVPGKTF	PEPVKSAPVPKK	ESGPSIVHRK			ESKVPLNT	FDEASKNEAN		VPGRLLVQ
ASSPGGVYATR	ALNTEFKNT	GAGIALNDH	VRAPEEHPVL	APFLTRSGPL	FTVLPEKRT			ESTGFLNT	GPPPPPPAAR
ASSPGGVYATRS	VSESSDVLKP	GAGIALNDHFVK	RLVAPEEHPVL	PSSTASHRLPGK	FVRIGIGNHN			EVGGMM(+15.99)MLNF	KLTEESRLDN
VVVKKIETRDGK	YEPDRLMNTF	GDEAQSKRG	VDLLQGKQ	APSYVVEHGFK	GFPDKQPRK			EVNMMM(+15.99)LNF	LSPLVGM(+15.99)ARH
ATRSSAVRLR	LPTKETLEQ	GFPDKQPR	LAHVVVPDQ	VSEKGTVQQADE	GGPGTASRPSSS			FDSTVKVSF	RVAPEEHPVL
AVGVIKAVD	PLVDTHKSR	GKVKVGVNG	LGAGALNDHKVF	ATPPGHPGPPPP	GPKTSRTLRTH			FGPHVHGAG	VDGKVVSETN
APVNVTTEVKS	DESGPSLVH	GPKVAKQVF	NALALNDH	AYM(+15.99)KWASF	YDESGPSIVH			GPPPTALVF	VSESSDVLPK
AVVVKKIETRD	DESGPSLVHR	GSAVISLEGKPL	DTSDVLPK	ATQQNDEVAFR	DESGPSIVH			HHPPRKSL	LGANVLPTE
AVVVKKIETRDG	SGATEFQFR	IALNEKLVNL	LSLPEVDGGQR	CHVLKQSG	LPPPPAAPREPA			HTLMPDDH	MPPTTTKSAVEP
AYAIIKEEL	DTSSDVLPK	IAVHVVPDQ	FRVDESGSPLVH	DMAVHPDKQPR	LRELKPVLSQG			KCACFPDKQPR	PGPLWALHPN
AYSVEHNQL	AAAAPVTT	ILKHTGPG	CLLAPPGP	DEALARVL	M(+15.99)RYVASYL			KDEDPVCELEK	SFVDTRTLL
AYVHMVTHF	APVGGVTT	KPEPMTVT	PPATVVPT	EAPAAKVSKKE	M(+15.99)RYVASYLL			KHLQMTAK	RKNGEVPFSLLR
DAINTEFKNT	LSPLVDTHS	KRTDEAAFQK	LCHPVASYLL	ELTADLEPSLR	NLRETNLD			KLYDESGPSLVH	SSPGGVYATRS
DAPRAVFPS	LVSESDSVLKP	LDHMASSIER	MTQQPPVRL	DFVHMVTFH	PGPPPPGP			KNATMTAELL	SSPGGVYATRSS
DEDYGRDSGPPT	VCAAFPKKQN	LQDSGEVR	ESDDTVLR	DLLEKPQA	PGPPPPPG			KNVKAAGGGHN	ESSDVLPK
DGPVRGIDF	WLASHTTE	LSIPEVGDARN	DTDGPSLVHR	HTSYVFAGGHT	SESSDVLPK			KPPLQSKE	FVQM(+15.99)KCVT
DGQVINETSQ	SEDGPSLVHR	MSNLDSNRD	RELRLSPDR	KNAPVDAKFDK	QEYDESGPSIVH			KQAKRGGGHN	KTTTVDAK
DHMQDRRAL	VSPGVLRLQ	MSNLDSNRDN		KPAAEAAPVSR	RLVEINGHN			KQAKRGGGNH	VDPPEMPKE
DQFQKVLSL	LATNGLYPH	MTQQPRPVL		KRYDAVAFDKE	RSAPGGGSKVPQ			KSSSEALKG	LQTSQKLR
DQYMRTGEGF	YYEEQHLEP	QEVFEKATF		DTPEPLDV	RSSVPGVRLLQ			LCKVPSSR	RM(+15.99)PSLVHR
DSLPLVDTHS	DESGPSLVHRK	QPLEPPRV		KSLPDAKFDKE	SSVPGVRLLQ			LLEDSKPEPS	TVLPEKRT
KSGNFGGSRNM	AYALLKEEL	QVINETSQHHDD		KWGPPSGGKPQ	SVPGVRLLQ			LM(+15.99)YLLLCEE	VAEMMTAK
DTSRSIIRN	SSVPGKKKPQ	RAAVPSGASTG		EASEVARH	TRDGQVINET			LSHHLDDL	VVYPWFASRS
LPLVDTHSKRT	CAGVTDRL	SPGGVYATRSSA		EEVPPPLE	TRDGQVINETS			LSM(+15.99)STDDNLPR	VDGKVVSE
EGAVLGKGGKPQ	LERKLGRSL	SVSTVLTSKYR		EGVRTDKE	TVETRDGQVIN			LTPPVVLR	WSVDLDPR
NEATGGKYVPR	YRLPTAAAF	SYVGDEAQSKRG		NPLHLTGPRTE	IYNEALKG			LVRVGWSADYAE
RVGSSNFRGGL	SSGVSERL	TGVLKPGMVVT		RAVGDDLGGYK	SGPSIVHR			LVVYPWTQRY
SGPGSRISSSS	DGPVRLGDF	VGDEAQSKRG		SLDKDPSQSAN	SLPLVDTH			M(+15.99)ADDTVLR
ELMKKIILE	GSPERLLSL	VNGFGRIG		SLKDDPSQSAN	VDIINAKQ			MEDQPYPQ
ERLERQERL	YASVEHNQL	WAPESAPLK		ETLSKTELPT	YASGRTTGIVM			NNFDTYDDAR
SMQTIQKTTTR	VYLDRVRVT	YDATYETKESKK		YETALKAEGPL	YDESGPSIVHRK			NNFDTYDDR
ESGMQNMSIHT	KYTPPPHHL	YVGDEAQSKR		AAPRPPPKPM(+15.99)	VTAMKSRP			NSDANLDLNF
SYVGDEAQSKR	GSPRELLSL	YVGDEAQSKRG		AM(+15.99)AAFPKKQN	YYTGEKGQN			PGALELVKVPN
TIEQEKQAGES	SSPGGVYARTS			EYSTTTLV				PPATRVLHPPPT
TLLIKTVETRD	YDYLRLPAL			FAAPKQKN				PPFLGAVVPE
ETRDGQVINET	VVTQAPKVD			FAGDDAPR				PPFLQVTPE
ETRDGQVINETS	LPLVDTSH			FENEALKG				PPTPYALAPAL
EVDPNIQAVR	FEGFPDKQKRPK			FSTPPGKTAAT				PSPPEQGLPQ
EVDPNIQAVRT	YENSDLHFQ			FTASGNDKRPQ				PTDLPCGPTP
EVQLEQLRPFS	LSPLVDTHKSR			EVNQTEARYQ				PVEYKVNQ
AMAAFPKKQN	SFVDRTTLL			GPAAVFDKE				QGWPDKQPR
EYPDRIMNTF	KANLQEAEE			FKDKAFDVCG				QPLELVVPN
FDAVVLLKGT	ESGPSLVHRK			GVVKVSLVHR				QPLEVLVNP
EEEDPGPFPK	VTFLPEKRT			HDVGVLKAVD				SRTATSVFT
EEFVQMMTAK	PGGVYTAR			HEAPATSRAL				SSGSKLPAFPE
EKDKHIEEVR	NMSLHTKTT			HLPGGEVP				SSGTSYPDVLK
ELERVAKSNR	LKERLGRSL			HM(+15.99)M(+15.99)SGPSLVH				SSPGGVYA
FSETGAGKHVPR	AACSLHTKTTS			HTKSFSRTGP				SSRKLYSTTN
ETNDTKVLRH	LLKTVEDTR			HTAKMMKE				SVGKKKGPPT
EVKSVEMHHE	ALSQGLYPH			KAAVVVFDKE				TEDELTEL
FVQMKCVT	YVTTSRTTY			KAGLAKFDKE				TELSKETLPT
GAGGSGSRISVS	KGLVSECWVLKP			HVVEKLHRL				TGVVEQDYW
GAGSSSFSRT	SGPGSRLSSS			KASSGKEFPQ				TPVGGVFF
GAGSSSFSRTS	VYPGDFLPR			KCVGPSLVHR				VAPEEHPVL
EYPDRIM(+15.99)NTF	LTLLKTAAPPTY			KAASGLGV				VEEARHVEAF
GGGPGGGNF	YPDAVHRL			KDHAGVFDKE				VPDVVYKGPG
GGIQNEKETMQ	DQVERTQAL			KDM(+15.99)MTLDNKL				VYPFLPPGPN
GGPGTASRPS	LDHPVKMPEL			KACCPPPP				YELVYKKKSL
GGSGSRISVSR	SNSSDLAMQ			KSSSPSLVHR				YPEDPYPQ
GIVMDSGD	TVNLRETNLD			LEHHAPLLSR
GIVMDSGDGVTH	KYTPPHPHL			LGTAMPKKQE
GKVVSETNDTKV	EYLMRRKL			LKSFATLKHL
GPKGAKGATGPG	SLPLVDTHKRS			LPNLTEEQRN
GPSIVHRK	LYANELKG			KDDVVTERL
GQVINETSQH	VLEVDGGPLAGA			KDEMPPPPP
GRTTGIVMDSGD	M(+15.99)AATERAVT			LPRDLVDPPM
GSGAGSSSFSR	VLDEVSTAR			LYADVGGKQF
GSGAGSSSFSRT	LPLVDTHKSR			MDNTVEKGCL
GVTHTVPIYE	DESGPLSVHR			PQLELVKVPN
HDEGYGPPPP	LGVVKKLEDRT			QQLSYTHVRN
HGDSDLQLE	LADRPEHPVL			KGVGFTGHEVD
IKSTMGKPQRLY	APGPKGEADPR			TCPGTASRPS
ISDHEATL	LTEQEKQAGES			TDAKTGPTLE
IVDGKVVSETN	EDQDELVL			TTKSFSRTGP
KAYMLM(+15.99)TL	GRGLEKREVL			VDAGPAQNVE
LKAVPSQKRT	FEGFKVVHKRET			KMGWPYPQ
KDELAPPTT	VRGSSNFGGRL			VTVSAAKTTA
KDTYTMKE	LACLGLYPH			WLENDEVAFR
PLVDTHSKRT	KAVKVVSPT			KQAVKGNGHN
KETIEQEKRSE	EHTLYLPS			APGCLNAKQ
RYFDPANGKF	KWGPVSGGKPQ			ASGPSLVHR
SGPGSRISSS	LPLVDTHKSRT			AVTAMKSRP
SLNLRETNLD	CAKEHESFPL			AYVHM(+15.99)VTHF
SPGGVYATRS	TEAPLNKPGQ			DDAQAPKVD
KISSGSAPFPK	LAPRSTTD			KSSSLQFDKE
KNMEMLLQ	FSEGATKGHVPR			EGGAAPKVD
VVVKKIETRD	SGKPAAEPVSR			EHDELQAAT
AGDDAPRAV	EYPPRFDNTF			KVRTELNYK
AINTEFKNT	SGPGSRLSSSS			EPDAKFDKE
AKKVVVSPT	NGVMPSFHS			KYLSKATPPS
KQSGSPTLD	KHQAKFDKE			EYNSDLHQF
AKNLQEAEE	LPTRAAPP			FAATEVRAT
AQIQEQHVQ	NPSKSRNEQ			FVFGRPFPK
DRLNKKVVL	NSGSRLSVSR			GPANALVNL
KTTSGYAGGL	DHMQDRARL			LAMAAFPKKQN
ERLKIRGSL	SPGGVVVHNE			LAPLQGHAD
GSATEFQFR	VTAMKRSP			LAPLQHNE
LAM(+15.99)AAFPKKQN	SYLSRTNQL			KAASSSFSR
LIKTVETRD	NAAHSPDKRPQ			KCASLPM(+15.99)KE
KFIDTTSKF	PGLREEHPVL			KEDLEM(+15.99)VPQ
LPLVDTHSKR	KYTPDAM(+15.99)LH			KETAAAKFE
KPMMPPHHL	M(+15.99)AAGTLQKTTTR			LHPQVTEE
KYISGPHEL	AQLQEQHVQ			KFAFPKKQN
LRFPGQLNA	VSEGKTVQQADE			KGDETLNYK
LRVAPEEHPV				KKVAVATPA
KYTPDAMLH				LLTEAKPAGPV
KYTPPPHHI				LLTSNLEPSLR
LPTKETIEQ				KMQDTTSKF
M(+15.99)AAFPKKQN				LNDAQAPKVD
NEVERTQAL				KNAVTNKTD
NMSIHTKTT				LPKAGGYL
NRIEKREVL				KPM(+15.99)M(+15.99)PPHHL
NFDEASKNEAN				KSAPLASKE
NGVM(+15.99)PSHFS				LPPTALVDTHS
NGVMPSHFS				KSRRGDLRT
NLRETNLDS				KSSSDVLPK
PLVDTHSKR				LQSLKDDPS
NMSIHTKTTS				LQSTEQLSP
NMSIHTKTTSG				KYLSLGAHF
NPSSKRNEQ				KYRDPPFPK
NRNNDALRQA				LSDFPEKRT
QNMSIHTKT				LSDHEATL
PDPAKSAPAPK				LSLGTKSSQLK
PDSDWVPPPPP				LSTTPPSSE
RDGQVINET				LKWFVGSRL
RPAPYSRPK				LTAHATAADRL
RQDVDNASL				LTDGAFRKHL
PGKASSGVF				LPAGVQSKE
PGKRGRPGADGT				LQKPTFDKE
PGVTVKDVNQQE				LSSGFMHLQ
RTNEKVELQ				LYNEALKE
RYIDTHNRV				LYSSSKEFL
PNIQAVRTQE				M(+15.99)AGDDTTSKF
PPGPQGVQGG				LTAGVFDKE
QAALLASKPPGP				LTLGEFLKL
QFAQRASVAFH				M(+15.99)SATPPPP
SGPERILSI				M(+15.99)SVHMVTHF
QLITGKEDAAN				LTTVTNKTD
SLPLVDTHS				MAAFPKKQN
QVVM(+15.99)TQSCLVQS				M(+15.99)VDAKFDKE
TYGEIFEKF				MNNTVEKSW
RDGQVINE				MVDAKFDKE
RINVYYNEAT				NDAQAPKVD
RISVSRST				MEENPYPQ
RVQPIKLARVT				NGGVDNAKQ
VDTHSKRTL				PAAKVSKKE
VDVSKPDLT				PGGVYATRS
RYIPTAAAF				NKPAFKAFP
VIDEVRTGT				PMEKEVVLC
RYLEKPMEI				PRDAKFDKE
RYLENGKETL				QHGELFEKF
RYLEQLHQL				QYTPPPHHL
RYPDNLKHL				PFELTPFPEV
SAPGGGSKVPQ				PHAAVELASL
SETGAGKHVPR				PLDVTHQTVDTH
SETGAGKHVPRA				PLSPGM(+15.99)RE
SFSRVGSSN				RYATRLKHL
SGMQNMSIHT				RYLEKECHC
SGNFGGSRNM				PNSTTADKLA
VVKKIETRD				PPKKPPEVFG
SGPGSRISSSSF				RYLEKEMPL
VYIDRVRSL				SGAVRGSGF
VYIKHPVSL				PVEPFKKSPF
VYISEHEHF				QFNEALKG
SLGSALRPSTS				SSNSMVKLQ
SLNLRETN				QQAKMMKE
VYPDGIRHI				THVMHVYAF
YDYLRPIAL				QVVMTQSCLVQS
SLPLVDTHSKR				VDACVPDKE
YVTTSTRTY				VDADHTRVE
SLYASGRTT				VDAFAFDKE
SM(+15.99)QTIQKTTTR				VDAFKDGVE
SMNDVRRAFHGP				VDAGVFDKE
YYEEQHPEL				VDAKFDFAE
PYKVTQDEL				RQGKDVPFSLLR
SPGLSYSL				RRLLSSGGFR
SRAQLGGPE				RSLTFVGG
SSGLPRNTVVL				VDAPRDDVE
SVHQLVENTD				RVGSSNFR
SVPPPSAPPPKK				VDAVGFDKE
SVYAGAGGSGSR				VEELKTPPE
SYISRTNQL				VKGPCPPLQ
SYVTTSTRT				RYLKPKVNR
TAPPPPGPPPPP				SDLSSVTGSTSH
TEAPLNPK				VPQLENVPN
TEAPLNPKAN				VPTTEFKNT
TERGYSFTTT				VSAAKFDKE
DRM(+15.99)VGQVL				VSTLTARAT
TLPTKETIEQEK				SLGGSAKVNN
TNEKVELQ				VYLLERRAT
TTVHAITATQ				YGNHM(+15.99)VTHF
TYQDIQNTI				SSGTSYLLTPQ
TYTDVTPRQFF				AAFPKKQN
VAPEEHPV				SSLEPPLPEGQ
LAGRDLTD				ASTLHTTL
VDPNIQAVR				SSSDVVNPN
VDPNIQAVRT				SSSSDTNL
VDPNIQAVRTQE				STSYDKAA
LPLVDTHS				AVLEKRAP
VDVSKPDLTA				TAPPLLVDTHS
VETRDGQVINET				DAQAPKVD
VEVDAPKSQD				DAVAFDKE
M(+15.99)AYMASKE				DGNKDWKE
VHAITATQ				DRMVGQVL
VINETSQHHDD				TMGKGLTE
VLEVDPNIQ				EAFATKVQ
VLEVDPNIQAVR				EQRDAFLQ
VM(+15.99)PTLARGGAAG				TSGSSVLPK
PGGVYATR				ETHDSSKE
PLVDTHSK				TTMKVTTMPL
VRLAHREQV				TYAEKLHRL
VRTQEKEQIKT				TYFRKPPD
VSEDGLIITN				TYGGGSSPPSL
SSGVSEIR				GCHLVDTH
VTGGAASKLS				KAQYPNVY
VTTSTRTYSLG				KAYENLVM(+15.99)
VVKKIETRDG				KCPLNAKQ
VVVKKIETRDG				KDSPHASL
VYVDLGGSHVF				KFEGFDKK
YASGRTTGIVM(+15.99)				KGDDLPGK
YASSPGGVYATR				KM(+15.99)NDGLKN
YGGGSEGGRAPK				KPDLAAEY
YPDGIRHI				KQGSLVHR
YTSGPGSRIS				KSAKFDRE
WIASHTTE				KSPEFDKK
				KTDFAGPA
				KTHMASKE
				VDGLDHSKE
				LDDAVGPR
				LKNQHYEL
				VDLSPM(+15.99)KE
				VDM(+15.99)GTFKVE
				LLVKNTEN
				LQVVRVAT
				VELVCKGGEVD
				M(+15.99)VQMM(+15.99)AKT
				MAHMASKE
				VFPPRHAAVT
				VGEPHGTEL
				VGVLKAVD
				MAYM(+15.99)ASEK
				MAYMASKE
				VLENMRACL
				NNDVNAKQ
				VPPGMPGHAT
				VPPPVLKHG
				PAAKVSCP
				VRGGTPFDKE
				PSGFRKSE
				QNAKFDKE
				VSKYAGVLPK
				TRAKFDKE
				TTKDAAFR
				VDAKDFKE
				VDAKQMLE
				VDAKYDKE
				VDAKYQVE
				VYPFGPPLPN
				VYPFPGPLPN
				VDKFAGPA
				VDPKFDKE
				VEWTDNGK
				VEWTNDGK
				VEWTNKGN
				VSDFRGEK
				YGKGPPPP
				YQLKTSSQKE
				YSAPEPSSF
				YSLRHPSGPL
				YSLRKNYSL
				YTSGEAKKSNN
				YVPGDFLPR
				WSVDVEPR
