# Supplementary material for: Rapid and direct discovery of functional tumor specific neoantigens by high resolution mass spectrometry and novel algorithm prediction
Source: Cell Insight. 2025 May 12;4(3):100251. doi: 10.1016/j.cellin.2025.100251 (PMC12179604; doi:10.1016/j.cellin.2025.100251)
Supplement: Multimedia component 9 [file mmc9.xlsx]

## Sheet: TABLE S8(ORF-DB vs de novo)
IP(ORF-DB)	IP(denovo)	CT(denovo)	CT(denovo)	IP(ORF-DB)|IP(denovo)	IP(ORF-DB)|CT(denovo)	IP(denovo)|CT(denovo)	IP(denovo)|CT(denovo)	CT(denovo)|CT(denovo)	IP(ORF-DB)|IP(denovo)|CT(denovo)	IP(ORF-DB)|CT(denovo)|CT(denovo)	IP(denovo)|CT(denovo)|CT(denovo)	IP(ORF-DB)|IP(denovo)|CT(denovo)|CT(denovo)
ACCNEALK	TYGELFEKF	AFTTLYSV	KLYDESGPSLVH	AAFPKKQN	APGPKGEGERP	FVKACLTTTN	LYNEALKG	ALGAEDEAL	ADLQNDEVAFR	DTSDSVLPK	LSPLVDTH	CDGGFPDKQPR
ACPGGVYTVQ	VYLSEHEHF	ELSPGMKL	TPVGGVFF	AAM(+15.99)PKKQN	ASSPGGVYATRS		YDESGPSLVH	DDLAKDDL	ATAASSSSLEKS	KDEDPVCELEK		DTPPELNT
AEAVTTTLH	FSVHMVTHF	EPSCSPYPQ	FRVTPAGG	AAPRPPPKPM(+15.99)	AVASFPKKQE		VDLLNAKQ	DLSPGKVL	DSLPLVDTHSK	LALYNEALGK		EDYSGPSLVHR
AEPAAKQPQ	KFLDTTSKF	FVQM(+15.99)M(+15.99)TAK	KCACFPDKQPR	AAVNTDTLNGAN	AVRTALGGGNH		SGPSLVHR	EENPAPNFK	EHRAMGPGTAF	LGRPEEHPVL		EEVQSLPLPL
AGDDAVRPA	YAVHMVTHF	GPANWMYVL	PGALELVKVPN	ADVPVPDKQPR	DESGPSIVH		GPPPPPPG	ELKPGEALEVR	ESSDVLPK	LVRVGWSADYAE		EGFPDKQPR
AINTEFKNT	YEPDRLM(+15.99)NTF	GPPLWALHPN	VPDVVYKGPG	AELAGGKWAE	DESGPSIVHR		EQYDESGTPVVH	ESTGFLNT	FAGDDAPR	LVVYPWTQRY		FEGFPDKQPR
AINTEFKNTRT	VYLKHPVSL	KNM(+15.99)FYNEAKL	ESKVPLNT	AHLESYKKSSAA	DESGPSIVHRK			FDSTVKVSF	FDEASKNEAN	MTQQPPVRL		FVQMMTAK
AKKVVVSPT	LERKLRGSL	LELLNPKN	FEGFPDKQKRP	AM(+15.99)AAFPKKQN	DQTAAETLPT			FEGFPDKAGKPR	FEENVPPPKK	QPLELVKVPN		HQGLPQEV
AKNLQEAEE	KYLSGPHEL	LSFLPERKT	NSDANLDLNF	AM(+15.99)MPSLVHRK	EDDEPFPK			KNATMTAELL	FEGFPDKQPRK			MRYVASYL
AKSGFRAT	VYPDLGRHL	LSFM(+15.99)SLSKGR	PPFLGAVVPE	APFLTRSGPL	EDM(+15.99)PPFPK			LAHVVVPDQ	FGGPGTASRPS			VDAKFDKE
ALDSSNSMQ	YAVHMVTFH	LTTSTLDPQ	LSHHLDDL	APGCLNAKQ	EGFPDKQPRK			LALNEKLVNL	FLENPYPQ			VDAKSHDVE
ALRDVRQQYE	EYGGSDLHQF	LTVAM(+15.99)M(+15.99)SPGMLK	FVRVALGGGHN	APSYVVEHGFK	EGPGTASRSP			LAVHVVPDQ	FVQM(+15.99)KCVT			VPGRLLVQ
ALRDVRQQYES	ALNTEFKNT	MLPM(+15.99)PFPK	PQLELVVPN	ASGPSLVHR	EPTEEERAQRPR			LCHPVASYLL	GPPPPPPAAR			VPQLELVPN
AMAAFPKKQN	VSESSDVLKP	MLSGPSLVHR	KSSSEALKG	ASTLHTTL	ESGPSIVH			LGAGALNDHKVF	KLTEESRLDN
APAATPGVSKKE	YEPDRLMNTF	NLAGPDRF	CHGADQEQPL	ATPPGHPGPPPP	ESGPSIVHRK			LSLPEVDGGQR	KQAVKGNGHN
APSYGARPVS	PLVDTHKSR	NLLNETSQHHDD	NNFDTYDDR	ATQQNDEVAFR	EVLGRLSPA			MRYVASYLL	KTTTVDAK
APVNVTTEVKS	DESGPSLVH	NPGTAKDPFN	AAVPGKTF	AVLEKRAP	FEGFPDKQPRKK			PPFLQVTPE	LGANVLPTE
AQIQEQHVQ	DESGPSLVHR	PCKTISAHKT	KPPLQSKE	AVTAMKSRP	FTVLPEKRT			PSPPEQGLPQ	LRVAPEEHPVL
ARKTVETRD	SGATEFQFR	PPPGPPQFV	NNFDTYDDAR	AYM(+15.99)KWASF	FVRIGIGNHN			PTDLPCGPTP	MPPTTTKSAVEP
ASSPGGVYATR	DTSSDVLPK	PPRFAFSL	VRAPEEHPVL	AYVHM(+15.99)VTHF	GFPDKQPR			PVEYKVNQ	PQLELVKVPN
ATGGGGSGHHPV	AAAAPVTT	SSYTTLDQ	DVGDFAAVM(+15.99)GPV	CHVLKQSG	GFPDKQPRK			SSGSKLPAFPE	RM(+15.99)PSLVHR
ATRSSAVRLR	APVGGVTT	SVLPPKPVNFK	RLVAPEEHPVL	DAQAPKVD	GPKRKQYSAV			SSGTSYPDVLK	RQGKDVPFSLLR
ATSTTSDIQ	LSPLVDTHS	VAEMMTKA	DKSGPSLVH	DAVAFDKE	GPKTSRTLRTH			TELSKETLPT	RVAPEEHPVL
AVAPGGPLHS	LVSESDSVLKP	VLTSLEDNSS	VYPFLPPGPN	DDAQAPKVD	GPPPPPGP			VAPEEHPVL	SFVDTRTLL
AVGVIKAVD	VCAAFPKKQN	VVPTQVHVNG	PPATRVLHPPPT	DEALARVL	GPPTLELVNP			VDLLQGKQ	SSPGGVYATRS
AVVVKKIETRD	SEDGPSLVHR		NALALNDH	DFVHMVTFH	GSALGVER			YPEDPYPQ	SSPGGVYATRSS
AVVVKKIETRDG	VSPGVLRLQ		QPLELVVPN	DGNKDWKE	IYNEALKG				TVLPEKRT
AYAIIKEEL	LATNGLYPH		DTSDVLPK	DLLEKPQA	KLVGVHSSN				VDAKDFKE
AYSVEHNQL	YYEEQHLEP		SSPGGVYA	DMAVHPDKQPR	KPERPPPPGP				VDGKVVSE
AYVHMVTHF	DESGPSLVHRK		SRTATSVFT	DQVERTQAL	LPPPPAAPREPA				VDGKVVSETN
CAPGGVYTVQ	AYALLKEEL		SSRKLYSTTN	DRMVGQVL	LVSESSDVLPK				VDPPEMPKE
CHAKHSEL	SSVPGKKKPQ		KNVKAAGGGHN	DSLPLVDTHSKR	M(+15.99)RYVASYL				VSESSDVLPK
CHAVEATGR	CAGVTDRL		M(+15.99)ADDTVLR	DTPEPLDV	M(+15.99)RYVASYLL				VVYPWFASRS
CPSSSYAR	LERKLGRSL		FRVDESGSPLVH	EAFATKVQ	NLRETNLD				VYPFPGPLPN
DAINTEFKNT	YRLPTAAAF		HHPPRKSL	EAPAAKVSKKE	NPGGKKKHN				WSVDLDPR
DAPRAVFPS	SSGVSERL		YELVYKKKSL	EASEVARH	NQTSQLRK
DDAQAGAKPS	DGPVRLGDF		VEEARHVEAF	EEVPPPLE	PGPPPPPG
DDEEAEEKAPVK	GSPERLLSL		HTLMPDDH	EGGAAPKVD	PLAKKMCC
DEDYGRDSGPPT	YASVEHNQL		CLLAPPGP	EGVRTDKE	PLSVM(+15.99)LVDTHSK
DGPKRGGASRF	VYLDRVRVT		QPLEVLVNP	EHDELQAAT	PLVDTHSK
DGPVRGIDF	KYTPPPHHL		EVGGMM(+15.99)MLNF	ELTADLEPSLR	PPFLQAQPE
DHMQDRRAL	GSPRELLSL		MEDQPYPQ	EPDAKFDKE	QEYDESGPSIVH
DPPKASAAPPK	SSPGGVYARTS		PPATVVPT	EQRDAFLQ	RSAPGGGSKVPQ
DRLNKKVVL	YDYLRLPAL		LM(+15.99)YLLLCEE	ETHDSSKE	RSSVPGVRLLQ
DRM(+15.99)VGQVL	LPLVDTSH		GPPPTALVF	ETLSKTELPT	SGPKAAEPVSR
DRNAHLNAL	FEGFPDKQKRPK		EEVKALLLPL	EYNSDLHQF	SGPSIVHR
DSLPLVDTHS	YENSDLHFQ		EVNMMM(+15.99)LNF	EYSTTTLV	SSVPGVRLL
DTRSTVLNR	LSPLVDTHKSR		DLNSNDALNF	FAAPKQKN	SSVPGVRLLQ
DVHPPLVDTHSK	KANLQEAEE		SVGKKKGPPT	FAATEVRAT	SVPGVRLLQ
EANVTNKTD	ESGPSLVHRK		LCKVPSSR	FENEALKG	TQQPPVRL
EAPKKLESER	VTFLPEKRT		FGPHVHGAG	FKDKAFDVCG	TRDGQVINET
EEFVQMMTAK	WSVDPLRDVSEC		QGWPDKQPR	FSTPPGKTAAT	TRDGQVINETS
EESPDLAGSP	PGGVYTAR		TEDELTEL	FTASGNDKRPQ	TRDGQVINETSQ
EKDKHIEEVR	NMSLHTKTT		LTPPVVLR	FVFGRPFPK	TVETRDGQVIN
ELERVAKSNR	LKERLGRSL		KQAKRGGGNH	GCHLVDTH	VDIINAKQ
ELMKKIILE	AACSLHTKTTS		PPTPYALAPAL	GPAAVFDKE	VPCLHASYL
EPFEVDKKE	LLKTVEDTR		ESDDTVLR	GPANALVNL	VTAMKSRP
EQGVTNKTD	ALSQGLYPH		EESPNAKQ	GVVKVSLVHR	WSVDPLDRAM(+15.99)AE
ERKPAALTSP	YVTTSRTTY		KHLQMTAK	HDVGVLKAVD	WSVDPLDRAMAE
ERLERQERL	KGLVSECWVLKP		DTDGPSLVHR	HEAPATSRAL	YASGRTTGIVM
ERLKIRGSL	SGPGSRLSSS		LLEDSKPEPS	HLPGGEVP	YDESGPSIVH
ESAKAVTVHR	QHGELFEKF		KQAKRGGGHN	HTAKMMKE	YDESGPSIVHRK
ESERERARL	VYPGDFLPR		LSM(+15.99)STDDNLPR	HTKSFSRTGP	YYTGEKGQN
ESGMQNMSIHT	LTLLKTAAPPTY		RELRLSPDR	HVVEKLHRL
ESGMQNMSIHTK	SSSSDTNL		TGVVEQDYW	KAASGLGV
ETNDTKVLRH	SNSSDLAMQ			KAASSSFSR
ETRDGQVINET	TVNLRETNLD			KAAVVVFDKE
ETRDGQVINETS	KYTPPHPHL			KACCPPPP
EVDPNIQAVR	EYLMRRKL			KAGLAKFDKE
EVDPNIQAVRT	SLPLVDTHKRS			KAQYPNVY
EVKSVEMHHE	VLEVDGGPLAGA			KASSGKEFPQ
EVQLEQLRPFS	M(+15.99)AATERAVT			KAYENLVM(+15.99)
EYPDRIM(+15.99)NTF	VLDEVSTAR			KCASLPM(+15.99)KE
EYPDRIMNTF	YTSGEAKKSNN			KCPLNAKQ
FGGSGTSSRSP	LPLVDTHKSR			KCVGPSLVHR
FLDQSDGDKKHH	DESGPLSVHR			KDDVVTERL
FSETGAGKHVPR	LGVVKKLEDRT			KDEMPPPPP
FVQMKCVT	LADRPEHPVL			KDHAGVFDKE
GAGGSGSRISVS	APGPKGEADPR			KDM(+15.99)MTLDNKL
GAGSSSFSRT	HTSYVFAGGHT			KDSPHASL
GAGSSSFSRTS	EDQDELVL			KEDLEM(+15.99)VPQ
GGGPGGGNF	GRGLEKREVL			KESLPAEQDVEK
GGIQNEKETMQ	LSPLVGM(+15.99)ARH			KETAAAKFE
GGLTSPGLSYSL	FEGFKVVHKRET			KFAFPKKQN
GGPGTASRPS	VRGSSNFGGRL			KFEGFDKK
GGPGTASRPSSS	LACLGLYPH			KGDDLPGK
GGSGSRISVS	FAGDDARP			KGDETLNYK
GGSGSRISVSR	KAVKVVSPT			KGVGFTGHEVD
GHLSSSAPVSR	RKNGEVPFSLLR			KHLPVDAKFDKE
GIVMDSGD	EHTLYLPS			KHLVVDAKFDKE
GIVMDSGDGVTH	KWGPVSGGKPQ			KKVAVATPA
GKVVSETNDTKV	M(+15.99)AGDDTTSKF			KM(+15.99)NDGLKN
GPKGPPGA	LPLVDTHKSRT			KMGWPYPQ
GPPARM(+15.99)LKA	RYATRLKHL			KMQDTTSKF
GPPKKTPPPGP	CAKEHESFPL			KNAPVDAKFDK
GPPPPKAVHG	TEAPLNKPGQ			KNAVTNKTD
GPPPVKPAGH	VDADHTRVE			KPAAEAAPVSR
GPSIVHRK	LAPRSTTD			KPDLAAEY
GQVINETSQH	FSEGATKGHVPR			KPM(+15.99)M(+15.99)PPHHL
GRTTGIVMDSGD	TYFRKPPD			KPNPQSSDVLPK
GSATEFQFR	SGKPAAEPVSR			KQGSLVHR
GSGAGSSSFSR	EVNQTEARYQ			KRYDAVAFDKE
GSGAGSSSFSRT	EYPPRFDNTF			KSAKFDRE
GSGSRISVSRST	LKNQHYEL			KSAPLASKE
GTHAGDAKFDKE	SGPGSRLSSSS			KSLPDAKFDKE
GVTHTVPIYE	NGVMPSFHS			KSPEFDKK
HDEGYGPPPP	KSRRGDLRT			KSSSDVLPK
HDTRSKHT	KHQAKFDKE			KSSSLQFDKE
HGAKLLRE	LPTRAAPP			KSSSPSLVHR
HGDSDLQLE	NSGSRLSVSR			KTDFAGPA
HPPGPSLVHR	TMGKGLTE			KTHMASKE
HTTKSFSRTGP	DHMQDRARL			KVRTELNYK
INETSQHHDDLE	VGVLKAVD			KWGPPSGGKPQ
ISDHEATL	HM(+15.99)M(+15.99)SGPSLVH			KYLSKATPPS
IVDGKVVSETN	SPGGVVVHNE			KYLSLGAHF
KAAPAKFDKE	LSSGFMHLQ			KYRDPPFPK
KAM(+15.99)MDAKF	VTAMKRSP			KYTPDAM(+15.99)LH
KAMCGPPHHL	SYLSRTNQL			LAMAAFPKKQN
KARAEGKFDKE	NAAHSPDKRPQ			LAPLQGHAD
KASLEKDARE	PGLREEHPVL			LAPLQHNE
KASYMTAK	M(+15.99)AAGTLQKTTTR			LDDAVGPR
KDFLLRGKE	AQLQEQHVQ			LDHPVKMPEL
KDRPAFDKE	VSEGKTVQQADE			LEHHAPLLSR
KDSGTPGRGTK				LGTAMPKKQE
KDTAM(+15.99)PPHHL				LHPQVTEE
KDVKLKTVEESR				LKSFATLKHL
KEAGLKTSCHTL				LKWFVGSRL
KFIDTTSKF				LLTEAKPAGPV
KGFCKVSKKE				LLTSNLEPSLR
KGFDSGHTKTT				LLVKNTEN
KGNTELNYK				LNDAQAPKVD
KGPGTANQGK				LPAGVQSKE
KGPKGSGLSVPR				LPKAGGYL
KHKPPPHHL				LPNLTEEQRN
KLANQCTGFQ				LPPTALVDTHS
KLAWAYNEALGK				LPRDLVDPPM
KLKSPSGDDAPR				LPTKETLEQ
KLPKPFDKE				LQKPTFDKE
KLSKLEM(+15.99)PK				LQSLKDDPS
KLSKNAGDDAPR				LQSTEQLSP
KM(+15.99)M(+15.99)LELADKR				LQTSQKLR
KNSSYFVE				LQVVRVAT
KPMMPPHHL				LSDFPEKRT
KPPKSTGRAF				LSDHEATL
KPVRGSSFNR				LSLGTKSSQLK
KRATVETDR				LSTTPPSSE
KSAAVTPGGKPQ				LTAGVFDKE
KSAKFDKE				LTAHATAADRL
KSFQNGAK				LTDGAFRKHL
KSGNFGGSRNM				LTEQEKQAGES
KSRPLVSDS				LTLGEFLKL
KTAGTASRSP				LTTVTNKTD
KTCLHTKTT				LYADVGGKQF
KTSGSFSRTGP				LYANELKG
KTTSGYAGGL				LYNEALKE
KVKSVEMHHE				LYSSSKEFL
KYISGPHEL				M(+15.99)SATPPPP
KYKKKFDKE				M(+15.99)SVHMVTHF
KYTPGSSCLH				M(+15.99)VDAKFDKE
KYTPPPHHI				M(+15.99)VQMM(+15.99)AKT
LAGRDLTD				MAAFPKKQN
LAM(+15.99)AAFKPKQN				MAHMASKE
LAM(+15.99)AAFPKKQN				MAYM(+15.99)ASEK
LAYTDGSHR				MAYMASKE
LDEDPSAKE				MDNTVEKGCL
LDGWCAPGTN				MEENPYPQ
LDHPVKM(+15.99)PEL				MNNTVEKSW
LEKRAPAG				MVDAKFDKE
LGHALEQEKR				NDAQAPKVD
LGTAAGRSL				NGGVDNAKQ
LHPRTRKHL				NKPAFKAFP
LHTSTGTKYA				NNDVNAKQ
LIKTVETRD				NPLHLTGPRTE
LKAVPSQKRT				NPSKSRNEQ
LKLTVEESR				PAAKVSCP
LKTEGTAKN				PAAKVSKKE
LKTVVSSNN				PEPVKSAPVPKK
LPGGTTHSKR				PFELTPFPEV
LPLVDTHS				PGGVYATRS
LPLVDTHSKR				PGPLWALHPN
LPLVDTHSKRT				PHAAVELASL
LQAPVDAKFDK				PLDVTHQTVDTH
LQAVAETGR				PLSPGM(+15.99)RE
LRFPGQLNA				PMEKEVVLC
LSPAKAQPQ				PNSTTADKLA
LTPTKETAHYKQ				PPKKPPEVFG
LTTHSKRLT				PRDAKFDKE
M(+15.99)AAFPKAGGGK				PSGFRKSE
M(+15.99)AAFPKKQN				PSSTASHRLPGK
M(+15.99)AYMASKE				PVEPFKKSPF
M(+15.99)LENPYPQ				QFNEALKG
M(+15.99)LGPKKQN				QNAKFDKE
M(+15.99)M(+15.99)AAKVSKKE				QQAKMMKE
M(+15.99)PATGGKYVPR				QQLSYTHVRN
M(+15.99)PPSAPEKSHK				QVVMTQSCLVQS
M(+15.99)SMSEPLQ				QYTPPPHHL
M(+15.99)TATLYVTQ				RAVGDDLGGYK
M(+15.99)TTTKTTT				RRLLSSGGFR
M(+15.99)VDAKDFKE				RSLTFVGG
MAAFPKAGGGK				RVGSSNFR
MAKTGPPAH				RYLEKECHC
MNDGKKGGNDN				RYLEKEMPL
NDAQAPKGVE				RYLKPKVNR
NEATGGKYVPR				SDLSSVTGSTSH
NFDEASKNEAN				SFVDRTTLL
NGVM(+15.99)PSHFS				SGAVRGSGF
NGVMPSHFS				SLDKDPSQSAN
NLRETNLDS				SLGGSAKVNN
NMSIHTKTT				SLKDDPSQSAN
NMSIHTKTTS				SSGTSYLLTPQ
NMSIHTKTTSG				SSLEPPLPEGQ
NPGRGNQGL				SSNSMVKLQ
NRIEKREVL				SSSDVVNPN
NRNNDALRQA				STSYDKAA
PDCPPM(+15.99)PFPK				TAPPLLVDTHS
PDSDWVPPPPP				TCPGTASRPS
PEFSGVLGPV				TDAKTGPTLE
PGGVYATR				THVMHVYAF
PGLKTAMKSRP				TRAKFDKE
PGPPQPPL				TSGSSVLPK
PGVTVKDVNQQE				TTKDAAFR
PKYTGHAE				TTKSFSRTGP
PLDENGKSK				TTMKVTTMPL
PLVDTHSKR				TYAEKLHRL
PLVDTHSKRT				TYGGGSSPPSL
PNIQAVRTQE				VAEMMTAK
PPPGVSAQ				VDACVPDKE
PTRGGSPGGKPQ				VDAFAFDKE
QGDKKLEACAK				VDAFKDGVE
QLPLTDNRTKKE				VDAGPAQNVE
QNMSIHTKT				VDAGVFDKE
QTTAHTEL				VDAKFDFAE
QVVM(+15.99)TQSCLVQS				VDAKQMLE
RDGQVINET				VDAKYDKE
REPTEEKPPR				VDAKYQVE
RGPNRTGVPR				VDAPRDDVE
RINVYYNEAT				VDAVGFDKE
RISVYYNE				VDGLDHSKE
RIVDGKVVSETN				VDKFAGPA
RLPMASKE				VDLSPM(+15.99)KE
RPAPYSRPK				VDM(+15.99)GTFKVE
RQDVDNASL				VDPKFDKE
RSGLGPQKHA				VEELKTPPE
RTNEKVELQ				VELVCKGGEVD
RVAPEEHPVLLT				VEWTDNGK
RVGSSNFRGGL				VEWTNDGK
RYFDPANGKF				VEWTNKGN
RYIDTHNRV				VFPPRHAAVT
RYIPTAAAF				VGEPHGTEL
RYLEKPMEI				VKGPCPPLQ
RYLENGKETL				VLENMRACL
RYLEQLHQL				VPPGMPGHAT
RYPDNLKHL				VPPPVLKHG
SAHQDAKFDKE				VPQLENVPN
SAPGGGSKVPQ				VPTTEFKNT
SESSDVLPK				VRGGTPFDKE
SETGAGKHVPR				VSAAKFDKE
SETGAGKHVPRA				VSDFRGEK
SFSRVGSSN				VSEKGTVQQADE
SGMQNMSIHT				VSKYAGVLPK
SGPERILSI				VSTLTARAT
SGPGDKLSSSS				VTVSAAKTTA
SGPGSRISSS				VVTQAPKVD
SGPGSRISSSS				VYLLERRAT
SGPGSRISSSSF				VYPFGPPLPN
SGTVRNGF				WLASHTTE
SIKLQEEERE				WLENDEVAFR
SLGSALRPSTS				WSVDVEPR
SLNLRETN				YETALKAEGPL
SLNLRETNLD				YGKGPPPP
SLPLVDTH				YGNHM(+15.99)VTHF
SLPLVDTHS				YPDAVHRL
SLPLVDTHSKR				YQLKTSSQKE
SLPLVDTHSKRT				YSAPEPSSF
SLRHLLGLSGI				YSLRHPSGPL
SLYASGRTT				YSLRKNYSL
SMQTIQKTTTR				YVPGDFLPR
SPGGVYATRS
SPGLSYSL
SRAQLGGPE
SRPSVAVPPPPP
SSGLPRNTVVL
SSGVSEIR
SSNFRGGLG
SSQTKKHH
SSRASVVV
SSVGVRTE
SVHQLVENTD
SVYAGAGGSGSR
SYISRTNQL
SYVGDEAQSKR
SYVTTSTRT
TAAHVKPK
TATTNPPHHL
TEAPLNPK
TEAPLNPKAN
TKSFSRTPG
TLLIKTVETRD
TLVYSGSYLL
TNEKVELQ
TPERKLPQ
TYGEIFEKF
VAPEEHPV
VDAAFFDEK
VDAPEWKE
VDPNIQAVR
VDPNIQAVRT
VDPNIQAVRTQE
VDTHSKRTL
VDVSKPDLT
VDVSKPDLTA
VELAKSSPF
VETRDGQVINET
VGVIKAVD
VHAITATQ
VIDEVRTGT
VINETSQHHDD
VLEKAAPG
VLEVDPNIQ
VLEVDPNIQAVR
VPPALHGKT
VPPPARLPP
VPPPKPKAN
VRFLEQQN
VRLAHREQV
VRTQEKEQIKT
VSEKGTEHEAPE
VSGAFFDKE
VSGFHHAADV
VSPKFDKE
VTGGAASKLS
VTTSTRTYSLG
VVKKIETRD
VVKKIETRDG
VVVKKIETRD
VVVKKIETRDG
VVVKKIETRDGK
VYIDRVRSL
VYIKHPVSL
VYISEHEHF
VYPDGIRHI
YASGRTTGIVM(+15.99)
YDESGPSIVHR
YDYLRPIAL
YFKAEADGGAK
YGARPVSS
YGGGSEGGRAPK
YTSGPGSRIS
YTSGPGSRISSS
YVTTSTRTY
YYEEQHPEL
YYTPITPHL
