# Supplementary material for: Rapid and direct discovery of functional tumor specific neoantigens by high resolution mass spectrometry and novel algorithm prediction
Source: Cell Insight. 2025 May 12;4(3):100251. doi: 10.1016/j.cellin.2025.100251 (PMC12179604; doi:10.1016/j.cellin.2025.100251)
Supplement: Multimedia component 10 [file mmc10.xlsx]

## Sheet: summary
Summary
netMHCpan4.1	number（9-10mer peptide of IP(ORF-DB))				new algorithm	number（9-10mer peptide of IP(ORF-DB))
HLA-A*24:02	37				HLA-A*24:02	14
HLA-B*14:02	36				HLA-B*14:02	10
HLA-C*08:02	25				HLA-C*08:02	84
total	98				total	108

## Sheet: 9-10 mer-HLA-A（netMHCpan4.1)
Pos	MHC	Peptide	Core	Of	Gp	Gl	Ip	Il	Icore	Identity	Score_EL	%Rank_EL	Score_BA	%Rank_BA	Aff(nM)	BindLevel
1639	HLA-A*24:02	TYGEIFEKF	TYGEIFEKF	0	0	0	0	0	TYGEIFEKF	Sequence	0.997112	0.001	0.82762	0.008	6.46	<=SB
1990	HLA-A*24:02	VYISEHEHF	VYISEHEHF	0	0	0	0	0	VYISEHEHF	Sequence	0.993816	0.002	0.784227	0.01	10.33	<=SB
793	HLA-A*24:02	KYTPPPHHI	KYTPPPHHI	0	0	0	0	0	KYTPPPHHI	Sequence	0.988671	0.004	0.586338	0.184	87.86	<=SB
1423	HLA-A*24:02	RYLEQLHQL	RYLEQLHQL	0	0	0	0	0	RYLEQLHQL	Sequence	0.987868	0.004	0.750135	0.027	14.93	<=SB
1387	HLA-A*24:02	RYIPTAAAF	RYIPTAAAF	0	0	0	0	0	RYIPTAAAF	Sequence	0.985802	0.005	0.785101	0.01	10.23	<=SB
2089	HLA-A*24:02	YYTPITPHL	YYTPITPHL	0	0	0	0	0	YYTPITPHL	Sequence	0.985259	0.005	0.642694	0.105	47.75	<=SB
766	HLA-A*24:02	KYLSLGAHF	KYLSLGAHF	0	0	0	0	0	KYLSLGAHF	Sequence	0.984852	0.005	0.776162	0.012	11.27	<=SB
1981	HLA-A*24:02	VYIKHPVSL	VYIKHPVSL	0	0	0	0	0	VYIKHPVSL	Sequence	0.981659	0.006	0.647874	0.099	45.15	<=SB
163	HLA-A*24:02	AYVHMVTHF	AYVHMVTHF	0	0	0	0	0	AYVHMVTHF	Sequence	0.981162	0.006	0.703737	0.057	24.67	<=SB
154	HLA-A*24:02	AYVHMVTHF	AYVHMVTHF	0	0	0	0	0	AYVHMVTHF	Sequence	0.981162	0.006	0.703737	0.057	24.67	<=SB
1333	HLA-A*24:02	QYTPPPHHL	QYTPPPHHL	0	0	0	0	0	QYTPPPHHL	Sequence	0.979653	0.007	0.425011	0.62	503.33	<=SB
1414	HLA-A*24:02	RYLEKPMEI	RYLEKPMEI	0	0	0	0	0	RYLEKPMEI	Sequence	0.977066	0.007	0.74944	0.028	15.04	<=SB
748	HLA-A*24:02	KYISGPHEL	KYISGPHEL	0	0	0	0	0	KYISGPHEL	Sequence	0.975559	0.008	0.636228	0.113	51.21	<=SB
1630	HLA-A*24:02	TYAEKLHRL	TYAEKLHRL	0	0	0	0	0	TYAEKLHRL	Sequence	0.969208	0.01	0.61138	0.145	67.01	<=SB
388	HLA-A*24:02	EYNSDLHQF	EYNSDLHQF	0	0	0	0	0	EYNSDLHQF	Sequence	0.960945	0.014	0.558083	0.23	119.28	<=SB
586	HLA-A*24:02	KFIDTTSKF	KFIDTTSKF	0	0	0	0	0	KFIDTTSKF	Sequence	0.94506	0.021	0.606821	0.151	70.39	<=SB
2008	HLA-A*24:02	VYPDGIRHI	VYPDGIRHI	0	0	0	0	0	VYPDGIRHI	Sequence	0.942333	0.022	0.549303	0.245	131.16	<=SB
1576	HLA-A*24:02	SYISRTNQL	SYISRTNQL	0	0	0	0	0	SYISRTNQL	Sequence	0.937546	0.023	0.61574	0.139	63.92	<=SB
1972	HLA-A*24:02	VYIDRVRSL	VYIDRVRSL	0	0	0	0	0	VYIDRVRSL	Sequence	0.925722	0.029	0.541415	0.261	142.85	<=SB
1441	HLA-A*24:02	RYPDNLKHL	RYPDNLKHL	0	0	0	0	0	RYPDNLKHL	Sequence	0.889947	0.051	0.478746	0.439	281.42	<=SB
2071	HLA-A*24:02	YYEEQHPEL	YYEEQHPEL	0	0	0	0	0	YYEEQHPEL	Sequence	0.774615	0.12	0.432888	0.587	462.21	<=SB
1378	HLA-A*24:02	RYIDTHNRV	RYIDTHNRV	0	0	0	0	0	RYIDTHNRV	Sequence	0.760719	0.129	0.571704	0.207	102.93	<=SB
136	HLA-A*24:02	AYAIIKEEL	AYAIIKEEL	0	0	0	0	0	AYAIIKEEL	Sequence	0.715336	0.153	0.40048	0.742	656.34	<=SB
145	HLA-A*24:02	AYSVEHNQL	AYSVEHNQL	0	0	0	0	0	AYSVEHNQL	Sequence	0.655167	0.189	0.359301	0.99	1024.77	<=SB
1036	HLA-A*24:02	LYSSSKEFL	LYSSSKEFL	0	0	0	0	0	LYSSSKEFL	Sequence	0.613806	0.216	0.457265	0.503	355.05	<=SB
1405	HLA-A*24:02	RYLEKEMPL	RYLEKEMPL	0	0	0	0	0	RYLEKEMPL	Sequence	0.613419	0.216	0.504667	0.362	212.6	<=SB
658	HLA-A*24:02	KMQDTTSKF	KMQDTTSKF	0	0	0	0	0	KMQDTTSKF	Sequence	0.517952	0.292	0.409283	0.696	596.71	<=SB
1468	HLA-A*24:02	SFVDRTTLL	SFVDRTTLL	0	0	0	0	0	SFVDRTTLL	Sequence	0.37484	0.435	0.317397	1.328	1612.62	<=SB
613	HLA-A*24:02	KHKPPPHHL	KHKPPPHHL	0	0	0	0	0	KHKPPPHHL	Sequence	0.322414	0.505	0.101042	8.734	16756.2	<=WB
2035	HLA-A*24:02	YSAPEPSSF	YSAPEPSSF	0	0	0	0	0	YSAPEPSSF	Sequence	0.252033	0.638	0.248711	2.162	3390.66	<=WB
1477	HLA-A*24:02	SFVDTRTLL	SFVDTRTLL	0	0	0	0	0	SFVDTRTLL	Sequence	0.227868	0.689	0.25679	2.027	3106.86	<=WB
1594	HLA-A*24:02	THVMHVYAF	THVMHVYAF	0	0	0	0	0	THVMHVYAF	Sequence	0.163211	0.903	0.33132	1.2	1387.1	<=WB
2044	HLA-A*24:02	YSLRKNYSL	YSLRKNYSL	0	0	0	0	0	YSLRKNYSL	Sequence	0.065634	1.591	0.265326	1.906	2832.77	<=WB
1251	HLA-A*24:02	RYFDPANGKF	RYFDPANKF	0	7	1	0	0	RYFDPANGKF	Sequence	0.959275	0.014	0.633664	0.116	52.65	<=SB
341	HLA-A*24:02	EYPDRIMNTF	EYPDIMNTF	0	4	1	0	0	EYPDRIMNTF	Sequence	0.928321	0.027	0.568778	0.212	106.24	<=SB
1001	HLA-A*24:02	LYADVGGKQF	LYADVGKQF	0	5	1	0	0	LYADVGGKQF	Sequence	0.783011	0.114	0.492855	0.397	241.58	<=SB
1261	HLA-A*24:02	RYLENGKETL	RYLENGETL	0	6	1	0	0	RYLENGKETL	Sequence	0.693311	0.167	0.536971	0.272	149.89	<=SB
	98

## Sheet: 9-10 mer-HLA-B（netMHCpan4.1)
Pos	MHC	Peptide	Core	Of	Gp	Gl	Ip	Il	Icore	Identity	Score_EL	%Rank_EL	Score_BA	%Rank_BA	Aff(nM)	BindLevel
244	HLA-B*14:02	DRLNKKVVL	DRLNKKVVL	0	0	0	0	0	DRLNKKVVL	Sequence	0.949622	0.003	0.562578	0.009	113.61	<=SB
1243	HLA-B*14:02	NRIEKREVL	NRIEKREVL	0	0	0	0	0	NRIEKREVL	Sequence	0.933484	0.003	0.572807	0.009	101.71	<=SB
235	HLA-B*14:02	DQVERTQAL	DQVERTQAL	0	0	0	0	0	DQVERTQAL	Sequence	0.931477	0.003	0.589124	0.009	85.25	<=SB
253	HLA-B*14:02	DRNAHLNAL	DRNAHLNAL	0	0	0	0	0	DRNAHLNAL	Sequence	0.927725	0.004	0.619011	0.008	61.7	<=SB
226	HLA-B*14:02	DHMQDRRAL	DHMQDRRAL	0	0	0	0	0	DHMQDRRAL	Sequence	0.833039	0.009	0.542458	0.01	141.25	<=SB
352	HLA-B*14:02	ERLERQERL	ERLERQERL	0	0	0	0	0	ERLERQERL	Sequence	0.756481	0.014	0.340282	0.135	1258.91	<=SB
613	HLA-B*14:02	KHKPPPHHL	KHKPPPHHL	0	0	0	0	0	KHKPPPHHL	Sequence	0.541413	0.061	0.157558	2.479	9090.96	<=SB
2017	HLA-B*14:02	YDYLRPIAL	YDYLRPIAL	0	0	0	0	0	YDYLRPIAL	Sequence	0.527962	0.064	0.382171	0.077	800.13	<=SB
1594	HLA-B*14:02	THVMHVYAF	THVMHVYAF	0	0	0	0	0	THVMHVYAF	Sequence	0.492738	0.072	0.436181	0.039	446.03	<=SB
1981	HLA-B*14:02	VYIKHPVSL	VYIKHPVSL	0	0	0	0	0	VYIKHPVSL	Sequence	0.460555	0.086	0.287296	0.314	2233.44	<=SB
1576	HLA-B*14:02	SYISRTNQL	SYISRTNQL	0	0	0	0	0	SYISRTNQL	Sequence	0.439446	0.096	0.298726	0.256	1973.63	<=SB
1972	HLA-B*14:02	VYIDRVRSL	VYIDRVRSL	0	0	0	0	0	VYIDRVRSL	Sequence	0.423565	0.104	0.298844	0.255	1971.11	<=SB
2044	HLA-B*14:02	YSLRKNYSL	YSLRKNYSL	0	0	0	0	0	YSLRKNYSL	Sequence	0.331559	0.171	0.433396	0.041	459.68	<=SB
2071	HLA-B*14:02	YYEEQHPEL	YYEEQHPEL	0	0	0	0	0	YYEEQHPEL	Sequence	0.304397	0.198	0.219003	0.907	4676.07	<=SB
1630	HLA-B*14:02	TYAEKLHRL	TYAEKLHRL	0	0	0	0	0	TYAEKLHRL	Sequence	0.293809	0.212	0.208324	1.065	5248.82	<=SB
496	HLA-B*14:02	HVVEKLHRL	HVVEKLHRL	0	0	0	0	0	HVVEKLHRL	Sequence	0.265603	0.251	0.226981	0.804	4289.37	<=SB
685	HLA-B*14:02	KPMMPPHHL	KPMMPPHHL	0	0	0	0	0	KPMMPPHHL	Sequence	0.241344	0.3	0.148836	2.88	9990.66	<=SB
2089	HLA-B*14:02	YYTPITPHL	YYTPITPHL	0	0	0	0	0	YYTPITPHL	Sequence	0.211641	0.378	0.157557	2.479	9091.06	<=SB
1333	HLA-B*14:02	QYTPPPHHL	QYTPPPHHL	0	0	0	0	0	QYTPPPHHL	Sequence	0.204645	0.396	0.089158	9.14	19055.5	<=SB
1495	HLA-B*14:02	SGPERILSI	SGPERILSI	0	0	0	0	0	SGPERILSI	Sequence	0.179286	0.476	0.222658	0.859	4494.76	<=SB
1468	HLA-B*14:02	SFVDRTTLL	SFVDRTTLL	0	0	0	0	0	SFVDRTTLL	Sequence	0.17246	0.498	0.210139	1.038	5146.75	<=SB
1423	HLA-B*14:02	RYLEQLHQL	RYLEQLHQL	0	0	0	0	0	RYLEQLHQL	Sequence	0.159831	0.554	0.15471	2.607	9375.46	<=WB
1918	HLA-B*14:02	VRLAHREQV	VRLAHREQV	0	0	0	0	0	VRLAHREQV	Sequence	0.144298	0.63	0.191495	1.402	6297.1	<=WB
856	HLA-B*14:02	LHPRTRKHL	LHPRTRKHL	0	0	0	0	0	LHPRTRKHL	Sequence	0.131558	0.704	0.16411	2.227	8468.8	<=WB
1414	HLA-B*14:02	RYLEKPMEI	RYLEKPMEI	0	0	0	0	0	RYLEKPMEI	Sequence	0.131454	0.705	0.154155	2.633	9431.92	<=WB
748	HLA-B*14:02	KYISGPHEL	KYISGPHEL	0	0	0	0	0	KYISGPHEL	Sequence	0.118822	0.801	0.116756	5.227	14136.3	<=WB
2035	HLA-B*14:02	YSAPEPSSF	YSAPEPSSF	0	0	0	0	0	YSAPEPSSF	Sequence	0.117034	0.815	0.157569	2.479	9089.88	<=WB
964	HLA-B*14:02	LRFPGQLNA	LRFPGQLNA	0	0	0	0	0	LRFPGQLNA	Sequence	0.105869	0.906	0.180737	1.67	7074.44	<=WB
1405	HLA-B*14:02	RYLEKEMPL	RYLEKEMPL	0	0	0	0	0	RYLEKEMPL	Sequence	0.090081	1.09	0.198556	1.239	5833.93	<=WB
1387	HLA-B*14:02	RYIPTAAAF	RYIPTAAAF	0	0	0	0	0	RYIPTAAAF	Sequence	0.089363	1.099	0.150685	2.794	9792.77	<=WB
1801	HLA-B*14:02	VGEPHGTEL	VGEPHGTEL	0	0	0	0	0	VGEPHGTEL	Sequence	0.074547	1.321	0.119361	4.967	13743.5	<=WB
1558	HLA-B*14:02	SSVPGVRLL	SSVPGVRLL	0	0	0	0	0	SSVPGVRLL	Sequence	0.062124	1.579	0.144285	3.119	10494.9	<=WB
136	HLA-B*14:02	AYAIIKEEL	AYAIIKEEL	0	0	0	0	0	AYAIIKEEL	Sequence	0.057335	1.691	0.084642	10.147	20009.7	<=WB
1135	HLA-B*14:02	MTQQPPVRL	MTQQPPVRL	0	0	0	0	0	MTQQPPVRL	Sequence	0.056506	1.713	0.11686	5.216	14120.4	<=WB
1477	HLA-B*14:02	SFVDTRTLL	SFVDTRTLL	0	0	0	0	0	SFVDTRTLL	Sequence	0.053695	1.793	0.138393	3.473	11185.8	<=WB
388	HLA-B*14:02	EYNSDLHQF	EYNSDLHQF	0	0	0	0	0	EYNSDLHQF	Sequence	0.053555	1.797	0.073004	13.34	22694.8	<=WB

## Sheet: 9-10mer-HLA-C（netMHCpan4.1)
Pos	MHC	Peptide	Core	Of	Gp	Gl	Ip	Il	Icore	Identity	Score_EL	%Rank_EL	Score_BA	%Rank_BA	Aff(nM)	BindLevel
1801	HLA-C*08:02	VGEPHGTEL	VGEPHGTEL	0	0	0	0	0	VGEPHGTEL	Sequence	0.923277	0.03	0.539001	0.072	146.63	<=SB
1360	HLA-C*08:02	RQDVDNASL	RQDVDNASL	0	0	0	0	0	RQDVDNASL	Sequence	0.691807	0.114	0.502747	0.099	217.06	<=SB
2035	HLA-C*08:02	YSAPEPSSF	YSAPEPSSF	0	0	0	0	0	YSAPEPSSF	Sequence	0.567904	0.183	0.401992	0.237	645.69	<=SB
2071	HLA-C*08:02	YYEEQHPEL	YYEEQHPEL	0	0	0	0	0	YYEEQHPEL	Sequence	0.466345	0.24	0.318538	0.457	1592.83	<=SB
1135	HLA-C*08:02	MTQQPPVRL	MTQQPPVRL	0	0	0	0	0	MTQQPPVRL	Sequence	0.267548	0.438	0.223917	1.111	4433.95	<=SB
2089	HLA-C*08:02	YYTPITPHL	YYTPITPHL	0	0	0	0	0	YYTPITPHL	Sequence	0.162014	0.662	0.17067	2	7888.54	<=WB
685	HLA-C*08:02	KPMMPPHHL	KPMMPPHHL	0	0	0	0	0	KPMMPPHHL	Sequence	0.123968	0.822	0.121007	3.929	13500.9	<=WB
2044	HLA-C*08:02	YSLRKNYSL	YSLRKNYSL	0	0	0	0	0	YSLRKNYSL	Sequence	0.097163	1.011	0.247102	0.902	3450.21	<=WB
658	HLA-C*08:02	KMQDTTSKF	KMQDTTSKF	0	0	0	0	0	KMQDTTSKF	Sequence	0.074557	1.2	0.14321	2.844	10617.7	<=WB
2017	HLA-C*08:02	YDYLRPIAL	YDYLRPIAL	0	0	0	0	0	YDYLRPIAL	Sequence	0.070982	1.238	0.159743	2.307	8878.56	<=WB
1333	HLA-C*08:02	QYTPPPHHL	QYTPPPHHL	0	0	0	0	0	QYTPPPHHL	Sequence	0.067214	1.279	0.065373	11.121	24648.1	<=WB
1558	HLA-C*08:02	SSVPGVRLL	SSVPGVRLL	0	0	0	0	0	SSVPGVRLL	Sequence	0.063023	1.332	0.15583	2.416	9262.52	<=WB
496	HLA-C*08:02	HVVEKLHRL	HVVEKLHRL	0	0	0	0	0	HVVEKLHRL	Sequence	0.059857	1.378	0.099478	5.564	17042.2	<=WB
1981	HLA-C*08:02	VYIKHPVSL	VYIKHPVSL	0	0	0	0	0	VYIKHPVSL	Sequence	0.054599	1.461	0.111224	4.577	15008.3	<=WB
523	HLA-C*08:02	KDDVVTERL	KDDVVTERL	0	0	0	0	0	KDDVVTERL	Sequence	0.052985	1.487	0.099653	5.546	17010	<=WB
1828	HLA-C*08:02	VLENMRACL	VLENMRACL	0	0	0	0	0	VLENMRACL	Sequence	0.040508	1.732	0.249405	0.881	3365.3	<=WB
1495	HLA-C*08:02	SGPERILSI	SGPERILSI	0	0	0	0	0	SGPERILSI	Sequence	0.036666	1.839	0.112532	4.479	14797.4	<=WB
613	HLA-C*08:02	KHKPPPHHL	KHKPPPHHL	0	0	0	0	0	KHKPPPHHL	Sequence	0.036294	1.851	0.04865	17.148	29536.9	<=WB
1468	HLA-C*08:02	SFVDRTTLL	SFVDRTTLL	0	0	0	0	0	SFVDRTTLL	Sequence	0.034122	1.922	0.111925	4.523	14894.9	<=WB
1810	HLA-C*08:02	VIDEVRTGT	VIDEVRTGT	0	0	0	0	0	VIDEVRTGT	Sequence	0.032967	1.961	0.127431	3.577	12594.3	<=WB
793	HLA-C*08:02	KYTPPPHHI	KYTPPPHHI	0	0	0	0	0	KYTPPPHHI	Sequence	0.029933	2.091	0.057634	13.486	26800.9	<=WB
1031	HLA-C*08:02	LYADVGGKQF	LADVGGKQF	0	1	1	0	0	LYADVGGKQF	Sequence	0.288897	0.408	0.309786	0.485	1751.04	<=	SB
1011	HLA-C*08:02	LTDGAFRKHL	LTDGAFRHL	0	7	1	0	0	LTDGAFRKHL	Sequence	0.083271	1.12	0.252379	0.854	3258.73	<=	WB
1301	HLA-C*08:02	RYFDPANGKF	RFDPANGKF	0	1	1	0	0	RYFDPANGKF	Sequence	0.043305	1.666	0.165756	2.138	8319.32	<=	WB
1291	HLA-C*08:02	RVAPEEHPVL	RAPEEHPVL	0	1	1	0	0	RVAPEEHPVL	Sequence	0.032127	1.989	0.132576	3.313	11912.4	<=	WB

## Sheet: 9-10mer-HLA-A（New)
Peptide	-10LgP	Mass	Length	ppm	m/z	z	RT	Area Sample 3	Intensity Sample 3	HLA-A_2402_binding_affinity(nM)	BindLevel
AYVHMVTHF	66.54	1103.52	9	1.4	552.769	2	34.5728	2500000	19300000	37.8569	<=SB
RYLEKPMEI	23.53	1177.62	9	0.9	393.546	3	33.0092	626000	1560000	43.21	<=SB
TYGEIFEKF	61.57	1132.54	9	-0.1	567.279	2	55.4848	692000	5490000	84.1599	<=SB
VYISEHEHF	66.48	1159.53	9	1.4	580.773	2	25.6292	2920000	15100000	102.063	<=SB
VYIKHPVSL	65.81	1054.62	9	1.2	528.317	2	25.3439	1650000	11200000	107.297	<=SB
SYISRTNQL	40.87	1080.56	9	0.6	541.286	2	24.8313	1860000	6540000	260.04	<=SB
EYNSDLHQF	66.7	1151.49	9	0.2	576.752	2	32.0119	397000	5020000	331.302	<=SB
VYPDGIRHI	51.16	1068.57	9	0.9	357.198	3	24.4647	3840000	10600000	391.659	<=SB
KYISGPHEL	61.62	1042.54	9	1	522.28	2	19.348	825000	2480000	489.387	<=SB
KYTPPPHHI	65.8	1088.58	9	0.1	363.866	3	10.0126	4420000	20400000	865.075	<=SB
KFIDTTSKF	65.89	1085.58	9	0	543.795	2	27.8454	6120000	19700000	1263.09	<=WB
RYIDTHNRV	30.18	1172.61	9	0.4	391.876	3	13.1612			1985.71	<=WB
SGPERILSI	22.84	970.545	9	-2	486.279	2	39.7045	22400	1160000	4970.62	<=WB
LTLGEFLKL	62.81	1032.62	9	1.1	517.319	2	71.2097	1120000	9660000	5263.06	<=WB

## Sheet: 9-10mer-HLA-B（New)
Peptide	-10LgP	Mass	Length	ppm	m/z	z	RT	Area Sample 3	Intensity Sample 3	HLA-B_1402 binding_affinity(nM)	BindLevel
ERLKIRGSL	37.93	1070.66	9	0.9	357.893	3	21.756	2710000	4210000	1440.89	<=WB
VRLAHREQV	35.76	1106.63	9	1.6	369.885	3	12.4636			3311.22	<=WB
VYPDGIRHI	51.16	1068.57	9	0.9	357.198	3	24.4647	3840000	10600000	3772.58	<=WB
DRLNKKVVL	39.17	1083.68	9	0.6	362.233	3	17.0575	408000	3770000	4385.15	<=WB
EYPDRIMNTF	65.91	1300.58	10	-0.1	651.295	2	38.0398	4130000	8690000	4428.79	<=WB
EYPDRIMNTF	65	1284.58	10	-0.1	643.298	2	49.1198	8550000	63700000	4428.79	<=WB
RYLEKPMEI	23.53	1177.62	9	0.9	393.546	3	33.0092	626000	1560000	4815.27	<=WB
LIKTVETRD	28.04	1073.61	9	0.6	537.812	2	11.699	1260000	5460000	4882.84	<=WB
VVKKIETRD	64.31	1086.64	9	0.3	363.221	3	8.9491	384000	5950000	4895.08	<=WB
NRIEKREVL	56.14	1155.67	9	1.1	386.232	3	15.6774	1330000	2520000	5193.66	<=WB

## Sheet: 9-10mer-HLA-C（New)
Peptide	-10LgP	Mass	Length	ppm	m/z	z	RT	Area Sample 3	Intensity Sample 3	HLA-C_0802_binding_affinity(nM)	BindLevel
FVRIGIGNHN	35.52	1125.6	10	1.5	376.209	3	23.8481	411000	1320000	99.6244	<=SB
LYADVGGKQF	66.59	1096.56	10	6.7	549.289	2	35.2765	385000	6600000	115.796	<=SB
VLEVDPNIQ	39.82	1025.54	9	0.7	513.777	2	41.9781	495000	2620000	133.652	<=SB
ERLKIRGSL	37.93	1070.66	9	0.9	357.893	3	21.756	2710000	4210000	142.684	<=SB
EKDKHIEEVR	63.74	1281.67	10	1.3	428.23	3	9.2004	118000	836000	144.047	<=SB
VDPNIQAVRT	26.58	1111.6	10	1	556.807	2	23.3272	310000	1130000	183.031	<=SB
VVVKKIETRD	66.17	1185.71	10	1.4	396.244	3	9.8924	942000	4120000	188.312	<=SB
VDGKVVSETN	64.72	1046.52	10	1.4	524.27	2	10.7644	269000	2940000	201.02	<=SB
NRNNDALRQA	57.23	1170.59	10	4.8	391.204	3	9.4345	97100	549000	273.445	<=SB
SGPGSRISSS	65.99	933.452	10	0.9	467.733	2	9.6853	209000	2620000	332.069	<=SB
VSESSDVLPK	58.12	1059.54	10	1	530.78	2	19.093	2880000	4990000	339.801	<=SB
VDPNIQAVR	27.12	1010.55	9	-0.1	506.283	2	20.1377	536000	813000	348.078	<=SB
VVKKIETRDG	61.67	1143.66	10	0.9	382.228	3	9.0001	83600	567000	371.975	<=SB
ALDSSNSMQ	64.95	951.397	9	1.1	476.706	2	16.7914	400000	3050000	385.7	<=SB
GAGSSSFSRT	53.57	955.436	10	1.2	478.726	2	10.4309			407.992	<=SB
EVDPNIQAVR	36.21	1139.59	10	0.9	570.804	2	23.5561	455000	1550000	422.672	<=SB
RVAPEEHPVL	66.77	1145.62	10	1.3	382.881	3	19.2418	3250000	17300000	474.472	<=SB
TEAPLNPKAN	40.04	1053.55	10	2	527.781	2	12.6381	400000	1380000	479.01	<=SB
SFSRVGSSN	25.41	939.441	9	-0.1	470.728	2	10.9955	45000	592000	492.269	<=SB
VDVSKPDLTA	28.84	1043.55	10	1.3	522.783	2	26.7195	908000	3620000	498.005	<=SB
ALRDVRQQYE	31.04	1276.65	10	0.8	426.558	3	17.7251	691000	3450000	500.634	<=WB
EEFVQMMTAK	66.5	1212.55	10	6.9	405.194	3	12.9571			513.444	<=WB
RYLEKPMEI	23.53	1177.62	9	0.9	393.546	3	33.0092	626000	1560000	547.825	<=WB
FEGFPDKQPR	66.77	1219.6	10	0.6	407.54	3	23.4685	15500000	109000000	580.611	<=WB
SESSDVLPK	65.52	960.476	9	1.3	481.246	2	16.2459	1120000	2710000	589.51	<=WB
RYFDPANGKF	45.18	1213.59	10	2.7	607.803	2	34.9864			611.005	<=WB
GGGPGGGNF	60.73	718.303	9	1.7	719.312	1	20.1258	106000	374000	624.613	<=WB
SLNLRETNLD	65.64	1173.6	10	1.7	587.808	2	32.2428	2880000	22400000	647.41	<=WB
VYPDGIRHI	51.16	1068.57	9	0.9	357.198	3	24.4647	3840000	10600000	694.865	<=WB
DRLNKKVVL	39.17	1083.68	9	0.6	362.233	3	17.0575	408000	3770000	704.467	<=WB
AVTAMKSRP	46.27	959.522	9	0.7	480.769	2	9.5154	422000	3750000	725.308	<=WB
VDVSKPDLT	32.81	972.513	9	-1.2	487.263	2	23.4478	55000	343000	728.379	<=WB
RTNEKVELQ	28.05	1115.59	9	0.7	558.804	2	10.0126	713000	6260000	733.271	<=WB
GQVINETSQH	63.8	1111.53	10	1.5	556.771	2	11.1395	38000	535000	741.713	<=WB
ATRSSAVRLR	47.93	1115.65	10	-0.1	372.891	3	9.3209	27100	263000	774.13	<=WB
VVKKIETRD	64.31	1086.64	9	0.3	363.221	3	8.9491	384000	5950000	802.777	<=WB
LIKTVETRD	28.04	1073.61	9	0.6	537.812	2	11.699	1260000	5460000	813.081	<=WB
EYPDRIMNTF	65.91	1300.58	10	-0.1	651.295	2	38.0398	4130000	8690000	834.217	<=WB
EYPDRIMNTF	65	1284.58	10	-0.1	643.298	2	49.1198	8550000	63700000	834.217	<=WB
SPGGVYATRS	33.71	993.488	10	0	497.751	2	12.4613			921.329	<=WB
FDEASKNEAN	65.8	1123.48	10	0.7	562.747	2	9.9607	97000	1100000	926.869	<=WB
SSVPGVRLLQ	64.87	1054.61	10	1.1	528.315	2	38.1829	1540000	13100000	930.658	<=WB
AINTEFKNT	61.26	1036.52	9	1.8	519.268	2	18.6537	5650000	23300000	971.24	<=WB
TRDGQVINET	33.82	1131.55	10	1.3	566.784	2	13.2498	205000	2200000	976.177	<=WB
LTLGEFLKL	62.81	1032.62	9	1.1	517.319	2	71.2097	1120000	9660000	984.91	<=WB
SVPGVRLLQ	63.79	967.581	9	0.5	484.798	2	37.2872	1910000	6990000	996.725	<=WB
SGMQNMSIHT	58.22	1104.47	10	3.6	553.244	2	24.838	141000	685000	1016.65	<=WB
AAPRPPPKPM	37.88	1076.58	10	1.3	359.868	3	9.3936			1018.72	<=WB
AQIQEQHVQ	46.53	1079.54	9	2.1	540.776	2	10.6114	143000	1530000	1066.97	<=WB
EGFPDKQPRK	66.06	1200.63	10	0.8	401.216	3	9.5154	22700	278000	1089.54	<=WB
TYGEIFEKF	61.57	1132.54	9	-0.1	567.279	2	55.4848	692000	5490000	1136.94	<=WB
ETNDTKVLRH	61.9	1211.63	10	0.7	404.883	3	9.2004	94700	839000	1158.72	<=WB
YDESGPSIVH	66.68	1102.49	10	0.4	552.254	2	23.6492	3050000	22200000	1167.31	<=WB
PSQPDPSVQP	24.5	1050.5	10	-6.9	526.253	2	33.2809			1246.82	<=WB
ESGPSIVHRK	66.76	1108.6	10	0.5	370.54	3	9.2004	243000	1820000	1329.13	<=WB
RYIDTHNRV	30.18	1172.61	9	0.4	391.876	3	13.1612			1352.65	<=WB
ALTNGIYPH	57.42	984.503	9	2.1	493.26	2	28.9706	239000	1970000	1402.65	<=WB
GYFNSCTMKS	23.77	1136.46	10	6.2	569.242	2	31.77			1458.82	<=WB
DESGPSIVHR	66.63	1095.53	10	0.9	548.773	2	13.8816	669000	9480000	1467.4	<=WB
VYIKHPVSL	65.81	1054.62	9	1.2	528.317	2	25.3439	1650000	11200000	1576.38	<=WB
VRLAHREQV	35.76	1106.63	9	1.6	369.885	3	12.4636			1634.26	<=WB
PGGVYATRS	51.14	906.456	9	2.8	454.236	2	13.1094	52100	949000	1659.81	<=WB
SYISRTNQL	40.87	1080.56	9	0.6	541.286	2	24.8313	1860000	6540000	1666.9	<=WB
EYNSDLHQF	66.7	1151.49	9	0.2	576.752	2	32.0119	397000	5020000	1714.54	<=WB
NMSIHTKTTS	63.22	1118.54	10	0.8	373.854	3	9.5984	348000	3230000	1900.85	<=WB
AYVHMVTHF	66.54	1103.52	9	1.4	552.769	2	34.5728	2500000	19300000	1913.58	<=WB
LPLVDTHSKR	66.71	1164.66	10	1.5	389.228	3	14.6348	41800	709000	2003.82	<=WB
QNMSIHTKT	53.93	1058.52	9	0.6	353.847	3	9.5984	56700	842000	2367.15	<=WB
NMSIHTKTT	65.85	1031.51	9	0.7	516.761	2	9.5984	192000	2090000	2391.34	<=WB
PAAKVSKKE	66.04	956.565	9	1.2	479.291	2	9.1624	124000	958000	2422.81	<=WB
SGPERILSI	22.84	970.545	9	-2	486.279	2	39.7045	22400	1160000	2439.19	<=WB
KYTPPPHHI	65.8	1088.58	9	0.1	363.866	3	10.0126	4420000	20400000	2661.94	<=WB
KYISGPHEL	61.62	1042.54	9	1	522.28	2	19.348	825000	2480000	2662.82	<=WB
AKNLQEAEE	63.28	1030.49	9	1.4	516.255	2	10.1632	354000	3340000	2857.96	<=WB
KFIDTTSKF	65.89	1085.58	9	0	543.795	2	27.8454	6120000	19700000	2986.91	<=WB
NRIEKREVL	56.14	1155.67	9	1.1	386.232	3	15.6774	1330000	2520000	3222.89	<=WB
SLPLVDTHS	36.93	967.497	9	1.8	484.757	2	29.0079	610000	1230000	3233.39	<=WB
VDTHSKRTL	65.55	1055.57	9	0.2	352.865	3	9.0906	80400	791000	3332.72	<=WB
SIKLQEEERE	38.32	1259.64	10	1.3	420.886	3	14.2698	36000	238000	3519.61	<=WB
AKKVVVSPT	64.74	927.575	9	0.5	464.795	2	9.3191	195000	1670000	3641.48	<=WB
DESGPSIVH	49.14	939.43	9	1.8	470.723	2	17.8128	1310000	5630000	3775.98	<=WB
FTVLPEKRT	33.86	1089.62	9	0.6	364.214	3	20.0466	797000	2160000	4124.58	<=WB
VYISEHEHF	66.48	1159.53	9	1.4	580.773	2	25.6292	2920000	15100000	4240.1	<=WB
RPAPYSRPK	38.42	1070.6	9	0.6	357.874	3	9.0001	70000	711000	4641.48	<=WB
