# Supplementary material for: Rapid and direct discovery of functional tumor specific neoantigens by high resolution mass spectrometry and novel algorithm prediction
Source: Cell Insight. 2025 May 12;4(3):100251. doi: 10.1016/j.cellin.2025.100251 (PMC12179604; doi:10.1016/j.cellin.2025.100251)
Supplement: Multimedia component 11 [file mmc11.xlsx]

## Sheet: 1#(CCA>0)
Peptide	-10LgP	Mass	Tag Length	CAA (%)	Length	Delta Rt	MS2 Correlation	ppm	m/z	z	RT	Area Sample 1	Intensity Sample 1	Scan	Source File	#Spec Sample 1	Accession	PTM	AScore	Found By	local confidence (%)	tag(>=0.0%)
AAIVDMVPGKPM	55.61	1227.64	12	25	12	-6.6571	0.85	-0.9	614.824	2	56.475	27200000	188000000	19624	20240701_6.raw	3	Q5VTE0|EF1A3_HUMAN;P68104|EF1A1_HUMAN			DB Search	0 0 10 1 1 0 2 1 1 4 1 1	AAIVDMVPGKPM
AANEKAVHADF	24.26	1171.56	11	45.5	11	-10.1059	0.4463	-1.3	586.788	2	22.0275	519000	2970000	6263	20240701_6.raw	1	Q8WXC6|CSN9_HUMAN			DB Search	0 0 4 2 0 0 3 0 0 2 5	AANEKAVHADF
AAQLPNDVVL	41.72	1038.57	10	40	10	-2.7724	0.4837	2	520.294	2	64.258			22574	20240701_6.raw	1	Q96D71|REPS1_HUMAN			DB Search	0 0 8 7 0 0 0 0 9 5	AAQLPNDVVL
AAQLPNDVVLQ	32.2	1166.63	11	45.5	11	-6.5738	0.2853	0	584.322	2	57.6049	4150000	13500000	20289	20240701_6.raw	1	Q96D71|REPS1_HUMAN			DB Search	0 0 17 8 0 0 0 3 0 27 5	AAQLPNDVVLQ
AAVAIKAMAK	38.15	972.579	10	80	10	-11.4584	0.8442	2	487.298	2	20.6972	993000	5390000	5648	20240701_6.raw	1	P63241|IF5A1_HUMAN;Q6IS14|IF5AL_HUMAN			DB Search	0 0 24 16 16 24 10 10 10 5	AAVAIKAMAK
AAYAYAKLK	34.93	997.56	9	77.8	9	-8.8489	0.7101	0.9	499.788	2	24.2449	57600000	290000000	6948	20240701_6.raw	1	Q6IAA8|LTOR1_HUMAN;Q6MZZ7|CAN13_HUMAN;Q5T0U0|CC122_HUMAN;Q8NEQ5|CA162_HUMAN;Q6ZSI9|CAN12_HUMAN;Q92783|STAM1_HUMAN;Q9HB96|FANCE_HUMAN;Q8NA66|CNBD1_HUMAN;Q9H0K4|RSH6A_HUMAN;O15439|MRP4_HUMAN;Q6WKZ4|RFIP1_HUMAN;Q8WW32|HMGB4_HUMAN;Q9Y6Q1|CAN6_HUMAN;P49419|AL7A1_HUMAN;Q8IXK0|PHC2_HUMAN;Q8IWU4|ZNT8_HUMAN;Q9NRJ5|PAPOB_HUMAN;P20807|CAN3_HUMAN;P17655|CAN2_HUMAN;Q15459|SF3A1_HUMAN;P78363|ABCA4_HUMAN;Q9UMQ6…			DeepNovo	0 0 7 10 6 4 3 3 4	AAYAYAKLK
AAYAYAKLLK	45.7	1110.64	10	80	10	1.4771	0.6716	0.7	556.33	2	38.9235	786000	9730000	12699	20240701_6.raw	1	Q14684|RRP1B_HUMAN;Q9UQB9|AURKC_HUMAN;P58107|EPIPL_HUMAN;P35968|VGFR2_HUMAN;Q86YV6|MYLK4_HUMAN;Q96KB5|TOPK_HUMAN;Q5VT06|CE350_HUMAN;Q96QE4|LR37B_HUMAN;Q8IXK0|PHC2_HUMAN;Q9H6R4|NOL6_HUMAN;P08185|CBG_HUMAN;Q13574|DGKZ_HUMAN;Q9UGL1|KDM5B_HUMAN;Q99798|ACON_HUMAN;P17027|ZNF23_HUMAN;Q5FYA8|ARSH_HUMAN;O14717|TRDMT_HUMAN;P49748|ACADV_HUMAN;Q9Y5U8|MPC1_HUMAN;O95696|BRD1_HUMAN;Q6YHU6|THADA_HUMAN;O15344|TRI…			DeepNovo	0 0 7 6 6 4 4 4 4 5	AAYAYAKLLK
AAYLSEHEHF	47.73	1202.54	10	80	10	21.4262	0.5307	-1.6	602.274	2	56.6745	1780000	10300000	19710	20240701_6.raw	2	Q9UK22|FBX2_HUMAN;P36508|ZNF76_HUMAN;Q969D9|TSLP_HUMAN;Q9UBT6|POLK_HUMAN;P32019|I5P2_HUMAN;Q5SRH9|TT39A_HUMAN;Q9HCX4|TRPC7_HUMAN;P23258|TBG1_HUMAN;Q5M9N0|CD158_HUMAN;Q13508|NAR3_HUMAN;Q9Y2G0|EFR3B_HUMAN;Q12879|NMDE1_HUMAN;O00461|GOLI4_HUMAN;Q9UFH2|DYH17_HUMAN;Q96RV3|PCX1_HUMAN;Q9UHJ3|SMBT1_HUMAN;Q9UKT4|FBX5_HUMAN;Q9HCM2|PLXA4_HUMAN;Q6P9A3|ZN549_HUMAN;A8MV24|SPMA1_HUMAN;Q8WZ42|TITIN_HUMAN;O15146|M…			DeepNovo	0 0 12 7 2 2 5 5 4 4	AAYLSEHEHF
ACCESGPSLVH	37.17	1101.46	11	72.7	11	7.2397	0.2114	3.9	551.739	2	55.742	11300000	11900000	19272	20240701_6.raw	2	Q03188|CENPC_HUMAN;Q13671|RIN1_HUMAN;Q16270|IBP7_HUMAN;Q9ULB1|NRX1A_HUMAN;Q9UJY5|GGA1_HUMAN;Q9ULW3|ABT1_HUMAN;P0CG38|POTEI_HUMAN;Q3KQV3|ZN792_HUMAN;Q2KHR3|QSER1_HUMAN;Q86TL0|ATG4D_HUMAN;Q9BWH2|FUND2_HUMAN;P16473|TSHR_HUMAN;Q8NCN4|RN169_HUMAN;Q8N427|TXND3_HUMAN;Q9BYB0|SHAN3_HUMAN;Q96KQ7|EHMT2_HUMAN;Q8IWT3|CUL9_HUMAN;Q96I82|KAZD1_HUMAN;Q13402|MYO7A_HUMAN;O15533|TPSN_HUMAN;O43186|CRX_HUMAN;O95997|PT…			DeepNovo	0 0 0 3 7 15 11 5 5 51 5	ACCESGPSLVH
ACM(+15.99)EGFPDKQPR	58.32	1393.61	12	83.3	12	15.0798	0.8146	3.9	697.816	2	48.6759	16700000	75300000	16053	20240701_6.raw	13	O14646|CHD1_HUMAN;Q9P2D8|UNC79_HUMAN;Q9BY07|S4A5_HUMAN;O60502|OGA_HUMAN;Q8WWA1|TMM40_HUMAN;P10915|HPLN1_HUMAN;Q8ND83|SLAI1_HUMAN;P26447|S10A4_HUMAN;Q9Y2J0|RP3A_HUMAN;O75747|P3C2G_HUMAN;Q96EK4|THA11_HUMAN;Q9UHV7|MED13_HUMAN;Q70EL1|UBP54_HUMAN;Q02241|KIF23_HUMAN;Q5XKR4|OTP_HUMAN;O14578|CTRO_HUMAN;Q14119|VEZF1_HUMAN;Q9H347|UBQL3_HUMAN;Q9UHN6|CEIP2_HUMAN;Q92835|SHIP1_HUMAN;Q9UPY5|XCT_HUMAN;Q4LDE5|SVE…	Oxidation (M)	M3:Oxidation (M):1001.00	DeepNovo	0 0 4 29 4 4 11 11 7 7 5 5	ACM(+15.99)EGFPDKQPR
ACMEGFPDKQPR	33.34	1377.62	12	50	12	3.2928	0.4622	5.2	460.215	3	38.0772	186000	3170000	12257	20240701_6.raw	1	O14646|CHD1_HUMAN;Q9P2D8|UNC79_HUMAN;Q9BY07|S4A5_HUMAN;O60502|OGA_HUMAN;Q8WWA1|TMM40_HUMAN;P10915|HPLN1_HUMAN;Q8ND83|SLAI1_HUMAN;P26447|S10A4_HUMAN;Q9Y2J0|RP3A_HUMAN;O75747|P3C2G_HUMAN;Q96EK4|THA11_HUMAN;Q9UHV7|MED13_HUMAN;Q70EL1|UBP54_HUMAN;Q02241|KIF23_HUMAN;Q5XKR4|OTP_HUMAN;O14578|CTRO_HUMAN;Q14119|VEZF1_HUMAN;Q9H347|UBQL3_HUMAN;Q9UHN6|CEIP2_HUMAN;Q92835|SHIP1_HUMAN;Q9UPY5|XCT_HUMAN;Q4LDE5|SVE…			DeepNovo	0 0 0 0 0 0 5 5 5 5 16 5	ACMEGFPDKQPR
ADALFEKF	26.16	939.47	8	62.5	8	-5.4439	0.6652	2.2	470.743	2	55.9542	490000	2630000	19463	20240701_6.raw	1	P51816|AFF2_HUMAN			DB Search	0 0 8 0 4 4 5 5	ADALFEKF
ADEGISFRG	46.81	950.446	9	77.8	9	-0.9291	0.9134	1.3	476.231	2	35.2687	13400000	30500000	10691	20240701_6.raw	1	Q06830|PRDX1_HUMAN			DB Search	4 4 24 21 21 15 6 0 0	ADEGISFRG
ADHPFIFL	30.24	958.491	8	25	8	1.7828	0.4914	0.1	480.253	2	73.9213	2830000	12200000	26268	20240701_6.raw	1	P50454|SERPH_HUMAN			DB Search	0 0 0 1 1 1 2 5	ADHPFIFL
ADHPFLFL	30.24	958.491	8	25	8	1.0289	0.4638	0.1	480.253	2	73.9213	2830000	12200000	26268	20240701_6.raw	1	P05120|PAI2_HUMAN			DB Search	0 0 0 1 1 1 2 5	ADHPFLFL
ADKDYHFKVDN	30.57	1350.62	11	45.5	11	-10.5706	0.6049	0.4	451.214	3	22.2916	241000	1680000	6414	20240701_6.raw	1	P06748|NPM_HUMAN			DB Search	0 0 0 0 2 2 2 0 0 4 5	ADKDYHFKVDN
ADKVPKTAENF	29.91	1218.62	11	36.4	11	-9.0614	0.7102	-5.6	610.316	2	25.0056			7454	20240701_6.raw	1	P62937|PPIA_HUMAN			DB Search	0 0 3 4 0 0 0 0 0 2 5	ADKVPKTAENF
ADKVPKTAENFR	25.23	1374.73	12	16.7	12	-7.2999	0.8096	0.7	459.249	3	26.8919	387000	7910000	8488	20240701_6.raw	1	P62937|PPIA_HUMAN			DB Search	0 0 1 1 0 0 2 1 1 1 1 3	ADKVPKTAENFR
ADPSTKDFLLQ	22.6	1233.62	11	27.3	11	-0.4593	0.1495	-1.8	617.818	2	55.6141	1140000	6530000	19244	20240701_6.raw	1	Q04760|LGUL_HUMAN			DB Search	0 0 1 2 1 0 0 1 1 25 5	ADPSTKDFLLQ
ADVGGKQF	48.1	820.408	8	75	8	9.6487	0.7373	-0.3	821.415	1	43.3168	204000000	172000000	14938	20240701_6.raw	3	P51571|SSRD_HUMAN			DB Search	1 1 12 9 9 14 14 5	ADVGGKQF
AEALERMF	50.95	965.464	8	75	8	0.9038	0.8577	-0.6	483.739	2	55.4349	849000	5170000	19153	20240701_6.raw	1	P69905|HBA_HUMAN			DB Search	0 0 17 17 14 4 4 5	AEALERMF
AEALERMFA	46.26	1036.5	9	88.9	9	2.9329	0.9205	1.7	519.259	2	56.6745	17500000	148000000	19643	20240701_6.raw	3	Q9ULS5|TMCC3_HUMAN;Q9BT92|TCHP_HUMAN;P09105|HBAT_HUMAN;Q16822|PCKGM_HUMAN;P35222|CTNB1_HUMAN;Q8N135|LGI4_HUMAN;Q9BR77|CCD77_HUMAN;O15516|CLOCK_HUMAN;Q96HA7|TONSL_HUMAN;Q86UU1|PHLB1_HUMAN;O00459|P85B_HUMAN;P46013|KI67_HUMAN;Q92738|US6NL_HUMAN;Q96L93|KI16B_HUMAN;Q9Y696|CLIC4_HUMAN;Q5U651|RAIN_HUMAN;Q9Y625|GPC6_HUMAN;Q96IT1|ZN496_HUMAN;Q70CQ1|UBP49_HUMAN;Q9P2D7|DYH1_HUMAN;Q16512|PKN1_HUMAN;O94812|BA…			DeepNovo	2 2 29 26 11 0 2 4 4	AEALERMFA
AEEDDEVKV	30.81	1032.46	9	33.3	9	-7.5232	0.8377	1.4	517.239	2	25.6728	176000	2140000	7804	20240701_6.raw	1	Q00587|BORG5_HUMAN			DB Search	0 0 3 1 1 2 3 0 0	AEEDDEVKV
AEGVAVSDGVIK	44.42	1143.61	12	66.7	12	5.2318	0.6582	0.4	572.814	2	51.6057	13400000	50000000	17331	20240701_6.raw	1	P23528|COF1_HUMAN			HOMOLOG	0 0 2 9 7 7 3 3 0 0 7 5	AEGVAVSDGVIK
AELSLAPVNIFK	62.99	1300.74	12	66.7	12	5.2853	0.7353	-2.3	651.375	2	79.1244	283000	5030000	28422	20240701_6.raw	1	P78371|TCPB_HUMAN			HOMOLOG	0 0 13 8 4 16 1 1 5 5 6 5	AELSLAPVNIFK
AEPAVQRTLL	33.11	1096.62	10	50	10	-5.7218	0.8389	4.2	549.322	2	39.161	584000	10000000	12867	20240701_6.raw	1	P14209|CD99_HUMAN			DB Search	0 0 59 58 31 6 0 0 0 5	AEPAVQRTLL
AEPAVQRTLLEK	31.46	1353.76	12	41.7	12	-8.4578	0.3731	1	452.262	3	26.9383			8490	20240701_6.raw	1	P14209|CD99_HUMAN			DB Search	0 0 3 15 5 3 1 1 1 0 0 5	AEPAVQRTLLEK
AERLRISPDR	37.61	1211.67	10	40	10	-5.7348	0.6988	0.4	404.899	3	26.34	30000000	146000000	8023	20240701_6.raw	3	P14174|MIF_HUMAN			DB Search	0 0 5 0 0 10 19 0 0 5	AERLRISPDR
AESDIQVKE	49.76	1017.5	9	33.3	9	4.0845	0.3869	0.6	1018.51	1	36.485	6270000	36600000	11519	20240701_6.raw	1	P16949|STMN1_HUMAN			HOMOLOG	0 0 0 0 21 3 3 0 0	AESDIQVKE
AESDIQVKELEK	76.18	1387.72	12	83.3	12	6.8588	0.7271	0.3	694.867	2	41.7927			13629	20240701_6.raw	1	P16949|STMN1_HUMAN			HOMOLOG	0 0 11 21 38 41 60 47 35 27 27 5	AESDIQVKELEK
AETDLSQGVARW	36.85	1331.65	12	58.3	12	-2.4298	0.8453	-4.3	666.828	2	54.3286			18627	20240701_6.raw	1	Q9BSJ8|ESYT1_HUMAN			DB Search	0 0 3 4 4 3 3 2 2 0 0 0	AETDLSQGVARW
AEVPQAQPVL	43.06	1050.57	10	40	10	-6.1863	0.5423	0.5	1051.58	1	50.4531	1940000	14700000	16716	20240701_6.raw	2	P17174|AATC_HUMAN			DB Search	0 0 3 3 1 1 6 3 0 0	AEVPQAQPVL
AEWDDYVPK	32.06	1121.5	9	66.7	9	4.1052	0.8346	0.1	561.759	2	58.0064	1620000	5100000	20274	20240701_6.raw	1	P30086|PEBP1_HUMAN			DB Search	0 0 0 3 2 2 3 14 5	AEWDDYVPK
AEWDDYVPKL	24.8	1234.59	10	20	10	2.6249	0.8641	-1.4	618.3	2	72.9784	211000	3420000	25973	20240701_6.raw	1	P30086|PEBP1_HUMAN			DB Search	0 0 1 0 0 0 5 22 0 0	AEWDDYVPKL
AFEGFPDKQPR	58.98	1290.64	11	81.8	11	-4.5756	0.8269	2.3	646.327	2	38.1997	20100000	63300000	12400	20240701_6.raw	7	P26447|S10A4_HUMAN			HOMOLOG	3 3 35 10 10 7 7 3 3 0 0	AFEGFPDKQPR
AFGLPRLPE	43.59	998.555	9	77.8	9	-1.6918	0.9445	2.7	500.286	2	65.5954	1990000	7640000	23090	20240701_6.raw	3	P04792|HSPB1_HUMAN			DB Search	0 0 31 3 2 2 2 2 2	AFGLPRLPE
AFQGAGDMWAR	61.07	1208.54	11	81.8	11	4.7346	0.7907	-3.7	605.275	2	53.7691	400000	3270000	18390	20240701_6.raw	1	Q9BY49|PECR_HUMAN;P0DMV2|CT459_HUMAN;Q8N7C3|TRIMM_HUMAN;Q9UPT6|JIP3_HUMAN;Q99884|SC6A7_HUMAN;Q8N6L0|KASH5_HUMAN;Q8N0V5|GNT2A_HUMAN;P42331|RHG25_HUMAN;Q9Y2H6|FND3A_HUMAN;P11498|PYC_HUMAN;O14788|TNF11_HUMAN;Q5HYN5|CT451_HUMAN;O15335|CHAD_HUMAN;P0DMU8|CT455_HUMAN;Q5DJT8|CT452_HUMAN;Q7Z5J4|RAI1_HUMAN;P78318|IGBP1_HUMAN;Q8WVB3|HEXD_HUMAN;P78563|RED1_HUMAN;Q8NFP4|MDGA1_HUMAN;Q96GW7|PGCB_HUMAN;P0CG32|ZC…			DeepNovo	0 0 6 8 8 5 5 8 6 6 5	AFQGAGDMWAR
AFSQFGPIER	33.37	1150.58	10	60	10	-2.0769	0.9209	-2.2	576.295	2	50.4301	775000	4420000	16786	20240701_6.raw	1	P23246|SFPQ_HUMAN			DB Search	0 0 5 5 18 7 0 0 2 5	AFSQFGPIER
AGPNTNGSQFFI	38.87	1251.59	12	75	12	1.3765	0.4935	1.7	1252.6	1	70.1536	4320000	24300000	24811	20240701_6.raw	2	F5H284|PAL4D_HUMAN;A0A0B4J2A2|PAL4C_HUMAN;P0DN26|PAL4F_HUMAN;Q9Y536|PAL4A_HUMAN;P0DN37|PAL4G_HUMAN;A0A075B759|PAL4E_HUMAN;P30405|PPIF_HUMAN;P62937|PPIA_HUMAN			DB Search	0 0 0 12 30 18 18 23 29 18 11 5	AGPNTNGSQFFI
AGPTALLAHEIG	24.35	1148.62	12	41.7	12	0.0435	0.6023	-1	575.316	2	55.849	1670000	5320000	19248	20240701_6.raw	1	Q99497|PARK7_HUMAN			DB Search	0 0 0 2 2 2 2 6 0 0 0 0	AGPTALLAHEIG
AGVATALAHKYH	57.89	1237.66	12	83.3	12	3.0996	0.8614	-3.4	619.834	2	36.7921	746000	7950000	11575	20240701_6.raw	2	P02042|HBD_HUMAN;P68871|HBB_HUMAN			HOMOLOG	0 0 11 14 24 19 19 22 22 25 25 5	AGVATALAHKYH
AHSKITTA	22.29	827.45	8	37.5	8	-3.8655	0.847	1.6	414.733	2	26.2371	165000	1790000	8089	20240701_6.raw	1	Q8WXI7|MUC16_HUMAN			DB Search	0 0 10 10 8 0 0 0	AHSKITTA
AHTNLRLFHH	48.76	1244.65	10	50	10	-6.4457	0.3199	-2.4	623.332	2	25.1065	1880000	11300000	7502	20240701_6.raw	2	P31939|PUR9_HUMAN			DB Search	0 0 6 2 0 2 0 0 5 5	AHTNLRLFHH
AHYPSQPVFAPM	41.13	1343.63	12	58.3	12	-1.3268	0.8839	-1.5	672.823	2	55.6141	1360000	6690000	19197	20240701_6.raw	1	Q8WWM7|ATX2L_HUMAN			DB Search	0 0 21 0 0 2 4 4 0 5 3 3	AHYPSQPVFAPM
AIAGTLKFNPET	56.31	1260.67	12	58.3	12	-3.1842	0.5716	-3.2	631.341	2	49.9146	424000	3210000	16523	20240701_6.raw	1	Q99798|ACON_HUMAN			DB Search	0 0 0 0 0 2 2 2 2 3 3 5	AIAGTLKFNPET
AIAQAVRGLIT	31.45	1111.67	11	45.5	11	2.5438	0.3246	2.9	556.845	2	57.2805	300000	2320000	20065	20240701_6.raw	1	P29401|TKT_HUMAN			DB Search	0 0 4 4 2 1 0 0 4 0 5	AIAQAVRGLIT
AIESQDAGIKT	59.65	1131.58	11	45.5	11	-8.9989	0.6494	3.5	566.798	2	25.0955	366000	2980000	7498	20240701_6.raw	1	O00161|SNP23_HUMAN			DB Search	0 0 6 1 1 4 4 1 1 19 5	AIESQDAGIKT
AIKDTVLGKWQ	27.4	1257.71	11	45.5	11	2.8168	0.6715	-1.3	629.861	2	47.9265	186000	2670000	15716	20240701_6.raw	3	O14562|UBFD1_HUMAN			DB Search	0 0 0 1 1 0 3 3 3 7 5	AIKDTVLGKWQ
AIKGAVVGIDL	30.13	1054.64	11	72.7	11	-5.6981	0.5389	3.1	528.328	2	57.7221	3820000	21000000	20213	20240701_6.raw	1	P38646|GRP75_HUMAN			DB Search	0 0 2 2 4 6 2 2 0 27 5	AIKGAVVGIDL
AIKGAVVGIDLG	27.24	1111.66	12	33.3	12	-6.306	0.5474	2.6	556.839	2	55.3217	5970000	34900000	19075	20240701_6.raw	1	P38646|GRP75_HUMAN			DB Search	0 0 0 0 3 5 5 5 0 1 0 0	AIKGAVVGIDLG
AIMENANVLARY	52.92	1363.69	12	66.7	12	-3.7268	0.7348	-2.9	682.851	2	57.4356	210000	1850000	20143	20240701_6.raw	1	P04075|ALDOA_HUMAN			DB Search	0 0 49 49 30 30 17 17 16 13 0 0	AIMENANVLARY
AINYMAADGDFK	78.22	1314.59	12	83.3	12	-0.0184	0.6515	-2.6	658.301	2	51.8964			17533	20240701_6.raw	1	P09382|LEG1_HUMAN			DB Search	0 0 29 5 23 23 17 17 7 7 18 5	AINYMAADGDFK
AIRNDEELNKLL	32.11	1426.78	12	50	12	-0.8073	0.7351	1.1	476.601	3	51.0536	530000	3540000	17118	20240701_6.raw	1	Q96QV6|H2A1A_HUMAN;P0C0S8|H2A1_HUMAN;Q99878|H2A1J_HUMAN;P04908|H2A1B_HUMAN;P16104|H2AX_HUMAN;Q93077|H2A1C_HUMAN;Q96KK5|H2A1H_HUMAN;Q9BTM1|H2AJ_HUMAN;Q7L7L0|H2A3_HUMAN;Q16777|H2A2C_HUMAN;Q6FI13|H2A2A_HUMAN;P20671|H2A1D_HUMAN			DB Search	0 0 0 3 4 18 16 0 3 0 0 5	AIRNDEELNKLL
AIVGYKDSPS	56.93	1035.52	10	40	10	-7.764	0.8014	1.1	518.77	2	26.2894	6120000	39800000	8125	20240701_6.raw	1	P07737|PROF1_HUMAN			DB Search	0 0 29 14 14 0 0 2 0 0	AIVGYKDSPS
AIVGYKDSPSVW	56.27	1320.67	12	33.3	12	-2.7065	0.5097	-1.6	661.342	2	58.2732	1150000	7000000	20508	20240701_6.raw	1	P07737|PROF1_HUMAN			DB Search	0 0 0 1 2 0 0 5 3 0 0 5	AIVGYKDSPSVW
AKDVKFGADARA	36.44	1247.66	12	33.3	12	-13.8242	0.8113	0.6	416.895	3	17.6078	1090000	5710000	4468	20240701_6.raw	2	P10809|CH60_HUMAN			DB Search	0 0 0 0 5 21 5 0 0 7 0 0	AKDVKFGADARA
AKVAVLGASG	19.33	871.513	10	50	10	-8.2371	0.5576	1.2	436.764	2	25.9831	2300000	14200000	7893	20240701_6.raw	1	P40926|MDHM_HUMAN			DB Search	0 0 4 3 3 0 0 1 3 3	AKVAVLGASG
ALALIYNEALKG	53.91	1274.72	12	66.7	12	-3.3364	0.727	-3.6	638.367	2	63.9083	923000	5920000	22414	20240701_6.raw	1	P06703|S10A6_HUMAN			DB Search	0 0 71 10 5 6 3 3 6 6 0 0	ALALIYNEALKG
ALIYNEAL	20.38	905.486	8	50	8	-1.1481	0.708	0.7	906.494	1	64.9201	649000	5670000	22907	20240701_6.raw	1	P06703|S10A6_HUMAN			DB Search	0 0 43 6 0 0 3 5	ALIYNEAL
ALIYNEALK	51.12	1033.58	9	77.8	9	-5.5423	0.7453	1.1	517.798	2	41.5153	14200000	49500000	13620	20240701_6.raw	2	P06703|S10A6_HUMAN			DB Search	0 0 6 9 4 4 7 7 5	ALIYNEALK
ALIYNEALKG	54.6	1090.6	10	60	10	-4.4203	0.5861	2.8	546.31	2	42.5112	28700000	191000000	13901	20240701_6.raw	1	P06703|S10A6_HUMAN			DB Search	0 0 2 4 2 2 3 5 0 0	ALIYNEALKG
ALNDHFVK	50.72	942.492	8	75	8	5.1136	0.6859	2.9	472.255	2	38.6277	2420000	15700000	12527	20240701_6.raw	1	P04406|G3P_HUMAN			DB Search	1 1 4 4 6 3 3 5	ALNDHFVK
ALSEHEHF	26.75	968.435	8	50	8	-5.7021	0.6076	0	485.225	2	26.1372	751000	5770000	7998	20240701_6.raw	2	Q9UK22|FBX2_HUMAN;Q92670|ZN75C_HUMAN;O15062|ZBTB5_HUMAN;O00291|HIP1_HUMAN;Q9UBT6|POLK_HUMAN;Q9C0D2|CE295_HUMAN;Q5M9N0|CD158_HUMAN;O00461|GOLI4_HUMAN;Q96RV3|PCX1_HUMAN;Q9UHJ3|SMBT1_HUMAN;Q9UKY1|ZHX1_HUMAN;Q9UKT4|FBX5_HUMAN;Q8TBZ2|MYBPP_HUMAN;P27708|PYR1_HUMAN;Q8WZ42|TITIN_HUMAN;Q9HA90|EFCC1_HUMAN;P11686|PSPC_HUMAN;Q15072|OZF_HUMAN;P25101|EDNRA_HUMAN;Q13433|S39A6_HUMAN;P31948|STIP1_HUMAN;O96005|CLP…			DeepNovo	0 0 1 1 3 3 10 5	ALSEHEHF
ALVPYSMPLPVR	51.26	1341.75	12	66.7	12	-2.8119	0.8399	-4.9	671.878	2	67.6517			23831	20240701_6.raw	1	P82673|RT35_HUMAN;Q9UII4|HERC5_HUMAN;O60828|PQBP1_HUMAN;Q00975|CAC1B_HUMAN;Q9HCK4|ROBO2_HUMAN;Q8WXB1|MT21A_HUMAN;Q9UPQ8|DOLK_HUMAN;Q06495|NPT2A_HUMAN;P29375|KDM5A_HUMAN;Q8NFI3|ENASE_HUMAN;Q9UPU3|SORC3_HUMAN;Q9H7D0|DOCK5_HUMAN;Q05DH4|FHI1A_HUMAN;Q5TKA1|LIN9_HUMAN;P06132|DCUP_HUMAN;P39059|COFA1_HUMAN;Q13255|GRM1_HUMAN;Q5VTB9|RN220_HUMAN;Q14202|ZMYM3_HUMAN;Q9NP66|HM20A_HUMAN;P28223|5HT2A_HUMAN;Q9Y2U…			DeepNovo	0 0 2 60 60 24 24 11 0 0 3 5	ALVPYSMPLPVR
ALYADVGGKQ	50.72	1020.52	10	80	10	2.5414	0.7296	1.8	511.27	2	36.3206	1080000	5990000	11307	20240701_6.raw	2	P51571|SSRD_HUMAN			DB Search	0 0 4 7 7 10 6 6 7 5	ALYADVGGKQ
ALYADVGGKQF	46.56	1167.59	11	81.8	11	0.8388	0.0675	-0.2	584.803	2	49.2803	216000000	1040000000	16308	20240701_6.raw	8	P51571|SSRD_HUMAN			DB Search	0 0 3 2 2 4 2 2 4 4 5	ALYADVGGKQF
APIKVGDAIPA	29.33	1050.61	11	36.4	11	-9.6826	0.267	0.7	526.311	2	39.1772	2440000	30500000	12848	20240701_6.raw	1	P30044|PRDX5_HUMAN			DB Search	0 0 3 3 2 0 0 2 1 0 0	APIKVGDAIPA
APLAKVIHDN	46.17	1076.6	10	100	10	-9.4556	0.5283	0.4	539.306	2	24.6388	348000	3000000	7204	20240701_6.raw	1	P04406|G3P_HUMAN			DB Search	5 10 24 9 8 8 18 9 9 5	APLAKVIHDN
APLAKVIHDNF	67.02	1223.67	11	54.5	11	2.446	0.3852	-0.8	612.84	2	42.5012	1960000	23800000	13922	20240701_6.raw	3	P04406|G3P_HUMAN			DB Search	0 0 26 7 6 6 9 0 0 0 5	APLAKVIHDNF
APLAKVIHDNFG	61.82	1280.69	12	50	12	9.8414	0.7383	-2.2	641.35	2	49.5532	2500000	15000000	16312	20240701_6.raw	4	P04406|G3P_HUMAN			DB Search	0 0 18 7 4 4 5 0 0 7 0 0	APLAKVIHDNFG
APNAKVIHDN	49.03	1077.56	10	70	10	-7.1456	0.4365	-8.8	539.781	2	24.4627	358000	2490000	7204	20240701_6.raw	1	P04406|G3P_HUMAN			HOMOLOG	0 0 0 9 8 8 18 9 9 5	APNAKVIHDN
APRAVFPSIVG	31.51	1112.63	11	18.2	11	-6.4282	0.7084	3.7	557.326	2	57.1313	1290000	3890000	19911	20240701_6.raw	1	P60709|ACTB_HUMAN;Q6S8J3|POTEE_HUMAN;P63267|ACTH_HUMAN;P68133|ACTS_HUMAN;P62736|ACTA_HUMAN;A5A3E0|POTEF_HUMAN;P0CG39|POTEJ_HUMAN;P63261|ACTG_HUMAN;P68032|ACTC_HUMAN;P0CG38|POTEI_HUMAN			DB Search	0 0 0 1 1 3 0 0 5 0 0	APRAVFPSIVG
APSRKFFVG	32.35	1007.56	9	55.6	9	-7.748	0.6177	0.4	504.785	2	26.8447	3160000	44300000	8415	20240701_6.raw	1	P60174|TPIS_HUMAN			DB Search	5 14 0 0 4 12 18 0 0	APSRKFFVG
APVTLNLRDL	39.75	1110.64	10	60	10	-1.5952	0.8982	3.8	556.329	2	65.0441	277000	2710000	22894	20240701_6.raw	1	O00754|MA2B1_HUMAN			DB Search	0 0 28 19 16 0 0 2 4 5	APVTLNLRDL
AQATGKPPQY	37.4	1059.53	10	50	10	-13.0314	0.7871	1.3	530.775	2	18.7798	986000	4790000	4777	20240701_6.raw	2	P14174|MIF_HUMAN			DB Search	0 0 5 0 0 0 15 3 3 3	AQATGKPPQY
AQLRLGDVKN	33.54	1112.63	10	30	10	-8.0255	0.8112	1.7	557.323	2	24.989	883000	7760000	7382	20240701_6.raw	1	P49588|SYAC_HUMAN			DB Search	0 0 0 0 0 0 0 20 3 3	AQLRLGDVKN
AQNVGTTHDL	44.41	1054.5	10	50	10	-10.6072	0.6337	2.2	528.261	2	21.8493	162000	1250000	6227	20240701_6.raw	1	Q13867|BLMH_HUMAN			DB Search	0 0 12 3 3 3 8 0 0 0	AQNVGTTHDL
AQPRLMEPIYL	39.87	1329.71	11	45.5	11	1.2603	0.7587	-1.8	665.862	2	69.6371	172000	2300000	24495	20240701_6.raw	1	P13639|EF2_HUMAN			DB Search	0 0 0 0 1 1 4 4 4 5 5	AQPRLMEPIYL
ARIATSLDG	27.01	902.482	9	33.3	9	-8.3997	0.6336	0.3	452.248	2	26.193	3950000	28000000	7957	20240701_6.raw	1	O60664|PLIN3_HUMAN			DB Search	0 0 1 1 1 1 3 3 3	ARIATSLDG
ARKLIGDPNLEF	61.46	1371.75	12	75	12	-0.3504	0.8289	-0.9	686.882	2	54.5893	8720000	47900000	18710	20240701_6.raw	2	P62826|RAN_HUMAN			DB Search	0 0 3 3 4 7 7 6 6 2 0 5	ARKLIGDPNLEF
ARPAMAATSFIL	24.12	1247.67	12	33.3	12	-2.203	0.3868	-3.5	624.84	2	66.0981	874000	12300000	23362	20240701_6.raw	1	Q9UNZ2|NSF1C_HUMAN			DB Search	0 0 0 0 0 2 7 1 1 5 0 5	ARPAMAATSFIL
ARQMQLEDGGQL	56.13	1344.65	12	83.3	12	-0.0595	0.7596	-1.5	673.329	2	39.025			12791	20240701_6.raw	1	Q9NSI2|SLX9_HUMAN			DB Search	0 0 13 13 39 49 49 68 20 20 9 5	ARQMQLEDGGQL
ARYASICQ	38.78	910.433	8	50	8	-9.6406	0.327	1.3	456.224	2	26.3732	270000	6680000	8154	20240701_6.raw	2	P04075|ALDOA_HUMAN;P09972|ALDOC_HUMAN;P05062|ALDOB_HUMAN			DB Search	0 0 1 1 2 2 8 5	ARYASICQ
ASEAIKGAVVG	43.41	1000.56	11	45.5	11	-9.0337	0.4866	2.2	501.286	2	25.13	8120000	54800000	7443	20240701_6.raw	1	P38646|GRP75_HUMAN			DB Search	0 0 6 6 3 1 1 4 2 0 0	ASEAIKGAVVG
ASGNPFPC	44.62	791.327	8	50	8	12.1964	0.6091	1.3	792.336	1	51.1683	3330000	6130000	17150	20240701_6.raw	1	Q6ZTN6|AN13D_HUMAN			DB Search	0 0 5 5 11 11 0 0	ASGNPFPC
ASIDERMKKLG	21.82	1246.67	11	27.3	11	-7.2147	0.3057	1	416.565	3	25.1938	329000	3000000	7607	20240701_6.raw	1	Q13561|DCTN2_HUMAN			DB Search	5 0 0 59 0 0 0 0 16 0 0	ASIDERMKKLG
ASIDERMKKLGK	46.36	1374.77	12	66.7	12	-14.164	0.2655	-0.1	459.262	3	21.8958	725000	3850000	6209	20240701_6.raw	1	Q13561|DCTN2_HUMAN			DB Search	5 18 18 30 0 0 0 0 5 14 13 5	ASIDERMKKLGK
ASILAAFSK	36.98	906.518	9	77.8	9	0.6169	0.7848	1.6	454.267	2	57.2563	7730000	33500000	19939	20240701_6.raw	1	P54819|KAD2_HUMAN			DB Search	0 0 2 14 8 8 13 7 5	ASILAAFSK
ASILAAFSKA	34.27	977.555	10	60	10	-3.1194	0.6712	0.5	489.785	2	61.2299	4430000	33000000	21600	20240701_6.raw	2	P54819|KAD2_HUMAN			DB Search	0 0 3 3 5 5 5 8 0 0	ASILAAFSKA
ASLDKFLAS	37.28	950.507	9	77.8	9	-2.9446	0.1894	-0.7	476.261	2	51.4827	16600000	70200000	17354	20240701_6.raw	2	P69905|HBA_HUMAN			DB Search	0 0 2 2 3 3 3 14 5	ASLDKFLAS
ASLDKFLASVST	49.94	1237.66	12	75	12	1.3067	0.5032	-1.2	619.834	2	69.7585	34800000	118000000	24434	20240701_6.raw	1	P69905|HBA_HUMAN			DB Search	0 0 3 3 8 8 15 6 6 0 46 5	ASLDKFLASVST
ASSPGGVYATR	55.08	1064.53	11	81.8	11	-11.3901	0.9263	-0.8	533.269	2	21.0343	118000	859000	5812	20240701_6.raw	1	P08670|VIME_HUMAN			DB Search	0 0 6 70 40 7 7 8 4 4 5	ASSPGGVYATR
ASVSTVLTSK	37.85	991.555	10	80	10	-8.9206	0.714	-0.4	496.785	2	26.9789	1100000	17100000	8509	20240701_6.raw	1	P69905|HBA_HUMAN			DB Search	1 1 2 8 7 7 14 12 8 5	ASVSTVLTSK
ASVSTVLTSKY	43.83	1154.62	11	45.5	11	-4.5823	0.4185	1.5	578.317	2	42.4754	1560000	28700000	13918	20240701_6.raw	1	P69905|HBA_HUMAN			DB Search	0 0 3 0 0 5 8 10 10 0 0	ASVSTVLTSKY
ASVSTVLTSKYR	71.29	1310.72	12	83.3	12	-4.518	0.9254	-3.4	656.365	2	32.1231	161000000	442000000	10013	20240701_6.raw	14	P69905|HBA_HUMAN			DB Search	1 1 11 45 45 53 57 21 6 6 6 5	ASVSTVLTSKYR
ASYADVGGKQF	51.65	1141.54	11	81.8	11	17.3874	0.3105	1.3	571.778	2	55.4705	116000000	598000000	19107	20240701_6.raw	2	P51571|SSRD_HUMAN			HOMOLOG	0 0 2 3 3 3 2 2 3 5 5	ASYADVGGKQF
ATALAHKYH	46.37	1010.53	9	77.8	9	-6.7802	0.709	1.3	506.273	2	24.8001	4030000	34700000	7281	20240701_6.raw	1	P02100|HBE_HUMAN			HOMOLOG	5 6 14 19 40 27 27 0 0	ATALAHKYH
ATDNQAIKALLQ	52.26	1284.7	12	58.3	12	-5.7745	0.2356	-1.9	643.358	2	56.0232	1290000	7110000	19379	20240701_6.raw	1	P58546|MTPN_HUMAN			DB Search	0 0 0 0 7 7 5 0 3 3 21 5	ATDNQAIKALLQ
ATPFLVVR	33.42	901.538	8	75	8	-13.5406	0.8734	-1.1	451.776	2	47.1193			15339	20240701_6.raw	1	P15954|COX7C_HUMAN			DB Search	0 0 19 29 8 3 3 5	ATPFLVVR
ATPFLVVRHQLL	32.12	1392.82	12	58.3	12	-5.6022	0.8184	-9.8	697.413	2	62.2258	731000	15200000	21895	20240701_6.raw	2	P15954|COX7C_HUMAN			DB Search	0 0 7 16 23 13 6 3 0 0 0 2	ATPFLVVRHQLL
ATRTPIGSFL	43.34	1061.59	10	80	10	-2.0889	0.7489	0.3	531.801	2	58.9524	1590000	6840000	20855	20240701_6.raw	1	P24752|THIL_HUMAN			DB Search	0 0 2 5 4 4 6 6 10 5	ATRTPIGSFL
ATRTPIGSFLG	31.91	1118.61	11	36.4	11	-1.068	0.6818	0.8	560.312	2	56.9431	887000	3530000	19916	20240701_6.raw	1	P24752|THIL_HUMAN			DB Search	0 0 0 2 0 0 2 4 11 0 0	ATRTPIGSFLG
AVDGEPLGR	38.96	912.466	9	55.6	9	-30.2566	0.7948	-0.5	457.24	2	22.8959	1450000	13600000	6605	20240701_6.raw	1	P62937|PPIA_HUMAN			DB Search	0 0 42 3 3 1 1 4 5	AVDGEPLGR
AVDGEPLGRVSF	55.11	1245.64	12	66.7	12	-2.2761	0.8966	-2	623.824	2	57.2563	19000000	64400000	19897	20240701_6.raw	1	P62937|PPIA_HUMAN			DB Search	0 0 24 2 2 10 10 3 0 0 3 5	AVDGEPLGRVSF
AVEQNTLQEFLK	50.23	1418.74	12	75	12	-0.6293	0.4249	-0.6	710.377	2	63.9313	12700000	61600000	22384	20240701_6.raw	1	Q9H299|SH3L3_HUMAN			DB Search	0 0 5 0 10 16 18 17 17 15 15 5	AVEQNTLQEFLK
AVERLLEPL	29.07	1038.61	9	55.6	9	-2.8328	0.802	2.2	520.312	2	58.4485			20629	20240701_6.raw	1	P35221|CTNA1_HUMAN			DB Search	0 0 0 0 5 4 4 11 5	AVERLLEPL
AVFGKYGRIVE	48.4	1237.68	11	45.5	11	-1.3833	0.8113	-2.7	619.847	2	39.1304	8590000	127000000	12833	20240701_6.raw	2	P38159|RBMX_HUMAN			DB Search	0 0 57 20 20 25 1 0 0 1 5	AVFGKYGRIVE
AVHLNTLL	26.31	879.518	8	50	8	-3.1966	0.5312	0.9	440.767	2	53.211	986000	3620000	18044	20240701_6.raw	1	P40121|CAPG_HUMAN			DB Search	0 0 1 8 7 4 0 5	AVHLNTLL
AVHLNTLLG	31.26	936.539	9	66.7	9	-2.0574	0.5614	0.8	469.277	2	53.4881	19100000	66900000	17766	20240701_6.raw	2	P40121|CAPG_HUMAN			DB Search	0 0 2 6 6 6 0 5 5	AVHLNTLLG
AVISLEGKPL	39.42	1025.61	10	40	10	-5.0452	0.4679	1.4	513.814	2	52.5438	5030000	14400000	17709	20240701_6.raw	1	P23528|COF1_HUMAN			DB Search	0 0 2 1 1 2 1 1 2 2	AVISLEGKPL
AVKKIAIFG	32.82	945.601	9	22.2	9	-5.0286	0.7065	-0.8	473.808	2	31.0312			9581	20240701_6.raw	1	P30043|BLVRB_HUMAN			DB Search	0 0 1 0 1 3 2 1 1	AVKKIAIFG
AVKPHIIPFI	23.8	1133.7	10	60	10	-0.8652	0.6178	-0.4	567.855	2	62.6481			22021	20240701_6.raw	1	Q96C36|P5CR2_HUMAN;P32322|P5CR1_HUMAN			DB Search	0 0 0 0 2 20 13 20 13 5	AVKPHIIPFI
AVKVPYPVF	36.15	1018.59	9	77.8	9	-3.6191	0.5952	1	510.3	2	63.4113			22254	20240701_6.raw	1	P78347|GTF2I_HUMAN			DB Search	0 0 5 5 14 14 5 5 5	AVKVPYPVF
AVQKVVVHPLVL	44.66	1300.82	12	66.7	12	-9.9542	0.4863	-6.5	651.415	2	42.4989			13929	20240701_6.raw	1	P51665|PSMD7_HUMAN			DB Search	0 0 16 6 6 13 13 40 0 0 5 5	AVQKVVVHPLVL
AVRDISEASVFD	27.04	1307.64	12	41.7	12	-1.1803	0.7193	-3.1	654.823	2	52.4546	619000	5000000	17797	20240701_6.raw	1	P62854|RS26_HUMAN			DB Search	0 0 0 3 1 1 3 4 4 3 0 0	AVRDISEASVFD
AVRDMRQTVAVG	57.33	1301.69	12	83.3	12	-7.7999	0.4257	-1.1	651.85	2	26.3359	613000	5350000	8112	20240701_6.raw	1	Q5VTE0|EF1A3_HUMAN;Q05639|EF1A2_HUMAN;P68104|EF1A1_HUMAN			DB Search	0 0 3 6 2 2 3 3 6 12 3 3	AVRDMRQTVAVG
AVRDPHML	48.43	937.48	8	37.5	8	-4.2369	0.3155	-3.4	469.746	2	28.4457	14700000	61300000	8793	20240701_6.raw	3	Q5D0E6|DALD3_HUMAN			DB Search	0 0 1 6 6 8 0 0	AVRDPHML
AVRVFEFG	22.48	923.486	8	75	8	1.463	0.8021	1.1	462.751	2	57.8138	1110000	7130000	20285	20240701_6.raw	1	Q08257|QOR_HUMAN			DB Search	0 0 4 3 3 9 3 3	AVRVFEFG
AVYIKHPVSL	46.31	1125.65	10	70	10	1.3234	0.4757	1.2	563.835	2	38.4173	5820000	41500000	12455	20240701_6.raw	2	P48556|PSMD8_HUMAN			HOMOLOG	0 0 13 4 7 7 2 0 13 5	AVYIKHPVSL
AVYISEHEHF	75.83	1230.57	10	80	10	0.5111	0.6116	0.6	1231.58	1	37.2803	32500000	206000000	11907	20240701_6.raw	6	O96005|CLPT1_HUMAN			HOMOLOG	0 0 7 9 8 8 10 41 18 5	AVYISEHEHF
AVYPDLGRHL	45.88	1139.61	10	60	10	-3.9138	0.8227	1.4	570.812	2	37.1734	10600000	27600000	11730	20240701_6.raw	1	A2RRP1|NBAS_HUMAN;Q5TI25|NBPFE_HUMAN;P98153|IDD_HUMAN;Q8N1W2|ZN710_HUMAN;A8MXV4|NUD19_HUMAN;P21817|RYR1_HUMAN;O75541|ZN821_HUMAN;P0C7N4|T191B_HUMAN;P61962|DCAF7_HUMAN;O94911|ABCA8_HUMAN;Q15173|2A5B_HUMAN;Q14161|GIT2_HUMAN;Q9N2J8|ENH3_HUMAN;Q8IVV2|LOXH1_HUMAN;Q5TAG4|NBPFC_HUMAN;Q92502|STAR8_HUMAN;O75023|LIRB5_HUMAN;Q9H094|NBPF3_HUMAN;Q9HBL0|TENS1_HUMAN;A6NGB0|T191C_HUMAN;P12259|FA5_HUMAN;B4DH59|NB…			DeepNovo	0 0 4 18 18 5 1 1 2 2	AVYPDLGRHL
AWGKVGAHAGE	15.49	1081.53	11	27.3	11	-6.2524	0.6528	0.8	541.773	2	25.837	510000	2800000	7875	20240701_6.raw	1	P69905|HBA_HUMAN			DB Search	0 0 3 3 1 0 0 0 0 0 5	AWGKVGAHAGE
AYAYAKLK	32.48	926.523	8	75	8	-8.2359	0.6787	0.2	464.269	2	24.2449	14500000	75400000	6991	20240701_6.raw	1	Q6MZZ7|CAN13_HUMAN;Q5T0U0|CC122_HUMAN;Q8NEQ5|CA162_HUMAN;Q6ZSI9|CAN12_HUMAN;Q92783|STAM1_HUMAN;Q9HB96|FANCE_HUMAN;Q8NA66|CNBD1_HUMAN;Q9H0K4|RSH6A_HUMAN;O15439|MRP4_HUMAN;Q6WKZ4|RFIP1_HUMAN;Q8WW32|HMGB4_HUMAN;Q9Y6Q1|CAN6_HUMAN;P49419|AL7A1_HUMAN;Q8IXK0|PHC2_HUMAN;Q8IWU4|ZNT8_HUMAN;Q9NRJ5|PAPOB_HUMAN;P20807|CAN3_HUMAN;P17655|CAN2_HUMAN;Q15459|SF3A1_HUMAN;P78363|ABCA4_HUMAN;Q9UMQ6|CAN11_HUMAN;Q15075…			DeepNovo	0 0 10 8 7 7 5 5	AYAYAKLK
AYDESGPSIVH	51.75	1173.53	11	54.5	11	0.1481	0.6937	0.1	587.772	2	36.9386	4180000	31200000	11631	20240701_6.raw	1	P60709|ACTB_HUMAN;Q9BYX7|ACTBM_HUMAN;Q6S8J3|POTEE_HUMAN;A5A3E0|POTEF_HUMAN;P0CG39|POTEJ_HUMAN;P63261|ACTG_HUMAN;P0CG38|POTEI_HUMAN			HOMOLOG	0 0 6 0 5 4 0 0 3 20 5	AYDESGPSIVH
AYEQVAKALK	32.68	1119.63	10	70	10	-8.0384	0.5488	2.3	560.823	2	26.0974	1980000	11400000	7919	20240701_6.raw	1	O00299|CLIC1_HUMAN			DB Search	0 0 2 2 0 4 4 3 3 5	AYEQVAKALK
CACVGLDTTK	39.78	1009.46	10	70	10	0.7099	0.6491	1	505.736	2	36.2424	177000	1610000	11339	20240701_6.raw	1	Q9UKS7|IKZF2_HUMAN;Q96R69|OR4F4_HUMAN;O60290|ZN862_HUMAN;Q16822|PCKGM_HUMAN;Q4G0A6|MINY4_HUMAN;A8K0S8|ME3L2_HUMAN;Q96Q06|PLIN4_HUMAN;P56537|IF6_HUMAN;O43166|SI1L1_HUMAN;H7C241|CLD34_HUMAN;Q6UVM3|KCNT2_HUMAN;Q8NH21|OR4F5_HUMAN;Q5JUK3|KCNT1_HUMAN;Q96JC1|VPS39_HUMAN;Q14943|KI3S1_HUMAN;Q6V9R5|ZN562_HUMAN;O60292|SI1L3_HUMAN;Q09666|AHNK_HUMAN;A0AVF1|IFT56_HUMAN;O75071|EFC14_HUMAN;Q13561|DCTN2_HUMAN;P43…			DeepNovo	0 0 0 11 2 2 8 10 10 5	CACVGLDTTK
CASDLNDPR	45.08	989.424	9	77.8	9	2.8258	0.1003	8.4	495.723	2	36.117	8480000	20200000	11079	20240701_6.raw	1	Q86XA9|HTR5A_HUMAN;O75400|PR40A_HUMAN;Q8N7R7|CCYL1_HUMAN;P08183|MDR1_HUMAN;Q2Y0W8|S4A8_HUMAN;Q05586|NMDZ1_HUMAN;Q8TD57|DYH3_HUMAN;Q8NEZ4|KMT2C_HUMAN;Q9P1Q0|VPS54_HUMAN;Q9BYB0|SHAN3_HUMAN;Q06203|PUR1_HUMAN;Q86YP4|P66A_HUMAN;P29973|CNGA1_HUMAN;Q9Y5I4|PCDC2_HUMAN;Q14767|LTBP2_HUMAN;Q8IY21|DDX60_HUMAN;Q9P2D3|HTR5B_HUMAN;Q8IXH8|CAD26_HUMAN;Q9GZU2|PEG3_HUMAN;Q9NYQ8|FAT2_HUMAN;A0A087WV53|SPEGN_HUMAN;Q92…			DeepNovo	0 0 49 25 25 7 5 5 5	CASDLNDPR
CCFGLRHL	37.46	947.447	8	62.5	8	3.7161	0.6001	-1.4	474.73	2	38.8573	355000	5380000	12664	20240701_6.raw	1	Q86UQ4|ABCAD_HUMAN;P14780|MMP9_HUMAN;Q96IG2|FXL20_HUMAN;Q16515|ASIC2_HUMAN;Q8NDA8|MROH1_HUMAN;O94813|SLIT2_HUMAN;Q8TE73|DYH5_HUMAN;Q76M96|CCD80_HUMAN;Q6ZVD8|PHLP2_HUMAN;P30039|PBLD_HUMAN;Q86UW1|OSTA_HUMAN;Q15393|SF3B3_HUMAN;Q8TF17|S3TC2_HUMAN;Q53HC5|KLH26_HUMAN;Q9BX93|PG12B_HUMAN;A0A1W2PPD8|KDM4F_HUMAN;Q13443|ADAM9_HUMAN;Q86W34|AMZ2_HUMAN;Q99643|C560_HUMAN;P51798|CLCN7_HUMAN;Q9H6U6|BCAS3_HUMAN;Q5…			DeepNovo	0 0 0 2 2 5 3 3	CCFGLRHL
CFGTSGPSLVH	43.76	1103.51	11	63.6	11	-13.2557	0.4476	-7.9	552.756	2	35.1246	4720000	10900000	10809	20240701_6.raw	2	Q9BZZ2|SN_HUMAN;Q12912|IRAG2_HUMAN;Q16270|IBP7_HUMAN;Q9NWF4|S52A1_HUMAN;Q9ULW3|ABT1_HUMAN;Q2KHR3|QSER1_HUMAN;Q86TL0|ATG4D_HUMAN;P16473|TSHR_HUMAN;Q8NDZ4|DIK2A_HUMAN;Q8N427|TXND3_HUMAN;Q09666|AHNK_HUMAN;Q9UJ71|CLC4K_HUMAN;O15211|RGL2_HUMAN;Q14004|CDK13_HUMAN;Q8NBF2|NHLC2_HUMAN;Q53QW1|TEX44_HUMAN;Q5HYW2|NHSL2_HUMAN;P16150|LEUK_HUMAN;Q9H9Q4|NHEJ1_HUMAN;O60318|GANP_HUMAN;Q14469|HES1_HUMAN;Q96T92|INSM…			DeepNovo	0 0 0 0 29 32 12 11 11 78 5	CFGTSGPSLVH
CNCPDGLRHL	47.73	1126.5	10	70	10	4.4798	0.8379	-4.4	564.255	2	37.7389	4000000	44800000	12010	20240701_6.raw	2	Q9C0B6|BRNP2_HUMAN;Q15303|ERBB4_HUMAN;Q86UQ4|ABCAD_HUMAN;P11717|MPRI_HUMAN;Q9H2J7|S6A15_HUMAN;P05362|ICAM1_HUMAN;O94813|SLIT2_HUMAN;Q8TE73|DYH5_HUMAN;Q76M96|CCD80_HUMAN;Q02817|MUC2_HUMAN;Q15393|SF3B3_HUMAN;Q96JN0|LCOR_HUMAN;Q9BX93|PG12B_HUMAN;O95388|CCN4_HUMAN;Q9BY66|KDM5D_HUMAN;Q7Z5Y7|KCD20_HUMAN;Q9H2D6|TARA_HUMAN;Q2TAC6|KIF19_HUMAN;P51797|CLCN6_HUMAN;O95630|STABP_HUMAN;Q9C0B5|ZDHC5_HUMAN;Q4G0Z9…			DeepNovo	0 0 0 15 15 9 4 4 2 2	CNCPDGLRHL
DAGAEYVVE	33.22	951.418	9	66.7	9	-4.8922	0.2639	2.1	476.717	2	46.5927	581000	3870000	15093	20240701_6.raw	1	P04406|G3P_HUMAN			DB Search	0 0 8 10 10 3 0 11 5	DAGAEYVVE
DAGAEYVVESTG	40.09	1196.52	12	58.3	12	-3.3267	0.5471	-0.1	599.267	2	49.2879	1430000	8410000	16236	20240701_6.raw	1	P04406|G3P_HUMAN			DB Search	0 0 43 17 16 16 8 0 2 5 0 0	DAGAEYVVESTG
DAPRAVFPSIVG	39.45	1227.66	12	41.7	12	-1.8189	0.7334	-1.8	614.837	2	66.13	2050000	15100000	23356	20240701_6.raw	1	P60709|ACTB_HUMAN;Q6S8J3|POTEE_HUMAN;P63267|ACTH_HUMAN;P68133|ACTS_HUMAN;P62736|ACTA_HUMAN;A5A3E0|POTEF_HUMAN;P0CG39|POTEJ_HUMAN;P63261|ACTG_HUMAN;P68032|ACTC_HUMAN;P0CG38|POTEI_HUMAN			DB Search	4 0 0 0 4 4 12 0 0 6 0 0	DAPRAVFPSIVG
DAYNARMDTS	15.78	1142.47	10	30	10	-8.4148	0.6208	1.5	572.241	2	25.2412	158000	1310000	7632	20240701_6.raw	1	Q86V81|THOC4_HUMAN			DB Search	0 0 2 4 1 0 0 0 0 3	DAYNARMDTS
DCCNSGPSLVH	54.42	1130.45	11	72.7	11	1.2244	0.198	4.1	566.234	2	58.6121			20701	20240701_6.raw	1	Q13671|RIN1_HUMAN;P0CG12|DERPC_HUMAN;Q16270|IBP7_HUMAN;Q9UJY5|GGA1_HUMAN;Q9ULW3|ABT1_HUMAN;Q8IWX8|CHERP_HUMAN;P0CG38|POTEI_HUMAN;Q2KHR3|QSER1_HUMAN;Q86TL0|ATG4D_HUMAN;O14633|LCE2B_HUMAN;P16473|TSHR_HUMAN;Q8NCN4|RN169_HUMAN;Q8N427|TXND3_HUMAN;Q9BYB0|SHAN3_HUMAN;O43447|PPIH_HUMAN;Q96KQ7|EHMT2_HUMAN;Q8IWT3|CUL9_HUMAN;Q13402|MYO7A_HUMAN;O15533|TPSN_HUMAN;O43186|CRX_HUMAN;O95997|PTTG1_HUMAN;Q9BYX7|ACT…			DeepNovo	0 0 0 2 3 9 5 3 3 33 5	DCCNSGPSLVH
DDCM(+15.99)GELFEKF	46.94	1348.53	11	45.5	11	8.4074	0.2958	-4.1	675.27	2	69.5699	886000	5630000	24442	20240701_6.raw	1	Q9BYV9|BACH2_HUMAN;Q3KP31|ZN791_HUMAN;P63208|SKP1_HUMAN;Q9Y5X3|SNX5_HUMAN;Q9UGP5|DPOLL_HUMAN;Q7RTS9|DYM_HUMAN;Q9BR61|ACBD6_HUMAN;O94808|GFPT2_HUMAN;Q2KHR3|QSER1_HUMAN;O60312|AT10A_HUMAN;Q92626|PXDN_HUMAN;Q9UQ90|SPG7_HUMAN;Q93088|BHMT1_HUMAN;Q5VWI1|TCRGL_HUMAN;Q9H3E2|SNX25_HUMAN;O15327|INP4B_HUMAN;Q5SZQ8|CELF3_HUMAN;P02768|ALBU_HUMAN;Q8N6W0|CELF5_HUMAN;Q86WN1|FCSD1_HUMAN;Q9GZU7|CTDS1_HUMAN;P02765|…	Oxidation (M)	M4:Oxidation (M):1001.00	DeepNovo	0 0 0 0 1 1 4 7 7 8 5	DDCM(+15.99)GELFEKF
DDINSRVEM(+15.99)KPK	10.01	1446.71	12	16.7	12	-15.7144	0.4071	4.3	483.247	3	15.6099	9090	136000	3816	20240701_6.raw	1	P29972|AQP1_HUMAN	Oxidation (M)	M9:Oxidation (M):1001.00	DB Search	0 0 0 0 0 0 0 0 0 0 11 5	DDINSRVEM(+15.99)KPK
DDINSRVEMKPK	27.83	1430.72	12	33.3	12	-10.7228	0.7131	0.9	477.914	3	21.6698	620000	3980000	6082	20240701_6.raw	2	P29972|AQP1_HUMAN			DB Search	0 0 0 0 0 0 0 0 3 3 15 5	DDINSRVEMKPK
DDLDEEEDTHL	33.03	1329.52	11	63.6	11	0.6014	0.5867	-2.8	665.766	2	46.7355			15177	20240701_6.raw	1	O00592|PODXL_HUMAN			DB Search	0 0 4 4 2 2 4 7 16 0 0	DDLDEEEDTHL
DDLGKDEL	49.13	903.418	8	100	8	-9.8116	0.8381	-1.2	904.425	1	35.2511	3940000	17800000	10931	20240701_6.raw	2	Q15084|PDIA6_HUMAN			DB Search	5 12 44 40 15 15 49 5	DDLGKDEL
DDQKAVKDEL	25.91	1159.57	10	40	10	-8.5626	0.6585	-0.9	580.793	2	24.4034	73400	976000	7125	20240701_6.raw	1	P07237|PDIA1_HUMAN			DB Search	0 0 3 4 0 6 0 0 0 5	DDQKAVKDEL
DEDVGRVIFG	47.11	1105.54	10	40	10	8.9288	0.7462	-0.1	553.777	2	64.4743			22667	20240701_6.raw	1	P23284|PPIB_HUMAN			DB Search	0 0 9 9 0 0 6 4 0 0	DEDVGRVIFG
DEELNKLLG	11.85	1029.53	9	22.2	9	0.999	0.8016	-2.1	515.773	2	59.4608			21046	20240701_6.raw	1	Q96QV6|H2A1A_HUMAN;P0C0S8|H2A1_HUMAN;Q99878|H2A1J_HUMAN;Q8IUE6|H2A2B_HUMAN;P04908|H2A1B_HUMAN;P16104|H2AX_HUMAN;Q93077|H2A1C_HUMAN;Q96KK5|H2A1H_HUMAN;Q9BTM1|H2AJ_HUMAN;Q7L7L0|H2A3_HUMAN;Q16777|H2A2C_HUMAN;Q6FI13|H2A2A_HUMAN;P20671|H2A1D_HUMAN			DB Search	0 0 9 2 0 0 0 0 0	DEELNKLLG
DEIKPGPIVIE	27.37	1208.67	11	27.3	11	-2.6678	0.5821	0.8	605.34	2	55.4164			19167	20240701_6.raw	1	Q96BJ3|AIDA_HUMAN			DB Search	0 0 2 1 0 0 0 0 1 7 5	DEIKPGPIVIE
DENFILKHTGPG	51.27	1326.66	12	58.3	12	0.6381	0.7639	-1	443.226	3	39.1193	345000	6550000	12841	20240701_6.raw	1	Q9UNP9|PPIE_HUMAN;P62937|PPIA_HUMAN			DB Search	0 0 4 0 12 14 14 2 2 7 0 0	DENFILKHTGPG
DENPFAQGALKS	25.72	1275.61	12	41.7	12	2.393	0.7204	-3.3	638.81	2	50.2122	5290000	15800000	16502	20240701_6.raw	1	P06396|GELS_HUMAN			DB Search	0 0 5 3 3 2 2 0 0 0 0 0	DENPFAQGALKS
DENPFAQGALR	66.54	1216.58	11	63.6	11	2.0806	0.8685	-1.5	609.298	2	52.0106	3740000	12300000	17542	20240701_6.raw	1	P06396|GELS_HUMAN			HOMOLOG	0 0 9 40 40 22 22 1 1 3 5	DENPFAQGALR
DESGPSIVH	63.81	939.43	9	100	9	-9.2441	0.681	0.1	940.437	1	25.2713	20500000	92500000	7706	20240701_6.raw	2	P60709|ACTB_HUMAN;Q9BYX7|ACTBM_HUMAN;Q6S8J3|POTEE_HUMAN;A5A3E0|POTEF_HUMAN;P0CG39|POTEJ_HUMAN;P63261|ACTG_HUMAN;P0CG38|POTEI_HUMAN			DB Search	5 9 8 8 4 4 10 40 5	DESGPSIVH
DEYSKQTVPHK	46.87	1330.65	11	63.6	11	-5.1347	0.2464	6.2	666.337	2	26.4386	832000	7600000	8147	20240701_6.raw	1	Q92819|HYAS2_HUMAN;Q6ZVT6|CF20D_HUMAN;Q9NS56|TOPRS_HUMAN;Q8NCP5|ZBT44_HUMAN;Q9NVX0|HAUS2_HUMAN;Q7Z3B3|KANL1_HUMAN;Q5JTV8|TOIP1_HUMAN;Q9P242|NYAP2_HUMAN;P52655|TF2AA_HUMAN;P55268|LAMB2_HUMAN;Q96KK4|O10C1_HUMAN;Q13547|HDAC1_HUMAN;Q13033|STRN3_HUMAN;Q6P2E9|EDC4_HUMAN;Q5VYP0|S31A3_HUMAN;Q9H756|LRC19_HUMAN;Q5FBB7|SGO1_HUMAN;Q6UXG2|ELAP1_HUMAN;A1E959|ODAM_HUMAN;Q9UPT8|ZC3H4_HUMAN;A0A1B0GV85|RELD1_HUMAN…			DeepNovo	0 0 13 36 18 7 2 2 0 0 5	DEYSKQTVPHK
DFPDLGRHL	46.39	1068.54	9	77.8	9	11.294	0.8376	3.7	535.277	2	64.2316	4020000	15300000	22611	20240701_6.raw	3	A2RRP1|NBAS_HUMAN;Q5TI25|NBPFE_HUMAN;Q96A09|TET5B_HUMAN;O75541|ZN821_HUMAN;P0C7N4|T191B_HUMAN;Q13535|ATR_HUMAN;Q14161|GIT2_HUMAN;Q9N2J8|ENH3_HUMAN;Q8IVV2|LOXH1_HUMAN;Q5TAG4|NBPFC_HUMAN;Q02985|FHR3_HUMAN;O75023|LIRB5_HUMAN;Q9H094|NBPF3_HUMAN;Q9HBL0|TENS1_HUMAN;A6NGB0|T191C_HUMAN;B4DH59|NBPFP_HUMAN;O15020|SPTN2_HUMAN;Q9UK96|FBX10_HUMAN;Q8N423|LIRB2_HUMAN;Q8N6M9|ZFN2A_HUMAN;P60508|SYCY2_HUMAN;Q8NB59…			DeepNovo	0 0 68 84 14 12 12 8 5	DFPDLGRHL
DGDILGKYV	42.68	978.502	9	77.8	9	7.6618	0.8428	1.1	490.259	2	62.7021	1850000	9740000	21996	20240701_6.raw	1	P61604|CH10_HUMAN			DB Search	0 0 36 3 6 5 5 9 5	DGDILGKYV
DGDILGKYVD	49.08	1093.53	10	70	10	3.0789	0.8297	2	547.773	2	57.9681	23300000	91600000	20361	20240701_6.raw	1	P61604|CH10_HUMAN			DB Search	2 2 17 4 2 1 1 1 2 5	DGDILGKYVD
DGEFSMDLR	41.7	1068.45	9	77.8	9	-0.0904	0.7854	1.9	535.236	2	56.204	185000	2160000	19556	20240701_6.raw	1	P07737|PROF1_HUMAN			DB Search	0 0 8 17 4 4 5 13 5	DGEFSMDLR
DGHEGFPDKQPR	63.74	1381.64	12	75	12	-3.7957	0.5986	6.7	691.831	2	27.8196	2780000	13200000	8699	20240701_6.raw	2	O14646|CHD1_HUMAN;Q9P2D8|UNC79_HUMAN;Q9HC77|CENPJ_HUMAN;Q765I0|UTS2B_HUMAN;Q9BY07|S4A5_HUMAN;Q7L576|CYFP1_HUMAN;Q8WWA1|TMM40_HUMAN;P10915|HPLN1_HUMAN;O75326|SEM7A_HUMAN;C9JLR9|ZFTA_HUMAN;Q96RR1|PEO1_HUMAN;Q8ND83|SLAI1_HUMAN;P26447|S10A4_HUMAN;Q9Y2J0|RP3A_HUMAN;O75747|P3C2G_HUMAN;Q96EK4|THA11_HUMAN;Q9UHV7|MED13_HUMAN;P18146|EGR1_HUMAN;Q70EL1|UBP54_HUMAN;Q5T7M4|ADIPL_HUMAN;Q02241|KIF23_HUMAN;Q5XKR4…			DeepNovo	0 0 0 9 14 14 9 9 6 6 5 5	DGHEGFPDKQPR
DHYFDPANGKF	66.31	1309.57	11	81.8	11	24.1719	0.2119	-3.8	655.791	2	70.0729	5810000	22000000	24558	20240701_6.raw	1	P13639|EF2_HUMAN			HOMOLOG	0 0 2 2 6 3 3 6 5 6 5	DHYFDPANGKF
DIAVDGEPLG	22.61	984.476	10	30	10	-3.3714	0.883	0	493.245	2	60.5909	2720000	14600000	21412	20240701_6.raw	1	P62937|PPIA_HUMAN			DB Search	0 0 15 2 0 0 1 4 0 0	DIAVDGEPLG
DIAVDGEPLGR	53.8	1140.58	11	63.6	11	-3.5806	0.8004	1.5	571.297	2	45.8522	346000000	1490000000	14629	20240701_6.raw	4	P62937|PPIA_HUMAN			DB Search	0 0 18 17 41 2 2 1 1 3 5	DIAVDGEPLGR
DIDSPPITARN	60.34	1197.6	11	63.6	11	-4.2636	0.8765	-0.5	599.807	2	35.2196	596000	6880000	10806	20240701_6.raw	2	P14618|KPYM_HUMAN			DB Search	0 0 19 23 56 7 7 3 2 0 0	DIDSPPITARN
DILGKYVD	37.37	921.481	8	50	8	1.3315	0.6065	1.1	461.748	2	53.0849	16300000	71200000	17961	20240701_6.raw	1	P61604|CH10_HUMAN			DB Search	2 2 1 2 1 0 0 5	DILGKYVD
DINSRVEMKPK	42.13	1315.69	11	36.4	11	-12.2466	0.7859	-5.1	658.85	2	19.8501	1380000	10500000	5415	20240701_6.raw	2	P29972|AQP1_HUMAN			DB Search	0 0 0 0 0 0 0 16 16 34 5	DINSRVEMKPK
DIRPEIHENY	56.68	1284.61	10	50	10	-1.1754	0.7862	-0.6	643.312	2	36.6873	421000	2950000	11509	20240701_6.raw	1	O75348|VATG1_HUMAN			DB Search	0 0 4 0 0 41 29 3 1 5	DIRPEIHENY
DIRPEIHENYR	79.59	1440.71	11	100	11	-7.4055	0.7673	-2	721.361	2	26.6074	3380000	34200000	8274	20240701_6.raw	2	O75348|VATG1_HUMAN			DB Search	5 8 8 4 4 11 9 5 5 3 5	DIRPEIHENYR
DKNLKPIKPMQ	30.97	1310.74	11	63.6	11	-11.509	0.6878	-2.7	656.375	2	20.767	909000	4180000	5692	20240701_6.raw	2	Q8N0Y7|PGAM4_HUMAN;P18669|PGAM1_HUMAN			DB Search	0 0 10 5 7 0 0 8 6 6 5	DKNLKPIKPMQ
DKNLKPIKPMQF	56	1457.81	12	66.7	12	-2.1429	0.7259	-1.2	729.91	2	37.9123	16400000	105000000	12160	20240701_6.raw	2	Q8N0Y7|PGAM4_HUMAN;P18669|PGAM1_HUMAN			DB Search	0 0 27 17 8 1 1 19 4 4 7 5	DKNLKPIKPMQF
DKVPKTAENFR	52.34	1303.69	11	81.8	11	-12.5171	0.8071	-0.8	435.57	3	20.2005	193000	1350000	5524	20240701_6.raw	1	P62937|PPIA_HUMAN			DB Search	0 0 3 9 9 22 11 11 3 3 5	DKVPKTAENFR
DLDYDFQRD	30.4	1185.49	9	55.6	9	0.0131	0.8087	-2.5	593.753	2	52.7893	293000	2870000	17913	20240701_6.raw	1	P07910|HNRPC_HUMAN			DB Search	0 0 40 21 21 5 5 0 0	DLDYDFQRD
DLQQPTFHPSVH	47.84	1404.68	12	75	12	-0.1526	0.6872	0.2	703.347	2	37.5181			11988	20240701_6.raw	1	Q13492|PICAL_HUMAN			DB Search	0 0 16 0 5 3 3 6 9 9 12 5	DLQQPTFHPSVH
DLTADDEPLGR	64.28	1200.56	11	63.6	11	-2.5335	0.7723	1	601.289	2	40.6269	15900000	66000000	13251	20240701_6.raw	1	P49069|CAMLG_HUMAN;P04075|ALDOA_HUMAN;Q5SRE7|PHYD1_HUMAN;Q8IUH5|ZDH17_HUMAN;O94856|NFASC_HUMAN;Q9UDT6|CLIP2_HUMAN;Q6NXT1|ANR54_HUMAN;Q6A163|K1C39_HUMAN;Q5GH73|XKR6_HUMAN;Q6UY01|LRC31_HUMAN;Q58FF7|H90B3_HUMAN;Q8TD84|DSCL1_HUMAN;Q6J9G0|STYK1_HUMAN;Q4KMG0|CDON_HUMAN;Q6UVM3|KCNT2_HUMAN;Q8WZ42|TITIN_HUMAN;Q6L8Q7|PDE12_HUMAN;P62993|GRB2_HUMAN;Q9BTE3|MCMBP_HUMAN;Q6N043|Z280D_HUMAN;P32456|GBP2_HUMAN;Q70E…			DeepNovo	0 0 18 18 22 22 35 1 1 5 5	DLTADDEPLGR
DLYFDPANGKF	43.17	1285.6	11	72.7	11	-14.6414	0.0267	7.3	643.811	2	54.5108	46200000	58700000	18514	20240701_6.raw	5	P13639|EF2_HUMAN			HOMOLOG	0 0 0 2 3 2 2 7 4 6 5	DLYFDPANGKF
DMAEIEKFDK	39.25	1224.57	10	60	10	-0.6503	0.6131	0.2	409.197	3	42.4336	486000	14600000	13891	20240701_6.raw	2	P62328|TYB4_HUMAN			DB Search	0 0 0 1 11 8 8 11 11 5	DMAEIEKFDK
DMEKIWHHTFYN	21.37	1619.72	12	16.7	12	10.1516	0.4893	3.3	540.915	3	56.7708	176000	1860000	19774	20240701_6.raw	1	P60709|ACTB_HUMAN;Q9BYX7|ACTBM_HUMAN;Q6S8J3|POTEE_HUMAN;P68133|ACTS_HUMAN;A5A3E0|POTEF_HUMAN;P0CG39|POTEJ_HUMAN;P63261|ACTG_HUMAN;P68032|ACTC_HUMAN;P0CG38|POTEI_HUMAN			DB Search	0 0 2 0 0 0 0 0 0 0 0 5	DMEKIWHHTFYN
DMNAANVGWNN	32.06	1204.49	11	54.5	11	0.858	0.8735	0.1	603.254	2	56.7696	659000	3840000	19788	20240701_6.raw	1	P14174|MIF_HUMAN			DB Search	0 0 10 5 2 0 0 0 3 14 5	DMNAANVGWNN
DMRQTVAVGVIK	37.9	1315.73	12	50	12	-9.5793	0.6276	-4.1	658.869	2	38.9834	706000	16600000	12795	20240701_6.raw	2	Q5VTE0|EF1A3_HUMAN;Q05639|EF1A2_HUMAN;P68104|EF1A1_HUMAN			DB Search	0 0 0 0 0 0 7 3 3 14 12 5	DMRQTVAVGVIK
DNEFGYSNRVV	54.81	1298.59	11	54.5	11	3.1578	0.8844	-1.7	650.301	2	50.7234	597000	4770000	16952	20240701_6.raw	1	P04406|G3P_HUMAN			DB Search	0 0 10 24 10 10 4 2 0 0 0	DNEFGYSNRVV
DNEFGYSNRVVD	66.1	1413.62	12	50	12	1.8621	0.8552	-2.3	707.814	2	48.668	6130000	33600000	16002	20240701_6.raw	1	P04406|G3P_HUMAN			DB Search	0 0 31 58 19 19 9 4 0 0 0 0	DNEFGYSNRVVD
DNTCSFPANGKF	38.7	1299.56	12	50	12	21.6664	0.0486	7	650.789	2	70.1079	86400000	689000000	24698	20240701_6.raw	5	P12955|PEPD_HUMAN			HOMOLOG	0 0 0 0 0 0 4 4 6 4 6 5	DNTCSFPANGKF
DPCELFEKF	45.72	1126.5	9	55.6	9	6.4355	0.6122	-0.9	564.257	2	78.9885	2100000	19100000	28345	20240701_6.raw	1	Q3KP31|ZN791_HUMAN;Q9Y5X3|SNX5_HUMAN;Q9UGP5|DPOLL_HUMAN;Q7RTS9|DYM_HUMAN;Q9BR61|ACBD6_HUMAN;O94808|GFPT2_HUMAN;Q2KHR3|QSER1_HUMAN;O60312|AT10A_HUMAN;Q9UQ90|SPG7_HUMAN;Q93088|BHMT1_HUMAN;Q5VWI1|TCRGL_HUMAN;Q5SZQ8|CELF3_HUMAN;P02768|ALBU_HUMAN;Q8N6W0|CELF5_HUMAN;P35555|FBN1_HUMAN;A7MD48|SRRM4_HUMAN;P78527|PRKDC_HUMAN;P35556|FBN2_HUMAN;Q9P1Z9|CC180_HUMAN;Q5JW98|CAHM4_HUMAN;Q5T5X7|BEND3_HUMAN;Q9Y2G3|…			DeepNovo	0 0 1 13 1 8 8 8 5	DPCELFEKF
DPERNNTIRGTF	26.9	1418.69	12	41.7	12	21.3175	0.2533	-5.5	710.348	2	56.83	1200000	6630000	19860	20240701_6.raw	1	Q86UA1|PRP39_HUMAN			HOMOLOG	0 0 14 0 0 0 0 0 3 2 19 5	DPERNNTIRGTF
DPM(+15.99)PDKQPR	36.62	1098.51	9	66.7	9	-0.7447	0.6656	-2	550.263	2	29.6305	1430000	16900000	9172	20240701_6.raw	1	Q6ZMV9|KIF6_HUMAN;O14646|CHD1_HUMAN;Q7L576|CYFP1_HUMAN;Q8WWA1|TMM40_HUMAN;A4FU49|SH321_HUMAN;O75326|SEM7A_HUMAN;Q96RR1|PEO1_HUMAN;Q8ND83|SLAI1_HUMAN;P26447|S10A4_HUMAN;O14896|IRF6_HUMAN;Q9Y2J0|RP3A_HUMAN;O75747|P3C2G_HUMAN;P18146|EGR1_HUMAN;Q70EL1|UBP54_HUMAN;Q9C0A1|ZFHX2_HUMAN;Q5T7M4|ADIPL_HUMAN;Q5XKR4|OTP_HUMAN;Q96G97|BSCL2_HUMAN;Q14119|VEZF1_HUMAN;P07205|PGK2_HUMAN;Q9P2P1|NYNRI_HUMAN;Q96F07|CY…	Oxidation (M)	M3:Oxidation (M):1001.00	DeepNovo	0 0 1 47 47 12 12 9 5	DPM(+15.99)PDKQPR
DPVLQRIVD	42.3	1053.58	9	55.6	9	-11.1826	0.8846	1.3	527.799	2	51.0609	2320000	8510000	17156	20240701_6.raw	1	Q15691|MARE1_HUMAN			DB Search	0 0 26 22 7 0 0 3 3	DPVLQRIVD
DPVNFKLLS	35.46	1031.57	9	44.4	9	-1.0161	0.5961	1.8	516.791	2	65.8412	32800	1210000	23287	20240701_6.raw	1	P69905|HBA_HUMAN;P02008|HBAZ_HUMAN			DB Search	0 0 5 4 3 0 0 0 5	DPVNFKLLS
DPVNFKLLSH	70.12	1168.62	10	100	10	1.6454	0.8523	0.4	585.319	2	55.1198	6950000	33900000	18938	20240701_6.raw	1	P69905|HBA_HUMAN;P02008|HBAZ_HUMAN			DB Search	5 9 14 10 8 13 16 16 45 5	DPVNFKLLSH
DQQDRLMN	48.05	1018.45	8	62.5	8	1.9507	0.2671	4.7	510.235	2	35.1054	63800000	216000000	10287	20240701_6.raw	3	Q96HM7|PED1B_HUMAN;Q9BZQ4|NMNA2_HUMAN;Q86UQ4|ABCAD_HUMAN;Q9BVA1|TBB2B_HUMAN;Q9BZF9|UACA_HUMAN;Q9UGF6|OR5V1_HUMAN;Q96HR9|REEP6_HUMAN;Q96FW1|OTUB1_HUMAN;Q9UPV0|CE164_HUMAN;Q9BZQ8|NIBA1_HUMAN;Q8N8A2|ANR44_HUMAN;Q92817|EVPL_HUMAN;Q9H6R4|NOL6_HUMAN;Q13509|TBB3_HUMAN;Q9BUF5|TBB6_HUMAN;Q9BYP7|WNK3_HUMAN;O15050|TRNK1_HUMAN;Q9BZR9|TRIM8_HUMAN;Q8TAF3|WDR48_HUMAN;Q8WXE9|STON2_HUMAN;Q9UHV7|MED13_HUMAN;Q3LIE5…			DeepNovo	5 0 0 19 0 9 9 5	DQQDRLMN
DQTQIQEFKE	24.17	1264.59	10	50	10	-2.792	0.8012	4.2	633.307	2	38.2377			12363	20240701_6.raw	1	Q96A32|MYL11_HUMAN			DB Search	0 0 3 0 4 3 3 8 0 0	DQTQIQEFKE
DQYSMLPATPWG	51.55	1364.61	12	33.3	12	3.4225	0.8395	-1.5	683.31	2	79.757	426000	3800000	28713	20240701_6.raw	1	P13995|MTDC_HUMAN			DB Search	0 0 5 3 1 1 0 0 4 16 0 0	DQYSMLPATPWG
DRNKDQEVNF	47.12	1263.58	10	80	10	-8.1577	0.6717	-2.1	632.798	2	25.584	1020000	5930000	7718	20240701_6.raw	1	P06703|S10A6_HUMAN			DB Search	0 0 7 9 11 10 10 24 12 5	DRNKDQEVNF
DRNKDQEVNFQE	32.91	1520.69	12	50	12	-7.5353	0.5381	-3.5	761.347	2	25.9558	377000	3110000	7883	20240701_6.raw	1	P06703|S10A6_HUMAN			DB Search	0 0 1 1 2 3 3 4 4 2 1 1	DRNKDQEVNFQE
DRVNPCIGGVIL	42.44	1254.68	12	50	12	3.128	0.8612	-2.4	628.343	2	70.2015	27500000	112000000	24893	20240701_6.raw	3	P04075|ALDOA_HUMAN			DB Search	0 0 0 0 0 0 8 8 11 31 5 5	DRVNPCIGGVIL
DRYFAPANGKF	38.66	1284.63	11	63.6	11	2.0791	0.6773	0.5	429.216	3	42.4208	17000000	193000000	13783	20240701_6.raw	1	P13639|EF2_HUMAN			HOMOLOG	0 0 0 0 62 9 9 7 7 10 5	DRYFAPANGKF
DRYFDPANGK	37.17	1181.55	10	60	10	-9.5855	0.3582	-1.5	591.78	2	25.1502	377000	2760000	7591	20240701_6.raw	1	P13639|EF2_HUMAN			DB Search	0 0 0 0 26 2 2 4 6 5	DRYFDPANGK
DRYFDPANGKF	50.36	1328.61	11	63.6	11	-3.6853	0.7618	-2.2	665.313	2	41.8817	5740000	31900000	13645	20240701_6.raw	3	P13639|EF2_HUMAN			DB Search	0 0 0 0 33 4 4 7 6 4 4	DRYFDPANGKF
DRYFEPANGKF	30.86	1342.63	11	54.5	11	14.0659	0.4732	2.8	672.324	2	55.3858			19154	20240701_6.raw	2	P13639|EF2_HUMAN			HOMOLOG	0 0 0 0 28 2 0 2 3 7 5	DRYFEPANGKF
DRYFPPANGK	42.98	1163.57	10	60	10	-8.6082	0.5922	-0.1	582.793	2	24.7592	3210000	19400000	7137	20240701_6.raw	1	P13639|EF2_HUMAN			HOMOLOG	0 0 0 0 14 2 2 6 8 5	DRYFPPANGK
DRYFPPANGKF	8.56	1310.64	11	0	11	8.9324	0.178	-4.5	656.325	2	51.6306	203000	4500000	17438	20240701_6.raw	1	P13639|EF2_HUMAN			HOMOLOG	0 0 1 1 0 0 0 0 0 0 0	DRYFPPANGKF
DSEVGGEALGR	59.89	1088.51	11	81.8	11	-9.2051	0.7602	1.4	545.263	2	26.4303	2860000	20100000	8156	20240701_6.raw	1	Q8N9I5|FADS6_HUMAN;A6NDE4|RBY1B_HUMAN;Q04726|TLE3_HUMAN;Q9UMQ3|BARX2_HUMAN;P15169|CBPN_HUMAN;Q16790|CAH9_HUMAN;Q9BRQ8|FSP1_HUMAN;Q9H2G9|GO45_HUMAN;Q9NSE4|SYIM_HUMAN;Q96IK5|GMCL1_HUMAN;P43360|MAGA6_HUMAN;Q9BU89|DOHH_HUMAN;Q04727|TLE4_HUMAN;Q6EMK4|VASN_HUMAN;Q9P258|RCC2_HUMAN;Q5JTC6|AMER1_HUMAN;A4FU69|EFCB5_HUMAN;Q8NGW6|OR6K6_HUMAN;O00445|SYT5_HUMAN;P50747|BPL1_HUMAN;Q9Y6A5|TACC3_HUMAN;Q9Y6X4|F169A…			DeepNovo	0 0 20 17 11 5 5 2 2 7 5	DSEVGGEALGR
DSNRDNEVDF	42.42	1209.49	10	60	10	0.1802	0.5865	-2.7	605.75	2	37.3902	2800000	9850000	11843	20240701_6.raw	1	P26447|S10A4_HUMAN			DB Search	0 0 0 0 8 10 25 11 26 5	DSNRDNEVDF
DSPFLILPL	22.53	1013.58	9	22.2	9	-9.1708	0.8311	1.7	507.798	2	80.4823	6990000	47300000	29029	20240701_6.raw	1	P78508|KCJ10_HUMAN			DB Search	0 0 1 2 2 1 0 1 1	DSPFLILPL
DSSNSMQTIQK	24.12	1237.56	11	36.4	11	-11.8241	0.5524	-2.5	619.786	2	20.9201	56500	521000	5744	20240701_6.raw	1	P05783|K1C18_HUMAN			DB Search	0 0 0 0 0 12 12 0 0 20 5	DSSNSMQTIQK
DVASVQQQRQEQ	50.3	1414.68	12	58.3	12	-13.8436	0.7582	-1.8	708.346	2	18.1733	2890000	19500000	4721	20240701_6.raw	1	O60664|PLIN3_HUMAN			DB Search	0 0 22 23 23 31 20 20 0 0 0 5	DVASVQQQRQEQ
DVELDDLGK	27.55	1002.49	9	55.6	9	-2.0808	0.5019	2.6	502.252	2	47.8492	385000	4620000	15626	20240701_6.raw	2	Q15084|PDIA6_HUMAN			DB Search	0 0 2 2 1 1 3 4 5	DVELDDLGK
DVELDDLGKDE	34.07	1246.56	11	63.6	11	-0.6034	0.5263	-0.5	624.285	2	53.0849	452000	3870000	18030	20240701_6.raw	1	Q15084|PDIA6_HUMAN			DB Search	0 0 16 2 3 3 6 8 8 0 0	DVELDDLGKDE
DVGQTVDDPYA	43.17	1178.51	11	63.6	11	-1.4963	0.7199	0.6	590.262	2	51.2799	10400000	37300000	17190	20240701_6.raw	1	P23528|COF1_HUMAN			DB Search	0 0 2 2 3 2 2 2 9 0 0	DVGQTVDDPYA
DVGQTVDDPYAT	54.11	1279.56	12	75	12	-2.4467	0.428	-1.7	640.785	2	50.8669	2510000	11000000	16988	20240701_6.raw	1	P23528|COF1_HUMAN			DB Search	0 0 4 4 4 3 2 2 2 0 13 5	DVGQTVDDPYAT
DVGRVIFG	32.82	861.471	8	25	8	3.2155	0.7893	0.3	431.743	2	55.0227	383000	2590000	18994	20240701_6.raw	1	P23284|PPIB_HUMAN;P0C7P3|SLN14_HUMAN			DB Search	0 0 1 0 17 10 0 0	DVGRVIFG
DVKFGADAR	39.06	977.493	9	44.4	9	-10.7671	0.9022	1	489.754	2	21.7962	1300000	7700000	6127	20240701_6.raw	1	P10809|CH60_HUMAN			DB Search	0 0 12 16 0 0 0 12 5	DVKFGADAR
DVKFGADARA	26.55	1048.53	10	30	10	-15.1859	0.8876	0	525.272	2	17.5851	1490000	16800000	4535	20240701_6.raw	2	P10809|CH60_HUMAN			DB Search	0 0 9 26 0 0 0 6 0 0	DVKFGADARA
DVKFGADARALM	53.53	1292.65	12	66.7	12	2.402	0.6265	0	431.892	3	55.5545	307000	3400000	19206	20240701_6.raw	1	P10809|CH60_HUMAN			DB Search	0 0 0 12 4 2 16 9 6 0 3 5	DVKFGADARALM
DVQRVKILF	46.05	1116.67	9	55.6	9	-0.4319	0.4221	3.9	559.342	2	55.2687	201000	2420000	19076	20240701_6.raw	1	P26599|PTBP1_HUMAN			DB Search	0 0 0 0 17 18 45 14 5	DVQRVKILF
DVTLRPYLS	50.52	1062.57	9	55.6	9	7.4189	0.612	1.1	532.293	2	66.28			23467	20240701_6.raw	1	P51164|ATP4B_HUMAN;Q96AC1|FERM2_HUMAN;Q8WV93|AFG1L_HUMAN;Q53G59|KLH12_HUMAN;O75604|UBP2_HUMAN;O60502|OGA_HUMAN;P53805|RCAN1_HUMAN;Q5JTH9|RRP12_HUMAN;P56696|KCNQ4_HUMAN;A6NMU1|O52A4_HUMAN;O43868|S28A2_HUMAN;Q96J84|KIRR1_HUMAN;Q9NR82|KCNQ5_HUMAN;Q460N5|PAR14_HUMAN;O00635|TRI38_HUMAN;Q96RU8|TRIB1_HUMAN;Q8N112|LSME2_HUMAN;P00540|MOS_HUMAN;Q8WX94|NALP7_HUMAN;O00507|USP9Y_HUMAN;Q9H008|LHPP_HUMAN;Q09666…			DeepNovo	0 0 17 10 4 1 1 5 5	DVTLRPYLS
DVTLRPYLSAVR	51.77	1388.78	12	50	12	5.0768	0.7795	-1.6	695.395	2	63.6166	6220000	29200000	22264	20240701_6.raw	1	P51164|ATP4B_HUMAN;Q8WV93|AFG1L_HUMAN;Q53G59|KLH12_HUMAN;O60502|OGA_HUMAN;P53805|RCAN1_HUMAN;Q5JTH9|RRP12_HUMAN;P56696|KCNQ4_HUMAN;Q8N966|ZDH22_HUMAN;Q96J84|KIRR1_HUMAN;Q9BUB4|ADAT1_HUMAN;Q01974|ROR2_HUMAN;Q9NVI1|FANCI_HUMAN;Q9NR82|KCNQ5_HUMAN;Q460N5|PAR14_HUMAN;O00635|TRI38_HUMAN;Q96RU8|TRIB1_HUMAN;Q8N112|LSME2_HUMAN;Q7LDG7|GRP2_HUMAN;Q96P70|IPO9_HUMAN;Q4G0U5|PCDP1_HUMAN;Q09666|AHNK_HUMAN;Q9BYB4…			DeepNovo	0 0 3 1 1 2 2 2 2 1 1 5	DVTLRPYLSAVR
DVYEGLFEKF	43.26	1245.59	10	70	10	-2.7117	0.5689	-1.6	623.802	2	71.1651	210000	3450000	25216	20240701_6.raw	1	Q12851|M4K2_HUMAN;Q6ZRV2|FA83H_HUMAN;Q9UHV2|SRTD1_HUMAN;P50395|GDIB_HUMAN;Q7Z7G8|VP13B_HUMAN;Q8NDC4|MORN4_HUMAN;O75074|LRP3_HUMAN;Q9H3H1|MOD5_HUMAN;P82933|RT09_HUMAN;Q7Z3V4|UBE3B_HUMAN;Q7RTS9|DYM_HUMAN;Q2KHR3|QSER1_HUMAN;O60312|AT10A_HUMAN;Q5VWI1|TCRGL_HUMAN;Q9Y4I1|MYO5A_HUMAN;Q5SZQ8|CELF3_HUMAN;P27708|PYR1_HUMAN;Q8N6W0|CELF5_HUMAN;Q96P48|ARAP1_HUMAN;A7MD48|SRRM4_HUMAN;Q6NUI2|GPAT2_HUMAN;P78527|P…			DeepNovo	0 0 0 5 2 2 6 6 9 5	DVYEGLFEKF
DWLSNELSKR	40.69	1246.63	10	70	10	5.598	0.609	0.5	416.551	3	58.2127	209000	2030000	20512	20240701_6.raw	1	P18085|ARF4_HUMAN			DB Search	0 0 0 42 40 40 46 8 8 5	DWLSNELSKR
DWLSNQLRNQK	59.77	1400.72	11	63.6	11	5.4396	0.7737	-1.5	701.364	2	50.7453	903000	6880000	16951	20240701_6.raw	2	P84077|ARF1_HUMAN			DB Search	0 0 43 21 10 9 9 5 0 0 5	DWLSNQLRNQK
DYDESGPSIVH	54.22	1217.52	11	72.7	11	-6.3357	0.5826	-1.8	609.766	2	34.006	17600000	76900000	10308	20240701_6.raw	3	P60709|ACTB_HUMAN;Q9BYX7|ACTBM_HUMAN;Q6S8J3|POTEE_HUMAN;A5A3E0|POTEF_HUMAN;P0CG39|POTEJ_HUMAN;P63261|ACTG_HUMAN;P0CG38|POTEI_HUMAN			HOMOLOG	0 0 8 1 5 6 2 2 3 32 5	DYDESGPSIVH
DYFTKFGEVVD	29.64	1318.61	11	36.4	11	0.1413	0.6776	-1.8	660.31	2	69.9914	517000	4250000	24655	20240701_6.raw	1	Q99729|ROAA_HUMAN			DB Search	0 0 10 8 0 0 0 0 0 9 5	DYFTKFGEVVD
DYPPLGRF	48.81	963.481	8	37.5	8	-2.972	0.8444	0.5	482.748	2	59.5426	6090000	10500000	20966	20240701_6.raw	2	Q5VTE0|EF1A3_HUMAN;P68104|EF1A1_HUMAN			DB Search	0 0 36 13 7 1 1 1	DYPPLGRF
DYPPLGRFA	53.29	1034.52	9	33.3	9	-0.4998	0.8357	1.2	518.267	2	60.6626	7510000	17600000	21492	20240701_6.raw	3	Q5VTE0|EF1A3_HUMAN;P68104|EF1A1_HUMAN			DB Search	0 0 30 22 14 0 0 0 0	DYPPLGRFA
DYPPLGRFAVR	19.3	1289.69	11	36.4	11	-5.2361	0.0192	2.4	430.904	3	53.9592			18468	20240701_6.raw	1	Q5VTE0|EF1A3_HUMAN;P68104|EF1A1_HUMAN			DB Search	0 0 53 11 4 0 0 0 0 0 5	DYPPLGRFAVR
DYVGLDTTK	38.74	1010.49	9	77.8	9	-5.788	0.8052	4.1	506.255	2	36.4548	638000	3770000	11339	20240701_6.raw	1	Q16836|HCDH_HUMAN			DB Search	0 0 11 2 2 8 10 10 5	DYVGLDTTK
DYVGLDTTKF	45.56	1157.56	10	60	10	-2.0676	0.778	0.1	579.788	2	62.6193	2600000	10500000	21978	20240701_6.raw	1	Q16836|HCDH_HUMAN			DB Search	0 0 2 1 0 3 4 4 4 4	DYVGLDTTKF
DYYLKHPVSL	52.83	1233.64	10	60	10	-2.7552	0.734	1.2	617.828	2	50.7192			16985	20240701_6.raw	1	P48556|PSMD8_HUMAN;Q5U3C3|TM164_HUMAN;O75691|UTP20_HUMAN;Q9H147|TDIF1_HUMAN;Q12979|ABR_HUMAN;Q9UKY1|ZHX1_HUMAN;Q15032|R3HD1_HUMAN;A4D0S4|LAMB4_HUMAN;B2RTY4|MYO9A_HUMAN;A6NM11|L37A2_HUMAN;O60309|L37A3_HUMAN;Q8N3C0|ASCC3_HUMAN;Q12766|HMGX3_HUMAN;A4UGR9|XIRP2_HUMAN;Q9Y5W7|SNX14_HUMAN;Q7Z5A4|PRS42_HUMAN;Q13233|M3K1_HUMAN;Q01826|SATB1_HUMAN;Q8WUM9|S20A1_HUMAN;P49454|CENPF_HUMAN;Q6P179|ERAP2_HUMAN;P185…			DeepNovo	0 0 2 2 4 4 0 0 10 5	DYYLKHPVSL
DYYLSEHEHF	49.49	1338.55	10	60	10	2.6664	0.7411	0.5	670.283	2	49.1623			16237	20240701_6.raw	1	Q9UK22|FBX2_HUMAN;Q9UBT6|POLK_HUMAN;P23258|TBG1_HUMAN;Q5M9N0|CD158_HUMAN;Q12879|NMDE1_HUMAN;O00461|GOLI4_HUMAN;Q96RV3|PCX1_HUMAN;Q9UHJ3|SMBT1_HUMAN;Q8NE09|RGS22_HUMAN;Q9UKT4|FBX5_HUMAN;Q6P9A3|ZN549_HUMAN;Q9UQV4|LAMP3_HUMAN;Q8WZ42|TITIN_HUMAN;Q5T5M9|CCNJ_HUMAN;Q15072|OZF_HUMAN;P35556|FBN2_HUMAN;Q8N122|RPTOR_HUMAN;Q13433|S39A6_HUMAN;O96005|CLPT1_HUMAN;Q5CZC0|FSIP2_HUMAN;Q8NF99|ZN397_HUMAN;Q9NRH3|TB…			DeepNovo	0 0 9 10 5 5 8 8 0 0	DYYLSEHEHF
DYYPDLGRHL	44.47	1247.59	10	80	10	-2.0987	0.8383	-0.4	624.804	2	50.6236	283000	3060000	16950	20240701_6.raw	1	A2RRP1|NBAS_HUMAN;Q5TI25|NBPFE_HUMAN;P98153|IDD_HUMAN;Q8N1W2|ZN710_HUMAN;P21817|RYR1_HUMAN;O75541|ZN821_HUMAN;P0C7N4|T191B_HUMAN;O94911|ABCA8_HUMAN;Q14161|GIT2_HUMAN;Q9N2J8|ENH3_HUMAN;Q8IVV2|LOXH1_HUMAN;Q5TAG4|NBPFC_HUMAN;Q92502|STAR8_HUMAN;O75023|LIRB5_HUMAN;Q9H094|NBPF3_HUMAN;Q9HBL0|TENS1_HUMAN;A6NGB0|T191C_HUMAN;P12259|FA5_HUMAN;B4DH59|NBPFP_HUMAN;O15020|SPTN2_HUMAN;Q9UK96|FBX10_HUMAN;Q8N423|L…			DeepNovo	0 0 19 29 29 5 5 5 5 5	DYYPDLGRHL
EAAVAIKAMAK	57.72	1101.62	11	100	11	3.391	0.8584	0.6	551.818	2	36.4548	523000	4080000	11410	20240701_6.raw	2	P63241|IF5A1_HUMAN;Q6IS14|IF5AL_HUMAN			DB Search	2 2 16 11 10 10 14 6 6 7 5	EAAVAIKAMAK
EACCSGPSLVH	40.18	1101.46	11	72.7	11	-3.0375	0.285	3.9	551.739	2	55.742	11300000	11900000	20034	20240701_6.raw	2	Q13671|RIN1_HUMAN;Q16270|IBP7_HUMAN;Q9UJY5|GGA1_HUMAN;Q9ULW3|ABT1_HUMAN;Q9Y4E6|WDR7_HUMAN;P0CG38|POTEI_HUMAN;Q6XCG6|YA011_HUMAN;O75170|PP6R2_HUMAN;Q2KHR3|QSER1_HUMAN;Q86TL0|ATG4D_HUMAN;P16473|TSHR_HUMAN;Q8NCN4|RN169_HUMAN;Q8N427|TXND3_HUMAN;Q9BYB0|SHAN3_HUMAN;Q96KQ7|EHMT2_HUMAN;Q8IWT3|CUL9_HUMAN;Q13402|MYO7A_HUMAN;O15533|TPSN_HUMAN;O43186|CRX_HUMAN;O95997|PTTG1_HUMAN;Q9BYX7|ACTBM_HUMAN;Q09666|AHN…			DeepNovo	5 0 0 0 7 11 6 5 5 45 5	EACCSGPSLVH
EADFLRHLAL	47.81	1183.63	10	60	10	9.0873	0.5096	0	592.825	2	71.1651	581000	7140000	25198	20240701_6.raw	1	Q9Y2P8|RCL1_HUMAN;Q9Y520|PRC2C_HUMAN;Q14683|SMC1A_HUMAN;O14730|RIOK3_HUMAN;Q6PEW1|ZCH12_HUMAN;A6NM03|O2AG2_HUMAN;Q8NH51|OR8K3_HUMAN;Q8NFF2|NCKX4_HUMAN;Q9Y4D8|HECD4_HUMAN;Q96KJ4|MSLNL_HUMAN;P0C6S8|LIGO3_HUMAN;P23786|CPT2_HUMAN;P0DPD8|EFCE2_HUMAN;Q96P65|QRFPR_HUMAN;Q15386|UBE3C_HUMAN;Q6P531|GGT6_HUMAN;Q14012|KCC1A_HUMAN;O75093|SLIT1_HUMAN;O43913|ORC5_HUMAN;Q6DJT9|PLAG1_HUMAN;Q8TEQ0|SNX29_HUMAN;Q96P…			DeepNovo	5 0 0 5 11 1 45 0 5 5	EADFLRHLAL
EAGHGGLKEAMA	60.16	1169.55	12	83.3	12	-5.0913	0.3121	-1.9	585.781	2	26.7691	453000	7930000	8379	20240701_6.raw	1	Q92743|HTRA1_HUMAN;Q9UH65|SWP70_HUMAN;Q8N7C3|TRIMM_HUMAN;Q9H2K8|TAOK3_HUMAN;Q8TCE6|DEN10_HUMAN;Q9NZL4|HPBP1_HUMAN;Q93009|UBP7_HUMAN;O95394|AGM1_HUMAN;A0A2R8Y4L2|RA1L3_HUMAN;Q9UIL4|KIF25_HUMAN;Q7Z3V4|UBE3B_HUMAN;Q96EU7|C1GLC_HUMAN;Q9H792|PEAK1_HUMAN;Q9UBM7|DHCR7_HUMAN;Q6ZRK6|CCD73_HUMAN;Q9Y5U2|TSSC4_HUMAN;Q5VU65|P210L_HUMAN;O14578|CTRO_HUMAN;O75122|CLAP2_HUMAN;Q96KG9|SCYL1_HUMAN;Q7Z794|K2C1B_HUMAN…			DeepNovo	5 10 12 12 3 3 8 8 4 4 0 0	EAGHGGLKEAMA
EAHLQWMVVR	65.84	1267.65	10	80	10	13.4095	0.883	-1.9	634.831	2	64.8408	21200000	143000000	22799	20240701_6.raw	1	P46779|RL28_HUMAN			HOMOLOG	1 0 5 40 23 7 3 3 4 5	EAHLQWMVVR
EAHLQWMVVRN	81.58	1381.69	11	63.6	11	12.9592	0.8159	-1.6	691.852	2	62.5594	3100000	17700000	21949	20240701_6.raw	1	P46779|RL28_HUMAN			HOMOLOG	0 0 2 22 14 7 4 2 2 1 1	EAHLQWMVVRN
EAIKGAVVG	23.17	842.486	9	55.6	9	-10.1534	0.4518	0.4	422.25	2	22.8126	808000	6470000	6581	20240701_6.raw	1	P38646|GRP75_HUMAN			DB Search	2 2 0 0 0 1 2 4 4	EAIKGAVVG
EALGQEQEAGS	18.73	1117.49	11	54.5	11	-9.3445	0.2145	1.3	559.752	2	24.0897	175000	1610000	6976	20240701_6.raw	1	O60831|PRAF2_HUMAN			DB Search	5 9 7 7 0 0 0 0 0 25 5	EALGQEQEAGS
EAPGLIPGFTPG	40.72	1154.6	12	25	12	-0.1316	0.7829	-0.6	1155.6	1	73.2341	1350000	8940000	26098	20240701_6.raw	2	Q9UMX0|UBQL1_HUMAN			DB Search	0 0 0 0 3 10 1 0 0 11 0 0	EAPGLIPGFTPG
EAQVQASVVK	36.02	1057.58	10	100	10	-12.9959	0.8207	1.3	529.796	2	20.1897	296000	2180000	5511	20240701_6.raw	1	Q13428|TCOF_HUMAN			DB Search	4 4 4 22 24 17 9 9 24 5	EAQVQASVVK
EASEVARHLL	55.5	1123.6	10	70	10	19.3693	0.6314	1.8	562.808	2	53.618	1500000	8340000	18250	20240701_6.raw	1	Q71RG6|YH006_HUMAN;Q9P2E2|KIF17_HUMAN;A5PKW4|PSD1_HUMAN;Q15042|RB3GP_HUMAN;Q9NVK5|FGOP2_HUMAN;Q9BZJ7|GPR62_HUMAN;Q58WW2|DCAF6_HUMAN;O15050|TRNK1_HUMAN;P23786|CPT2_HUMAN;Q49MI3|CERKL_HUMAN;Q96SZ4|ZSC10_HUMAN;Q96L34|MARK4_HUMAN;Q6N069|NAA16_HUMAN;Q7Z6G8|ANS1B_HUMAN;Q9P209|CEP72_HUMAN;Q6NSJ2|PHLB3_HUMAN;Q96NS5|ASB16_HUMAN;Q5JS13|RGPS1_HUMAN;Q5K4E3|POLS2_HUMAN;Q99538|LGMN_HUMAN;O00499|BIN1_HUMAN;P389…			DeepNovo	0 0 14 16 21 5 5 12 0 5	EASEVARHLL
EAVFGKYGRIVE	39.12	1366.72	12	58.3	12	4.0062	0.7208	0.2	456.582	3	47.8195	777000	4800000	15662	20240701_6.raw	1	P38159|RBMX_HUMAN			DB Search	5 3 0 2 2 2 17 0 0 0 1 5	EAVFGKYGRIVE
EAYPDRFPN	47.64	1107.5	9	77.8	9	-4.8081	0.7987	4.4	554.759	2	36.7536	720000	10500000	11508	20240701_6.raw	2	A8MYZ6|FOXO6_HUMAN;Q2TAY7|SMU1_HUMAN;Q8NGE7|OR9K2_HUMAN;O95428|PPN_HUMAN;Q99835|SMO_HUMAN;Q9P016|THYN1_HUMAN;Q68DU8|KCD16_HUMAN;Q9Y6R7|FCGBP_HUMAN			DeepNovo	5 6 5 4 4 0 0 5 5	EAYPDRFPN
ECAYLSEHEHF	47.23	1363.55	11	81.8	11	14.1763	0.6505	-1.4	682.781	2	59.8524	6740000	31900000	21179	20240701_6.raw	2	Q9UK22|FBX2_HUMAN;Q92478|CLC2B_HUMAN;P36508|ZNF76_HUMAN;Q9UBT6|POLK_HUMAN;P32019|I5P2_HUMAN;Q9UHP7|CLC2D_HUMAN;P23258|TBG1_HUMAN;Q5M9N0|CD158_HUMAN;Q13508|NAR3_HUMAN;Q9Y2G0|EFR3B_HUMAN;Q12879|NMDE1_HUMAN;O00461|GOLI4_HUMAN;Q96RV3|PCX1_HUMAN;Q9UHJ3|SMBT1_HUMAN;Q9UKT4|FBX5_HUMAN;Q6P9A3|ZN549_HUMAN;A8MV24|SPMA1_HUMAN;Q8WZ42|TITIN_HUMAN;O15146|MUSK_HUMAN;Q15072|OZF_HUMAN;Q96N16|JKIP1_HUMAN;Q13433|S39…			DeepNovo	5 0 0 13 29 4 4 5 5 3 3	ECAYLSEHEHF
ECCASGPSLVH	36.96	1101.46	11	72.7	11	2.912	0.195	3.9	551.739	2	55.742	11300000	5960000	19656	20240701_6.raw	1	Q9BZZ2|SN_HUMAN;Q9Y520|PRC2C_HUMAN;Q16270|IBP7_HUMAN;Q9ULW3|ABT1_HUMAN;Q8NFF2|NCKX4_HUMAN;Q9NYQ7|CELR3_HUMAN;Q2KHR3|QSER1_HUMAN;Q86TL0|ATG4D_HUMAN;Q9NUB1|ACS2L_HUMAN;Q92918|M4K1_HUMAN;P16473|TSHR_HUMAN;Q8N427|TXND3_HUMAN;Q562E7|WDR81_HUMAN;Q12906|ILF3_HUMAN;Q12968|NFAC3_HUMAN;Q09666|AHNK_HUMAN;Q9UJ71|CLC4K_HUMAN;A8MVW0|F1712_HUMAN;Q6PRD1|GP179_HUMAN;P51532|SMCA4_HUMAN;Q14004|CDK13_HUMAN;A0A5F9ZHS…			DeepNovo	5 0 0 0 7 12 11 6 6 48 5	ECCASGPSLVH
ECCPDKQRPR	60.01	1230.56	10	80	10	-8.3564	0.0457	7.6	411.197	3	25.022	44300	691000	7490	20240701_6.raw	1	Q8N865|SMIP4_HUMAN;O14646|CHD1_HUMAN;A8MT65|ZN891_HUMAN;Q92954|PRG4_HUMAN;P60323|NANO3_HUMAN;O95218|ZRAB2_HUMAN;P04053|TDT_HUMAN;Q9H013|ADA19_HUMAN;Q9UF56|FXL17_HUMAN;Q9H2G4|TSYL2_HUMAN;Q96HA7|TONSL_HUMAN;Q8TCN5|ZN507_HUMAN;Q96H35|RBM18_HUMAN;P62081|RS7_HUMAN;P62979|RS27A_HUMAN;Q3YBR2|TBRG1_HUMAN;P42081|CD86_HUMAN;A0A096LP49|CC187_HUMAN;P62987|RL40_HUMAN;Q02742|GCNT1_HUMAN;Q6PKG0|LARP1_HUMAN;O145…			DeepNovo	5 0 0 17 17 2 2 3 3 5	ECCPDKQRPR
ECDLYPDGLRHL	48.32	1429.67	12	58.3	12	-12.9209	0.5138	0.5	477.563	3	47.0191	74800000	329000000	15176	20240701_6.raw	2	Q86UQ4|ABCAD_HUMAN;P11717|MPRI_HUMAN;Q9H2J7|S6A15_HUMAN;Q96HW7|INT4_HUMAN;P50579|MAP2_HUMAN;O94813|SLIT2_HUMAN;Q8TE73|DYH5_HUMAN;Q8NGL6|O4A15_HUMAN;Q9H063|MAF1_HUMAN;Q76M96|CCD80_HUMAN;Q9NU53|GINM1_HUMAN;Q6ZW31|SYDE1_HUMAN;Q8NGM1|OR4CF_HUMAN;Q15393|SF3B3_HUMAN;Q9ULV8|CBLC_HUMAN;Q96JN0|LCOR_HUMAN;Q01892|SPIB_HUMAN;Q9BX93|PG12B_HUMAN;Q6MZM0|HPHL1_HUMAN;Q6L8Q7|PDE12_HUMAN;O43570|CAH12_HUMAN;Q9H2D6|T…			DeepNovo	5 6 1 0 0 9 9 0 0 2 2 2	ECDLYPDGLRHL
ECEVYPDLGRHL	51.4	1429.67	12	83.3	12	-0.0687	0.5265	1	477.563	3	48.1886	49900000	209000000	15728	20240701_6.raw	2	A2RRP1|NBAS_HUMAN;Q5TI25|NBPFE_HUMAN;P98153|IDD_HUMAN;Q8N1W2|ZN710_HUMAN;A8MXV4|NUD19_HUMAN;P21817|RYR1_HUMAN;O75541|ZN821_HUMAN;P0C7N4|T191B_HUMAN;P61962|DCAF7_HUMAN;O94911|ABCA8_HUMAN;Q15173|2A5B_HUMAN;Q14161|GIT2_HUMAN;Q9N2J8|ENH3_HUMAN;Q8IVV2|LOXH1_HUMAN;Q5TAG4|NBPFC_HUMAN;Q92502|STAR8_HUMAN;O75023|LIRB5_HUMAN;A6NMD0|IFM10_HUMAN;Q9H094|NBPF3_HUMAN;Q9HBL0|TENS1_HUMAN;A6NGB0|T191C_HUMAN;P12259|…			DeepNovo	5 19 0 0 2 48 48 11 9 9 12 5	ECEVYPDLGRHL
ECLEYADVGGKQ	52.6	1310.58	12	83.3	12	-10.8813	0.319	-2.3	656.296	2	35.0773	4400000	22900000	10727	20240701_6.raw	3	P23276|KELL_HUMAN;P61204|ARF3_HUMAN;O95467|GNAS3_HUMAN;Q15858|SCN9A_HUMAN;P36406|TRI23_HUMAN;A1L4H1|SRCRL_HUMAN;A6NMZ7|CO6A6_HUMAN;P63092|GNAS2_HUMAN;P40617|ARL4A_HUMAN;Q13214|SEM3B_HUMAN;Q01118|SCN7A_HUMAN;Q5GH73|XKR6_HUMAN;Q9H7X2|RDD1_HUMAN;Q96RV3|PCX1_HUMAN;Q14344|GNA13_HUMAN;Q93088|BHMT1_HUMAN;Q96L73|NSD1_HUMAN;P14735|IDE_HUMAN;O15111|IKKA_HUMAN;P09848|LPH_HUMAN;Q8N441|FGRL1_HUMAN;P11488|GNAT…			DeepNovo	5 16 0 0 3 12 12 16 6 6 20 5	ECLEYADVGGKQ
ECSADVGGKQ	45.81	992.423	10	90	10	-10.3929	0.3876	-2	497.218	2	22.2124	57300	581000	6401	20240701_6.raw	1	P23276|KELL_HUMAN;P61204|ARF3_HUMAN;P36406|TRI23_HUMAN;A1L4H1|SRCRL_HUMAN;P63092|GNAS2_HUMAN;P40617|ARL4A_HUMAN;Q13214|SEM3B_HUMAN;Q6ZSB9|ZBT49_HUMAN;Q96RV3|PCX1_HUMAN;Q14344|GNA13_HUMAN;Q93088|BHMT1_HUMAN;Q96L73|NSD1_HUMAN;P14735|IDE_HUMAN;O15111|IKKA_HUMAN;Q8N441|FGRL1_HUMAN;P11488|GNAT1_HUMAN;Q8WZ42|TITIN_HUMAN;Q8WW22|DNJA4_HUMAN;Q7L985|LIGO2_HUMAN;A6NHR9|SMHD1_HUMAN;P19086|GNAZ_HUMAN;O95793|S…			DeepNovo	5 8 0 4 4 4 4 4 7 5	ECSADVGGKQ
EDAAGQFNYVPQ	55.56	1337.59	12	91.7	12	-0.869	0.2582	-4.9	669.798	2	58.242	552000	2910000	20559	20240701_6.raw	1	Q14117|DPYS_HUMAN;P61204|ARF3_HUMAN;Q01484|ANK2_HUMAN;Q8N1F8|S11IP_HUMAN;Q5T3I0|GPTC4_HUMAN;Q9BUI4|RPC3_HUMAN;Q9BSV6|SEN34_HUMAN;Q03169|TNAP2_HUMAN;Q96R47|O2A14_HUMAN;Q9P219|DAPLE_HUMAN;Q2Q1W2|LIN41_HUMAN;Q6MZM0|HPHL1_HUMAN;P58012|FOXL2_HUMAN;Q7Z4H3|HDDC2_HUMAN;P0C091|FREM3_HUMAN;Q8N3R9|PALS1_HUMAN;O60292|SI1L3_HUMAN;Q9H2D6|TARA_HUMAN;P18085|ARF4_HUMAN;P39748|FEN1_HUMAN;Q9UII6|DS13B_HUMAN;A0A0U1R…			DeepNovo	5 8 16 42 6 0 5 2 2 3 9 5	EDAAGQFNYVPQ
EDHFSSFGPISE	42.93	1350.57	12	50	12	-2.546	0.7497	1.2	676.294	2	59.4762			21052	20240701_6.raw	1	P98179|RBM3_HUMAN			DB Search	5 0 0 18 6 6 0 0 0 0 30 5	EDHFSSFGPISE
EDKNVPYVF	30.11	1109.54	9	77.8	9	-0.883	0.2464	2.6	555.778	2	55.6395	1610000	5290000	19199	20240701_6.raw	1	P55769|NH2L1_HUMAN			DB Search	5 0 0 3 6 3 3 12 5	EDKNVPYVF
EDKPDM(+15.99)AEIEK	23.84	1319.59	11	45.5	11	-9.4103	0.6398	-3	660.801	2	22.3869	2770000	17200000	6402	20240701_6.raw	1	P62328|TYB4_HUMAN	Oxidation (M)	M6:Oxidation (M):1001.00	HOMOLOG	3 0 0 0 0 0 0 2 5 6 5	EDKPDM(+15.99)AEIEK
EDKPDMAEIEK	51.67	1303.6	11	81.8	11	1.9802	0.7287	-2.1	652.804	2	36.1299	59000000	216000000	11348	20240701_6.raw	1	P62328|TYB4_HUMAN			HOMOLOG	3 0 0 3 3 3 3 3 6 7 5	EDKPDMAEIEK
EDKPDMAEIEKF	42.76	1450.66	12	25	12	10.6114	0.4897	5.8	726.344	2	62.1499	3580000	14400000	21851	20240701_6.raw	1	P62328|TYB4_HUMAN			HOMOLOG	1 0 0 0 0 1 1 4 1 1 2 2	EDKPDMAEIEKF
EDSNVKGWVN	59.95	1146.53	10	100	10	-9.461	0.1855	0.4	574.273	2	27.9567	1270000	12900000	8767	20240701_6.raw	1	Q12791|KCMA1_HUMAN;Q9NRG4|SMYD2_HUMAN;Q5TEA3|DAAF9_HUMAN;Q99743|NPAS2_HUMAN;Q8IW41|MAPK5_HUMAN;Q86W92|LIPB1_HUMAN;O94805|ACL6B_HUMAN;Q6IE37|OVOS1_HUMAN;Q9Y6I8|PXMP4_HUMAN;P14735|IDE_HUMAN;Q6ZXV5|TMTC3_HUMAN;Q7L273|KCTD9_HUMAN;Q96JQ2|CLMN_HUMAN;O15417|TNC18_HUMAN;O94988|FA13A_HUMAN;Q9BYV6|TRI55_HUMAN;P07333|CSF1R_HUMAN;P21145|MAL_HUMAN;Q8TBZ6|TM10A_HUMAN;Q6UXV0|GFRAL_HUMAN;Q12830|BPTF_HUMAN;O96019…			DeepNovo	5 5 12 12 9 7 7 15 15 5	EDSNVKGWVN
EDTAVADRTR	64.6	1132.55	10	90	10	-10.8753	0.3161	-0.7	567.28	2	19.7491	131000	1970000	5380	20240701_6.raw	1	Q14684|RRP1B_HUMAN;A6NHY2|AKD1B_HUMAN;P0DOX2|IGA2_HUMAN;P01743|HV146_HUMAN;P24043|LAMA2_HUMAN;A0A0B4J1V0|HV315_HUMAN;A0A0C4DH35|HV335_HUMAN;Q00610|CLH1_HUMAN;A0A0B4J1X5|HV374_HUMAN;P0DP03|HVC05_HUMAN;A0A0A0MS15|HV349_HUMAN;Q8NFI3|ENASE_HUMAN;Q9Y5H1|PCDG2_HUMAN;P01763|HV348_HUMAN;Q6ZTW0|TPGS1_HUMAN;Q9Y5H0|PCDG3_HUMAN;P12259|FA5_HUMAN;Q9Y5G8|PCDG5_HUMAN;Q86Y26|NUTM1_HUMAN;Q96MR9|ZN560_HUMAN;Q96R06|…			DeepNovo	5 7 7 13 0 7 7 13 13 5	EDTAVADRTR
EDVAAQGKAK	38.97	1015.53	10	100	10	18.8603	0.71	-8.7	508.768	2	48.7077	145000	2830000	16069	20240701_6.raw	1	Q8N0Y7|PGAM4_HUMAN;P15259|PGAM2_HUMAN;P18669|PGAM1_HUMAN			HOMOLOG	5 9 9 34 17 17 5 5 9 5	EDVAAQGKAK
EDYSGPPSLVH	43.14	1199.55	11	90.9	11	-7.7635	0.6412	-0.3	600.78	2	37.3462	229000000	918000000	11722	20240701_6.raw	2	Q9NXF8|ZDHC7_HUMAN;Q9BWH6|RPAP1_HUMAN;Q4KMZ1|IQCC_HUMAN;Q01118|SCN7A_HUMAN;Q14209|E2F2_HUMAN;Q8TE56|ATS17_HUMAN;Q6ZRS2|SRCAP_HUMAN;P04275|VWF_HUMAN;O14519|CDKA1_HUMAN;Q2KHR3|QSER1_HUMAN;Q8IWU5|SULF2_HUMAN;Q8TBZ2|MYBPP_HUMAN;Q92738|US6NL_HUMAN;Q96GL9|F163A_HUMAN;Q12906|ILF3_HUMAN;Q96RK0|CIC_HUMAN;Q12968|NFAC3_HUMAN;Q9H3S7|PTN23_HUMAN;Q8NGU9|GP150_HUMAN;O75529|TAF5L_HUMAN;Q9HB75|PIDD1_HUMAN;Q9NRL2|…			DeepNovo	3 3 1 4 6 11 3 3 3 16 5	EDYSGPPSLVH
EEAAVAIK	32.3	829.455	8	87.5	8	-16.498	0.4245	0.1	415.735	2	19.5388			5317	20240701_6.raw	1	P63241|IF5A1_HUMAN;Q6IS14|IF5AL_HUMAN			DB Search	5 0 8 9 12 12 12 5	EEAAVAIK
EEAAVAIKA	35.75	900.492	9	77.8	9	-8.486	0.8032	0.5	451.253	2	25.8642	771000	4480000	7882	20240701_6.raw	1	P63241|IF5A1_HUMAN;Q6IS14|IF5AL_HUMAN			DB Search	5 5 2 2 6 9 9 0 0	EEAAVAIKA
EEAAVAIKAM(+15.99)AK	42.26	1246.66	12	50	12	-12.7697	0.6576	-3.7	624.335	2	19.327	65500	628000	5198	20240701_6.raw	2	P63241|IF5A1_HUMAN;Q6IS14|IF5AL_HUMAN	Oxidation (M)	M10:Oxidation (M):1001.00	DB Search	5 19 34 0 0 0 0 17 0 0 11 5	EEAAVAIKAM(+15.99)AK
EEAAVSFAK	54.12	950.471	9	77.8	9	12.1067	0.6527	0.2	476.243	2	49.0041	3320000	12400000	16207	20240701_6.raw	1	O60320|EREP2_HUMAN;Q9H3S5|PIGM_HUMAN;Q12887|COX10_HUMAN;Q6UXH9|PAMR1_HUMAN;P63241|IF5A1_HUMAN;Q9BXU3|TX13A_HUMAN;P0CK96|S352B_HUMAN;Q6UWW9|TM207_HUMAN;O14730|RIOK3_HUMAN;Q9NV79|PCMD2_HUMAN;Q6IS14|IF5AL_HUMAN;Q96II8|LRCH3_HUMAN;Q9Y235|ABEC2_HUMAN;A6NFI3|ZN316_HUMAN;Q8IZP0|ABI1_HUMAN;O95260|ATE1_HUMAN;Q8IVW8|SPNS2_HUMAN;Q9UPX0|TUTLB_HUMAN;Q96PB1|CASD1_HUMAN;Q96NU0|CNT3B_HUMAN;P19086|GNAZ_HUMAN;O154…			DeepNovo	0 0 12 21 21 16 16 18 5	EEAAVSFAK
EEAFSEFGPIER	46.31	1409.65	12	50	12	-6.1862	0.4973	8.4	705.836	2	58.078			20448	20240701_6.raw	1	P23246|SFPQ_HUMAN			HOMOLOG	0 0 7 0 0 3 32 10 0 0 5 5	EEAFSEFGPIER
EEAFSQFGPIER	60.71	1408.66	12	66.7	12	-4.1528	0.9225	-1.6	705.337	2	58.0357	257000	2320000	20390	20240701_6.raw	1	P23246|SFPQ_HUMAN			DB Search	0 0 11 20 15 15 40 14 0 0 7 5	EEAFSQFGPIER
EEEEDGEMRE	18.69	1251.46	10	40	10	-13.0135	0.7273	-1.7	626.734	2	18.9176	26100	208000	5033	20240701_6.raw	1	P62306|RUXF_HUMAN			DB Search	5 29 0 42 44 0 0 0 0 0	EEEEDGEMRE
EEELLTPVY	54.1	1091.54	9	55.6	9	8.4957	0.2968	0.9	1092.55	1	79.0911	3720000	24500000	28458	20240701_6.raw	1	Q9H7Z7|PGES2_HUMAN;Q2M243|CCD27_HUMAN;Q8IWB1|IPRI_HUMAN;Q9HD23|MRS2_HUMAN;Q00610|CLH1_HUMAN;O95397|PKHA9_HUMAN;Q86VP1|TAXB1_HUMAN;Q96A61|TRI52_HUMAN;Q8NE00|TM104_HUMAN;Q13029|PRDM2_HUMAN;Q460N5|PAR14_HUMAN;Q7Z3B3|KANL1_HUMAN;P26951|IL3RA_HUMAN;O14669|TMG2_HUMAN;O60393|NOBOX_HUMAN;Q9C093|SPEF2_HUMAN;Q49AM1|MTEF2_HUMAN;Q9H3Y6|SRMS_HUMAN;Q6V1X1|DPP8_HUMAN;Q6IQ32|ADNP2_HUMAN;O94985|CSTN1_HUMAN;Q8IZP7…			DeepNovo	0 0 33 49 4 9 5 0 0	EEELLTPVY
EESRISLPLPN	40.37	1253.66	11	45.5	11	-4.5589	0.9461	-4.5	627.835	2	55.6105	736000	2740000	19181	20240701_6.raw	1	P08670|VIME_HUMAN			DB Search	3 0 0 2 0 0 7 6 6 0 0	EESRISLPLPN
EESSSKSSQPLA	45.77	1248.58	12	66.7	12	-7.7011	0.7922	-3.2	625.297	2	23.9981	182000	1840000	6947	20240701_6.raw	1	P17096|HMGA1_HUMAN			HOMOLOG	5 16 13 3 3 0 0 11 11 16 0 0	EESSSKSSQPLA
EETAEAVPKFE	57.88	1248.59	11	90.9	11	15.0205	0.7264	-5.8	625.297	2	59.3656	532000	3250000	20948	20240701_6.raw	1	P48741|HSP77_HUMAN;Q5H9R7|PP6R3_HUMAN;Q96QB1|RHG07_HUMAN;Q96EW2|HBAP1_HUMAN;O75891|AL1L1_HUMAN;P16157|ANK1_HUMAN;Q86VV8|RTTN_HUMAN;Q9BTL3|RAMAC_HUMAN;O75691|UTP20_HUMAN;Q86WZ0|HEAT4_HUMAN;Q6NY19|KANK3_HUMAN;Q7L3T8|SYPM_HUMAN;P51817|PRKX_HUMAN;O60312|AT10A_HUMAN;P36959|GMPR1_HUMAN;Q16658|FSCN1_HUMAN;P17066|HSP76_HUMAN;O60391|NMD3B_HUMAN;Q5VU36|S31A5_HUMAN;Q13434|MKRN4_HUMAN;P42898|MTHR_HUMAN;Q96EG…			DeepNovo	5 4 4 21 12 0 5 15 15 7 5	EETAEAVPKFE
EEVQSLPLPL	33.7	1123.61	10	50	10	-0.1174	0.9621	1.7	562.814	2	75.2953	8120000	43700000	26809	20240701_6.raw	1	Q9NX24|NHP2_HUMAN			DB Search	5 12 3 1 1 0 0 1 2 2	EEVQSLPLPL
EEVRLPLPR	53.78	1107.64	9	77.8	9	2.8499	0.5047	1.5	554.828	2	52.3387	48800000	182000000	17866	20240701_6.raw	2	Q6TFL4|KLH24_HUMAN;Q3MIN7|RGL3_HUMAN;O75309|CAD16_HUMAN;Q96JB6|LOXL4_HUMAN;Q9H2G4|TSYL2_HUMAN;P16157|ANK1_HUMAN;Q9Y644|RFNG_HUMAN;Q7L2E3|DHX30_HUMAN;P23786|CPT2_HUMAN;Q13029|PRDM2_HUMAN;Q6R327|RICTR_HUMAN;P02461|CO3A1_HUMAN;A6NGQ2|OOEP_HUMAN;Q96CW1|AP2M1_HUMAN;Q96NS5|ASB16_HUMAN;Q08050|FOXM1_HUMAN;Q9HAT1|LMA1L_HUMAN;O60831|PRAF2_HUMAN;O94989|ARHGF_HUMAN;Q99715|COCA1_HUMAN;Q96D71|REPS1_HUMAN;Q8WV2…			DeepNovo	5 5 4 4 18 4 0 0 5	EEVRLPLPR
EEVRLPPLRA	51.28	1178.68	10	70	10	9.7534	0.6717	-0.6	590.346	2	55.4295	10100000	46300000	19106	20240701_6.raw	1	O60831|PRAF2_HUMAN			HOMOLOG	3 3 2 2 8 1 0 0 3 4	EEVRLPPLRA
EEYPDRLLM	51.28	1164.55	9	88.9	9	-4.9476	0.8849	1	583.282	2	54.6682	916000	5800000	18746	20240701_6.raw	1	Q15700|DLG2_HUMAN;O60779|S19A2_HUMAN;A0A1B0GTH9|ZN475_HUMAN;P60510|PP4C_HUMAN;Q8NFP9|NBEA_HUMAN;Q9BVA1|TBB2B_HUMAN;Q14204|DYHC1_HUMAN;P07437|TBB5_HUMAN;Q8NDA8|MROH1_HUMAN;Q53TQ3|IN80D_HUMAN;Q92628|K0232_HUMAN;Q8TE73|DYH5_HUMAN;Q7Z4F1|LRP10_HUMAN;O14647|CHD2_HUMAN;Q13509|TBB3_HUMAN;Q96L73|NSD1_HUMAN;Q14642|I5P1_HUMAN;Q9P2R6|RERE_HUMAN;O75140|DEPD5_HUMAN;Q9Y4K4|M4K5_HUMAN;P68371|TBB4B_HUMAN;Q12834|…			DeepNovo	3 3 6 6 6 0 2 3 5	EEYPDRLLM
EFCAPDLGRLH	51.66	1256.6	11	81.8	11	2.2945	0.7171	-3.6	629.304	2	51.3866			17334	20240701_6.raw	2	Q8IUX8|EGFL6_HUMAN;Q9Y6R0|NUMBL_HUMAN;Q15477|SKI2_HUMAN;Q86UR5|RIMS1_HUMAN;Q8TDB6|DTX3L_HUMAN;A6NMZ7|CO6A6_HUMAN;Q9C0D2|CE295_HUMAN;Q08426|ECHP_HUMAN;Q719H9|KCTD1_HUMAN;P49419|AL7A1_HUMAN;P0C7N4|T191B_HUMAN;Q16853|AOC3_HUMAN;Q2T9L4|INSY1_HUMAN;Q7Z7K2|ZN467_HUMAN;O95347|SMC2_HUMAN;P48378|RFX2_HUMAN;Q8IVV2|LOXH1_HUMAN;Q9Y6A2|CP46A_HUMAN;Q5T011|SZT2_HUMAN;P53611|PGTB2_HUMAN;A6NGB0|T191C_HUMAN;O00327…			DeepNovo	5 7 0 0 14 14 4 2 2 9 5	EFCAPDLGRLH
EFCCSPDKQPR	54.45	1308.56	11	72.7	11	0.2797	0.6236	1.2	655.288	2	56.5742	198000000	771000000	20232	20240701_6.raw	7	O14646|CHD1_HUMAN;O00294|TULP1_HUMAN;O95704|APBB3_HUMAN;Q8WWA1|TMM40_HUMAN;Q9NWW7|CB042_HUMAN;Q8ND83|SLAI1_HUMAN;P26447|S10A4_HUMAN;Q14CZ8|HECAM_HUMAN;Q9Y2J0|RP3A_HUMAN;O75747|P3C2G_HUMAN;Q96JG9|ZN469_HUMAN;P01178|NEU1_HUMAN;Q70EL1|UBP54_HUMAN;Q5XKR4|OTP_HUMAN;P20807|CAN3_HUMAN;Q14119|VEZF1_HUMAN;Q9BVN2|RUSC1_HUMAN;Q9H488|OFUT1_HUMAN;Q68DV7|RNF43_HUMAN;Q9UHN6|CEIP2_HUMAN;P04114|APOB_HUMAN;Q92835|…			DeepNovo	5 7 0 0 0 16 16 4 4 6 5	EFCCSPDKQPR
EFDEVKVNQILK	22.12	1460.79	12	50	12	-2.1899	0.5567	-1.2	487.936	3	53.3044	90700	1680000	18156	20240701_6.raw	1	Q8N668|COMD1_HUMAN			DB Search	5 3 0 0 0 9 3 1 1 1 6 5	EFDEVKVNQILK
EFDSDPDKQPR	43.24	1332.59	11	81.8	11	3.7488	0.3484	2.8	445.207	3	37.4782	2520000	14100000	11963	20240701_6.raw	3	Q8N7H5|PAF1_HUMAN;Q6IV72|ZN425_HUMAN;O14646|CHD1_HUMAN;Q9NPQ8|RIC8A_HUMAN;Q14494|NF2L1_HUMAN;P11717|MPRI_HUMAN;Q92664|TF3A_HUMAN;P10909|CLUS_HUMAN;Q8WWA1|TMM40_HUMAN;P62136|PP1A_HUMAN;Q8ND83|SLAI1_HUMAN;Q9NV96|CC50A_HUMAN;Q6PI77|GASP3_HUMAN;Q9BXT8|RNF17_HUMAN;P26447|S10A4_HUMAN;P14543|NID1_HUMAN;Q9Y2J0|RP3A_HUMAN;O75747|P3C2G_HUMAN;Q9UGM6|SYWM_HUMAN;Q8N5U0|CK042_HUMAN;Q70EL1|UBP54_HUMAN;P49589|SY…			DeepNovo	5 2 0 0 5 8 8 3 3 4 4	EFDSDPDKQPR
EFDVGGKQF	55.92	1025.48	9	88.9	9	10.4899	0.2978	2.1	513.749	2	57.7377	4880000	22000000	20205	20240701_6.raw	1	P23246|SFPQ_HUMAN;P61204|ARF3_HUMAN;P36406|TRI23_HUMAN;Q9GZZ8|LACRT_HUMAN;A1L4H1|SRCRL_HUMAN;O43426|SYNJ1_HUMAN;P63092|GNAS2_HUMAN;P40617|ARL4A_HUMAN;Q13214|SEM3B_HUMAN;P25098|ARBK1_HUMAN;Q7Z7A1|CNTRL_HUMAN;Q6P3W7|SCYL2_HUMAN;Q96RV3|PCX1_HUMAN;Q14344|GNA13_HUMAN;Q93088|BHMT1_HUMAN;Q96L73|NSD1_HUMAN;P14735|IDE_HUMAN;O15111|IKKA_HUMAN;P08567|PLEK_HUMAN;Q8N441|FGRL1_HUMAN;P11488|GNAT1_HUMAN;Q8WW22|D…			DeepNovo	3 3 8 1 2 2 3 6 5	EFDVGGKQF
EFEGFPDKQPR	50.55	1348.64	11	100	11	14.7715	0.8144	-3.9	675.325	2	54.2546	2360000	10600000	18591	20240701_6.raw	4	O14646|CHD1_HUMAN;Q9P2D8|UNC79_HUMAN;Q9BY07|S4A5_HUMAN;Q8WWA1|TMM40_HUMAN;P10915|HPLN1_HUMAN;Q8ND83|SLAI1_HUMAN;P26447|S10A4_HUMAN;Q9Y2J0|RP3A_HUMAN;O75747|P3C2G_HUMAN;Q96EK4|THA11_HUMAN;Q9UHV7|MED13_HUMAN;Q70EL1|UBP54_HUMAN;Q02241|KIF23_HUMAN;Q5XKR4|OTP_HUMAN;O14578|CTRO_HUMAN;Q14119|VEZF1_HUMAN;Q9H347|UBQL3_HUMAN;Q9UHN6|CEIP2_HUMAN;Q9NY33|DPP3_HUMAN;Q92835|SHIP1_HUMAN;Q9UPY5|XCT_HUMAN;Q0VDD8|DY…			DeepNovo	5 2 2 7 7 14 14 5 5 4 4	EFEGFPDKQPR
EFFPDKGAQPR	50.21	1290.64	11	54.5	11	-6.2463	0.4189	1.7	431.22	3	29.6305	393000	7370000	9219	20240701_6.raw	1	Q86V42|F124A_HUMAN;Q9Y520|PRC2C_HUMAN;Q92537|SUSD6_HUMAN;Q9NRY5|F1142_HUMAN;O95479|G6PE_HUMAN;O75309|CAD16_HUMAN;Q9UPT6|JIP3_HUMAN;P25391|LAMA1_HUMAN;Q9Y3B6|EMC9_HUMAN;Q9ULH0|KDIS_HUMAN;P16157|ANK1_HUMAN;O75762|TRPA1_HUMAN;Q8TAQ2|SMRC2_HUMAN;Q49A92|CH034_HUMAN;E7EW31|PROB1_HUMAN;Q6EMB2|TTLL5_HUMAN;Q96J42|TXD15_HUMAN;Q9UGU0|TCF20_HUMAN;Q86V40|TIKI1_HUMAN;Q09666|AHNK_HUMAN;Q14CN2|CLCA4_HUMAN;P35247…			DeepNovo	0 0 1 16 13 11 1 1 4 5 5	EFFPDKGAQPR
EFFPPDKQPR	39.83	1259.63	10	70	10	6.6023	0.3847	1.9	420.885	3	42.3672	566000	6730000	13857	20240701_6.raw	2	O14646|CHD1_HUMAN;Q96JB8|MPP4_HUMAN;Q8WWA1|TMM40_HUMAN;Q8ND83|SLAI1_HUMAN;Q96H35|RBM18_HUMAN;P26447|S10A4_HUMAN;Q9NYI0|PSD3_HUMAN;Q9Y2J0|RP3A_HUMAN;O75747|P3C2G_HUMAN;Q9ULJ7|ANR50_HUMAN;Q08378|GOGA3_HUMAN;P62979|RS27A_HUMAN;Q70EL1|UBP54_HUMAN;P62987|RL40_HUMAN;P42898|MTHR_HUMAN;Q5XKR4|OTP_HUMAN;O43505|B4GA1_HUMAN;P27695|APEX1_HUMAN;Q969V6|MRTFA_HUMAN;Q14119|VEZF1_HUMAN;Q8NBL3|T178A_HUMAN;Q9UHN6|C…			DeepNovo	0 0 0 29 10 10 2 2 3 3	EFFPPDKQPR
EFGCLSEHEHF	46.95	1333.54	11	90.9	11	9.1491	0.6936	0	667.777	2	56.2701	776000	5750000	19565	20240701_6.raw	2	Q9UK22|FBX2_HUMAN;Q9NST1|PLPL3_HUMAN;Q7Z412|PEX26_HUMAN;Q8IXQ6|PARP9_HUMAN;P51805|PLXA3_HUMAN;Q9UBT6|POLK_HUMAN;O75388|GPR32_HUMAN;P21359|NF1_HUMAN;Q5M9N0|CD158_HUMAN;Q13077|TRAF1_HUMAN;O00461|GOLI4_HUMAN;Q96RV3|PCX1_HUMAN;Q9UHJ3|SMBT1_HUMAN;Q9UKT4|FBX5_HUMAN;Q9H479|FN3K_HUMAN;Q8WZ42|TITIN_HUMAN;Q96IC2|REXO5_HUMAN;Q15072|OZF_HUMAN;Q16526|CRY1_HUMAN;Q96DE9|EOLA2_HUMAN;Q9Y4K1|CRBG1_HUMAN;Q13433|S39…			DeepNovo	4 4 2 0 5 2 2 3 3 5 5	EFGCLSEHEHF
EFGFDPDKQPR	46.57	1334.63	11	90.9	11	-4.4618	0.561	2.4	668.322	2	36.0519	36700000	126000000	11178	20240701_6.raw	5	Q6IV72|ZN425_HUMAN;O14646|CHD1_HUMAN;Q92664|TF3A_HUMAN;Q15120|PDK3_HUMAN;Q8WWA1|TMM40_HUMAN;Q8ND83|SLAI1_HUMAN;O43173|SIA8C_HUMAN;Q9BXT8|RNF17_HUMAN;P26447|S10A4_HUMAN;P14543|NID1_HUMAN;Q9Y2J0|RP3A_HUMAN;O75747|P3C2G_HUMAN;Q70EL1|UBP54_HUMAN;P49589|SYCC_HUMAN;Q9Y2I7|FYV1_HUMAN;Q5XKR4|OTP_HUMAN;Q14119|VEZF1_HUMAN;Q9NRD8|DUOX2_HUMAN;Q9UHN6|CEIP2_HUMAN;O75445|USH2A_HUMAN;Q8TF39|ZN483_HUMAN;Q92835|SH…			DeepNovo	5 8 32 0 18 16 16 4 4 5 5	EFGFDPDKQPR
EFGFPDDKQPPR	61.9	1431.68	12	91.7	12	-3.1429	0.8275	-5.9	716.842	2	36.112	5190000	15000000	11212	20240701_6.raw	4	P35548|MSX2_HUMAN;Q9P2D8|UNC79_HUMAN;Q99958|FOXC2_HUMAN;P24043|LAMA2_HUMAN;Q86UE4|LYRIC_HUMAN;Q96S07|PRR25_HUMAN;Q9C0B0|UNK_HUMAN;Q7Z4V5|HDGR2_HUMAN;A6NMZ7|CO6A6_HUMAN;Q15424|SAFB1_HUMAN;Q5VYV0|FOXB2_HUMAN;O94850|DEND_HUMAN;Q99853|FOXB1_HUMAN;Q9UIL4|KIF25_HUMAN;Q9Y6A9|SPCS1_HUMAN;Q96SZ4|ZSC10_HUMAN;O15217|GSTA4_HUMAN;Q96L73|NSD1_HUMAN;O14717|TRDMT_HUMAN;Q9H094|NBPF3_HUMAN;Q8IV53|DEN1C_HUMAN;Q7Z6G…			DeepNovo	3 3 33 1 12 12 22 8 8 4 4 5	EFGFPDDKQPPR
EFGFPDVGQPR	53.15	1247.59	11	81.8	11	-14.0596	0.7657	-2.3	624.803	2	47.7944	14500000	49000000	15534	20240701_6.raw	1	Q8IZD9|DOCK3_HUMAN;P11717|MPRI_HUMAN;P53602|MVD1_HUMAN;Q9Y251|HPSE_HUMAN;P08572|CO4A2_HUMAN;Q9Y6P5|SESN1_HUMAN;Q96S86|HPLN3_HUMAN;Q6ZRS2|SRCAP_HUMAN;O14717|TRDMT_HUMAN;Q8NBM8|PCYXL_HUMAN;Q8WZ42|TITIN_HUMAN;O14786|NRP1_HUMAN;Q6NVY1|HIBCH_HUMAN;P49675|STAR_HUMAN;Q9HC29|NOD2_HUMAN;Q08174|PCDH1_HUMAN;Q96HS1|PGAM5_HUMAN;Q9H306|MMP27_HUMAN;Q9H5I5|PIEZ2_HUMAN;Q5SV97|PERM1_HUMAN;Q04725|TLE2_HUMAN;Q9Y5H9|…			DeepNovo	4 4 24 3 11 11 0 0 2 5 5	EFGFPDVGQPR
EFGFPPDKQPPR	31.38	1413.7	12	75	12	-5.0742	0.6904	-2.1	707.858	2	36.305	814000	12200000	11383	20240701_6.raw	3	Q96S07|PRR25_HUMAN;Q96JB8|MPP4_HUMAN;Q5VYV0|FOXB2_HUMAN;P26447|S10A4_HUMAN;Q99853|FOXB1_HUMAN;P24530|EDNRB_HUMAN;Q9Y2J0|RP3A_HUMAN;Q96SZ4|ZSC10_HUMAN;Q96L73|NSD1_HUMAN;O14717|TRDMT_HUMAN;Q08378|GOGA3_HUMAN;Q1RN00|YC018_HUMAN;Q8IWN7|RP1L1_HUMAN;Q8TC57|M1AP_HUMAN;Q14119|VEZF1_HUMAN;O75128|COBL_HUMAN;Q9NQ36|SCUB2_HUMAN;Q02575|HEN1_HUMAN;O94989|ARHGF_HUMAN;Q9BTY7|HGH1_HUMAN;Q8N5U6|RNF10_HUMAN;Q02577|…			DeepNovo	0 0 43 0 70 27 14 2 2 6 5 5	EFGFPPDKQPPR
EFGM(+15.99)PPDPKQPR	51.62	1413.67	12	100	12	3.3064	0.3575	-7.1	707.838	2	37.5408	1780000	11600000	12074	20240701_6.raw	1	Q8NA61|CBY2_HUMAN;Q9HC98|NEK6_HUMAN;Q9Y6D5|BIG2_HUMAN;Q658T7|F90A2_HUMAN;Q9UNX4|WDR3_HUMAN;P20848|A1ATR_HUMAN;Q5H9B9|BM2KL_HUMAN;Q9UL36|ZN236_HUMAN;Q9H792|PEAK1_HUMAN;Q0VDD7|BRME1_HUMAN;Q9HCM3|K1549_HUMAN;Q13370|PDE3B_HUMAN;A8MWA6|F90AM_HUMAN;Q9BU89|DOHH_HUMAN;P0C7X0|F90AO_HUMAN;P09429|HMGB1_HUMAN;Q6ZUG5|YC006_HUMAN;Q9BYB4|GNB1L_HUMAN;Q69YN2|C19L1_HUMAN;Q14241|ELOA1_HUMAN;A8MYA2|CX049_HUMAN;A6NDY…	Oxidation (M)	M4:Oxidation (M):1001.00	DeepNovo	3 3 50 2 34 15 7 7 2 2 8 5	EFGM(+15.99)PPDPKQPR
EFGYSNRVVDL	28.61	1297.63	11	27.3	11	-0.3693	0.6018	-3.1	649.82	2	61.3719	2230000	14700000	21654	20240701_6.raw	2	P04406|G3P_HUMAN			DB Search	0 0 0 0 2 0 0 0 0 7 5	EFGYSNRVVDL
EFHEAFSGQIL	48.08	1276.61	11	72.7	11	-2.1424	0.445	-1.5	639.311	2	64.7583			22779	20240701_6.raw	1	P55084|ECHB_HUMAN			DB Search	5 9 9 15 15 11 0 0 0 7 5	EFHEAFSGQIL
EFNEGFPDKQPR	54.95	1462.68	12	91.7	12	2.2267	0.8082	7.3	732.355	2	37.2287	71200	1250000	11819	20240701_6.raw	1	P26447|S10A4_HUMAN			HOMOLOG	5 6 0 9 13 13 10 10 9 9 9 5	EFNEGFPDKQPR
EFSPAVHASLDK	53.24	1299.65	12	83.3	12	0.6996	0.6861	-4.2	650.827	2	38.0621			12264	20240701_6.raw	1	P69905|HBA_HUMAN			HOMOLOG	0 0 6 6 6 11 13 9 2 2 6 5	EFSPAVHASLDK
EFTRILKH	16.77	1042.59	8	62.5	8	-7.7264	0.1133	3.2	522.305	2	24.9476	151000	1920000	7427	20240701_6.raw	1	O14950|ML12B_HUMAN;P24844|MYL9_HUMAN;P19105|ML12A_HUMAN			DB Search	3 3 0 0 0 2 2 5	EFTRILKH
EFTTRSTFS	37.98	1074.5	9	44.4	9	17.5384	0.4963	1.8	538.257	2	54.265	3170000	16000000	18540	20240701_6.raw	1	Q8IVC4|ZN584_HUMAN;O75129|ASTN2_HUMAN;Q14204|DYHC1_HUMAN;Q7LFX5|CHSTF_HUMAN;P14410|SUIS_HUMAN;O43451|MGA_HUMAN;Q9UKZ4|TEN1_HUMAN;Q5JR59|MTUS2_HUMAN;P98198|AT8B2_HUMAN;Q7L4P6|BEND5_HUMAN;Q8WZ42|TITIN_HUMAN;Q6X784|ZPBP2_HUMAN;Q7L273|KCTD9_HUMAN;O94906|PRP6_HUMAN;Q9C075|K1C23_HUMAN;Q9UHN6|CEIP2_HUMAN;Q8NFC6|BD1L1_HUMAN;A2A2V5|SRTM1_HUMAN;Q2M2H8|MGAL_HUMAN;Q8N2C7|UNC80_HUMAN;Q9BUL5|PHF23_HUMAN;Q6NSI4…			DeepNovo	4 1 6 1 0 1 1 2 5	EFTTRSTFS
EFVDVGGKQ	38.19	977.482	9	100	9	9.3252	0.2561	1.4	489.749	2	51.2115	3360000	10900000	17293	20240701_6.raw	1	Q14498|RBM39_HUMAN;P61204|ARF3_HUMAN;P36406|TRI23_HUMAN;A1L4H1|SRCRL_HUMAN;P63092|GNAS2_HUMAN;P40617|ARL4A_HUMAN;Q13214|SEM3B_HUMAN;Q8NGC3|O10G2_HUMAN;Q9Y5F7|PCDGL_HUMAN;Q96RV3|PCX1_HUMAN;Q14344|GNA13_HUMAN;Q93088|BHMT1_HUMAN;Q96L73|NSD1_HUMAN;P14735|IDE_HUMAN;O15111|IKKA_HUMAN;A6NGE7|URAD_HUMAN;Q8N441|FGRL1_HUMAN;P11488|GNAT1_HUMAN;Q8WW22|DNJA4_HUMAN;A6NHR9|SMHD1_HUMAN;P19086|GNAZ_HUMAN;O95793|S…			DeepNovo	5 2 2 2 5 3 3 4 5	EFVDVGGKQ
EGAPAGPDKQPR	46.48	1221.61	12	50	12	1.5429	0.2064	-5.9	408.208	3	32.7645	2500000	8280000	10115	20240701_6.raw	1	Q9UNE2|RPH3L_HUMAN;O94819|KBTBB_HUMAN;P59046|NAL12_HUMAN;Q9UF56|FXL17_HUMAN;Q9Y468|LMBL1_HUMAN;O60331|PI51C_HUMAN;Q9Y2J0|RP3A_HUMAN;Q6AI08|HEAT6_HUMAN;Q9GZU1|MCLN1_HUMAN;Q59EK9|RUN3A_HUMAN;O00292|LFTY2_HUMAN;Q96TA1|NIBA2_HUMAN;Q9BWT7|CAR10_HUMAN;Q96GU1|PAGE5_HUMAN;Q5VSG8|MANEL_HUMAN;Q96JB1|DYH8_HUMAN;Q14119|VEZF1_HUMAN;P18627|LAG3_HUMAN;Q9Y5H8|PCDA3_HUMAN;Q86TX2|ACOT1_HUMAN;Q9Y5I4|PCDC2_HUMAN;Q8T…			DeepNovo	0 0 0 0 0 0 17 17 4 4 4 4	EGAPAGPDKQPR
EGAQPPDKQPR	41.96	1221.61	11	54.5	11	-3.3547	0.2593	-8	408.207	3	27.9696	1230000	2340000	8782	20240701_6.raw	3	Q5VZ46|K1614_HUMAN;Q96JB8|MPP4_HUMAN;Q08495|DEMA_HUMAN;Q8TC36|SUN5_HUMAN;O15446|RPA34_HUMAN;Q969G3|SMCE1_HUMAN;Q8TD57|DYH3_HUMAN;Q96QE4|LR37B_HUMAN;O43247|CMIP4_HUMAN;P26447|S10A4_HUMAN;Q96KJ4|MSLNL_HUMAN;P20929|NEBU_HUMAN;Q9Y2J0|RP3A_HUMAN;Q08378|GOGA3_HUMAN;Q6T4P5|PLPR3_HUMAN;Q8IYE1|CCD13_HUMAN;Q96RK0|CIC_HUMAN;P28698|MZF1_HUMAN;Q8NDD1|CA131_HUMAN;Q14119|VEZF1_HUMAN;Q9Y5Y5|PEX16_HUMAN;A2RTX5|SY…			DeepNovo	0 0 0 0 0 15 15 4 4 4 4	EGAQPPDKQPR
EGFDKQPR	37.43	975.477	8	75	8	-4.9208	0.7921	1.1	488.747	2	26.241	1710000	9490000	7981	20240701_6.raw	1	P51587|BRCA2_HUMAN;Q8TDI0|CHD5_HUMAN;P49454|CENPF_HUMAN;Q8WWA1|TMM40_HUMAN;Q6WRI0|IGS10_HUMAN;Q96RR1|PEO1_HUMAN;Q52LW3|RHG29_HUMAN;P26447|S10A4_HUMAN;Q9BYP7|WNK3_HUMAN;P53779|MK10_HUMAN;Q5T7M4|ADIPL_HUMAN;Q0VF96|CGNL1_HUMAN;P53370|NUDT6_HUMAN;Q9Y5B9|SP16H_HUMAN;Q9P2P1|NYNRI_HUMAN;Q9UHN6|CEIP2_HUMAN;D6RIA3|CD054_HUMAN;Q9UPY5|XCT_HUMAN;Q14686|NCOA6_HUMAN;P40126|TYRP2_HUMAN;Q9NNW7|TRXR2_HUMAN;Q9UIF8…			DeepNovo	0 0 17 49 31 31 27 5	EGFDKQPR
EGFFDPDKQPR	39.21	1334.63	11	90.9	11	-3.6962	0.3186	1	445.883	3	36.359	1640000	7000000	11218	20240701_6.raw	1	Q6IV72|ZN425_HUMAN;O14646|CHD1_HUMAN;P58107|EPIPL_HUMAN;Q92664|TF3A_HUMAN;Q8WWA1|TMM40_HUMAN;Q8ND83|SLAI1_HUMAN;Q9BXT8|RNF17_HUMAN;P26447|S10A4_HUMAN;P14543|NID1_HUMAN;Q9Y2J0|RP3A_HUMAN;O75747|P3C2G_HUMAN;P24390|ERD21_HUMAN;Q70EL1|UBP54_HUMAN;P49589|SYCC_HUMAN;Q9Y2I7|FYV1_HUMAN;Q5XKR4|OTP_HUMAN;Q96NB3|ZN830_HUMAN;P49448|DHE4_HUMAN;Q14119|VEZF1_HUMAN;Q9NRD8|DUOX2_HUMAN;P33947|ERD22_HUMAN;Q9UHN6|CE…			DeepNovo	5 6 5 0 25 16 16 5 5 10 5	EGFFDPDKQPR
EGFFPDDKQPR	53.84	1334.63	11	72.7	11	-2.328	0.3265	0.2	445.882	3	34.6124	109000000	353000000	10645	20240701_6.raw	2	Q99958|FOXC2_HUMAN;Q9UPT6|JIP3_HUMAN;Q86UE4|LYRIC_HUMAN;Q8WWA1|TMM40_HUMAN;Q15424|SAFB1_HUMAN;P26447|S10A4_HUMAN;Q9UIL4|KIF25_HUMAN;Q9Y6A9|SPCS1_HUMAN;O15217|GSTA4_HUMAN;Q8IV53|DEN1C_HUMAN;P11586|C1TC_HUMAN;P01850|TRBC1_HUMAN;P09429|HMGB1_HUMAN;P32418|NAC1_HUMAN;O14686|KMT2D_HUMAN;Q9NRL2|BAZ1A_HUMAN;Q9UHN6|CEIP2_HUMAN;Q96S52|PIGS_HUMAN;P04114|APOB_HUMAN;O43390|HNRPR_HUMAN;Q16654|PDK4_HUMAN;Q9UPY5…			DeepNovo	0 0 2 0 21 14 14 6 6 3 3	EGFFPDDKQPR
EGFFPDKEPR	45.4	1220.58	10	60	10	-4.8813	0.5136	1.6	407.869	3	35.2885	331000000	857000000	10877	20240701_6.raw	1	P51587|BRCA2_HUMAN;P21817|RYR1_HUMAN;P0C7T5|ATX1L_HUMAN;Q5TCS8|KAD9_HUMAN;C9JH25|PRRT4_HUMAN;Q15438|CYH1_HUMAN;A8K0S8|ME3L2_HUMAN;Q8N6G6|ATL1_HUMAN;Q9NXH8|TOR4A_HUMAN;Q9P2H0|CE126_HUMAN;Q9Y3C5|RNF11_HUMAN;Q8NFI3|ENASE_HUMAN;O75747|P3C2G_HUMAN;Q96CM4|NXNL1_HUMAN;A6NDR6|ME3L1_HUMAN;Q8N6Q3|CD177_HUMAN;Q02241|KIF23_HUMAN;P01850|TRBC1_HUMAN;P40238|TPOR_HUMAN;Q14CN2|CLCA4_HUMAN;Q9UIA0|CYH4_HUMAN;Q6UB99…			DeepNovo	0 0 1 0 12 12 2 2 4 4	EGFFPDKEPR
EGFFPPPDKQPR	34.2	1413.7	12	91.7	12	-4.1279	0.2979	0.6	472.242	3	38.8792	5820000	41800000	12642	20240701_6.raw	3	Q96JB8|MPP4_HUMAN;P26447|S10A4_HUMAN;Q15173|2A5B_HUMAN;Q9Y2J0|RP3A_HUMAN;Q08378|GOGA3_HUMAN;O43933|PEX1_HUMAN;Q14119|VEZF1_HUMAN;Q6IQ32|ADNP2_HUMAN;Q02575|HEN1_HUMAN;Q9BTY7|HGH1_HUMAN;Q9UPY5|XCT_HUMAN;Q53QW1|TEX44_HUMAN;A6NGB9|WIPF3_HUMAN;Q02577|HEN2_HUMAN;Q9BRQ0|PYGO2_HUMAN;Q9H2A3|NGN2_HUMAN;Q8N684|CPSF7_HUMAN;Q8IZQ8|MYCD_HUMAN;Q1KMD3|HNRL2_HUMAN;Q96RW7|HMCN1_HUMAN;Q16630|CPSF6_HUMAN;O60506|HNRP…			DeepNovo	5 3 3 1 24 50 8 8 2 2 3 3	EGFFPPPDKQPR
EGFPDKEPR	49.02	1073.51	9	77.8	9	-0.224	0.8885	0.6	537.765	2	35.2885	13400000	38100000	10758	20240701_6.raw	1	P26447|S10A4_HUMAN			HOMOLOG	1 1 3 22 22 3 3 9 5	EGFPDKEPR
EGFPDKQPR	60.21	1072.53	9	77.8	9	-3.4133	0.8581	0.6	537.273	2	29.252	349000000	1360000000	9057	20240701_6.raw	7	P26447|S10A4_HUMAN			DB Search	1 1 4 35 35 9 9 6 5	EGFPDKQPR
EGFPDKQPRK	33.09	1200.63	10	70	10	-7.441	0.4135	1.8	401.216	3	24.1603	118000	1130000	6990	20240701_6.raw	1	P26447|S10A4_HUMAN			DB Search	4 4 0 14 13 13 15 0 0 4	EGFPDKQPRK
EGFPDKQPRKK	66.53	1328.72	11	81.8	11	-11.8528	0.8281	-4.8	665.364	2	19.9865	12700000	43300000	5577	20240701_6.raw	4	P26447|S10A4_HUMAN			DB Search	1 1 6 21 21 18 18 2 2 2 5	EGFPDKQPRKK
EGFPDKQPRP	49.28	1169.58	10	60	10	1.2221	0.8869	-2.2	585.797	2	33.9931	31400000	139000000	10322	20240701_6.raw	8	P26447|S10A4_HUMAN			HOMOLOG	1 1 4 34 34 18 18 6 1 1	EGFPDKQPRP
EGFPDKQR	46.99	975.477	8	75	8	-5.2572	0.9608	0.5	488.746	2	26.6314	1310000	11000000	8300	20240701_6.raw	1	P26447|S10A4_HUMAN			HOMOLOG	1 1 3 20 20 4 4 5	EGFPDKQR
EGFPDKQRPR	57.82	1228.63	10	100	10	-6.4724	0.4367	-0.9	615.322	2	25.2338	404000	2600000	7586	20240701_6.raw	2	Q8N865|SMIP4_HUMAN;O14646|CHD1_HUMAN;Q9P2D8|UNC79_HUMAN;Q9BY07|S4A5_HUMAN;P60323|NANO3_HUMAN;P04053|TDT_HUMAN;Q9H013|ADA19_HUMAN;Q9UF56|FXL17_HUMAN;Q9H2G4|TSYL2_HUMAN;P10915|HPLN1_HUMAN;Q96HA7|TONSL_HUMAN;Q8TCN5|ZN507_HUMAN;Q96H35|RBM18_HUMAN;P26447|S10A4_HUMAN;P62081|RS7_HUMAN;Q9Y2J0|RP3A_HUMAN;O75747|P3C2G_HUMAN;Q96EK4|THA11_HUMAN;Q9UHV7|MED13_HUMAN;P62979|RS27A_HUMAN;P42081|CD86_HUMAN;A0A096LP…			DeepNovo	5 12 12 4 4 4 4 5 5 5	EGFPDKQRPR
EGFPDKRP	47.96	944.472	8	50	8	-3.0906	0.842	1.7	473.244	2	30.0743			9349	20240701_6.raw	1	P26447|S10A4_HUMAN			HOMOLOG	1 1 3 18 18 19 1 1	EGFPDKRP
EGFPKQPR	62.42	957.503	8	100	8	-4.9316	0.8704	0.3	479.759	2	26.9218	19600000	275000000	8464	20240701_6.raw	2	A6NJQ4|F90A8_HUMAN;Q658T7|F90A2_HUMAN;O60502|OGA_HUMAN;O75367|H2AY_HUMAN;Q96PX6|CC85A_HUMAN;Q5H9B9|BM2KL_HUMAN;P51814|ZNF41_HUMAN;Q5T5Y3|CAMP1_HUMAN;Q9H792|PEAK1_HUMAN;Q6UXI9|NPNT_HUMAN;Q14161|GIT2_HUMAN;Q9Y2J0|RP3A_HUMAN;O15213|WDR46_HUMAN;D6RGX4|F90AP_HUMAN;Q13740|CD166_HUMAN;Q13370|PDE3B_HUMAN;Q8WX93|PALLD_HUMAN;Q96JG9|ZN469_HUMAN;A8MWA6|F90AM_HUMAN;A0A096LP49|CC187_HUMAN;A8MXJ8|F90A5_HUMAN;P0…			DeepNovo	3 3 4 27 16 15 6 5	EGFPKQPR
EGFPPDKQPR	49.96	1169.58	10	80	10	6.5887	0.9371	0	585.799	2	39.1436	4040000	50100000	12885	20240701_6.raw	2	O14646|CHD1_HUMAN;Q96JB8|MPP4_HUMAN;Q8WWA1|TMM40_HUMAN;Q96MP5|ZSWM3_HUMAN;Q8ND83|SLAI1_HUMAN;Q96H35|RBM18_HUMAN;P26447|S10A4_HUMAN;P24530|EDNRB_HUMAN;Q9NYI0|PSD3_HUMAN;Q9Y2J0|RP3A_HUMAN;O75747|P3C2G_HUMAN;Q08378|GOGA3_HUMAN;P62979|RS27A_HUMAN;Q70EL1|UBP54_HUMAN;P62987|RL40_HUMAN;Q9UGU0|TCF20_HUMAN;Q5XKR4|OTP_HUMAN;P27695|APEX1_HUMAN;Q969V6|MRTFA_HUMAN;Q14119|VEZF1_HUMAN;Q8NBL3|T178A_HUMAN;Q9UHN6|…			DeepNovo	0 0 2 94 15 15 4 4 2 2	EGFPPDKQPR
EGFPQPQPR	46.01	1054.52	9	44.4	9	-7.7358	0.4194	1.2	528.268	2	26.8726	21600000	166000000	8412	20240701_6.raw	4	Q96HR8|NAF1_HUMAN;Q8IXQ6|PARP9_HUMAN;Q6ZMM2|ATL5_HUMAN;Q9P215|POGK_HUMAN;Q8WV24|PHLA1_HUMAN;O60502|OGA_HUMAN;Q96B33|CLD23_HUMAN;P42858|HD_HUMAN;Q8NG04|S2610_HUMAN;Q2VIQ3|KIF4B_HUMAN;P51582|P2RY4_HUMAN;Q6ZNA4|RN111_HUMAN;O14556|G3PT_HUMAN;Q12772|SRBP2_HUMAN;Q7L2E3|DHX30_HUMAN;Q9Y6F1|PARP3_HUMAN;Q96DT7|ZBT10_HUMAN;Q8WUY9|DEP1B_HUMAN;P0C7V6|SP202_HUMAN;Q9UKZ4|TEN1_HUMAN;Q6YN16|HSDL2_HUMAN;Q6NWY9|PR4…			DeepNovo	1 1 5 13 0 0 1 4 4	EGFPQPQPR
EGFTQFDKQPR	42.78	1351.65	11	45.5	11	-6.8894	0.538	-7.6	451.555	3	29.5782	22900000	164000000	9129	20240701_6.raw	1	P43243|MATR3_HUMAN;Q9NRX1|PNO1_HUMAN;Q9HD23|MRS2_HUMAN;Q8WWA1|TMM40_HUMAN;Q8TE73|DYH5_HUMAN;P26447|S10A4_HUMAN;Q9BYP7|WNK3_HUMAN;Q9NXR7|BABA2_HUMAN;Q9Y5F9|PCDGI_HUMAN;Q96L21|RL10L_HUMAN;Q0VF96|CGNL1_HUMAN;Q6ZNE9|RUFY4_HUMAN;Q13952|NFYC_HUMAN;P29074|PTN4_HUMAN;Q9UHN6|CEIP2_HUMAN;Q5T6X4|F162B_HUMAN;P27635|RL10_HUMAN;Q9NV70|EXOC1_HUMAN;Q9UPY5|XCT_HUMAN;P23025|XPA_HUMAN;Q9BZF2|OSBL7_HUMAN;Q9C0C7|AMRA…			DeepNovo	0 0 1 1 1 1 3 4 4 5 5	EGFTQFDKQPR
EGGFFPDKQPR	60.87	1276.62	11	54.5	11	-10.3741	0.4143	1.6	426.548	3	26.6314	16000000	109000000	8267	20240701_6.raw	1	O14646|CHD1_HUMAN;Q9BY07|S4A5_HUMAN;P16260|GDC_HUMAN;Q8WWA1|TMM40_HUMAN;P10915|HPLN1_HUMAN;Q8NCJ5|SPRY3_HUMAN;Q8ND83|SLAI1_HUMAN;P26447|S10A4_HUMAN;Q9Y2J0|RP3A_HUMAN;O75747|P3C2G_HUMAN;Q9UHV7|MED13_HUMAN;Q70EL1|UBP54_HUMAN;Q5XKR4|OTP_HUMAN;P42685|FRK_HUMAN;P01850|TRBC1_HUMAN;O14578|CTRO_HUMAN;Q14119|VEZF1_HUMAN;Q14CN2|CLCA4_HUMAN;O15321|TM9S1_HUMAN;O14686|KMT2D_HUMAN;P39656|OST48_HUMAN;Q9UHN6|CEI…			DeepNovo	0 0 0 0 0 20 20 3 3 3 3	EGGFFPDKQPR
EGGFPDKQPR	51.72	1129.55	10	80	10	-5.5262	0.8801	0.6	565.783	2	26.7042			8343	20240701_6.raw	1	O14646|CHD1_HUMAN;P24043|LAMA2_HUMAN;Q9BY07|S4A5_HUMAN;Q6ZRV2|FA83H_HUMAN;Q8WWA1|TMM40_HUMAN;P10915|HPLN1_HUMAN;Q8ND83|SLAI1_HUMAN;P26447|S10A4_HUMAN;Q9Y2J0|RP3A_HUMAN;O75747|P3C2G_HUMAN;Q9UHV7|MED13_HUMAN;Q70EL1|UBP54_HUMAN;Q02241|KIF23_HUMAN;Q5XKR4|OTP_HUMAN;Q96EX3|DC2I2_HUMAN;O14578|CTRO_HUMAN;Q14119|VEZF1_HUMAN;Q8NB59|SYT14_HUMAN;Q9H347|UBQL3_HUMAN;Q9UHN6|CEIP2_HUMAN;Q92835|SHIP1_HUMAN;Q9UPY5…			DeepNovo	1 1 5 6 18 18 6 6 9 5	EGGFPDKQPR
EGGLLKRAL	45.66	955.581	9	100	9	17.5145	0.6887	2.1	478.799	2	54.7245	3430000	12800000	18743	20240701_6.raw	1	P58107|EPIPL_HUMAN;O43869|OR2T1_HUMAN;Q8WYK1|CNTP5_HUMAN;Q00610|CLH1_HUMAN;Q96JH7|VCIP1_HUMAN;P15428|PGDH_HUMAN;Q99640|PMYT1_HUMAN;O60241|AGRB2_HUMAN;O60518|RNBP6_HUMAN;Q9UBF1|MAGC2_HUMAN;Q00872|MYPC1_HUMAN;P11055|MYH3_HUMAN;P49589|SYCC_HUMAN;P55268|LAMB2_HUMAN;Q8NAN2|MIGA1_HUMAN;Q96LB2|MRGX1_HUMAN;P15391|CD19_HUMAN;Q5VSL9|STRP1_HUMAN;Q8WV99|ZFN2B_HUMAN;Q9Y2K7|KDM2A_HUMAN;Q6W2J9|BCOR_HUMAN;Q8TDS4…			DeepNovo	5 8 9 5 37 16 16 21 5	EGGLLKRAL
EGHNPDLGRHL	63.15	1243.61	11	81.8	11	15.4076	0.2985	-2.1	415.542	3	48.233	48600000	165000000	15760	20240701_6.raw	18	A2RRP1|NBAS_HUMAN;Q5TI25|NBPFE_HUMAN;P42694|HELZ_HUMAN;O75541|ZN821_HUMAN;P0C7N4|T191B_HUMAN;Q6ZRI8|RHG36_HUMAN;Q14161|GIT2_HUMAN;Q9N2J8|ENH3_HUMAN;Q8IVV2|LOXH1_HUMAN;Q9UPU3|SORC3_HUMAN;Q9ULV8|CBLC_HUMAN;Q5TAG4|NBPFC_HUMAN;O75023|LIRB5_HUMAN;Q9H094|NBPF3_HUMAN;Q9HBL0|TENS1_HUMAN;A6NGB0|T191C_HUMAN;O95926|SYF2_HUMAN;B4DH59|NBPFP_HUMAN;O15020|SPTN2_HUMAN;Q9UK96|FBX10_HUMAN;Q8N423|LIRB2_HUMAN;Q8NHL6…			DeepNovo	5 41 0 0 73 73 11 11 12 13 5	EGHNPDLGRHL
EGIPALDNFLDK	64.59	1330.68	12	83.3	12	0.6761	0.8057	-2.2	666.344	2	73.4742	1800000	13500000	26079	20240701_6.raw	1	P13639|EF2_HUMAN			DB Search	0 0 4 44 40 24 22 9 8 8 15 5	EGIPALDNFLDK
EGLNVVKTGRVM	53.78	1301.71	12	66.7	12	-0.6832	0.8518	-2.4	651.862	2	37.3999	3780000	28300000	11892	20240701_6.raw	2	P22392|NDKB_HUMAN;O60361|NDK8_HUMAN;P15531|NDKA_HUMAN			DB Search	4 4 8 32 32 83 52 15 0 0 0 0	EGLNVVKTGRVM
EGQHFKGLVL	56.1	1126.61	10	100	10	-2.6314	0.5604	0.8	564.314	2	39.3238			12956	20240701_6.raw	1	Q9HAP2|MLXIP_HUMAN;Q8TD20|GTR12_HUMAN;P23467|PTPRB_HUMAN;Q8WWL7|CCNB3_HUMAN;P98172|EFNB1_HUMAN;Q5JTH9|RRP12_HUMAN;Q9Y250|LZTS1_HUMAN;P52799|EFNB2_HUMAN;Q6Q0C1|S2547_HUMAN;P62266|RS23_HUMAN;Q9ULL0|K1210_HUMAN;O43683|BUB1_HUMAN;Q9Y6J0|CABIN_HUMAN;Q9UFC0|LRWD1_HUMAN;Q99999|G3ST1_HUMAN;Q9UET6|TRM7_HUMAN;Q9UID3|VPS51_HUMAN;Q96L91|EP400_HUMAN;P07148|FABPL_HUMAN;Q9UKX7|NUP50_HUMAN;Q9NYC9|DYH9_HUMAN;Q4G0…			DeepNovo	3 3 5 5 20 6 6 11 13 5	EGQHFKGLVL
EGQVSEKR	30.36	931.472	8	87.5	8	-3.5501	0.7558	-8.9	466.739	2	26.2894	1870000	5600000	8000	20240701_6.raw	1	O75638|CTAG2_HUMAN;P78559|MAP1A_HUMAN;Q8IVL1|NAV2_HUMAN;O15438|MRP3_HUMAN;P78543|BTG2_HUMAN;Q9UNS1|TIM_HUMAN;Q5T3I0|GPTC4_HUMAN;Q8TDB6|DTX3L_HUMAN;Q15021|CND1_HUMAN;Q96NL6|SCLT1_HUMAN;O75051|PLXA2_HUMAN;Q5VUA4|ZN318_HUMAN;Q9BX63|FANCJ_HUMAN;Q96DL1|NXPE2_HUMAN;Q9UBN6|TR10D_HUMAN;Q96MI6|PPM1M_HUMAN;O14737|PDCD5_HUMAN;P46013|KI67_HUMAN;P27338|AOFB_HUMAN;Q96P70|IPO9_HUMAN;Q2NKX9|CB068_HUMAN;Q6NTE8|MR…			DeepNovo	5 8 0 21 9 9 43 5	EGQVSEKR
EGQYDPDKQPR	49.01	1331.61	11	81.8	11	4.7754	0.3264	4.1	444.879	3	36.3206	1950000	8630000	11235	20240701_6.raw	2	Q9ULD9|ZN608_HUMAN;Q6IV72|ZN425_HUMAN;Q8IVL1|NAV2_HUMAN;Q5VUY0|ADCL3_HUMAN;O14646|CHD1_HUMAN;Q9H2K8|TAOK3_HUMAN;Q92664|TF3A_HUMAN;Q9P2N7|KLH13_HUMAN;Q15413|RYR3_HUMAN;Q9H2C0|GAN_HUMAN;P17643|TYRP1_HUMAN;Q8WWA1|TMM40_HUMAN;Q8ND83|SLAI1_HUMAN;Q5VTT5|MYOM3_HUMAN;Q7L7X3|TAOK1_HUMAN;Q9BXT8|RNF17_HUMAN;P26447|S10A4_HUMAN;P14543|NID1_HUMAN;Q9Y2J0|RP3A_HUMAN;O75747|P3C2G_HUMAN;Q9H7D0|DOCK5_HUMAN;Q8NBE8|K…			DeepNovo	4 3 0 0 8 6 6 2 2 4 4	EGQYDPDKQPR
EGTPPPDKQPR	47.31	1220.61	11	54.5	11	6.4087	0.2953	-7.1	407.876	3	37.1969	23900000	25400000	12299	20240701_6.raw	3	Q96JB8|MPP4_HUMAN;Q96J84|KIRR1_HUMAN;P26447|S10A4_HUMAN;Q96M27|PRRC1_HUMAN;Q15173|2A5B_HUMAN;Q9Y2J0|RP3A_HUMAN;Q99640|PMYT1_HUMAN;Q08378|GOGA3_HUMAN;O43933|PEX1_HUMAN;O00327|BMAL1_HUMAN;Q9BUK6|MSTO1_HUMAN;Q6NSJ2|PHLB3_HUMAN;Q9BXF3|CECR2_HUMAN;Q8NC74|RB8NL_HUMAN;Q96G27|WBP1_HUMAN;Q14119|VEZF1_HUMAN;Q6IQ32|ADNP2_HUMAN;Q5T6F2|UBAP2_HUMAN;Q02575|HEN1_HUMAN;Q8IVU1|IGDC3_HUMAN;Q9UPY5|XCT_HUMAN;Q02577|H…			DeepNovo	0 0 0 0 0 13 13 4 4 4 4	EGTPPPDKQPR
EGYPDRIMN	45.39	1093.49	9	66.7	9	-2.0767	0.7471	1.5	547.751	2	35.9603	541000	3440000	11198	20240701_6.raw	1	P68371|TBB4B_HUMAN;Q13509|TBB3_HUMAN;Q9H4B7|TBB1_HUMAN;Q9BVA1|TBB2B_HUMAN;Q13885|TBB2A_HUMAN;P07437|TBB5_HUMAN			HOMOLOG	4 4 1 4 3 0 0 2 5	EGYPDRIMN
EHCCGFPDKQPR	50.96	1415.61	12	66.7	12	15.7085	0.6691	2.5	708.813	2	53.3792			18208	20240701_6.raw	1	O14646|CHD1_HUMAN;Q9HC77|CENPJ_HUMAN;Q765I0|UTS2B_HUMAN;Q9BY07|S4A5_HUMAN;Q7L576|CYFP1_HUMAN;Q8WWA1|TMM40_HUMAN;P10915|HPLN1_HUMAN;O75326|SEM7A_HUMAN;Q96RR1|PEO1_HUMAN;Q8ND83|SLAI1_HUMAN;P26447|S10A4_HUMAN;Q9Y2J0|RP3A_HUMAN;O75747|P3C2G_HUMAN;Q9UHV7|MED13_HUMAN;P18146|EGR1_HUMAN;Q7Z713|ANR37_HUMAN;Q8WZ42|TITIN_HUMAN;Q70EL1|UBP54_HUMAN;Q5T7M4|ADIPL_HUMAN;Q02241|KIF23_HUMAN;Q5XKR4|OTP_HUMAN;Q96G97|…			DeepNovo	3 3 0 0 1 1 4 4 3 3 4 4	EHCCGFPDKQPR
EHNDDLGRHL	41.25	1204.56	10	80	10	-5.927	0.2681	3.6	402.528	3	26.6783	100000	2600000	8336	20240701_6.raw	1	A2RRP1|NBAS_HUMAN;Q5TI25|NBPFE_HUMAN;Q6ZMW3|EMAL6_HUMAN;O75541|ZN821_HUMAN;O43247|CMIP4_HUMAN;Q9Y278|HS3S2_HUMAN;Q14161|GIT2_HUMAN;Q9N2J8|ENH3_HUMAN;P57076|CF298_HUMAN;Q5TAG4|NBPFC_HUMAN;O75023|LIRB5_HUMAN;Q9H094|NBPF3_HUMAN;Q9HBL0|TENS1_HUMAN;B4DH59|NBPFP_HUMAN;O15020|SPTN2_HUMAN;Q96CW1|AP2M1_HUMAN;Q8N423|LIRB2_HUMAN;A6NCS6|CB072_HUMAN;Q8NHL6|LIRB1_HUMAN;Q8NFY9|KBTB8_HUMAN;P08476|INHBA_HUMAN;Q8N…			DeepNovo	5 3 0 0 4 13 13 13 10 5	EHNDDLGRHL
EHSEDPDKQPR	46.84	1336.6	11	90.9	11	8.1318	0.4317	-2.2	446.54	3	37.6974	1600000	13600000	12071	20240701_6.raw	2	Q6IV72|ZN425_HUMAN;O14646|CHD1_HUMAN;Q92664|TF3A_HUMAN;Q8WWA1|TMM40_HUMAN;P10243|MYBA_HUMAN;Q8ND83|SLAI1_HUMAN;Q9BXT8|RNF17_HUMAN;P26447|S10A4_HUMAN;Q13535|ATR_HUMAN;P14543|NID1_HUMAN;Q9Y2J0|RP3A_HUMAN;O75747|P3C2G_HUMAN;Q86Y91|KI18B_HUMAN;Q86TD4|SRCA_HUMAN;Q70EL1|UBP54_HUMAN;P49589|SYCC_HUMAN;Q5XKR4|OTP_HUMAN;Q9H9T3|ELP3_HUMAN;Q14119|VEZF1_HUMAN;Q9Y6Q2|STON1_HUMAN;Q9UHN6|CEIP2_HUMAN;Q92835|SHIP1…			DeepNovo	5 4 2 2 0 12 12 4 4 9 5	EHSEDPDKQPR
EHSLCLSEHEHF	49.88	1466.62	12	91.7	12	-3.0975	0.2711	-3.7	734.317	2	38.9279			12731	20240701_6.raw	1	Q86UE6|LRRT1_HUMAN;P43166|CAH7_HUMAN;Q9UBT6|POLK_HUMAN;Q96J92|WNK4_HUMAN;Q5PRF9|SMAG2_HUMAN;Q711Q0|CEFIP_HUMAN;P26885|FKBP2_HUMAN;Q9BZQ8|NIBA1_HUMAN;Q9H6R4|NOL6_HUMAN;Q9Y5P4|CERT_HUMAN;O00635|TRI38_HUMAN;Q0P641|CB080_HUMAN;Q6ZVZ8|ASB18_HUMAN;Q00056|HXA4_HUMAN;Q96NH3|BROMI_HUMAN;Q7Z353|HDX_HUMAN;Q9H1A4|APC1_HUMAN;Q86WI3|NLRC5_HUMAN;Q9NWN3|FBX34_HUMAN;Q8N344|MIER2_HUMAN;Q8IXL7|MSRB3_HUMAN;Q9Y2D8|AD…			DeepNovo	3 3 4 4 0 22 3 3 3 3 4 4	EHSLCLSEHEHF
EHSLYPDKQPR	56.72	1368.68	11	81.8	11	3.2285	0.5606	-0.9	457.233	3	34.9906			10733	20240701_6.raw	2	O14646|CHD1_HUMAN;Q9NQ33|ASCL3_HUMAN;Q8WWA1|TMM40_HUMAN;Q93009|UBP7_HUMAN;Q8NF37|PCAT1_HUMAN;Q8ND83|SLAI1_HUMAN;P26447|S10A4_HUMAN;P09884|DPOLA_HUMAN;Q6UWZ7|ABRX1_HUMAN;Q9Y2J0|RP3A_HUMAN;O75747|P3C2G_HUMAN;Q70EL1|UBP54_HUMAN;Q5XKR4|OTP_HUMAN;Q14119|VEZF1_HUMAN;Q9HBU6|EKI1_HUMAN;Q13002|GRIK2_HUMAN;Q9UHN6|CEIP2_HUMAN;Q01995|TAGL_HUMAN;Q13224|NMDE2_HUMAN;Q8N5B7|CERS5_HUMAN;Q92835|SHIP1_HUMAN;Q9H446|…			DeepNovo	5 15 14 0 0 8 8 8 8 15 5	EHSLYPDKQPR
EHSQDPDKQPR	55.58	1335.62	11	63.6	11	5.6047	0.3575	6.8	446.216	3	35.4836			10949	20240701_6.raw	1	Q6IV72|ZN425_HUMAN;O14646|CHD1_HUMAN;Q9UKM9|RALY_HUMAN;O75309|CAD16_HUMAN;Q96T54|KCNKH_HUMAN;Q92664|TF3A_HUMAN;Q8WWA1|TMM40_HUMAN;Q00610|CLH1_HUMAN;Q8ND83|SLAI1_HUMAN;Q9BXT8|RNF17_HUMAN;P26447|S10A4_HUMAN;Q14974|IMB1_HUMAN;P14543|NID1_HUMAN;Q9Y2J0|RP3A_HUMAN;O75747|P3C2G_HUMAN;Q8N0W4|NLGNX_HUMAN;P20936|RASA1_HUMAN;Q70EL1|UBP54_HUMAN;A0A096LP49|CC187_HUMAN;P49589|SYCC_HUMAN;P12259|FA5_HUMAN;Q5XKR4…			DeepNovo	0 0 0 0 13 12 12 5 5 5 5	EHSQDPDKQPR
EHSVCAPDKQPR	53.84	1365.65	12	75	12	2.4722	0.5979	8.3	456.226	3	34.9126	864000	9670000	10687	20240701_6.raw	4	Q6ZMY9|ZN517_HUMAN;Q9Y6R0|NUMBL_HUMAN;O14646|CHD1_HUMAN;Q9Y520|PRC2C_HUMAN;Q5U5R9|HECD2_HUMAN;Q8N2H9|PELI3_HUMAN;Q8WWA1|TMM40_HUMAN;Q8ND83|SLAI1_HUMAN;P26447|S10A4_HUMAN;Q8TAP6|CEP76_HUMAN;Q9Y4D8|HECD4_HUMAN;Q9Y2J0|RP3A_HUMAN;O75747|P3C2G_HUMAN;Q70EL1|UBP54_HUMAN;Q6P9A2|GLT18_HUMAN;Q5XKR4|OTP_HUMAN;Q9BYG5|PAR6B_HUMAN;Q14119|VEZF1_HUMAN;Q01167|FOXK2_HUMAN;Q9UHN6|CEIP2_HUMAN;Q9UNE0|EDAR_HUMAN;Q9283…			DeepNovo	5 24 21 0 0 0 21 21 17 17 24 5	EHSVCAPDKQPR
EHTPSALAIME	49.77	1197.57	11	72.7	11	-0.7631	0.6041	-4.2	599.79	2	53.7679	374000	2930000	18431	20240701_6.raw	1	P04075|ALDOA_HUMAN			DB Search	5 6 10 1 0 0 7 7 2 17 5	EHTPSALAIME
EHVNGPDKQPR	42.39	1275.63	11	54.5	11	3.1159	0.384	-5.6	426.216	3	33.3164			10177	20240701_6.raw	1	O14646|CHD1_HUMAN;Q92499|DDX1_HUMAN;Q6UXC1|AEGP_HUMAN;Q8WWA1|TMM40_HUMAN;Q8ND83|SLAI1_HUMAN;P26447|S10A4_HUMAN;Q9Y2J0|RP3A_HUMAN;O75747|P3C2G_HUMAN;Q9UHV7|MED13_HUMAN;Q70EL1|UBP54_HUMAN;Q5XKR4|OTP_HUMAN;Q14119|VEZF1_HUMAN;Q9Y5H8|PCDA3_HUMAN;Q86TX2|ACOT1_HUMAN;Q9Y5I4|PCDC2_HUMAN;Q9UHN6|CEIP2_HUMAN;Q92835|SHIP1_HUMAN;Q9UPY5|XCT_HUMAN;Q9Y5H6|PCDA8_HUMAN;Q96HP0|DOCK6_HUMAN;Q14839|CHD4_HUMAN;Q9BQI3|E2…			DeepNovo	0 0 1 0 0 18 18 9 9 10 5	EHVNGPDKQPR
EHVPTLPDKQPR	51	1415.75	12	83.3	12	-8.1967	0.5446	2.7	472.926	3	25.4958	352000	1940000	7710	20240701_6.raw	2	Q14353|GAMT_HUMAN;P46939|UTRN_HUMAN;O43766|LIAS_HUMAN;P30049|ATPD_HUMAN;P26447|S10A4_HUMAN;P52797|EFNA3_HUMAN;P04275|VWF_HUMAN;Q9Y2J0|RP3A_HUMAN;Q5GH70|XKR9_HUMAN;P45983|MK08_HUMAN;Q15032|R3HD1_HUMAN;O43683|BUB1_HUMAN;Q3KP44|ANR55_HUMAN;Q9UKT7|FBXL3_HUMAN;Q9BSW7|SYT17_HUMAN;Q14119|VEZF1_HUMAN;Q9H3Y6|SRMS_HUMAN;P61968|LMO4_HUMAN;Q9Y3M8|STA13_HUMAN;Q9Y2K7|KDM2A_HUMAN;Q9Y4F5|C170B_HUMAN;Q9UPY5|XCT_H…			DeepNovo	5 3 2 2 0 0 18 18 5 5 8 5	EHVPTLPDKQPR
EIEKFDKSKLK	24.41	1363.77	11	45.5	11	-13.2698	0.5582	-0.3	455.598	3	19.7058			5374	20240701_6.raw	1	O14604|TYB4Y_HUMAN;P62328|TYB4_HUMAN			DB Search	2 2 0 0 0 0 2 0 0 6 5	EIEKFDKSKLK
EILKIHAREIFD	49.91	1482.82	12	83.3	12	17.1651	0.5668	1	495.281	3	69.7259	29500000	54900000	24631	20240701_6.raw	4	P06733|ENOA_HUMAN			HOMOLOG	5 9 7 16 31 29 4 0 11 0 10 5	EILKIHAREIFD
EIRVTQKSYK	48.95	1250.7	10	100	10	-9.1043	0.4417	0.7	417.907	3	22.3774	13400000	64600000	6340	20240701_6.raw	2	P05787|K2C8_HUMAN			HOMOLOG	5 2 2 7 7 5 5 13 13 5	EIRVTQKSYK
EIRVTQKSYKVS	60.99	1436.8	12	58.3	12	-5.4161	0.5931	-2.7	719.405	2	26.7992	7820000	102000000	8384	20240701_6.raw	2	P05787|K2C8_HUMAN			HOMOLOG	1 1 1 0 0 8 19 25 20 20 11 5	EIRVTQKSYKVS
EITIPVTFESR	54.17	1290.68	11	81.8	11	-3.1687	0.9319	-2.1	646.347	2	64.2875	417000	5540000	22542	20240701_6.raw	2	P04792|HSPB1_HUMAN			DB Search	0 0 11 4 5 5 3 2 2 14 5	EITIPVTFESR
EIVHIQAGQCG	69.73	1153.55	11	45.5	11	-0.6663	0.7703	0.3	577.785	2	36.9356	557000	5610000	11660	20240701_6.raw	1	Q13509|TBB3_HUMAN;Q9BUF5|TBB6_HUMAN;Q9BVA1|TBB2B_HUMAN;Q13885|TBB2A_HUMAN;P07437|TBB5_HUMAN			DB Search	0 0 0 0 21 21 17 17 12 0 0	EIVHIQAGQCG
EIVHLQAGQCG	69.73	1153.55	11	45.5	11	0.1877	0.7833	0.3	577.785	2	36.9356	557000	5610000	11660	20240701_6.raw	1	P68371|TBB4B_HUMAN;P04350|TBB4A_HUMAN			DB Search	0 0 0 0 21 21 17 17 12 0 0	EIVHLQAGQCG
EKFANEFK	14.03	1011.5	8	75	8	18.7023	0.2762	-0.5	506.758	2	51.2656	2430000	10800000	17266	20240701_6.raw	3	P28069|PIT1_HUMAN			DB Search	5 3 3 0 0 2 10 5	EKFANEFK
EKFEDENFILK	51.11	1410.7	11	81.8	11	-2.2928	0.6913	-2	706.357	2	52.0302	10200000	50500000	17551	20240701_6.raw	3	P62937|PPIA_HUMAN			DB Search	2 2 4 2 2 1 1 2 2 8 5	EKFEDENFILK
EKLGGSAVIS	30.69	959.529	10	40	10	-8.834	0.3089	-0.3	480.772	2	26.6985	1940000	23000000	8332	20240701_6.raw	1	P23528|COF1_HUMAN			DB Search	0 0 2 0 0 1 1 2 6 5	EKLGGSAVIS
EKNENLAANFL	38.94	1261.63	11	45.5	11	-0.6505	0.6325	-1.9	631.821	2	59.5188	8100000	33700000	20985	20240701_6.raw	1	P54727|RD23B_HUMAN;P54725|RD23A_HUMAN			DB Search	5 0 0 1 1 2 2 1 1 8 5	EKNENLAANFL
EKPSPLLVGREF	51.85	1370.76	12	58.3	12	-2.6723	0.8505	-2.3	686.384	2	50.3191	2700000	14200000	16722	20240701_6.raw	2	Q9UN86|G3BP2_HUMAN;Q13283|G3BP1_HUMAN			DB Search	0 0 24 24 14 14 22 14 1 0 0 3	EKPSPLLVGREF
EKWMGPIPPAVN	47.97	1337.68	12	50	12	-7.8333	0.8886	-6.8	669.843	2	56.3454			19600	20240701_6.raw	1	Q9Y2Q3|GSTK1_HUMAN			DB Search	0 0 6 4 0 0 2 10 0 0 14 5	EKWMGPIPPAVN
ELDAGLDPR	32.25	984.488	9	44.4	9	-0.9508	0.309	4.9	493.253	2	38.9326	2410000	27600000	12788	20240701_6.raw	1	Q9NXK8|FXL12_HUMAN;O75829|CNMD_HUMAN;Q9UNK0|STX8_HUMAN;Q9P2D8|UNC79_HUMAN;P58107|EPIPL_HUMAN;Q96GV9|MACIR_HUMAN;P49720|PSB3_HUMAN;Q9ULB1|NRX1A_HUMAN;P02787|TRFE_HUMAN;P35410|MAS1L_HUMAN;Q9NPD3|EXOS4_HUMAN;O94911|ABCA8_HUMAN;Q96FQ7|CR018_HUMAN;Q96RV3|PCX1_HUMAN;Q9Y240|CLC11_HUMAN;Q7Z4H8|PLGT3_HUMAN;Q6PCB0|VWA1_HUMAN;Q9NZW4|DSPP_HUMAN;Q9NY93|DDX56_HUMAN;Q7Z449|CP2U1_HUMAN;Q9HBE5|IL21R_HUMAN;Q86YV9|…			DeepNovo	5 2 0 0 0 1 1 2 3	ELDAGLDPR
ELFDVGGKQ	45.76	991.497	9	100	9	2.5156	0.5193	0.2	496.756	2	52.5543	4670000	28500000	17755	20240701_6.raw	3	Q08289|CACB2_HUMAN;P61204|ARF3_HUMAN;P36406|TRI23_HUMAN;A1L4H1|SRCRL_HUMAN;P63092|GNAS2_HUMAN;P40617|ARL4A_HUMAN;Q13214|SEM3B_HUMAN;Q96RV3|PCX1_HUMAN;Q14344|GNA13_HUMAN;Q93088|BHMT1_HUMAN;Q96L73|NSD1_HUMAN;P14735|IDE_HUMAN;O75157|T22D2_HUMAN;O15111|IKKA_HUMAN;Q8N441|FGRL1_HUMAN;P11488|GNAT1_HUMAN;Q8WZ42|TITIN_HUMAN;Q8WW22|DNJA4_HUMAN;A6NHR9|SMHD1_HUMAN;P19086|GNAZ_HUMAN;Q02241|KIF23_HUMAN;O95793|…			DeepNovo	5 6 2 5 6 4 4 7 5	ELFDVGGKQ
ELGVPLKVLH	44.59	1103.67	10	80	10	9.601	0.5813	1	552.843	2	60.818	3790000	20700000	21490	20240701_6.raw	1	Q14498|RBM39_HUMAN;Q8N468|MFD4A_HUMAN;Q6UVJ0|SAS6_HUMAN;O75694|NU155_HUMAN;P46939|UTRN_HUMAN;Q9UKJ8|ADA21_HUMAN;Q9NWF4|S52A1_HUMAN;P45974|UBP5_HUMAN;Q8WYL5|SSH1_HUMAN;Q9P275|UBP36_HUMAN;Q6PIF6|MYO7B_HUMAN;Q9UI26|IPO11_HUMAN;Q13434|MKRN4_HUMAN;Q8N3Y3|LARG2_HUMAN;A8K979|ERI2_HUMAN;B6SEH8|ERVV1_HUMAN;O95817|BAG3_HUMAN;O94855|SC24D_HUMAN;Q6ZMZ0|RN19B_HUMAN;Q15034|HERC3_HUMAN;Q92935|EXTL1_HUMAN;Q58DX5…			DeepNovo	5 5 50 2 6 6 9 0 0 5	ELGVPLKVLH
ELRPTLNEL	39.19	1083.59	9	55.6	9	-2.6089	0.4768	1.9	542.804	2	52.6323	1470000	6390000	17794	20240701_6.raw	2	P20674|COX5A_HUMAN			DB Search	0 0 9 0 0 7 8 4 5	ELRPTLNEL
ELRVAPEEHPVL	68.34	1387.75	12	75	12	-5.398	0.6676	-2.4	694.879	2	40.8552	100000	5490000	13356	20240701_6.raw	1	P60709|ACTB_HUMAN;A5A3E0|POTEF_HUMAN;P63261|ACTG_HUMAN			DB Search	0 0 1 2 2 4 4 35 78 9 3 3	ELRVAPEEHPVL
ELVNDEELVLK	40.14	1299.69	11	72.7	11	-8.6887	0.4876	-3.7	650.851	2	53.3335	706000	5640000	18145	20240701_6.raw	1	Q8ND23|CARL3_HUMAN;Q6P2P2|ANM9_HUMAN;Q9NS56|TOPRS_HUMAN;Q96DT7|ZBT10_HUMAN;Q5VZV1|MT21C_HUMAN;Q9HCM3|K1549_HUMAN;P0C7U3|ZH11B_HUMAN;Q6F5E8|CARL2_HUMAN;Q96JN8|NEUL4_HUMAN;Q9Y5H8|PCDA3_HUMAN;Q9Y5B9|SP16H_HUMAN;Q7KZF4|SND1_HUMAN;Q9NXL9|MCM9_HUMAN;Q10472|GALT1_HUMAN;P09919|CSF3_HUMAN;Q14112|NID2_HUMAN;Q9UID3|VPS51_HUMAN;Q969N2|PIGT_HUMAN;Q9Y2Z2|MTO1_HUMAN;Q7Z4Q2|HEAT3_HUMAN;Q16512|PKN1_HUMAN;Q9NY87|S…			DeepNovo	5 6 3 0 0 4 0 12 12 20 5	ELVNDEELVLK
ELYADVGGKQF	43.45	1225.6	11	45.5	11	8.552	0.4403	6.2	613.81	2	57.9286	939000	4840000	20345	20240701_6.raw	1	P51571|SSRD_HUMAN			HOMOLOG	5 7 0 0 0 2 1 1 1 3 5	ELYADVGGKQF
EM(+15.99)EPDKQPR	52.13	1144.52	9	66.7	9	5.833	0.7245	-4.7	573.264	2	35.6962	7370000	42000000	11092	20240701_6.raw	4	O14646|CHD1_HUMAN;P60323|NANO3_HUMAN;Q7L576|CYFP1_HUMAN;Q8WWA1|TMM40_HUMAN;O75326|SEM7A_HUMAN;Q96RR1|PEO1_HUMAN;Q8ND83|SLAI1_HUMAN;P26447|S10A4_HUMAN;Q7L2H7|EIF3M_HUMAN;Q96BS2|CHP3_HUMAN;Q9Y2J0|RP3A_HUMAN;O75747|P3C2G_HUMAN;P18146|EGR1_HUMAN;Q15788|NCOA1_HUMAN;O75475|PSIP1_HUMAN;Q70EL1|UBP54_HUMAN;Q5T7M4|ADIPL_HUMAN;Q5XKR4|OTP_HUMAN;Q96G97|BSCL2_HUMAN;Q14119|VEZF1_HUMAN;Q05519|SRS11_HUMAN;Q9P2P1|…	Oxidation (M)	M2:Oxidation (M):1001.00	DeepNovo	1 0 0 23 23 6 6 4 4	EM(+15.99)EPDKQPR
EM(+15.99)YGLRSLPAW	61.03	1337.64	11	81.8	11	1.7289	0.2779	8.3	669.835	2	70.2177	156000	2250000	24776	20240701_6.raw	1	Q14849|STAR3_HUMAN;P55771|PAX9_HUMAN;Q86TI2|DPP9_HUMAN;Q9HD23|MRS2_HUMAN;Q8N135|LGI4_HUMAN;Q92624|APBP2_HUMAN;Q9Y219|JAG2_HUMAN;P05156|CFAI_HUMAN;Q8IXK0|PHC2_HUMAN;Q9UPY3|DICER_HUMAN;Q86TI0|TBCD1_HUMAN;Q6ZRS2|SRCAP_HUMAN;Q9ULX5|RN112_HUMAN;Q10586|DBP_HUMAN;P00439|PH4H_HUMAN;Q8N5U0|CK042_HUMAN;P85298|RHG08_HUMAN;Q92615|LAR4B_HUMAN;A8MTT3|CEBOS_HUMAN;Q8IWQ3|BRSK2_HUMAN;Q9Y3D0|CIA2B_HUMAN;Q8N228|SCM…	Oxidation (M)	M2:Oxidation (M):1001.00	DeepNovo	5 0 0 11 6 6 39 11 20 21 5	EM(+15.99)YGLRSLPAW
EMDLGRHL	44.46	969.47	8	75	8	-7.4349	0.5107	2.6	485.744	2	26.7853	1090000	15000000	8390	20240701_6.raw	1	A2RRP1|NBAS_HUMAN;Q5TI25|NBPFE_HUMAN;O75541|ZN821_HUMAN;O94911|ABCA8_HUMAN;Q14161|GIT2_HUMAN;Q9N2J8|ENH3_HUMAN;Q5TAG4|NBPFC_HUMAN;O75023|LIRB5_HUMAN;Q9H094|NBPF3_HUMAN;Q9HBL0|TENS1_HUMAN;B4DH59|NBPFP_HUMAN;O15020|SPTN2_HUMAN;Q8N423|LIRB2_HUMAN;Q8NHL6|LIRB1_HUMAN;Q8NFY9|KBTB8_HUMAN;Q8N660|NBPFF_HUMAN;Q8IW92|GLBL2_HUMAN;P98155|VLDLR_HUMAN;Q70EK8|UBP53_HUMAN;Q9Y2X7|GIT1_HUMAN;Q96ME1|FXL18_HUMAN;Q9UP…			DeepNovo	0 0 39 7 3 3 3 3	EMDLGRHL
EMEGFPDKQPR	53.71	1332.61	11	81.8	11	15.2833	0.8324	-4.6	667.311	2	52.7893	2970000	11900000	18103	20240701_6.raw	4	O14646|CHD1_HUMAN;Q9P2D8|UNC79_HUMAN;Q9HC77|CENPJ_HUMAN;Q765I0|UTS2B_HUMAN;Q9BY07|S4A5_HUMAN;Q7L576|CYFP1_HUMAN;O60502|OGA_HUMAN;Q8WWA1|TMM40_HUMAN;P10915|HPLN1_HUMAN;O75326|SEM7A_HUMAN;Q96RR1|PEO1_HUMAN;Q8ND83|SLAI1_HUMAN;P26447|S10A4_HUMAN;P17947|SPI1_HUMAN;Q8IVL0|NAV3_HUMAN;Q9Y2J0|RP3A_HUMAN;O75747|P3C2G_HUMAN;Q96EK4|THA11_HUMAN;Q9UHV7|MED13_HUMAN;P18146|EGR1_HUMAN;Q70EL1|UBP54_HUMAN;Q5T7M4|AD…			DeepNovo	0 0 4 9 9 16 16 6 6 8 5	EMEGFPDKQPR
EMESGPSLVH	47.95	1084.49	10	80	10	-0.4439	0.5453	-1	543.25	2	36.7661	17100000	79700000	11492	20240701_6.raw	2	Q03188|CENPC_HUMAN;Q13671|RIN1_HUMAN;P50453|SPB9_HUMAN;Q16270|IBP7_HUMAN;O95376|ARI2_HUMAN;Q9UJY5|GGA1_HUMAN;Q9ULW3|ABT1_HUMAN;P0CG38|POTEI_HUMAN;Q8TF01|PNISR_HUMAN;Q2KHR3|QSER1_HUMAN;Q86TL0|ATG4D_HUMAN;Q9BWH2|FUND2_HUMAN;A6NJG2|SWAHD_HUMAN;P16473|TSHR_HUMAN;Q8NCN4|RN169_HUMAN;Q8N427|TXND3_HUMAN;Q9BYB0|SHAN3_HUMAN;Q96KQ7|EHMT2_HUMAN;Q8IWT3|CUL9_HUMAN;Q13402|MYO7A_HUMAN;P14317|HCLS1_HUMAN;O15533|T…			DeepNovo	0 0 6 4 15 9 5 5 84 5	EMESGPSLVH
EMTFPDKQPR	51.66	1247.6	10	80	10	15.4317	0.7783	-4.2	624.803	2	51.4685	73600000	80400000	17158	20240701_6.raw	1	O14646|CHD1_HUMAN;P23467|PTPRB_HUMAN;Q9BY07|S4A5_HUMAN;Q14088|RB33A_HUMAN;Q8WWA1|TMM40_HUMAN;P10915|HPLN1_HUMAN;Q8ND83|SLAI1_HUMAN;Q9P2H0|CE126_HUMAN;P26447|S10A4_HUMAN;Q9Y2J0|RP3A_HUMAN;O75747|P3C2G_HUMAN;Q9UHV7|MED13_HUMAN;Q14439|GP176_HUMAN;Q70EL1|UBP54_HUMAN;Q5XKR4|OTP_HUMAN;O14578|CTRO_HUMAN;Q14119|VEZF1_HUMAN;Q9UHN6|CEIP2_HUMAN;Q92835|SHIP1_HUMAN;Q9UPY5|XCT_HUMAN;Q96HI0|SENP5_HUMAN;Q86US8|E…			DeepNovo	5 0 0 7 15 15 5 5 5 5	EMTFPDKQPR
EMVSEFLKQ	43.92	1109.54	9	77.8	9	14.4274	0.4419	4.9	555.781	2	69.1129			24288	20240701_6.raw	1	P04083|ANXA1_HUMAN			HOMOLOG	5 18 7 1 0 2 3 19 5	EMVSEFLKQ
EMYASHRLWGK	44.61	1376.67	11	63.6	11	-12.5471	0.2516	-2.2	459.895	3	21.999	251000	1590000	6302	20240701_6.raw	1	Q7Z6K3|PTAR1_HUMAN;Q08289|CACB2_HUMAN;Q9UL68|MYT1L_HUMAN;Q03393|PTPS_HUMAN;A6NKX1|F223B_HUMAN;Q9NT22|EMIL3_HUMAN;Q6UWZ7|ABRX1_HUMAN;P51857|AK1D1_HUMAN;Q14D33|RTP5_HUMAN;Q9ULW6|NP1L2_HUMAN;Q8IWN6|F223A_HUMAN;P32519|ELF1_HUMAN;Q7Z4H4|ADM2_HUMAN;Q6UB99|ANR11_HUMAN;Q7Z5M8|AB12B_HUMAN;P0DJH9|RD3L_HUMAN;Q8N9K5|ZN565_HUMAN;P02766|TTHY_HUMAN;Q96HE7|ERO1A_HUMAN;Q01538|MYT1_HUMAN;Q9UJ98|STAG3_HUMAN;Q9P2L0|…			DeepNovo	5 0 41 24 0 0 0 3 4 9 5	EMYASHRLWGK
ENMEKHLFNLK	51.41	1401.71	11	100	11	9.7909	0.6472	-0.3	468.243	3	52.6436	351000	5800000	17824	20240701_6.raw	2	Q5T0U0|CC122_HUMAN;Q8N7C3|TRIMM_HUMAN;Q96NL0|RUN3B_HUMAN;Q96LW4|PRIPO_HUMAN;Q07866|KLC1_HUMAN;Q9NYF5|FA13B_HUMAN;Q9H6Y2|WDR55_HUMAN;Q9H4B4|PLK3_HUMAN;Q9H900|ZWILC_HUMAN;Q86VV8|RTTN_HUMAN;Q711Q0|CEFIP_HUMAN;Q8WXH0|SYNE2_HUMAN;Q96QE4|LR37B_HUMAN;Q8WU03|GLYL2_HUMAN;Q9NYQ7|CELR3_HUMAN;Q9HBW1|LRRC4_HUMAN;Q6J9G0|STYK1_HUMAN;Q13576|IQGA2_HUMAN;P09848|LPH_HUMAN;Q53R41|FAKD1_HUMAN;Q8WZ42|TITIN_HUMAN;Q5TDP…			DeepNovo	5 4 5 2 2 15 15 8 8 12 5	ENMEKHLFNLK
ENQDRLM(+15.99)N	33.82	1034.45	8	75	8	-5.7986	0.545	6	518.233	2	24.6615	7960000	20500000	6949	20240701_6.raw	2	Q6XE24|RBMS3_HUMAN;Q9BZQ4|NMNA2_HUMAN;Q86UQ4|ABCAD_HUMAN;Q9NZJ9|NUDT4_HUMAN;Q9BVA1|TBB2B_HUMAN;Q5TCS8|KAD9_HUMAN;Q96HR9|REEP6_HUMAN;P07437|TBB5_HUMAN;Q9UGF7|O12D3_HUMAN;Q9BZQ8|NIBA1_HUMAN;Q13509|TBB3_HUMAN;Q9BUF5|TBB6_HUMAN;Q9H156|SLIK2_HUMAN;Q9UN76|S6A14_HUMAN;Q5MCW4|ZN569_HUMAN;Q27J81|INF2_HUMAN;Q8WXE9|STON2_HUMAN;Q3LIE5|ADPRM_HUMAN;P98198|AT8B2_HUMAN;Q9UIG0|BAZ1B_HUMAN;Q96JM7|LMBL3_HUMAN;Q8IYD…	Oxidation (M)	M7:Oxidation (M):1001.00	DeepNovo	5 0 0 8 2 6 14 5	ENQDRLM(+15.99)N
ENQDRLMN	40.36	1018.45	8	62.5	8	2.7443	0.3785	4.7	510.235	2	35.1054	135000000	381000000	10783	20240701_6.raw	5	Q6XE24|RBMS3_HUMAN;Q9BZQ4|NMNA2_HUMAN;Q86UQ4|ABCAD_HUMAN;Q9NZJ9|NUDT4_HUMAN;Q9BVA1|TBB2B_HUMAN;Q5TCS8|KAD9_HUMAN;Q96HR9|REEP6_HUMAN;P07437|TBB5_HUMAN;Q9UGF7|O12D3_HUMAN;Q9BZQ8|NIBA1_HUMAN;Q13509|TBB3_HUMAN;Q9BUF5|TBB6_HUMAN;Q9H156|SLIK2_HUMAN;Q9UN76|S6A14_HUMAN;Q5MCW4|ZN569_HUMAN;Q27J81|INF2_HUMAN;Q8WXE9|STON2_HUMAN;Q3LIE5|ADPRM_HUMAN;P98198|AT8B2_HUMAN;Q9UIG0|BAZ1B_HUMAN;Q96JM7|LMBL3_HUMAN;Q8IYD…			DeepNovo	5 0 0 15 0 9 6 5	ENQDRLMN
EQEEERFDG	11.69	1137.46	9	77.8	9	-9.9487	0.9011	-1.7	569.735	2	22.6907	156000	1590000	6553	20240701_6.raw	1	Q9Y266|NUDC_HUMAN			DB Search	5 9 36 36 25 4 4 0 0	EQEEERFDG
EQGAELSNEER	12.18	1260.56	11	27.3	11	-13.3141	0.6103	-1.3	631.286	2	18.9926			5094	20240701_6.raw	1	P63104|1433Z_HUMAN;P27348|1433T_HUMAN			DB Search	5 0 0 0 0 18 0 0 0 0 5	EQGAELSNEER
EQKSLEME	25.14	992.448	8	75	8	-10.3047	0.3406	-1.2	497.231	2	22.8397			6624	20240701_6.raw	1	O95789|ZMYM6_HUMAN			DB Search	5 6 0 0 2 2 2 2	EQKSLEME
EQVNQNKKT	31.25	1087.56	9	55.6	9	17.8864	0.3019	-2.1	544.787	2	47.452			15489	20240701_6.raw	1	Q9Y3R5|DOP2_HUMAN			HOMOLOG	5 11 21 1 1 4 0 0 5	EQVNQNKKT
ERDPSKIKWG	53.69	1214.64	10	60	10	-7.2478	0.8202	0.7	405.888	3	25.2822	5470000	26700000	7513	20240701_6.raw	2	P04406|G3P_HUMAN			DB Search	5 7 9 0 1 3 2 6 0 0	ERDPSKIKWG
ERIAGEASRLAH	49.08	1308.69	12	75	12	-8.2603	0.3666	1.2	437.238	3	24.093			6993	20240701_6.raw	1	P23527|H2B1O_HUMAN;Q99879|H2B1M_HUMAN;O60814|H2B1K_HUMAN;P58876|H2B1D_HUMAN;Q6DN03|H2B2C_HUMAN;Q93079|H2B1H_HUMAN;P33778|H2B1B_HUMAN;P62807|H2B1C_HUMAN;Q99877|H2B1N_HUMAN;Q6DRA6|H2B2D_HUMAN;P06899|H2B1J_HUMAN;Q5QNW6|H2B2F_HUMAN;Q16778|H2B2E_HUMAN			DB Search	5 7 4 3 0 11 5 0 0 2 2 5	ERIAGEASRLAH
ERLRISPD	38.28	984.535	8	75	8	-8.3411	0.627	-0.2	493.275	2	24.8239	589000	4800000	7299	20240701_6.raw	1	P14174|MIF_HUMAN			DB Search	5 8 2 0 0 5 4 4	ERLRISPD
ERQFSSRSGYR	46.11	1371.66	11	81.8	11	-8.6064	0.5769	-0.2	458.229	3	22.018	56300	681000	6323	20240701_6.raw	1	P04264|K2C1_HUMAN			HOMOLOG	5 9 9 5 4 0 0 6 4 4 5	ERQFSSRSGYR
ERSAAQLSLSSR	52.83	1303.68	12	83.3	12	-8.8758	0.873	-0.3	435.569	3	24.6615	59600	1040000	7252	20240701_6.raw	1	Q9H7Z7|PGES2_HUMAN			DB Search	5 3 0 0 11 22 13 15 15 3 3 5	ERSAAQLSLSSR
ERYLRPPNTSL	53.89	1344.71	11	72.7	11	17.4862	0.6126	-1.4	673.364	2	54.3836	7650000	37300000	18663	20240701_6.raw	2	O75494|SRS10_HUMAN			HOMOLOG	5 6 7 5 5 2 0 0 0 3 5	ERYLRPPNTSL
ESATYSNRAL	24.04	1110.53	10	50	10	-7.9217	0.8993	3.9	556.275	2	25.4901	285000	2730000	7667	20240701_6.raw	2	Q15785|TOM34_HUMAN			DB Search	5 0 8 14 27 5 1 0 0 0	ESATYSNRAL
ESDDSILRL	42.07	1046.52	9	100	9	1.493	0.8298	1.1	524.27	2	58.2514	2250000	11900000	20442	20240701_6.raw	1	P63220|RS21_HUMAN			DB Search	5 8 15 33 36 36 58 8 5	ESDDSILRL
ESFSDYPPLGRF	42.61	1413.66	12	41.7	12	0.2565	0.8823	0.6	707.836	2	70.6099	453000	2880000	24898	20240701_6.raw	1	Q5VTE0|EF1A3_HUMAN;P68104|EF1A1_HUMAN			DB Search	0 0 0 3 3 30 20 1 1 0 0 5	ESFSDYPPLGRF
ESGPSIVH	33.69	824.403	8	50	8	-12.2809	0.5955	0.9	413.209	2	20.6851	252000	1270000	5636	20240701_6.raw	1	P60709|ACTB_HUMAN;Q9BYX7|ACTBM_HUMAN;Q6S8J3|POTEE_HUMAN;A5A3E0|POTEF_HUMAN;P0CG39|POTEJ_HUMAN;P63261|ACTG_HUMAN;P0CG38|POTEI_HUMAN			DB Search	2 2 4 17 0 0 0 0	ESGPSIVH
ESGPSIVHRKCF	59.52	1358.68	12	83.3	12	-6.8138	0.7774	-2.8	680.344	2	26.5868	2690000	27000000	8248	20240701_6.raw	2	P60709|ACTB_HUMAN;Q9BYX7|ACTBM_HUMAN;Q6S8J3|POTEE_HUMAN;P0CG39|POTEJ_HUMAN;P63261|ACTG_HUMAN;P0CG38|POTEI_HUMAN			DB Search	5 9 29 34 37 37 76 29 7 0 0 5	ESGPSIVHRKCF
ESIRKEVKGDL	44.14	1272.7	11	63.6	11	-6.8901	0.4989	-3.8	637.357	2	26.1244			8012	20240701_6.raw	1	A6NMY6|AXA2L_HUMAN;P07355|ANXA2_HUMAN			DB Search	0 0 0 0 5 8 16 7 7 8 5	ESIRKEVKGDL
ESRAAVEGTVE	43.06	1146.55	11	63.6	11	-11.982	0.4763	0.5	574.283	2	20.9744	253000	1700000	5762	20240701_6.raw	1	P49321|NASP_HUMAN			DB Search	5 0 0 0 0 10 22 16 16 16 5	ESRAAVEGTVE
ESSVADVGGKQ	49.59	1075.51	11	72.7	11	-8.7906	0.6751	5.3	538.767	2	22.6486	908000	4200000	6524	20240701_6.raw	1	Q96JQ0|PCD16_HUMAN;P61204|ARF3_HUMAN;P36406|TRI23_HUMAN;A1L4H1|SRCRL_HUMAN;P40617|ARL4A_HUMAN;Q14344|GNA13_HUMAN;Q93088|BHMT1_HUMAN;Q96L73|NSD1_HUMAN;O15111|IKKA_HUMAN;Q8N441|FGRL1_HUMAN;P11488|GNAT1_HUMAN;Q56UN5|M3K19_HUMAN;A6NHR9|SMHD1_HUMAN;P19086|GNAZ_HUMAN;Q9Y4X4|KLF12_HUMAN;Q02779|M3K10_HUMAN;Q9P2D6|F135A_HUMAN;O95255|MRP6_HUMAN;Q13480|GAB1_HUMAN;P38405|GNAL_HUMAN;P84085|ARF5_HUMAN;Q2PPJ7|R…			DeepNovo	5 0 0 0 4 4 8 4 4 8 5	ESSVADVGGKQ
ETNLDSLPL	39.07	1000.51	9	55.6	9	-0.616	0.6299	0.9	1001.52	1	70.2015	863000	5670000	24810	20240701_6.raw	1	P08670|VIME_HUMAN			DB Search	0 0 18 26 11 11 14 0 0	ETNLDSLPL
ETRDGQVINETS	32.38	1347.63	12	41.7	12	-11.8188	0.6146	-2.3	674.819	2	21.0434	28700	308000	5814	20240701_6.raw	1	P08670|VIME_HUMAN			DB Search	5 0 0 0 0 0 43 15 0 0 14 5	ETRDGQVINETS
ETRSVSSSSYR	47.96	1257.6	11	45.5	11	-9.6207	0.6633	-2.4	629.803	2	20.8308	7280000	45100000	5658	20240701_6.raw	1	P08670|VIME_HUMAN			HOMOLOG	2 0 0 4 4 2 0 0 0 0 5	ETRSVSSSSYR
ETSAKTAM(+15.99)NVNE	11.68	1309.58	12	25	12	-11.4193	0.6609	-2.9	655.796	2	19.4357			5276	20240701_6.raw	1	P51148|RAB5C_HUMAN	Oxidation (M)	M8:Oxidation (M):1001.00	DB Search	5 0 0 0 0 0 0 0 0 0 20 5	ETSAKTAM(+15.99)NVNE
EVGGEALGRL	35.75	999.535	10	100	10	-4.9232	0.912	0.8	500.775	2	42.4517	27600000	189000000	13725	20240701_6.raw	1	P68871|HBB_HUMAN			DB Search	5 6 14 9 9 34 34 3 2 2	EVGGEALGRL
EVGGEALGRLL	43.56	1112.62	11	81.8	11	-0.5266	0.9297	2.1	557.318	2	64.0761	46400000	224000000	22345	20240701_6.raw	3	P68871|HBB_HUMAN			DB Search	0 0 14 8 8 47 47 3 3 4 4	EVGGEALGRLL
EVIEKPQA	42.94	912.492	8	75	8	-11.4076	0.8051	1	457.253	2	21.5874	10100000	56700000	6135	20240701_6.raw	2	P18859|ATP5J_HUMAN			DB Search	0 0 5 17 17 7 3 3	EVIEKPQA
EVIFPERIPQT	49.88	1327.71	11	45.5	11	-5.0492	0.9302	-2.1	664.863	2	58.1319	217000	2410000	20471	20240701_6.raw	1	P25685|DNJB1_HUMAN			DB Search	0 0 9 37 5 5 1 1 0 0 5	EVIFPERIPQT
EVPLPGGVMPR	48.05	1150.62	11	63.6	11	7.8704	0.9218	0.9	576.316	2	62.8604	3430000	18900000	22007	20240701_6.raw	2	Q9UNX4|WDR3_HUMAN;P15502|ELN_HUMAN;Q9Y6X0|SETBP_HUMAN;Q5VT06|CE350_HUMAN;Q9BRQ3|NUD22_HUMAN;Q86TL0|ATG4D_HUMAN;Q6ZUT9|DEN5B_HUMAN;P41225|SOX3_HUMAN;Q5VWI1|TCRGL_HUMAN;Q9P1Q0|VPS54_HUMAN;Q6ZVF9|GRIN3_HUMAN;Q6UXT9|ABH15_HUMAN;Q6IQ26|DEN5A_HUMAN;Q9BQD7|ANKMT_HUMAN;P52655|TF2AA_HUMAN;P35556|FBN2_HUMAN;Q5K4E3|POLS2_HUMAN;Q9UMZ3|PTPRQ_HUMAN;Q9ULD6|INTU_HUMAN;P20073|ANXA7_HUMAN;Q6UWY5|OLFL1_HUMAN;A2PYH4…			DeepNovo	0 0 8 5 22 6 1 1 2 2 2	EVPLPGGVMPR
EVPVSWESFNN	17.76	1306.58	11	27.3	11	0.1908	0.3345	-2.1	654.297	2	71.1013	1120000	5340000	25134	20240701_6.raw	1	P06396|GELS_HUMAN			DB Search	0 0 7 0 0 0 0 0 1 13 5	EVPVSWESFNN
EVPVSWESFNNG	15.91	1363.6	12	16.7	12	0.1989	0.7411	-2.2	682.808	2	71.1095	2400000	14400000	25154	20240701_6.raw	1	P06396|GELS_HUMAN			DB Search	0 0 5 0 0 0 0 0 0 6 0 0	EVPVSWESFNNG
EVVEEAENGRD	14.4	1245.55	11	45.5	11	-10.9261	0.7361	-2.1	623.78	2	21.5547			6075	20240701_6.raw	1	P06454|PTMA_HUMAN			DB Search	5 23 16 16 14 0 0 0 0 0 0	EVVEEAENGRD
EVYLSEHEHF	39.67	1288.57	10	80	10	-2.9496	0.7071	-2.1	645.292	2	38.4896	805000000	4590000000	12506	20240701_6.raw	10	Q9UK22|FBX2_HUMAN;Q3MII6|TBC25_HUMAN;Q9NY64|SL2A8_HUMAN;Q9H987|SYP2L_HUMAN;P52732|KIF11_HUMAN;Q9UBT6|POLK_HUMAN;Q96EF0|MTMR8_HUMAN;P78509|RELN_HUMAN;Q16082|HSPB2_HUMAN;P00747|PLMN_HUMAN;Q9Y3R5|DOP2_HUMAN;P23258|TBG1_HUMAN;Q5M9N0|CD158_HUMAN;Q12879|NMDE1_HUMAN;O00461|GOLI4_HUMAN;Q96RV3|PCX1_HUMAN;Q9UHJ3|SMBT1_HUMAN;Q9UKT4|FBX5_HUMAN;O15034|RIMB2_HUMAN;Q6P9A3|ZN549_HUMAN;Q8WZ42|TITIN_HUMAN;Q15072|O…			DeepNovo	0 0 5 9 2 2 7 7 3 3	EVYLSEHEHF
EVYPDGLRHL	62.24	1197.61	10	60	10	11.7299	0.6941	-0.2	599.814	2	55.799	6100000	28100000	19306	20240701_6.raw	6	Q86UQ4|ABCAD_HUMAN;P11717|MPRI_HUMAN;Q9H2J7|S6A15_HUMAN;O94813|SLIT2_HUMAN;Q8TE73|DYH5_HUMAN;Q76M96|CCD80_HUMAN;Q15393|SF3B3_HUMAN;Q96JN0|LCOR_HUMAN;Q9BX93|PG12B_HUMAN;A6NMD0|IFM10_HUMAN;O14678|ABCD4_HUMAN;Q9H2D6|TARA_HUMAN;Q2TAC6|KIF19_HUMAN;P51797|CLCN6_HUMAN;O95630|STABP_HUMAN;Q9C0B5|ZDHC5_HUMAN;Q4G0Z9|MCMD2_HUMAN;O14746|TERT_HUMAN;Q5IJ48|CRUM2_HUMAN;Q8TAF8|LHPL5_HUMAN;P20908|CO5A1_HUMAN;Q3MII…			DeepNovo	0 0 9 30 30 1 1 5 2 2	EVYPDGLRHL
EWFPDKQPR	34.23	1201.59	9	66.7	9	-11.6465	0.4771	0.8	401.537	3	29.4407	29400000	81900000	9065	20240701_6.raw	7	P26447|S10A4_HUMAN			HOMOLOG	1 1 0 8 8 3 3 8 5	EWFPDKQPR
EWPDKQPRKK	41.01	1310.71	10	50	10	-11.0731	0.3405	1.1	437.911	3	19.9895	2580000	10800000	5580	20240701_6.raw	2	Q86XJ1|GA2L3_HUMAN;Q5H9B9|BM2KL_HUMAN;P16871|IL7RA_HUMAN;P26447|S10A4_HUMAN;O96001|PPR17_HUMAN;Q13535|ATR_HUMAN;Q13155|AIMP2_HUMAN;Q9H792|PEAK1_HUMAN;Q8TEU8|WFKN2_HUMAN;Q9Y2J0|RP3A_HUMAN;Q96JN0|LCOR_HUMAN;P0CI00|Z705B_HUMAN;P81605|DCD_HUMAN;P48544|KCNJ5_HUMAN;Q9UMZ3|PTPRQ_HUMAN;Q14119|VEZF1_HUMAN;P54829|PTN5_HUMAN;A8MVW0|F1712_HUMAN;Q9BZE3|BARH1_HUMAN;Q69YN2|C19L1_HUMAN;B6SEH8|ERVV1_HUMAN;Q14241|…			DeepNovo	1 0 19 19 14 14 1 1 1 2	EWPDKQPRKK
EYDESGPSIVH	49.68	1231.54	11	100	11	-2.0743	0.631	-2.1	616.774	2	34.6736	38300000	173000000	10540	20240701_6.raw	3	P60709|ACTB_HUMAN;Q9BYX7|ACTBM_HUMAN;Q6S8J3|POTEE_HUMAN;A5A3E0|POTEF_HUMAN;P0CG39|POTEJ_HUMAN;P63261|ACTG_HUMAN;P0CG38|POTEI_HUMAN			DB Search	2 2 3 2 6 6 3 2 2 26 5	EYDESGPSIVH
EYDRLMNTF	55.06	1187.53	9	66.7	9	0.522	0.5843	0.2	594.771	2	58.6062	6250000	24500000	20700	20240701_6.raw	1	O75343|GCYB2_HUMAN;P84095|RHOG_HUMAN;Q9BZQ4|NMNA2_HUMAN;Q86UQ4|ABCAD_HUMAN;P27986|P85A_HUMAN;Q9BVA1|TBB2B_HUMAN;P35557|HXK4_HUMAN;Q96HR9|REEP6_HUMAN;P07437|TBB5_HUMAN;Q8IWG1|DNAI3_HUMAN;Q11203|SIAT6_HUMAN;Q9UKJ8|ADA21_HUMAN;Q9BZQ8|NIBA1_HUMAN;Q13509|TBB3_HUMAN;Q9BUF5|TBB6_HUMAN;Q3LIE5|ADPRM_HUMAN;P98198|AT8B2_HUMAN;Q92569|P55G_HUMAN;Q96JB1|DYH8_HUMAN;P51572|BAP31_HUMAN;Q92995|UBP13_HUMAN;P04350|T…			DeepNovo	5 0 0 0 10 10 17 22 5	EYDRLMNTF
EYGELFEK	47.82	1013.47	8	100	8	21.3252	0.3594	0.3	1014.48	1	65.333	6420000	20300000	22957	20240701_6.raw	2	Q9NVU7|SDA1_HUMAN;Q3KP31|ZN791_HUMAN;P63208|SKP1_HUMAN;Q9Y5X3|SNX5_HUMAN;Q6P2Q9|PRP8_HUMAN;Q9UGP5|DPOLL_HUMAN;Q9BR61|ACBD6_HUMAN;O94808|GFPT2_HUMAN;Q92626|PXDN_HUMAN;Q9UQ90|SPG7_HUMAN;Q93088|BHMT1_HUMAN;Q6VVX0|CP2R1_HUMAN;Q9H3E2|SNX25_HUMAN;P02768|ALBU_HUMAN;Q86WN1|FCSD1_HUMAN;Q9GZU7|CTDS1_HUMAN;Q8NDW4|ZN248_HUMAN;P02765|FETUA_HUMAN;Q8N271|PROM2_HUMAN;Q9P1Z9|CC180_HUMAN;Q96JN8|NEUL4_HUMAN;Q9P2I0|…			DeepNovo	2 2 34 95 22 17 16 5	EYGELFEK
EYM(+15.99)ELGRLL	45.1	1138.57	9	33.3	9	-0.5958	0.3737	8.4	570.297	2	59.8608	15900000	47200000	20591	20240701_6.raw	4	P48556|PSMD8_HUMAN;O94929|ABLM3_HUMAN;Q86XJ1|GA2L3_HUMAN;Q8N468|MFD4A_HUMAN;A6H8M9|CDHR4_HUMAN;A6NGW2|STRCL_HUMAN;O15439|MRP4_HUMAN;P41182|BCL6_HUMAN;Q86VP1|TAXB1_HUMAN;Q96NH3|BROMI_HUMAN;Q9BXX3|AN30A_HUMAN;Q96G61|NUD11_HUMAN;Q8NI35|INADL_HUMAN;Q6W2J9|BCOR_HUMAN;Q8IXY8|PPIL6_HUMAN;Q9UPS6|SET1B_HUMAN;Q96J66|MRP8_HUMAN;Q08211|DHX9_HUMAN;Q7Z3T1|OR2W3_HUMAN;Q68EN5|MACA1_HUMAN;A8MWY0|ELAP2_HUMAN;A9YTQ…	Oxidation (M)	M3:Oxidation (M):1001.00	DeepNovo	1 1 0 0 18 1 1 2 2	EYM(+15.99)ELGRLL
EYPDRIM(+15.99)DTF	21.01	1301.56	10	50	10	-1.1068	0.2697	-3.8	651.785	2	51.8308			17507	20240701_6.raw	1	P68371|TBB4B_HUMAN;Q13509|TBB3_HUMAN;Q9BVA1|TBB2B_HUMAN;Q13885|TBB2A_HUMAN;P07437|TBB5_HUMAN	Oxidation (M)	M7:Oxidation (M):1001.00	HOMOLOG	3 0 2 2 0 0 0 0 5 5	EYPDRIM(+15.99)DTF
EYPDRIM(+15.99)N	43.61	1052.46	8	75	8	-9.1529	0.7607	2.2	527.238	2	24.6388	449000000	3000000000	7938	20240701_6.raw	8	P68371|TBB4B_HUMAN;Q13509|TBB3_HUMAN;Q9H4B7|TBB1_HUMAN;Q9BVA1|TBB2B_HUMAN;Q13885|TBB2A_HUMAN;P07437|TBB5_HUMAN	Oxidation (M)	M7:Oxidation (M):1001.00	DB Search	2 2 23 7 0 0 6 5	EYPDRIM(+15.99)N
EYPDRIM(+15.99)NT	30.35	1153.51	9	66.7	9	-8.31	0.7226	0	577.761	2	26.1748	17400000	32500000	8094	20240701_6.raw	1	P68371|TBB4B_HUMAN;Q13509|TBB3_HUMAN;Q9BVA1|TBB2B_HUMAN;Q13885|TBB2A_HUMAN;P07437|TBB5_HUMAN	Oxidation (M)	M7:Oxidation (M):1001.00	DB Search	5 3 12 5 0 0 0 5 5	EYPDRIM(+15.99)NT
EYPDRIM(+15.99)NTF	38.69	1300.58	10	40	10	9.7077	0.4713	-0.5	651.295	2	60.1771	417000000	1870000000	21325	20240701_6.raw	33	P68371|TBB4B_HUMAN;Q13509|TBB3_HUMAN;Q9BVA1|TBB2B_HUMAN;Q13885|TBB2A_HUMAN;P07437|TBB5_HUMAN	Oxidation (M)	M7:Oxidation (M):1001.00	DB Search	0 0 2 2 0 1 1 1 9 5	EYPDRIM(+15.99)NTF
EYPDRIM(+15.99)NTFT	5.2	1401.62	11	36.4	11	-1.3902	0.0333	-2.4	701.817	2	49.2395			16264	20240701_6.raw	1	P68371|TBB4B_HUMAN;Q13509|TBB3_HUMAN;Q9BVA1|TBB2B_HUMAN;Q13885|TBB2A_HUMAN;P07437|TBB5_HUMAN	Oxidation (M)	M7:Oxidation (M):1001.00	HOMOLOG	0 0 0 0 0 2 3 0 0 7 5	EYPDRIM(+15.99)NTFT
EYPDRIMDTF	56.02	1285.56	10	50	10	-1.0143	0.8238	-2.8	643.788	2	63.0783	32100000	136000000	22185	20240701_6.raw	3	P68371|TBB4B_HUMAN;Q13509|TBB3_HUMAN;Q9BVA1|TBB2B_HUMAN;Q13885|TBB2A_HUMAN;P07437|TBB5_HUMAN			HOMOLOG	1 1 4 4 0 0 0 4 11 5	EYPDRIMDTF
EYPDRIMN	48.68	1036.46	8	75	8	0.216	0.6899	1.8	519.241	2	37.1134	1830000000	13800000000	11300	20240701_6.raw	16	P68371|TBB4B_HUMAN;Q13509|TBB3_HUMAN;Q9H4B7|TBB1_HUMAN;Q9BVA1|TBB2B_HUMAN;Q13885|TBB2A_HUMAN;P07437|TBB5_HUMAN			DB Search	5 2 27 15 0 0 5 5	EYPDRIMN
EYPDRIMNT	51.17	1137.51	9	66.7	9	-0.4001	0.8311	1.8	569.764	2	38.1339	378000000	1090000000	12118	20240701_6.raw	1	P68371|TBB4B_HUMAN;Q13509|TBB3_HUMAN;Q9BVA1|TBB2B_HUMAN;Q13885|TBB2A_HUMAN;P07437|TBB5_HUMAN			DB Search	5 2 12 12 0 0 0 8 5	EYPDRIMNT
EYPDRIMNTF	60.18	1284.58	10	40	10	-0.5949	0.6812	0.7	1285.59	1	60.8032	4540000000	14100000000	21447	20240701_6.raw	29	P68371|TBB4B_HUMAN;Q13509|TBB3_HUMAN;Q9BVA1|TBB2B_HUMAN;Q13885|TBB2A_HUMAN;P07437|TBB5_HUMAN			DB Search	5 3 1 1 0 1 1 1 2 5	EYPDRIMNTF
EYPDRIMNTFA	58.34	1355.62	11	63.6	11	-1.3581	0.7141	-5.4	678.813	2	60.4396	15100000	35700000	21397	20240701_6.raw	2	P68371|TBB4B_HUMAN;Q13509|TBB3_HUMAN;Q9BVA1|TBB2B_HUMAN;Q13885|TBB2A_HUMAN;P07437|TBB5_HUMAN			HOMOLOG	0 0 7 7 2 2 2 5 9 0 0	EYPDRIMNTFA
EYPDRIMNTFT	48.44	1385.63	11	54.5	11	0.7904	0.4419	-1.7	693.82	2	61.9529	2320000	17000000	21794	20240701_6.raw	2	P68371|TBB4B_HUMAN;Q13509|TBB3_HUMAN;Q9BVA1|TBB2B_HUMAN;Q13885|TBB2A_HUMAN;P07437|TBB5_HUMAN			HOMOLOG	0 0 3 3 0 1 1 5 2 21 5	EYPDRIMNTFT
EYPDRLCFGTF	52.42	1346.6	11	54.5	11	5.8351	0.6749	-3.6	674.303	2	74.8872	1220000	10400000	26709	20240701_6.raw	2	P31749|AKT1_HUMAN;Q07011|TNR9_HUMAN;P54826|GAS1_HUMAN;Q01362|FCERB_HUMAN;P60510|PP4C_HUMAN;Q9BVA1|TBB2B_HUMAN;P31751|AKT2_HUMAN;P07437|TBB5_HUMAN;Q16518|RPE65_HUMAN;Q9NRP4|SDHF3_HUMAN;Q13509|TBB3_HUMAN;Q495B1|AKD1A_HUMAN;Q9UIG5|PS1C1_HUMAN;Q9P2R6|RERE_HUMAN;Q9Y243|AKT3_HUMAN;Q9NRX5|SERC1_HUMAN;Q32M84|BTBDG_HUMAN;O60729|CC14B_HUMAN;Q8TBZ3|WDR20_HUMAN;P68371|TBB4B_HUMAN;Q3ZCM7|TBB8_HUMAN;Q9H4B7|TBB…			DeepNovo	0 0 5 5 0 4 0 0 6 14 5	EYPDRLCFGTF
EYPDRLME	38.1	1051.46	8	75	8	-3.2474	0.8351	1.6	526.74	2	38.7078	4610000	18200000	12596	20240701_6.raw	1	P60510|PP4C_HUMAN;Q8IZD9|DOCK3_HUMAN;Q9BVA1|TBB2B_HUMAN;Q9Y6D5|BIG2_HUMAN;P07437|TBB5_HUMAN;Q4VC12|MSS51_HUMAN;Q9P266|JCAD_HUMAN;Q13509|TBB3_HUMAN;Q9BUF5|TBB6_HUMAN;Q3LIE5|ADPRM_HUMAN;Q8N1M1|BEST3_HUMAN;Q9P2R6|RERE_HUMAN;Q07343|PDE4B_HUMAN;Q6P2M8|KCC1B_HUMAN;Q9Y6D6|BIG1_HUMAN;Q9UI17|M2GD_HUMAN;P04350|TBB4A_HUMAN;P60880|SNP25_HUMAN;O76090|BEST1_HUMAN;P68371|TBB4B_HUMAN;Q8WYA6|CTBL1_HUMAN;Q08499|PD…			DeepNovo	5 2 31 26 1 1 7 5	EYPDRLME
EYPPDAPRYQF	63.1	1381.63	11	63.6	11	9.0466	0.6925	0.2	691.822	2	63.1596	56300000	175000000	22175	20240701_6.raw	2	Q96M20|CNBD2_HUMAN;P06401|PRGR_HUMAN;Q9P2N7|KLH13_HUMAN;P47989|XDH_HUMAN;Q96SB3|NEB2_HUMAN;Q96LZ2|MAGBA_HUMAN;Q92673|SORL_HUMAN;P38570|ITAE_HUMAN;Q9GZU0|CF062_HUMAN;P20929|NEBU_HUMAN;A7E2F4|GOG8A_HUMAN;Q9P2J3|KLHL9_HUMAN;O15481|MAGB4_HUMAN;Q8WZ42|TITIN_HUMAN;A6NCF6|MA13P_HUMAN;Q86UN6|AKA28_HUMAN;Q8NC44|RETR2_HUMAN;Q8IX07|FOG1_HUMAN;Q9NRR6|INP5E_HUMAN;P0CG20|PRR35_HUMAN;P11215|ITAM_HUMAN;Q7Z3S7|CA…			DeepNovo	0 0 48 5 5 7 6 0 0 7 5	EYPPDAPRYQF
EYPPDRLM(+15.99)N	27.62	1149.51	9	77.8	9	-9.521	0.8331	0.5	575.764	2	25.6025	5040000	11500000	7717	20240701_6.raw	2	Q9BZZ2|SN_HUMAN;Q9NWB6|ARGL1_HUMAN;Q9BZQ4|NMNA2_HUMAN;Q86UQ4|ABCAD_HUMAN;Q8IZD9|DOCK3_HUMAN;Q9BVA1|TBB2B_HUMAN;Q9NYQ6|CELR1_HUMAN;Q9UBS5|GABR1_HUMAN;Q96HR9|REEP6_HUMAN;P07437|TBB5_HUMAN;Q9H611|PIF1_HUMAN;Q96J84|KIRR1_HUMAN;Q12891|HYAL2_HUMAN;Q9BZQ8|NIBA1_HUMAN;Q9P266|JCAD_HUMAN;Q13509|TBB3_HUMAN;Q9BUF5|TBB6_HUMAN;Q8N7U6|EFHB_HUMAN;Q8IZU9|KIRR3_HUMAN;Q8TDF5|NETO1_HUMAN;Q96L73|NSD1_HUMAN;Q3LIE5|ADP…	Oxidation (M)	M8:Oxidation (M):1001.00	DeepNovo	4 3 50 6 5 0 0 2 5	EYPPDRLM(+15.99)N
EYPPDRLMN	55.59	1133.52	9	55.6	9	-3.9397	0.7708	1.5	567.767	2	36.746	165000000	405000000	11735	20240701_6.raw	2	Q9BZZ2|SN_HUMAN;Q9NWB6|ARGL1_HUMAN;Q9BZQ4|NMNA2_HUMAN;Q86UQ4|ABCAD_HUMAN;Q8IZD9|DOCK3_HUMAN;Q9BVA1|TBB2B_HUMAN;Q9NYQ6|CELR1_HUMAN;Q9UBS5|GABR1_HUMAN;Q96HR9|REEP6_HUMAN;P07437|TBB5_HUMAN;Q9H611|PIF1_HUMAN;Q96J84|KIRR1_HUMAN;Q12891|HYAL2_HUMAN;Q9BZQ8|NIBA1_HUMAN;Q9P266|JCAD_HUMAN;Q13509|TBB3_HUMAN;Q9BUF5|TBB6_HUMAN;Q8N7U6|EFHB_HUMAN;Q8IZU9|KIRR3_HUMAN;Q8TDF5|NETO1_HUMAN;Q96L73|NSD1_HUMAN;Q3LIE5|ADP…			DeepNovo	0 0 44 8 8 0 0 2 5	EYPPDRLMN
EYRLMNTF	35.78	1072.5	8	75	8	0.5291	0.3232	-1.7	537.257	2	57.851			20337	20240701_6.raw	1	O75343|GCYB2_HUMAN;Q9BVA1|TBB2B_HUMAN;P07437|TBB5_HUMAN;Q8IWG1|DNAI3_HUMAN;Q9UKJ8|ADA21_HUMAN;P04350|TBB4A_HUMAN;P68371|TBB4B_HUMAN;Q13509|TBB3_HUMAN;Q9BUF5|TBB6_HUMAN;Q2T9L4|INSY1_HUMAN;Q13885|TBB2A_HUMAN;P98198|AT8B2_HUMAN;Q8TF62|AT8B4_HUMAN			DeepNovo	4 1 0 4 4 5 5 5	EYRLMNTF
FADKVPKTAENF	39.27	1365.69	12	58.3	12	-7.288	0.8269	-1.2	683.853	2	37.7285	9060000	38500000	11965	20240701_6.raw	1	P62937|PPIA_HUMAN			DB Search	0 0 12 9 9 4 2 0 0 1 7 5	FADKVPKTAENF
FAEFGTLK	44.48	911.475	8	100	8	-8.0545	0.6833	1	456.745	2	45.0981	485000	8960000	14562	20240701_6.raw	1	Q86V81|THOC4_HUMAN			DB Search	2 2 3 4 2 2 6 5	FAEFGTLK
FAFEECGDPNK	65.64	1255.52	11	63.6	11	3.6094	0.4154	-2.1	628.765	2	42.3046			13817	20240701_6.raw	1	Q86TV6|TTC7B_HUMAN;Q86W24|NAL14_HUMAN;Q8IZQ8|MYCD_HUMAN;Q8N2Q7|NLGN1_HUMAN;Q96G03|PGM2_HUMAN;Q96QC0|PP1RA_HUMAN;Q8N0W4|NLGNX_HUMAN;Q05481|ZNF91_HUMAN;Q9BSY4|CHCH5_HUMAN;Q8NFZ3|NLGNY_HUMAN;P26583|HMGB2_HUMAN;P0C7X2|ZN688_HUMAN;Q96LM6|SMIP9_HUMAN;Q92793|CBP_HUMAN;O00151|PDLI1_HUMAN;Q6P4R8|NFRKB_HUMAN;Q9NZ94|NLGN3_HUMAN;Q8IYB1|M21D2_HUMAN;P32298|GRK4_HUMAN;P24298|ALAT1_HUMAN;Q96LC7|SIG10_HUMAN;Q6PCE…			DeepNovo	1 1 5 5 5 0 0 5 13 8 5	FAFEECGDPNK
FAGDDAPRA	29.72	918.419	9	33.3	9	-10.6781	0.7627	-1.8	460.216	2	22.2027	265000	2220000	6372	20240701_6.raw	1	P60709|ACTB_HUMAN;Q6S8J3|POTEE_HUMAN;P63267|ACTH_HUMAN;P68133|ACTS_HUMAN;P62736|ACTA_HUMAN;A5A3E0|POTEF_HUMAN;P0CG39|POTEJ_HUMAN;P63261|ACTG_HUMAN;P68032|ACTC_HUMAN;P0CG38|POTEI_HUMAN			DB Search	5 6 1 1 10 0 0 0 0	FAGDDAPRA
FAGDDAPRAVF	51.88	1164.56	11	63.6	11	-0.509	0.7142	1	583.286	2	52.1057	357000	5100000	17584	20240701_6.raw	1	P60709|ACTB_HUMAN;Q6S8J3|POTEE_HUMAN;P63267|ACTH_HUMAN;P68133|ACTS_HUMAN;P62736|ACTA_HUMAN;A5A3E0|POTEF_HUMAN;P0CG39|POTEJ_HUMAN;P63261|ACTG_HUMAN;P68032|ACTC_HUMAN;P0CG38|POTEI_HUMAN			DB Search	5 6 2 2 11 12 1 0 0 0 4	FAGDDAPRAVF
FAGFPDKQPR	49.9	1161.59	10	100	10	-7.5946	0.7646	0.2	581.804	2	26.8449	1520000	22700000	8441	20240701_6.raw	1	P26447|S10A4_HUMAN			HOMOLOG	5 11 29 10 12 12 5 5 11 5	FAGFPDKQPR
FAKLVRPPVQ	61.58	1153.7	10	80	10	-7.2855	0.864	0.8	577.856	2	29.6766			9243	20240701_6.raw	1	P48047|ATPO_HUMAN			DB Search	5 7 28 55 15 15 4 1 1 5	FAKLVRPPVQ
FALGLSSFDSK	52.94	1170.59	11	81.8	11	-2.0264	0.7402	2.9	586.305	2	65.7609	105000	1840000	23228	20240701_6.raw	1	A0A1B0GTI1|CC201_HUMAN;O95006|OR2F2_HUMAN;Q9BWH6|RPAP1_HUMAN;Q2M243|CCD27_HUMAN;Q9UHD4|CIDEB_HUMAN;Q9NYB5|SO1C1_HUMAN;Q8N966|ZDH22_HUMAN;Q9BZG8|DPH1_HUMAN;Q96S06|LMF1_HUMAN;Q5T9L3|WLS_HUMAN;Q7L2E3|DHX30_HUMAN;Q9UKZ4|TEN1_HUMAN;Q8NBN3|TM87A_HUMAN;Q9NX31|OSER1_HUMAN;P09848|LPH_HUMAN;Q00872|MYPC1_HUMAN;Q8TEV9|SMCR8_HUMAN;Q59EK9|RUN3A_HUMAN;Q92615|LAR4B_HUMAN;O75208|COQ9_HUMAN;Q13018|PLA2R_HUMAN;Q8NB…			DeepNovo	0 0 4 2 2 4 3 3 5 5 5	FALGLSSFDSK
FANAGMNQFKPI	34.84	1336.66	12	16.7	12	-0.1782	0.8084	-2.7	669.335	2	55.4705	3450000	18700000	19137	20240701_6.raw	1	P49588|SYAC_HUMAN			DB Search	0 0 13 1 1 0 0 0 1 7 0 0	FANAGMNQFKPI
FAPVNVTTEVK	48.36	1203.65	11	81.8	11	-16.3144	0.7555	-0.6	602.832	2	41.6967			13589	20240701_6.raw	1	Q5VTE0|EF1A3_HUMAN;P68104|EF1A1_HUMAN			DB Search	0 0 4 10 5 5 9 3 3 11 5	FAPVNVTTEVK
FDDESDPFE	19.79	1099.4	9	66.7	9	3.2562	0.1516	1.7	550.707	2	63.9161	13300000	46700000	22349	20240701_6.raw	2	Q8NC51|SERB1_HUMAN			DB Search	5 5 5 1 0 0 4 6 5	FDDESDPFE
FDDESDPFEV	18.53	1198.47	10	30	10	2.7304	0.3215	-1.8	600.24	2	73.7088			26252	20240701_6.raw	1	Q8NC51|SERB1_HUMAN			DB Search	0 0 4 2 1 1 0 0 0 5	FDDESDPFEV
FDDESDPFEVL	38.99	1311.55	11	54.5	11	2.16	0.4895	-1.1	656.782	2	79.66	7780000	50800000	28693	20240701_6.raw	1	Q8NC51|SERB1_HUMAN			DB Search	0 0 11 8 0 0 4 4 0 25 5	FDDESDPFEVL
FDEYGRPF	27.68	1029.46	8	75	8	-0.6409	0.7027	3.2	515.737	2	51.7584			17477	20240701_6.raw	1	P48643|TCPE_HUMAN			DB Search	5 8 10 11 1 1 7 5	FDEYGRPF
FDIAVDGEPLGR	67.6	1287.65	12	83.3	12	-1.7437	0.7666	-3.4	644.828	2	63.8857	160000000	736000000	22387	20240701_6.raw	6	P62937|PPIA_HUMAN			DB Search	3 3 20 45 45 55 5 5 0 0 4 5	FDIAVDGEPLGR
FDLKHPVSL	31.19	1054.58	9	55.6	9	15.3426	0.417	7.3	528.302	2	65.812	3590000	68100000	23137	20240701_6.raw	3	Q7Z5A4|PRS42_HUMAN;Q13233|M3K1_HUMAN;P48556|PSMD8_HUMAN;P26927|HGFL_HUMAN;P53618|COPB_HUMAN;Q8WUM9|S20A1_HUMAN;P49454|CENPF_HUMAN;P18583|SON_HUMAN;Q86YD5|LRAD3_HUMAN;Q8IZU9|KIRR3_HUMAN;Q9NTX7|RN146_HUMAN;A4D0S4|LAMB4_HUMAN;A0A1W2PR48|TLE7_HUMAN;B2RTY4|MYO9A_HUMAN;A6NM11|L37A2_HUMAN;P29475|NOS1_HUMAN;O43422|P52K_HUMAN;O60309|L37A3_HUMAN;Q6B0I6|KDM4D_HUMAN;Q16836|HCDH_HUMAN;O95359|TACC2_HUMAN;Q3B82…			DeepNovo	0 0 5 5 5 1 1 27 5	FDLKHPVSL
FDLTADDEAVPR	51.04	1347.63	12	83.3	12	2.3768	0.6323	-4.8	674.819	2	58.2352			20528	20240701_6.raw	2	P49069|CAMLG_HUMAN;P04075|ALDOA_HUMAN;Q86UP0|CAD24_HUMAN;P18075|BMP7_HUMAN;Q9P107|GMIP_HUMAN;Q13496|MTM1_HUMAN;Q6A163|K1C39_HUMAN;Q8IYX3|CC116_HUMAN;Q9Y4E6|WDR7_HUMAN;Q92599|SEPT8_HUMAN;Q5GH73|XKR6_HUMAN;Q6UY01|LRC31_HUMAN;Q6J9G0|STYK1_HUMAN;Q9NWM0|SMOX_HUMAN;Q6UXI9|NPNT_HUMAN;Q6UVM3|KCNT2_HUMAN;Q99819|GDIR3_HUMAN;P85298|RHG08_HUMAN;Q8WZ42|TITIN_HUMAN;Q9H6H4|REEP4_HUMAN;Q9P209|CEP72_HUMAN;P62993|…			DeepNovo	5 5 5 33 23 23 27 41 0 0 7 5	FDLTADDEAVPR
FDLTADDEPLGR	66.93	1347.63	12	100	12	-4.66	0.7977	-0.9	674.822	2	57.5285	126000000	437000000	20159	20240701_6.raw	1	P49792|RBP2_HUMAN			HOMOLOG	5 9 17 66 48 48 56 85 2 2 12 5	FDLTADDEPLGR
FDPANGKF	33.75	894.423	8	75	8	0.4571	0.6839	0.6	448.219	2	40.6269	23000000	75500000	13246	20240701_6.raw	3	P13639|EF2_HUMAN			DB Search	0 0 8 5 5 6 6 5	FDPANGKF
FDQSQIQEFK	29.05	1268.6	10	60	10	1.8164	0.6722	-3	635.307	2	48.0098	1730000	9500000	15729	20240701_6.raw	1	O14950|ML12B_HUMAN;P24844|MYL9_HUMAN;Q9BUA6|MYL10_HUMAN;P19105|ML12A_HUMAN			DB Search	1 0 2 1 1 7 5 5 15 5	FDQSQIQEFK
FDQTQIQEFK	38.39	1282.62	10	80	10	1.166	0.7155	-5.1	642.314	2	48.1605	665000	4750000	15807	20240701_6.raw	1	Q96A32|MYL11_HUMAN			DB Search	0 0 3 5 5 8 7 7 14 5	FDQTQIQEFK
FEAYAKLK	44.63	968.533	8	100	8	6.1189	0.6904	0.5	485.274	2	39.2328	1240000	21900000	12913	20240701_6.raw	1	Q6MZZ7|CAN13_HUMAN;Q5T0U0|CC122_HUMAN;Q8NEQ5|CA162_HUMAN;Q6ZSI9|CAN12_HUMAN;Q92783|STAM1_HUMAN;Q9HB96|FANCE_HUMAN;Q8NA66|CNBD1_HUMAN;Q6WKZ4|RFIP1_HUMAN;Q9C0D2|CE295_HUMAN;Q8WW32|HMGB4_HUMAN;Q5H9R4|ARMX4_HUMAN;Q9Y6Q1|CAN6_HUMAN;P49419|AL7A1_HUMAN;Q8IXK0|PHC2_HUMAN;Q9NRJ5|PAPOB_HUMAN;P20807|CAN3_HUMAN;P17655|CAN2_HUMAN;Q15459|SF3A1_HUMAN;P78363|ABCA4_HUMAN;Q9UMQ6|CAN11_HUMAN;Q15075|EEA1_HUMAN;Q1355…			DeepNovo	2 2 8 6 4 4 5 5	FEAYAKLK
FEDFPDKQPR	39.89	1277.6	10	80	10	4.3773	0.7988	-1.6	639.808	2	38.9235	2080000	17300000	12656	20240701_6.raw	1	P26447|S10A4_HUMAN			HOMOLOG	0 0 21 8 9 9 7 7 8 5	FEDFPDKQPR
FEEEESDKRESE	34.82	1512.62	12	75	12	-16.1565	0.5599	0.6	505.215	3	15.0873	265000	2130000	3579	20240701_6.raw	2	Q96RQ3|MCCA_HUMAN			DB Search	3 3 0 4 10 6 6 3 0 0 2 3	FEEEESDKRESE
FEEFPDKQPR	45.36	1291.62	10	60	10	3.8428	0.5991	-1.2	646.816	2	38.4355	487000	5460000	12400	20240701_6.raw	3	P26447|S10A4_HUMAN			HOMOLOG	0 0 5 10 7 7 3 3 0 0	FEEFPDKQPR
FEEGFPDKQPR	39.2	1348.64	11	63.6	11	1.3075	0.5945	0.7	450.555	3	37.3213	7400000	25800000	11771	20240701_6.raw	1	O14646|CHD1_HUMAN;Q9P2D8|UNC79_HUMAN;Q9BY07|S4A5_HUMAN;Q8WWA1|TMM40_HUMAN;P10915|HPLN1_HUMAN;Q8ND83|SLAI1_HUMAN;P26447|S10A4_HUMAN;Q9Y2J0|RP3A_HUMAN;O75747|P3C2G_HUMAN;Q8WTR7|ZN473_HUMAN;Q96EK4|THA11_HUMAN;Q9UHV7|MED13_HUMAN;Q70EL1|UBP54_HUMAN;Q02241|KIF23_HUMAN;Q5XKR4|OTP_HUMAN;Q68G75|LEMD1_HUMAN;O14578|CTRO_HUMAN;Q14119|VEZF1_HUMAN;A2RTX5|SYTC2_HUMAN;B6SEH8|ERVV1_HUMAN;Q9H347|UBQL3_HUMAN;Q9UHN6…			DeepNovo	5 0 0 0 0 14 14 7 7 6 5	FEEGFPDKQPR
FEELRRLAPIT	35.5	1343.76	11	54.5	11	1.8346	0.0581	1.6	448.927	3	52.6777	690000	4640000	17855	20240701_6.raw	2	P14618|KPYM_HUMAN			DB Search	5 0 0 0 0 0 22 22 20 5 5	FEELRRLAPIT
FEGENDKQPR	46.02	1218.56	10	60	10	15.4738	0.483	1	610.289	2	47.9628	199000000	530000000	15475	20240701_6.raw	15	Q5FVE4|ACBG2_HUMAN;Q8TBJ5|FEZF2_HUMAN;Q15067|ACOX1_HUMAN;Q8WWA1|TMM40_HUMAN;O94813|SLIT2_HUMAN;Q9H334|FOXP1_HUMAN;Q8NEZ4|KMT2C_HUMAN;P26447|S10A4_HUMAN;P52797|EFNA3_HUMAN;Q96M95|CCD42_HUMAN;O95347|SMC2_HUMAN;Q13576|IQGA2_HUMAN;Q96L73|NSD1_HUMAN;P14735|IDE_HUMAN;P11055|MYH3_HUMAN;Q70Z53|F10C1_HUMAN;Q8TF05|PP4R1_HUMAN;O14967|CLGN_HUMAN;Q9UHN6|CEIP2_HUMAN;Q9UPY5|XCT_HUMAN;Q8N554|ZN276_HUMAN;Q13137|C…			DeepNovo	1 1 24 1 0 7 5 5 5 5	FEGENDKQPR
FEGFDKQPR	56.35	1122.55	9	100	9	-7.0733	0.859	1.7	562.281	2	26.6314	41400000	181000000	8043	20240701_6.raw	2	P51587|BRCA2_HUMAN;Q8TDI0|CHD5_HUMAN;P49454|CENPF_HUMAN;Q8WWA1|TMM40_HUMAN;Q6WRI0|IGS10_HUMAN;Q96RR1|PEO1_HUMAN;Q52LW3|RHG29_HUMAN;P26447|S10A4_HUMAN;Q9BYP7|WNK3_HUMAN;P53779|MK10_HUMAN;Q5T7M4|ADIPL_HUMAN;Q0VF96|CGNL1_HUMAN;P53370|NUDT6_HUMAN;Q9Y5B9|SP16H_HUMAN;Q9P2P1|NYNRI_HUMAN;Q9UHN6|CEIP2_HUMAN;D6RIA3|CD054_HUMAN;Q9UPY5|XCT_HUMAN;Q14686|NCOA6_HUMAN;P40126|TYRP2_HUMAN;Q9NNW7|TRXR2_HUMAN;Q9UIF8…			DeepNovo	5 8 11 11 23 11 11 6 5	FEGFDKQPR
FEGFDQPR	41.89	994.451	8	100	8	1.0557	0.816	1.9	498.234	2	38.3654	1570000	16500000	12446	20240701_6.raw	3	P40126|TYRP2_HUMAN;Q14997|PSME4_HUMAN;Q9Y6V0|PCLO_HUMAN;A4FU69|EFCB5_HUMAN;Q96L73|NSD1_HUMAN;P53370|NUDT6_HUMAN;Q9Y5B9|SP16H_HUMAN;Q9UPA5|BSN_HUMAN;P51659|DHB4_HUMAN;Q7Z3F1|LYCHS_HUMAN			DeepNovo	4 4 2 2 4 8 6 5	FEGFDQPR
FEGFKQPR	43.19	1007.52	8	100	8	-7.9283	0.9041	1.5	504.767	2	25.8135	6940000	30300000	7899	20240701_6.raw	1	Q8N292|GAPT_HUMAN;Q9NZJ9|NUDT4_HUMAN;A7E2Y1|MYH7B_HUMAN;Q92834|RPGR_HUMAN;A2AJT9|BCLA3_HUMAN;Q9NPR2|SEM4B_HUMAN;P35580|MYH10_HUMAN;Q6ZVD7|STOX1_HUMAN;P32455|GBP1_HUMAN;Q9P2M7|CING_HUMAN;Q8IVL0|NAV3_HUMAN;Q8IUN9|CLC10_HUMAN;Q96DF8|ESS2_HUMAN;P31689|DNJA1_HUMAN;Q6ZN66|GBP6_HUMAN;Q6ZUI0|TPRG1_HUMAN;Q9NXZ2|DDX43_HUMAN;Q9H114|CSTL1_HUMAN;Q6F5E8|CARL2_HUMAN;Q9NSB2|KRT84_HUMAN;Q9HCS4|TF7L1_HUMAN;Q9C0J8|…			DeepNovo	5 16 8 6 13 13 9 5	FEGFKQPR
FEGFPDAQPRK	35.19	1290.64	11	72.7	11	-1.874	0.7674	-4	646.322	2	35.1975	1470000	12800000	10755	20240701_6.raw	3	P26447|S10A4_HUMAN			HOMOLOG	3 3 30 5 11 11 5 3 0 0 0	FEGFPDAQPRK
FEGFPDKEPR	50.96	1220.58	10	100	10	-5.5032	0.8389	-1.5	611.298	2	35.2972	158000000	415000000	10840	20240701_6.raw	1	P26447|S10A4_HUMAN			HOMOLOG	4 4 40 3 14 14 3 3 9 5	FEGFPDKEPR
FEGFPDKQ	51.62	966.445	8	62.5	8	1.3435	0.7619	1.3	484.23	2	37.7891	22300000	45400000	12030	20240701_6.raw	1	P26447|S10A4_HUMAN			DB Search	1 1 6 1 3 3 6 5	FEGFPDKQ
FEGFPDKQP	25.83	1063.5	9	33.3	9	1.6935	0.4061	0	532.756	2	41.2337	522000	5460000	13457	20240701_6.raw	1	P26447|S10A4_HUMAN			DB Search	0 0 16 0 1 1 1 8 5	FEGFPDKQP
FEGFPDKQPPPR	42.02	1413.7	12	83.3	12	-0.9935	0.8161	-1.3	707.858	2	34.3837	34000000	65400000	10526	20240701_6.raw	4	A0A1B0GUS0|CS085_HUMAN;P42694|HELZ_HUMAN;O95819|M4K4_HUMAN;Q8TF68|ZN384_HUMAN;Q96J92|WNK4_HUMAN;P42858|HD_HUMAN;Q9H013|ADA19_HUMAN;P46937|YAP1_HUMAN;Q8NFU5|IPMK_HUMAN;Q8IXK0|PHC2_HUMAN;Q8NFF2|NCKX4_HUMAN;Q9Y2J0|RP3A_HUMAN;Q96L73|NSD1_HUMAN;Q5JU85|IQEC2_HUMAN;Q4G112|HSF5_HUMAN;Q8IWN7|RP1L1_HUMAN;Q9HCD6|TANC2_HUMAN;P51828|ADCY7_HUMAN;P08172|ACM2_HUMAN;O94991|SLIK5_HUMAN;Q6PJG2|MDEAS_HUMAN;Q99700|AT…			DeepNovo	1 1 43 2 37 35 9 9 13 5 5 5	FEGFPDKQPPPR
FEGFPDKQPR	67.36	1219.6	10	0	10	-7.4072	0.8899	0.7	1220.61	1	29.0384	14100000000	32100000000	8971	20240701_6.raw	182	P26447|S10A4_HUMAN			DB Search	0 0 1 1 0 0 1 1 1 1	FEGFPDKQPR
FEGFPDKQPRK	63.73	1347.69	11	45.5	11	-9.778	0.4245	0.4	450.239	3	24.1948	29300000	149000000	7118	20240701_6.raw	2	P26447|S10A4_HUMAN			DB Search	0 0 3 0 14 14 12 9 1 0 0	FEGFPDKQPRK
FEGFPDKQPRKK	79.28	1475.79	12	75	12	-12.6057	0.2973	1.7	492.938	3	19.8428	665000000	3160000000	5831	20240701_6.raw	14	P26447|S10A4_HUMAN			DB Search	4 3 5 3 15 15 12 12 1 1 1 2	FEGFPDKQPRKK
FEGFPDKQPRP	55.14	1316.65	11	81.8	11	-3.1459	0.8143	-2.9	659.331	2	33.773	2350000000	9730000000	10278	20240701_6.raw	20	P26447|S10A4_HUMAN			HOMOLOG	3 3 36 6 15 15 9 9 3 1 1	FEGFPDKQPRP
FEGFPDKQPRR	46.83	1375.7	11	54.5	11	-9.5819	0.0493	0.8	459.574	3	25.1699	21000000	81000000	7486	20240701_6.raw	3	P26447|S10A4_HUMAN			HOMOLOG	5 7 3 0 0 0 2 2 0 0 5	FEGFPDKQPRR
FEGFPDKQQPR	56.54	1347.66	11	100	11	-7.1197	0.802	-1.8	674.835	2	26.8932	3600000	35800000	8428	20240701_6.raw	2	P61006|RAB8A_HUMAN;Q92664|TF3A_HUMAN;Q8N2H9|PELI3_HUMAN;Q9UMQ3|BARX2_HUMAN;O43766|LIAS_HUMAN;Q6P2D8|XRRA1_HUMAN;P26447|S10A4_HUMAN;Q8NEA9|GMCL2_HUMAN;O96001|PPR17_HUMAN;Q5TC82|RC3H1_HUMAN;Q13155|AIMP2_HUMAN;Q9Y2J0|RP3A_HUMAN;Q96AQ6|PBIP1_HUMAN;Q5VWI1|TCRGL_HUMAN;Q96EK4|THA11_HUMAN;P09848|LPH_HUMAN;O43290|SNUT1_HUMAN;P49589|SYCC_HUMAN;A6NHR9|SMHD1_HUMAN;O14578|CTRO_HUMAN;Q14093|CYLC2_HUMAN;Q9HCQ7|…			DeepNovo	3 3 36 6 18 18 11 6 6 4 4	FEGFPDKQQPR
FEGFPDKR	56.96	994.487	8	100	8	-7.0829	0.7707	0.3	498.251	2	26.7853	11600000	114000000	8357	20240701_6.raw	1	P26447|S10A4_HUMAN			HOMOLOG	5 6 12 2 2 2 20 5	FEGFPDKR
FEGFPDKRP	57.02	1091.54	9	77.8	9	-4.4001	0.8155	1.1	546.778	2	30.4501	72000000	264000000	9624	20240701_6.raw	6	P26447|S10A4_HUMAN			HOMOLOG	5 6 19 4 7 7 13 1 1	FEGFPDKRP
FEGFPDLGQPR	62.08	1261.61	11	81.8	11	-14.8426	0.8251	-1.6	631.811	2	48.7168	6270000	25300000	16138	20240701_6.raw	1	Q14789|GOGB1_HUMAN;Q9UII4|HERC5_HUMAN;P98153|IDD_HUMAN;Q96RS6|NUDC1_HUMAN;P26447|S10A4_HUMAN;Q8NEA9|GMCL2_HUMAN;P0C881|R10B1_HUMAN;Q2T9L4|INSY1_HUMAN;Q8IVV2|LOXH1_HUMAN;Q96EK4|THA11_HUMAN;Q8NFH5|NUP35_HUMAN;P49748|ACADV_HUMAN;Q9P225|DYH2_HUMAN;Q8NB59|SYT14_HUMAN;P04114|APOB_HUMAN;Q8N660|NBPFF_HUMAN;Q8WV99|ZFN2B_HUMAN;Q9P2D7|DYH1_HUMAN;Q0VDD8|DYH14_HUMAN;A4UGR9|XIRP2_HUMAN;Q6ZU52|K0408_HUMAN;Q9P2H…			DeepNovo	2 2 32 3 15 15 0 0 8 3 3	FEGFPDLGQPR
FEGFPDMPNPR	61.45	1305.58	11	63.6	11	7.1931	0.8131	-1.8	653.797	2	70.1759	96200000	419000000	24660	20240701_6.raw	6	I3L273|GFY_HUMAN;O60732|MAGC1_HUMAN;Q9P2D8|UNC79_HUMAN;Q9BZS1|FOXP3_HUMAN;Q96EK4|THA11_HUMAN;O95405|ZFYV9_HUMAN;Q9ULJ6|ZMIZ1_HUMAN;O43581|SYT7_HUMAN;Q0VDD8|DYH14_HUMAN;P26447|S10A4_HUMAN			DeepNovo	2 2 27 1 10 10 0 0 0 5 5	FEGFPDMPNPR
FEGFPDTPQPR	47.28	1289.6	11	63.6	11	5.9278	0.7806	-5.6	645.806	2	54.6697	23300000	29600000	18832	20240701_6.raw	7	Q12796|PNRC1_HUMAN;P0C2Y1|NBPF7_HUMAN;Q9P2D8|UNC79_HUMAN;P49913|CAMP_HUMAN;Q6ZV73|FGD6_HUMAN;Q01974|ROR2_HUMAN;P26447|S10A4_HUMAN;O94832|MYO1D_HUMAN;P20929|NEBU_HUMAN;Q96EK4|THA11_HUMAN;P46013|KI67_HUMAN;Q8NFH5|NUP35_HUMAN;Q12906|ILF3_HUMAN;A0A096LP49|CC187_HUMAN;Q8IWN7|RP1L1_HUMAN;Q8NC74|RB8NL_HUMAN;Q9UBB4|ATX10_HUMAN;Q9H6U6|BCAS3_HUMAN;Q5TB80|CE162_HUMAN;Q0VDD8|DYH14_HUMAN;Q17R89|RHG44_HUMAN;Q9…			DeepNovo	0 0 19 2 6 6 0 0 4 7 5	FEGFPDTPQPR
FEGFPDVRNAF	54.76	1297.61	11	81.8	11	-1.2354	0.7624	-0.7	649.811	2	69.8953	1770000	9690000	24608	20240701_6.raw	1	Q13278|RIG_HUMAN;Q12866|MERTK_HUMAN;Q9P2D8|UNC79_HUMAN;Q8IZD9|DOCK3_HUMAN;Q8NFP9|NBEA_HUMAN;Q08174|PCDH1_HUMAN;Q7L0X2|ERIP6_HUMAN;O14764|GBRD_HUMAN;O43581|SYT7_HUMAN;Q0VDD8|DYH14_HUMAN;P26447|S10A4_HUMAN;O60732|MAGC1_HUMAN;Q7Z3B1|NEGR1_HUMAN;O75970|MPDZ_HUMAN;Q02928|CP4AB_HUMAN;Q96EK4|THA11_HUMAN;Q7Z442|PK1L2_HUMAN;Q86UV5|UBP48_HUMAN;Q16819|MEP1A_HUMAN;O14786|NRP1_HUMAN;Q13797|ITA9_HUMAN			DeepNovo	2 2 28 2 13 13 0 0 2 2 2	FEGFPDVRNAF
FEGFPDVSQPR	48.56	1277.6	11	72.7	11	-16.3194	0.7964	-3.8	639.807	2	38.4173	5660000	31700000	12462	20240701_6.raw	2	Q9P2D8|UNC79_HUMAN;Q8IZD9|DOCK3_HUMAN;Q4AE62|GTDC1_HUMAN;Q9Y6X0|SETBP_HUMAN;P26447|S10A4_HUMAN;O75747|P3C2G_HUMAN;Q27J81|INF2_HUMAN;Q96EK4|THA11_HUMAN;Q9Y657|SPIN1_HUMAN;Q9UI26|IPO11_HUMAN;Q8NE65|ZN738_HUMAN;A8MVW5|HECA2_HUMAN;Q14566|MCM6_HUMAN;Q9Y3U8|RL36_HUMAN;Q9BS26|ERP44_HUMAN;Q86VI1|EX3L1_HUMAN;Q8N957|ANKF1_HUMAN;O15417|TNC18_HUMAN;Q9H9A7|RMI1_HUMAN;P08670|VIME_HUMAN;Q0VDD8|DYH14_HUMAN;A0A5F…			DeepNovo	2 2 30 5 13 13 0 0 0 4 4	FEGFPDVSQPR
FEGFPKQPPR	52.18	1201.62	10	100	10	-6.8831	0.863	-1.3	601.819	2	29.65	9650000	130000000	9201	20240701_6.raw	2	Q53S08|RAB6D_HUMAN;P42694|HELZ_HUMAN;Q658T7|F90A2_HUMAN;O60502|OGA_HUMAN;Q5VYV0|FOXB2_HUMAN;Q14161|GIT2_HUMAN;Q9Y2J0|RP3A_HUMAN;Q9BX63|FANCJ_HUMAN;Q8WUY9|DEP1B_HUMAN;P48436|SOX9_HUMAN;Q5JU85|IQEC2_HUMAN;A8MWA6|F90AM_HUMAN;Q9HCD6|TANC2_HUMAN;Q5VYJ5|MALR1_HUMAN;Q8N8U3|RTL3_HUMAN;Q9NQ36|SCUB2_HUMAN;Q86YV5|PRAG1_HUMAN;O94989|ARHGF_HUMAN;Q14004|CDK13_HUMAN;Q0VDD8|DYH14_HUMAN;Q96L91|EP400_HUMAN;Q6VN20|…			DeepNovo	5 9 35 6 14 14 17 5 5 5	FEGFPKQPPR
FEGFPKQPR	52.47	1104.57	9	100	9	-7.6866	0.8414	1.4	553.294	2	26.9218	120000000	1630000000	8448	20240701_6.raw	1	A6NJQ4|F90A8_HUMAN;Q658T7|F90A2_HUMAN;O60502|OGA_HUMAN;O75367|H2AY_HUMAN;Q96PX6|CC85A_HUMAN;Q5H9B9|BM2KL_HUMAN;P51814|ZNF41_HUMAN;P26447|S10A4_HUMAN;Q5T5Y3|CAMP1_HUMAN;Q9H792|PEAK1_HUMAN;Q6UXI9|NPNT_HUMAN;Q14161|GIT2_HUMAN;Q9Y2J0|RP3A_HUMAN;O15213|WDR46_HUMAN;D6RGX4|F90AP_HUMAN;Q13740|CD166_HUMAN;Q13370|PDE3B_HUMAN;Q8WX93|PALLD_HUMAN;Q96JG9|ZN469_HUMAN;A8MWA6|F90AM_HUMAN;A0A096LP49|CC187_HUMAN;A8…			DeepNovo	5 6 24 8 14 9 9 4 4	FEGFPKQPR
FEGFPPDPKQPR	33.38	1413.7	12	75	12	-10.864	0.525	-1.3	707.858	2	36.0675			11188	20240701_6.raw	1	Q8NA61|CBY2_HUMAN;Q9HC98|NEK6_HUMAN;Q9Y6D5|BIG2_HUMAN;Q658T7|F90A2_HUMAN;Q9UNX4|WDR3_HUMAN;P20848|A1ATR_HUMAN;Q96MP5|ZSWM3_HUMAN;Q5H9B9|BM2KL_HUMAN;P26447|S10A4_HUMAN;P24530|EDNRB_HUMAN;Q9UL36|ZN236_HUMAN;Q9H792|PEAK1_HUMAN;Q0VDD7|BRME1_HUMAN;Q9HCM3|K1549_HUMAN;Q13370|PDE3B_HUMAN;A8MWA6|F90AM_HUMAN;Q9UGU0|TCF20_HUMAN;Q9BU89|DOHH_HUMAN;P0C7X0|F90AO_HUMAN;P09429|HMGB1_HUMAN;Q9BYB4|GNB1L_HUMAN;Q69YN…			DeepNovo	0 0 31 0 67 31 9 9 2 2 4 4	FEGFPPDPKQPR
FEGFPPKQPR	45	1201.62	10	70	10	4.0133	0.4623	0.1	401.549	3	39.1193	363000	6310000	12858	20240701_6.raw	2	P26447|S10A4_HUMAN			HOMOLOG	0 0 2 0 42 6 4 4 3 3	FEGFPPKQPR
FEGFPPPAGQPR	37.3	1298.64	12	66.7	12	-9.7042	0.7976	-3.9	650.325	2	38.6762	12000000	46100000	12580	20240701_6.raw	4	Q53EL9|SEZ6_HUMAN;Q70Z35|PREX2_HUMAN;O14654|IRS4_HUMAN;Q96J92|WNK4_HUMAN;Q7Z7A4|PXK_HUMAN;O00115|DNS2A_HUMAN;Q9Y4L1|HYOU1_HUMAN;P0C6S8|LIGO3_HUMAN;P11498|PYC_HUMAN;O43763|TLX2_HUMAN;Q7Z601|GP142_HUMAN;P84550|SKOR1_HUMAN;P0DPH9|CX05B_HUMAN;Q6UXD5|SE6L2_HUMAN;P02461|CO3A1_HUMAN;Q4G112|HSF5_HUMAN;Q96TA1|NIBA2_HUMAN;Q9UGU0|TCF20_HUMAN;Q86YV9|HPS6_HUMAN;Q7RTU4|BHA09_HUMAN;Q2VWA4|SKOR2_HUMAN;Q9NQR7|CC1…			DeepNovo	2 2 25 2 45 3 0 0 0 1 3 3	FEGFPPPAGQPR
FEGFPPPDKQPR	36.32	1413.7	12	75	12	-9.5471	0.6335	-1.7	707.858	2	38.8944	36600000	53500000	12660	20240701_6.raw	5	Q96JB8|MPP4_HUMAN;Q96MP5|ZSWM3_HUMAN;P26447|S10A4_HUMAN;Q15173|2A5B_HUMAN;Q9Y2J0|RP3A_HUMAN;Q08378|GOGA3_HUMAN;O43933|PEX1_HUMAN;Q9UGU0|TCF20_HUMAN;Q14119|VEZF1_HUMAN;Q6IQ32|ADNP2_HUMAN;Q02575|HEN1_HUMAN;Q9BTY7|HGH1_HUMAN;Q9UPY5|XCT_HUMAN;Q0VDD8|DYH14_HUMAN;A6NGB9|WIPF3_HUMAN;O95428|PPN_HUMAN;Q02577|HEN2_HUMAN;Q92733|PRCC_HUMAN;Q9BRQ0|PYGO2_HUMAN;Q9H2A3|NGN2_HUMAN;Q8IZQ8|MYCD_HUMAN;Q96RW7|HMCN1_H…			DeepNovo	0 0 48 0 92 51 6 6 4 4 6 5	FEGFPPPDKQPR
FEGFPPQQPPR	45.59	1298.64	11	81.8	11	-15.0211	0.8518	-3.3	650.326	2	29.6031	34500000	116000000	9176	20240701_6.raw	18	Q96HM7|PED1B_HUMAN;P42694|HELZ_HUMAN;Q96JH7|VCIP1_HUMAN;Q6ZRS2|SRCAP_HUMAN;Q9H792|PEAK1_HUMAN;Q8WUY9|DEP1B_HUMAN;Q6R327|RICTR_HUMAN;P0C7V6|SP202_HUMAN;Q15032|R3HD1_HUMAN;P48436|SOX9_HUMAN;Q6UB98|ANR12_HUMAN;Q5JU85|IQEC2_HUMAN;Q9HCD6|TANC2_HUMAN;Q8N8U3|RTL3_HUMAN;O94991|SLIK5_HUMAN;Q6PJG2|MDEAS_HUMAN;Q9C0B7|TNG6_HUMAN;Q9NQ36|SCUB2_HUMAN;Q8N3Z6|ZCHC7_HUMAN;Q86YV5|PRAG1_HUMAN;Q14004|CDK13_HUMAN;Q96L…			DeepNovo	3 3 26 5 22 2 1 1 4 4 5	FEGFPPQQPPR
FEGFPQPQPR	47.94	1201.59	10	70	10	-16.8727	0.7632	-1.1	601.801	2	26.8726	778000000	6070000000	8673	20240701_6.raw	8	Q96HR8|NAF1_HUMAN;Q8IXQ6|PARP9_HUMAN;Q6ZMM2|ATL5_HUMAN;Q9P215|POGK_HUMAN;Q8WV24|PHLA1_HUMAN;O60502|OGA_HUMAN;Q96B33|CLD23_HUMAN;P42858|HD_HUMAN;Q8NG04|S2610_HUMAN;Q2VIQ3|KIF4B_HUMAN;P51582|P2RY4_HUMAN;Q6ZNA4|RN111_HUMAN;O14556|G3PT_HUMAN;Q12772|SRBP2_HUMAN;Q7L2E3|DHX30_HUMAN;Q9Y6F1|PARP3_HUMAN;Q96DT7|ZBT10_HUMAN;Q8WUY9|DEP1B_HUMAN;P0C7V6|SP202_HUMAN;Q9UKZ4|TEN1_HUMAN;Q6YN16|HSDL2_HUMAN;Q6NWY9|PR4…			DeepNovo	5 8 21 8 6 0 0 0 2 2	FEGFPQPQPR
FEGGGFPDKQPR	57.89	1333.64	12	50	12	-5.2062	0.4259	-8.4	445.551	3	29.5619	1840000	19100000	9179	20240701_6.raw	2	O14646|CHD1_HUMAN;P24043|LAMA2_HUMAN;Q9BY07|S4A5_HUMAN;Q9NXW2|DJB12_HUMAN;Q8WWA1|TMM40_HUMAN;P10915|HPLN1_HUMAN;Q8ND83|SLAI1_HUMAN;Q96S53|TESK2_HUMAN;P26447|S10A4_HUMAN;Q9Y2J0|RP3A_HUMAN;Q5T655|CFA58_HUMAN;O75747|P3C2G_HUMAN;Q9UHV7|MED13_HUMAN;Q9Y5B6|PAXB1_HUMAN;P20936|RASA1_HUMAN;Q70EL1|UBP54_HUMAN;Q02241|KIF23_HUMAN;Q5XKR4|OTP_HUMAN;P78527|PRKDC_HUMAN;O14578|CTRO_HUMAN;Q14119|VEZF1_HUMAN;Q8NB59…			DeepNovo	0 0 1 0 0 0 15 25 14 14 17 5	FEGGGFPDKQPR
FEGKDM(+15.99)AAVQR	14.54	1266.6	11	45.5	11	-10.9544	0.6324	1.2	423.209	3	20.6119	127000	919000	5620	20240701_6.raw	1	Q01995|TAGL_HUMAN	Oxidation (M)	M6:Oxidation (M):1001.00	DB Search	0 0 0 0 0 0 19 11 8 8 5	FEGKDM(+15.99)AAVQR
FEGKPDKQPR	36.6	1200.63	10	90	10	2.729	0.7211	-9.8	601.314	2	35.0667			10766	20240701_6.raw	1	P43243|MATR3_HUMAN;O14646|CHD1_HUMAN;Q96QB1|RHG07_HUMAN;Q8WWA1|TMM40_HUMAN;Q8ND83|SLAI1_HUMAN;P26447|S10A4_HUMAN;O94911|ABCA8_HUMAN;P50552|VASP_HUMAN;Q9NSA0|S22AB_HUMAN;Q9Y2J0|RP3A_HUMAN;O75747|P3C2G_HUMAN;Q8N7A1|KLDC1_HUMAN;Q9HCE6|ARGAL_HUMAN;Q9H3E2|SNX25_HUMAN;Q96EP1|CHFR_HUMAN;Q9H3K6|BOLA2_HUMAN;P09848|LPH_HUMAN;Q5JU85|IQEC2_HUMAN;Q14C86|GAPD1_HUMAN;Q6X784|ZPBP2_HUMAN;Q70EL1|UBP54_HUMAN;P05161…			DeepNovo	5 10 7 1 6 6 2 2 5 5	FEGKPDKQPR
FEGM(+15.99)PDKQPR	52.11	1219.57	10	60	10	16.7431	0.6764	-0.6	610.79	2	53.1666	97400000	278000000	19361	20240701_6.raw	16	Q6ZMV9|KIF6_HUMAN;O14646|CHD1_HUMAN;Q7L576|CYFP1_HUMAN;Q8WWA1|TMM40_HUMAN;O75326|SEM7A_HUMAN;Q96RR1|PEO1_HUMAN;Q8ND83|SLAI1_HUMAN;P26447|S10A4_HUMAN;Q9NP70|AMBN_HUMAN;Q9Y2J0|RP3A_HUMAN;O75747|P3C2G_HUMAN;P18146|EGR1_HUMAN;O75688|PPM1B_HUMAN;Q8WX93|PALLD_HUMAN;Q70EL1|UBP54_HUMAN;Q5T7M4|ADIPL_HUMAN;Q5XKR4|OTP_HUMAN;Q96G97|BSCL2_HUMAN;Q14119|VEZF1_HUMAN;Q9P2P1|NYNRI_HUMAN;Q96F07|CYFP2_HUMAN;Q9UHN6|C…	Oxidation (M)	M4:Oxidation (M):1001.00	DeepNovo	0 0 1 0 18 18 5 5 5 5	FEGM(+15.99)PDKQPR
FEGMFTKK	11.03	986.49	8	50	8	21.2893	0.2139	-6.2	494.249	2	56.574	22300000	78300000	20189	20240701_6.raw	1	P49792|RBP2_HUMAN			DB Search	2 2 6 0 0 0 0 5	FEGMFTKK
FEGYPDKQPR	49.44	1235.59	10	80	10	-8.4998	0.7888	-1.6	618.803	2	25.5946	12000000	34500000	7542	20240701_6.raw	7	P26447|S10A4_HUMAN			HOMOLOG	0 0 31 2 12 12 5 5 6 5	FEGYPDKQPR
FEGYPDKQPRKK	47.87	1491.78	12	50	12	-14.7132	0.3113	1.2	498.269	3	17.8003	585000	4190000	4641	20240701_6.raw	8	P26447|S10A4_HUMAN			HOMOLOG	0 0 7 0 10 10 9 9 0 0 0 5	FEGYPDKQPRKK
FEIPDKFVVG	24.38	1149.61	10	10	10	0.1781	0.8678	0.6	575.811	2	70.5872	7900000	41800000	24871	20240701_6.raw	1	P00492|HPRT_HUMAN			DB Search	0 0 2 1 1 0 1 1 0 0	FEIPDKFVVG
FEPDDGRLH	42.45	1084.49	9	77.8	9	3.1818	0.4462	-8.2	543.25	2	36.7661	16600000	70900000	11248	20240701_6.raw	2	O00139|KIF2A_HUMAN;Q8TDF6|GRP4_HUMAN;Q7RTS3|PTF1A_HUMAN;Q9UPT6|JIP3_HUMAN;Q5QGS0|NEXMI_HUMAN;O60290|ZN862_HUMAN;Q9HDC9|APMAP_HUMAN;Q9UIW2|PLXA1_HUMAN;Q0P6D6|CCD15_HUMAN;Q9NPR2|SEM4B_HUMAN;Q9ULH0|KDIS_HUMAN;P08235|MCR_HUMAN;Q4KMZ1|IQCC_HUMAN;Q9NT68|TEN2_HUMAN;Q86UL8|MAGI2_HUMAN;Q6RI45|BRWD3_HUMAN;Q96SZ5|AEDO_HUMAN;Q02817|MUC2_HUMAN;Q86Y33|CD20B_HUMAN;Q9ULD4|BRPF3_HUMAN;Q96GX5|GWL_HUMAN;Q5JUR7|TEX3…			DeepNovo	0 0 3 3 3 5 6 11 5	FEPDDGRLH
FEPFSNKGQTL	29.35	1266.62	11	54.5	11	1.7366	0.7482	-1.5	634.318	2	52.5797			17829	20240701_6.raw	1	P27797|CALR_HUMAN			DB Search	0 0 5 13 4 4 1 0 0 6 5	FEPFSNKGQTL
FEQFPDKQPR	47.27	1290.64	10	100	10	-6.4067	0.6924	-3.6	646.323	2	26.8207	19200000	105000000	8405	20240701_6.raw	3	P26447|S10A4_HUMAN			HOMOLOG	5 7 18 18 11 11 7 7 4 4	FEQFPDKQPR
FERLTLKHD	41.71	1157.62	9	33.3	9	-7.1673	0.8706	0.4	579.817	2	25.371	4780000	27600000	7596	20240701_6.raw	1	P02792|FRIL_HUMAN			DB Search	0 0 6 1 1 5 5 0 0	FERLTLKHD
FESRAQLG	51.1	906.456	8	75	8	-9.0287	0.8271	-1.2	454.235	2	24.3387	214000	1760000	7072	20240701_6.raw	1	P04792|HSPB1_HUMAN			DB Search	5 10 0 0 2 2 2 2	FESRAQLG
FESRISDTG	18.72	1010.47	9	22.2	9	-12.348	0.6332	1.4	506.241	2	25.1277	306000	2190000	7550	20240701_6.raw	1	P30101|PDIA3_HUMAN			DB Search	2 2 0 0 0 0 0 0 0	FESRISDTG
FESRISDTGSAG	50.64	1225.56	12	66.7	12	-7.9301	0.5164	-1.2	613.785	2	26.0962	2200000	13900000	7918	20240701_6.raw	1	P30101|PDIA3_HUMAN			DB Search	0 0 2 2 4 4 6 5 5 13 0 0	FESRISDTGSAG
FEWPDKQPR	41.89	1201.59	9	100	9	-6.0311	0.7733	0.1	601.801	2	35.5932	550000	11900000	10993	20240701_6.raw	3	O14646|CHD1_HUMAN;Q16878|CDO1_HUMAN;Q7L576|CYFP1_HUMAN;Q8WWA1|TMM40_HUMAN;O75326|SEM7A_HUMAN;Q96RR1|PEO1_HUMAN;Q6PCB5|RSBNL_HUMAN;Q8ND83|SLAI1_HUMAN;P26447|S10A4_HUMAN;Q9Y2J0|RP3A_HUMAN;O75747|P3C2G_HUMAN;P18146|EGR1_HUMAN;Q70EL1|UBP54_HUMAN;Q5T7M4|ADIPL_HUMAN;Q5XKR4|OTP_HUMAN;Q96G97|BSCL2_HUMAN;Q14119|VEZF1_HUMAN;P54829|PTN5_HUMAN;Q9P2P1|NYNRI_HUMAN;Q96F07|CYFP2_HUMAN;Q9UHN6|CEIP2_HUMAN;Q92835|S…			DeepNovo	5 7 7 16 16 8 8 8 5	FEWPDKQPR
FFDGMKGNGIVE	47.34	1312.61	12	50	12	-2.5577	0.6975	-3.9	657.311	2	58.6644	1680000	9150000	20659	20240701_6.raw	1	Q9UBE0|SAE1_HUMAN			DB Search	5 6 2 2 1 0 0 0 0 1 18 5	FFDGMKGNGIVE
FFEGFPDKQPRK	34.15	1494.76	12	41.7	12	-0.2694	0.4383	-1.9	499.26	3	36.2201	766000	3600000	11160	20240701_6.raw	1	P26447|S10A4_HUMAN			DB Search	0 0 1 0 0 6 6 9 6 1 1 2	FFEGFPDKQPRK
FGADARALM	63.62	950.464	9	66.7	9	0.4465	0.7456	0.7	476.24	2	50.4852	2140000	11200000	16818	20240701_6.raw	1	P10809|CH60_HUMAN			DB Search	5 5 5 7 1 0 1 3 4	FGADARALM
FGCCDKQPRKK	58.2	1308.64	11	36.4	11	-12.4184	0.6311	-1.6	437.221	3	19.6783	52200	844000	5366	20240701_6.raw	1	Q86XJ1|GA2L3_HUMAN;Q5H9B9|BM2KL_HUMAN;P16871|IL7RA_HUMAN;P26447|S10A4_HUMAN;O96001|PPR17_HUMAN;Q13535|ATR_HUMAN;Q13155|AIMP2_HUMAN;Q9H792|PEAK1_HUMAN;Q8TEU8|WFKN2_HUMAN;Q96JN0|LCOR_HUMAN;Q6ZRQ5|MMS22_HUMAN;P0CI00|Z705B_HUMAN;Q9UH73|COE1_HUMAN;P81605|DCD_HUMAN;Q96IW2|SHD_HUMAN;P48544|KCNJ5_HUMAN;Q9UMZ3|PTPRQ_HUMAN;A8MVW0|F1712_HUMAN;Q9BZE3|BARH1_HUMAN;Q69YN2|C19L1_HUMAN;B6SEH8|ERVV1_HUMAN;Q14241|E…			DeepNovo	0 0 0 0 17 15 15 1 1 1 2	FGCCDKQPRKK
FGEM(+15.99)PKQPPR	36.11	1201.59	10	60	10	-2.4833	0.722	-2	401.537	3	29.4407	11700000	30600000	9203	20240701_6.raw	1	Q53S08|RAB6D_HUMAN;P42694|HELZ_HUMAN;Q9NP99|TREM1_HUMAN;Q5VYV0|FOXB2_HUMAN;Q8NAT2|TDRD5_HUMAN;Q9BX63|FANCJ_HUMAN;Q8WUY9|DEP1B_HUMAN;P48436|SOX9_HUMAN;Q6VY07|PACS1_HUMAN;Q5JU85|IQEC2_HUMAN;Q12906|ILF3_HUMAN;Q9HCD6|TANC2_HUMAN;Q8N8U3|RTL3_HUMAN;Q6PJG2|MDEAS_HUMAN;Q9NQ36|SCUB2_HUMAN;Q86YV5|PRAG1_HUMAN;O94989|ARHGF_HUMAN;Q14004|CDK13_HUMAN;Q96L91|EP400_HUMAN;Q6VN20|RBP10_HUMAN;Q8N895|ZN366_HUMAN;O150…	Oxidation (M)	M4:Oxidation (M):1001.00	DeepNovo	0 0 1 0 8 8 9 7 7 5	FGEM(+15.99)PKQPPR
FGFDKQPR	39.49	993.503	8	100	8	-7.6156	0.8228	2.9	497.76	2	25.7298	317000	1910000	7801	20240701_6.raw	1	P51587|BRCA2_HUMAN;Q8TDI0|CHD5_HUMAN;P49454|CENPF_HUMAN;Q8WWA1|TMM40_HUMAN;Q6WRI0|IGS10_HUMAN;Q96RR1|PEO1_HUMAN;Q52LW3|RHG29_HUMAN;P26447|S10A4_HUMAN;Q9BYP7|WNK3_HUMAN;P53779|MK10_HUMAN;Q5T7M4|ADIPL_HUMAN;Q0VF96|CGNL1_HUMAN;Q9BRQ4|CF300_HUMAN;Q6UXI7|VITRN_HUMAN;Q9P2P1|NYNRI_HUMAN;Q9UHN6|CEIP2_HUMAN;D6RIA3|CD054_HUMAN;Q9UPY5|XCT_HUMAN;Q14686|NCOA6_HUMAN;Q9NNW7|TRXR2_HUMAN;Q9UIF8|BAZ2B_HUMAN;Q96RL7…			DeepNovo	5 10 10 23 8 8 7 5	FGFDKQPR
FGFPDKQPR	64.44	1090.56	9	100	9	-8.2197	0.8908	1.6	546.286	2	26.9569	88300000	829000000	8392	20240701_6.raw	1	P26447|S10A4_HUMAN			HOMOLOG	4 3 3 17 17 4 4 5 5	FGFPDKQPR
FGFPDKQR	35.66	993.503	8	75	8	-8.1157	0.9493	1.7	497.76	2	26.5878	1090000	11600000	8283	20240701_6.raw	1	P0CG48|UBC_HUMAN;Q9HC77|CENPJ_HUMAN;A7E2Y1|MYH7B_HUMAN;Q765I0|UTS2B_HUMAN;Q9BY07|S4A5_HUMAN;P60323|NANO3_HUMAN;O60506|HNRPQ_HUMAN;P10915|HPLN1_HUMAN;Q96S86|HPLN3_HUMAN;Q96H35|RBM18_HUMAN;P26447|S10A4_HUMAN;Q9Y2J0|RP3A_HUMAN;O75747|P3C2G_HUMAN;Q9UHV7|MED13_HUMAN;P62979|RS27A_HUMAN;Q8NBM8|PCYXL_HUMAN;P62987|RL40_HUMAN;Q7Z6J6|FRMD5_HUMAN;Q02241|KIF23_HUMAN;A1KZ92|PXDNL_HUMAN;O14578|CTRO_HUMAN;Q9Y2M0…			DeepNovo	5 1 1 9 9 2 2 5	FGFPDKQR
FGFPKAGPR	35.16	975.529	9	77.8	9	-9.3822	0.8404	0.2	488.772	2	26.9295	964000	17900000	8460	20240701_6.raw	1	Q8IWV8|UBR2_HUMAN;P22670|RFX1_HUMAN;Q6ZRV2|FA83H_HUMAN;Q9UGM5|FETUB_HUMAN;Q9NUG4|CCM2L_HUMAN;Q8NF50|DOCK8_HUMAN;Q8NFH5|NUP35_HUMAN;O76024|WFS1_HUMAN;Q9Y6Q5|AP1M2_HUMAN;Q96PF1|TGM7_HUMAN;O43674|NDUB5_HUMAN;Q9NP79|VTA1_HUMAN;Q6F5E8|CARL2_HUMAN;P49448|DHE4_HUMAN;Q9UPR6|ZFR2_HUMAN;Q9H2D6|TARA_HUMAN;Q9Y572|RIPK3_HUMAN;Q9P203|BTBD7_HUMAN;O75792|RNH2A_HUMAN;O15016|TRI66_HUMAN;Q569H4|LARGN_HUMAN;Q10587|T…			DeepNovo	3 2 2 9 7 0 0 6 5	FGFPKAGPR
FGGPGTASRPS	54.63	1032.5	11	81.8	11	-12.2088	0.8519	-0.5	517.256	2	20.1523			5493	20240701_6.raw	1	P08670|VIME_HUMAN			DB Search	5 4 4 13 13 13 8 2 2 0 0	FGGPGTASRPS
FGGRNPFDTF	43.36	1156.53	10	70	10	1.7913	0.8447	1.5	579.273	2	66.0981	5590000	34400000	23343	20240701_6.raw	1	P25685|DNJB1_HUMAN			DB Search	3 0 0 0 11 4 4 6 11 5	FGGRNPFDTF
FGKSTLPF	28.23	895.48	8	37.5	8	-0.7397	0.9708	1.6	448.748	2	54.3006	5180000	28100000	18877	20240701_6.raw	3	Q9H3Y8|PPDPF_HUMAN			DB Search	0 0 1 2 1 1 8 5	FGKSTLPF
FGKSTLPFM	36.96	1026.52	9	77.8	9	0.0178	0.4379	0.4	514.268	2	65.8223	2080000	12400000	23203	20240701_6.raw	1	Q9H3Y8|PPDPF_HUMAN			DB Search	0 0 2 3 3 3 8 19 5	FGKSTLPFM
FGKTVPKTVDNF	47.1	1351.71	12	50	12	0.1976	0.857	-3	676.862	2	37.4817	6290000	43800000	11946	20240701_6.raw	2	P23284|PPIB_HUMAN			DB Search	0 0 5 8 12 3 1 0 1 1 4 5	FGKTVPKTVDNF
FGKYGRIV	23.48	938.534	8	50	8	5.1923	0.8128	-2	470.273	2	39.1918	108000	5260000	12904	20240701_6.raw	1	P38159|RBMX_HUMAN;O75526|RMXL2_HUMAN;Q96E39|RMXL1_HUMAN			DB Search	5 5 5 18 0 0 0 0	FGKYGRIV
FGMEPDKQPR	47.61	1203.57	10	60	10	1.6553	0.3879	9.3	402.201	3	35.3723	39500	2190000	10879	20240701_6.raw	1	O14646|CHD1_HUMAN;P60323|NANO3_HUMAN;Q7L576|CYFP1_HUMAN;Q6NUN7|JHY_HUMAN;Q8WWA1|TMM40_HUMAN;O75326|SEM7A_HUMAN;Q96RR1|PEO1_HUMAN;Q8ND83|SLAI1_HUMAN;P26447|S10A4_HUMAN;Q7L2H7|EIF3M_HUMAN;Q96BS2|CHP3_HUMAN;Q9Y2J0|RP3A_HUMAN;O75747|P3C2G_HUMAN;Q9P0V8|SLAF8_HUMAN;Q86UP3|ZFHX4_HUMAN;P18146|EGR1_HUMAN;Q15788|NCOA1_HUMAN;O75475|PSIP1_HUMAN;Q70EL1|UBP54_HUMAN;Q5T7M4|ADIPL_HUMAN;O00622|CCN1_HUMAN;Q5XKR4|O…			DeepNovo	0 0 1 0 5 5 2 2 8 5	FGMEPDKQPR
FGPDKQPPR	34.43	1040.54	9	77.8	9	-14.4131	0.5156	0.3	521.278	2	18.1502	2280000	9070000	4845	20240701_6.raw	3	Q92499|DDX1_HUMAN;Q96S07|PRR25_HUMAN;Q5VYV0|FOXB2_HUMAN;P26447|S10A4_HUMAN;Q99853|FOXB1_HUMAN;Q9Y2J0|RP3A_HUMAN;Q96SZ4|ZSC10_HUMAN;Q96L73|NSD1_HUMAN;Q1RN00|YC018_HUMAN;Q8IWN7|RP1L1_HUMAN;Q8TC57|M1AP_HUMAN;Q14119|VEZF1_HUMAN;Q9Y5H8|PCDA3_HUMAN;O75128|COBL_HUMAN;O14967|CLGN_HUMAN;Q86TX2|ACOT1_HUMAN;Q9Y5I4|PCDC2_HUMAN;Q9NQ36|SCUB2_HUMAN;O94989|ARHGF_HUMAN;Q8N5U6|RNF10_HUMAN;Q9Y5H6|PCDA8_HUMAN;Q9BQI3…			DeepNovo	0 0 47 47 27 27 5 5 5	FGPDKQPPR
FGPPDKRAGP	33.03	1040.54	10	80	10	5.2952	0.6141	5	521.28	2	37.7276	509000	3550000	12069	20240701_6.raw	2	Q8IY37|DHX37_HUMAN;Q9ULM3|YETS2_HUMAN;P12931|SRC_HUMAN;Q7Z6I6|RHG30_HUMAN;Q8N2E6|TOR2X_HUMAN;Q96LR9|APLD1_HUMAN;Q6AI08|HEAT6_HUMAN;Q9NSE4|SYIM_HUMAN;Q9UQ05|KCNH4_HUMAN;Q8WZ42|TITIN_HUMAN;A6NNE9|MARHB_HUMAN;Q14943|KI3S1_HUMAN;A0A096LP49|CC187_HUMAN;Q96KW2|P12L2_HUMAN;Q8N957|ANKF1_HUMAN;Q0P670|SPEM2_HUMAN;Q9H869|YYAP1_HUMAN;P43629|KI3L1_HUMAN;Q8N2I9|STK40_HUMAN;Q5T6C5|AT7L2_HUMAN;Q14004|CDK13_HUMAN…			DeepNovo	0 0 84 14 14 5 5 5 5 5	FGPPDKRAGP
FGVLGLDL	20.78	832.469	8	37.5	8	6.9633	0.0629	-1.1	417.241	2	85.4834			31414	20240701_6.raw	1	P27797|CALR_HUMAN			DB Search	0 0 2 2 0 0 0 5	FGVLGLDL
FGVSDADIQ	51.64	950.434	9	77.8	9	-0.5555	0.6256	-0.1	951.442	1	52.4896	3400000	17300000	17859	20240701_6.raw	1	Q86V81|THOC4_HUMAN			DB Search	0 0 21 13 13 15 15 25 5	FGVSDADIQ
FGVYGDVQRVK	56.68	1266.67	11	54.5	11	-2.7639	0.6781	1.2	423.232	3	36.3206	17300000	112000000	11294	20240701_6.raw	2	P26599|PTBP1_HUMAN;Q9UKA9|PTBP2_HUMAN			DB Search	1 1 1 21 5 5 12 3 1 1 3	FGVYGDVQRVK
FGYSNRVVD	33.79	1055.5	9	55.6	9	-0.5105	0.8971	2.4	528.76	2	36.9072	2940000	22400000	11646	20240701_6.raw	1	P04406|G3P_HUMAN			DB Search	5 7 7 3 1 0 0 1 2	FGYSNRVVD
FGYSNRVVDL	40.14	1168.59	10	60	10	-0.4268	0.7153	-2.9	585.299	2	56.83	6020000	25300000	19808	20240701_6.raw	1	P04406|G3P_HUMAN			DB Search	5 4 4 0 0 0 2 0 3 4	FGYSNRVVDL
FHRIIPGFM	55.54	1116.59	9	55.6	9	7.3219	0.5548	-0.7	559.302	2	63.505	576000	12000000	22251	20240701_6.raw	2	F5H284|PAL4D_HUMAN;A0A0B4J2A2|PAL4C_HUMAN;A0A075B767|PAL4H_HUMAN;P0DN26|PAL4F_HUMAN;Q9Y536|PAL4A_HUMAN;P0DN37|PAL4G_HUMAN;A0A075B759|PAL4E_HUMAN;P62937|PPIA_HUMAN			DB Search	1 1 7 17 17 1 1 10 5	FHRIIPGFM
FIAPREPGAVS	52.31	1142.61	11	54.5	11	-4.9015	0.8327	0.9	572.312	2	36.7228	2920000	20100000	11517	20240701_6.raw	1	Q92542|NICA_HUMAN			DB Search	0 0 22 3 0 2 0 0 7 4 5	FIAPREPGAVS
FIAPREPGAVSY	61.93	1305.67	12	58.3	12	-2.6608	0.8191	-6.2	653.839	2	48.7168	2310000	11900000	16042	20240701_6.raw	1	Q92542|NICA_HUMAN			DB Search	0 0 31 2 0 7 0 0 10 11 46 5	FIAPREPGAVSY
FIENEEQEYVQ	21.61	1426.63	11	63.6	11	-2.0106	0.1419	-1.5	714.319	2	52.1024	539000	9410000	17592	20240701_6.raw	2	P04083|ANXA1_HUMAN			DB Search	5 7 3 0 0 2 2 1 0 20 5	FIENEEQEYVQ
FIENEEQEYVQT	11	1527.67	12	41.7	12	-1.143	0.7125	0.8	764.844	2	54.199	1690000	8340000	18510	20240701_6.raw	1	P04083|ANXA1_HUMAN			DB Search	0 0 0 0 0 2 2 2 0 0 7 5	FIENEEQEYVQT
FILKHTGPGILS	37.69	1281.74	12	50	12	3.5836	0.7844	-3.6	641.877	2	51.9026	13500000	39600000	17462	20240701_6.raw	2	P62937|PPIA_HUMAN			DB Search	0 0 2 2 1 1 4 0 0 10 3 3	FILKHTGPGILS
FILKHTGPGLLS	37.69	1281.74	12	50	12	3.1016	0.7395	-3.6	641.877	2	51.9026	13500000	39600000	17462	20240701_6.raw	2	Q9UNP9|PPIE_HUMAN			DB Search	0 0 2 2 1 1 4 0 0 10 3 3	FILKHTGPGLLS
FILPDSLPLDT	25.72	1229.65	11	45.5	11	-0.181	0.5077	-1.7	615.833	2	78.4876	3740000	21600000	28087	20240701_6.raw	1	P62314|SMD1_HUMAN			DB Search	0 0 2 1 0 0 1 2 2 13 5	FILPDSLPLDT
FINARNWT	42.39	1020.51	8	62.5	8	-1.9647	0.8885	-2.7	511.263	2	42.5707			13947	20240701_6.raw	1	O15067|PUR4_HUMAN			DB Search	3 3 4 2 0 1 0 5	FINARNWT
FINARNWTL	53.36	1133.6	9	88.9	9	3.0328	0.7886	0.6	567.807	2	65.055	2840000	17200000	22877	20240701_6.raw	1	O15067|PUR4_HUMAN			DB Search	5 5 6 3 1 5 2 9 5	FINARNWTL
FINARNWTLEG	58.66	1319.66	11	63.6	11	3.5416	0.6763	-6.5	660.834	2	63.074	685000	7110000	22125	20240701_6.raw	1	O15067|PUR4_HUMAN			DB Search	2 2 6 1 1 11 8 8 6 0 0	FINARNWTLEG
FIVDARPA	33.69	887.486	8	75	8	-1.3631	0.6375	0.5	444.751	2	38.0629	4880000	26400000	12203	20240701_6.raw	1	Q9UNZ2|NSF1C_HUMAN			DB Search	3 3 14 14 3 3 0 0	FIVDARPA
FIVDARPAMA	35.48	1089.56	10	60	10	-0.2987	0.6918	2.6	545.791	2	50.5444	396000	4370000	16885	20240701_6.raw	1	Q9UNZ2|NSF1C_HUMAN			DB Search	2 2 21 21 9 9 0 0 0 0	FIVDARPAMA
FKAFDKHMNL	37.01	1249.63	10	20	10	1.4977	0.763	-1.7	625.82	2	38.4166	3030000	34800000	12436	20240701_6.raw	2	P63162|RSMN_HUMAN;P14678|RSMB_HUMAN			DB Search	0 0 3 1 1 2 0 0 0 0	FKAFDKHMNL
FKFNTPQQPKKK	16.72	1489.84	12	33.3	12	-12.1463	0.7034	-2.4	497.62	3	19.693	1090000	6510000	5292	20240701_6.raw	1	Q9NTK5|OLA1_HUMAN			DB Search	2 2 1 0 0 0 0 0 0 0 6 5	FKFNTPQQPKKK
FKNMTPSPFLR	31.24	1336.7	11	54.5	11	-2.4146	0.7788	-0.8	446.572	3	46.6776	29700	1350000	15147	20240701_6.raw	1	P82663|RT25_HUMAN			DB Search	0 0 0 0 0 2 2 3 2 2 5	FKNMTPSPFLR
FLASVQWK	46.28	977.533	8	75	8	0.1478	0.7075	1	489.774	2	53.7292	600000	4030000	18338	20240701_6.raw	1	O00754|MA2B1_HUMAN			DB Search	1 1 4 2 2 3 5 5	FLASVQWK
FLDEAAARL	54.78	1004.53	9	55.6	9	-1.1338	0.9277	2.5	503.273	2	54.1578	1320000	6750000	18544	20240701_6.raw	1	O95336|6PGL_HUMAN			DB Search	5 6 13 11 5 1 1 1 1	FLDEAAARL
FLDTIKSNLDR	33.36	1320.7	11	36.4	11	0.2922	0.7881	0.3	441.242	3	48.0481	129000	1600000	15772	20240701_6.raw	1	P48735|IDHP_HUMAN			DB Search	0 0 0 1 3 26 4 1 1 1 5	FLDTIKSNLDR
FLEAADNLRL	38.28	1160.62	10	60	10	0.7692	0.8294	1.8	581.318	2	65.5404	636000	4790000	23134	20240701_6.raw	1	Q9UI30|TR112_HUMAN			DB Search	2 2 12 8 3 3 1 1 1 1	FLEAADNLRL
FLITQLKM	36.8	992.573	8	75	8	-1.3578	0.7625	4	497.296	2	67.4544			23779	20240701_6.raw	1	P03928|ATP8_HUMAN			DB Search	0 0 4 2 2 6 2 2	FLITQLKM
FLLGSPGS	27.41	776.407	8	37.5	8	-3.2493	0.8467	0.6	777.415	1	58.5484	278000	1850000	20689	20240701_6.raw	1	Q96T76|MMS19_HUMAN			DB Search	0 0 3 2 14 0 0 0	FLLGSPGS
FLLQQNFD	19.31	1023.5	8	37.5	8	-0.1187	0.734	1.7	512.759	2	70.9477	3330000	22000000	25039	20240701_6.raw	1	P54727|RD23B_HUMAN			DB Search	0 0 2 1 0 0 3 5	FLLQQNFD
FNDTFVHVTDLS	16.6	1393.65	12	0	12	-3.0498	0.6699	-4.1	697.83	2	64.7782	350000	3870000	22809	20240701_6.raw	1	P62263|RS14_HUMAN			DB Search	0 0 0 0 0 0 0 0 0 0 0 1	FNDTFVHVTDLS
FNMSPDLGRHL	39.43	1285.62	11	63.6	11	6.5357	0.4822	-7	429.546	3	56.0245	24400000	28600000	19419	20240701_6.raw	4	P35568|IRS1_HUMAN;A2RRP1|NBAS_HUMAN;Q5TI25|NBPFE_HUMAN;Q9UII4|HERC5_HUMAN;Q8WXI7|MUC16_HUMAN;O75541|ZN821_HUMAN;Q8NCQ7|PRCA1_HUMAN;Q9NX02|NALP2_HUMAN;Q05215|EGR4_HUMAN;P0C7N4|T191B_HUMAN;A6NJZ7|RIM3C_HUMAN;Q9Y272|RASD1_HUMAN;P20929|NEBU_HUMAN;Q14161|GIT2_HUMAN;Q9N2J8|ENH3_HUMAN;Q8IVV2|LOXH1_HUMAN;Q5TAG4|NBPFC_HUMAN;A6NNM3|RIM3B_HUMAN;Q6VY07|PACS1_HUMAN;Q8WX94|NALP7_HUMAN;O75023|LIRB5_HUMAN;Q6UXD5…			DeepNovo	0 0 0 0 36 49 7 7 5 5 5	FNMSPDLGRHL
FNPRFNAHGDA	24.5	1244.57	11	18.2	11	-6.5834	0.6615	-1.8	623.29	2	26.1255	918000	6600000	7977	20240701_6.raw	2	P09382|LEG1_HUMAN			DB Search	0 0 0 0 0 0 10 14 0 0 0	FNPRFNAHGDA
FNPRFNAHGDAN	53.98	1358.61	12	83.3	12	-7.1425	0.4874	-3.9	680.31	2	25.371	292000	2330000	7633	20240701_6.raw	1	P09382|LEG1_HUMAN			DB Search	2 2 0 0 2 2 12 19 10 10 7 5	FNPRFNAHGDAN
FNSGKVDIVA	54.52	1048.56	10	80	10	-2.2994	0.6839	0.9	525.285	2	38.501	26000000	165000000	12476	20240701_6.raw	1	P04406|G3P_HUMAN			DB Search	0 0 3 2 2 4 4 7 9 5	FNSGKVDIVA
FPDKQPRKK	37.85	1142.66	9	100	9	-11.8441	0.6032	-0.7	572.335	2	19.7502	52100	1470000	5391	20240701_6.raw	2	P26447|S10A4_HUMAN			DB Search	5 68 67 38 38 3 2 2 5	FPDKQPRKK
FPSLSHNLL	40.37	1026.55	9	66.7	9	-0.2795	0.6373	1.4	514.283	2	64.7029	915000	6910000	22734	20240701_6.raw	1	Q9ULA0|DNPEP_HUMAN			DB Search	0 0 2 2 2 0 2 2 5	FPSLSHNLL
FPTTKTYFPHF	28.46	1384.68	11	36.4	11	4.5055	0.8828	1.5	462.568	3	63.7008	1300000	3520000	22348	20240701_6.raw	2	P69905|HBA_HUMAN			DB Search	0 0 0 0 0 1 1 2 14 5 5	FPTTKTYFPHF
FPTTKTYFPHFD	42.78	1499.71	12	25	12	2.2306	0.8316	2.5	500.911	3	62.0914	1080000	6810000	21868	20240701_6.raw	3	P69905|HBA_HUMAN			DB Search	0 0 0 0 0 0 0 2 12 3 0 0	FPTTKTYFPHFD
FQADVELGA	28.58	948.455	9	33.3	9	11.3468	0.1705	1	475.235	2	69.5795	3530000	15400000	24476	20240701_6.raw	1	Q2TAZ0|ATG2A_HUMAN			DB Search	0 0 4 7 8 0 0 0 0	FQADVELGA
FQANLFPAALVH	53.07	1326.71	12	41.7	12	-1.5026	0.7351	-2.5	664.36	2	72.0908			25626	20240701_6.raw	1	Q9BZE9|ASPC1_HUMAN			DB Search	0 0 5 1 1 3 1 0 0 5 17 5	FQANLFPAALVH
FQNSAILTIQPK	32.86	1358.76	12	50	12	-3.5169	0.6558	0.5	680.385	2	51.1686	828000	4240000	17189	20240701_6.raw	1	P01031|CO5_HUMAN			DB Search	0 0 2 1 0 3 6 2 0 0 5 5	FQNSAILTIQPK
FRDGDILG	43.13	891.445	8	12.5	8	-2.5385	0.6952	0.7	446.73	2	41.7554	66500000	245000000	13591	20240701_6.raw	11	P61604|CH10_HUMAN			DB Search	0 0 1 1 1 10 1 1	FRDGDILG
FRDGDILGK	50.41	1019.54	9	55.6	9	-7.1597	0.6177	1.4	510.778	2	27.2798			8606	20240701_6.raw	1	P61604|CH10_HUMAN			DB Search	0 0 2 1 1 19 3 12 5	FRDGDILGK
FRDGDILGKY	53.47	1182.6	10	80	10	2.2307	0.4669	-0.2	592.309	2	45.006	1680000	30900000	14533	20240701_6.raw	1	P61604|CH10_HUMAN			DB Search	0 0 2 2 2 20 11 11 2 2	FRDGDILGKY
FRDGDILGKYV	65.29	1281.67	11	54.5	11	7.1505	0.616	-1.9	641.842	2	58.3675	121000000	663000000	20484	20240701_6.raw	5	P61604|CH10_HUMAN			DB Search	0 0 1 0 0 17 17 17 16 11 5	FRDGDILGKYV
FRDGDILGKYVD	66.12	1396.7	12	66.7	12	5.296	0.659	-0.3	699.356	2	55.4429	577000000	3250000000	19409	20240701_6.raw	7	P61604|CH10_HUMAN			DB Search	0 0 4 1 1 39 39 50 50 50 6 5	FRDGDILGKYVD
FRDGDILGKYVE	49.72	1410.71	12	100	12	5.8553	0.6706	-4.3	706.361	2	56.1101			19490	20240701_6.raw	1	P61604|CH10_HUMAN			HOMOLOG	5 5 2 2 2 34 34 39 38 38 4 5	FRDGDILGKYVE
FRDSDILGKYV	53.9	1311.68	11	81.8	11	6.4013	0.6583	0.4	656.849	2	59.0698	3110000	12100000	20888	20240701_6.raw	4	P61604|CH10_HUMAN			HOMOLOG	4 3 2 1 1 23 23 25 17 16 5	FRDSDILGKYV
FRKTMLDR	32.1	1065.58	8	75	8	6.9758	0.1625	0.4	533.795	2	38.3362	202000	2530000	12433	20240701_6.raw	1	Q2WGJ9|FR1L6_HUMAN;Q8NEH6|MNS1_HUMAN;P23467|PTPRB_HUMAN;Q9Y6K5|OAS3_HUMAN;O75339|CILP1_HUMAN;P35968|VGFR2_HUMAN;Q92614|MY18A_HUMAN;M0R2J8|DCDC1_HUMAN;P42356|PI4KA_HUMAN;Q14DG7|T132B_HUMAN;Q6ZVD8|PHLP2_HUMAN;P78560|CRADD_HUMAN;O15078|CE290_HUMAN;Q6ZRP7|QSOX2_HUMAN;Q9NVP1|DDX18_HUMAN;Q14526|HIC1_HUMAN;A8MTT3|CEBOS_HUMAN;Q9UK17|KCND3_HUMAN;Q07837|SLC31_HUMAN;O00142|KITM_HUMAN;Q9NTJ4|MA2C1_HUMAN;P0DP…			DeepNovo	2 2 0 0 10 2 2 5	FRKTMLDR
FRLINANM	31.79	977.512	8	75	8	0.0124	0.6641	1.2	489.764	2	56.0315			19452	20240701_6.raw	1	O00487|PSDE_HUMAN			DB Search	0 0 2 2 4 4 3 5	FRLINANM
FRMTDQEAIQ	54.72	1237.58	10	60	10	-3.985	0.6211	-1.4	619.794	2	38.8677	611000	5940000	12665	20240701_6.raw	1	P06748|NPM_HUMAN			DB Search	0 0 1 1 4 30 30 40 17 5	FRMTDQEAIQ
FRNDLAAKYEK	51.82	1353.7	11	90.9	11	-8.3617	0.8104	0.4	452.242	3	24.8239	112000	1940000	7348	20240701_6.raw	1	Q92843|B2CL2_HUMAN;Q92791|SC65_HUMAN;Q96T49|PP16B_HUMAN;Q9BZF9|UACA_HUMAN;Q6ZVK8|NUD18_HUMAN;P42858|HD_HUMAN;O00429|DNM1L_HUMAN;O75691|UTP20_HUMAN;O15492|RGS16_HUMAN;Q06547|GABP1_HUMAN;Q13535|ATR_HUMAN;O43747|AP1G1_HUMAN;Q8N6Q8|MET25_HUMAN;Q9H254|SPTN4_HUMAN;Q96P47|AGAP3_HUMAN;Q9NUV7|SPTC3_HUMAN;Q9C0B7|TNG6_HUMAN;Q7KZF4|SND1_HUMAN;Q96IT1|ZN496_HUMAN;Q9UMX0|UBQL1_HUMAN;Q9UPZ3|HPS5_HUMAN;Q9NYC9|DYH…			DeepNovo	5 3 3 4 5 4 2 1 2 2 2	FRNDLAAKYEK
FRNIGLDD	37.86	948.466	8	75	8	-4.772	0.5666	1.4	475.241	2	39.1078	873000	10000000	12801	20240701_6.raw	1	O60256|KPRB_HUMAN			DB Search	0 0 8 4 4 8 19 5	FRNIGLDD
FRVPTANVS	35.26	989.529	9	55.6	9	-3.4714	0.8713	1.4	495.773	2	38.415			12470	20240701_6.raw	1	P04406|G3P_HUMAN			DB Search	0 0 5 0 0 6 10 3 5	FRVPTANVS
FRVPTANVSV	37.78	1088.6	10	60	10	1.2311	0.5207	3.1	545.308	2	53.0383	2420000	9260000	17922	20240701_6.raw	1	P04406|G3P_HUMAN			DB Search	0 0 9 0 0 11 22 15 24 5	FRVPTANVSV
FRVPTANVSVVD	47.64	1302.69	12	83.3	12	-2.0916	0.7421	-2.9	652.352	2	55.4296	8820000	31500000	19070	20240701_6.raw	1	P04406|G3P_HUMAN			DB Search	3 3 8 0 0 12 23 16 16 20 3 3	FRVPTANVSVVD
FSDYPPLGRF	54.4	1197.58	10	80	10	-2.8212	0.8894	-1.9	599.797	2	65.0068	2710000	10100000	22868	20240701_6.raw	3	Q5VTE0|EF1A3_HUMAN;P68104|EF1A1_HUMAN			DB Search	2 2 7 11 21 2 2 0 0 5	FSDYPPLGRF
FSDYPPLGRFA	63.23	1268.62	11	63.6	11	-1.0159	0.7847	-2.8	635.315	2	65.4482	787000	4630000	23066	20240701_6.raw	1	Q5VTE0|EF1A3_HUMAN;P68104|EF1A1_HUMAN			DB Search	3 3 9 13 65 9 7 1 1 0 0	FSDYPPLGRFA
FSFSLLSSKF	26.26	1161.61	10	20	10	-4.4746	0.4166	-1.4	1162.61	1	70.0544	529000	4830000	24722	20240701_6.raw	1	Q9Y487|VPP2_HUMAN			DB Search	0 0 0 0 5 32 0 0 0 0	FSFSLLSSKF
FSLDETTVRKLQ	47.02	1435.77	12	50	12	1.4284	0.6468	-3.4	718.888	2	49.2476			16270	20240701_6.raw	1	Q03111|ENL_HUMAN			DB Search	0 0 4 14 9 7 0 0 2 0 0 5	FSLDETTVRKLQ
FSLPIKESE	25.68	1048.54	9	66.7	9	-5.9508	0.7776	1.7	525.28	2	51.4368	1180000	7590000	17307	20240701_6.raw	1	P15880|RS2_HUMAN			DB Search	5 6 1 4 4 0 0 6 5	FSLPIKESE
FSLPIKESEIID	35.51	1389.74	12	66.7	12	-1.8516	0.6628	-0.6	695.876	2	70.1171	8290000	42200000	24663	20240701_6.raw	1	P15880|RS2_HUMAN			DB Search	0 0 3 3 2 0 0 7 7 3 8 5	FSLPIKESEIID
FSLQPSYEMR	49.82	1256.59	10	100	10	0.6357	0.952	-4.6	629.297	2	55.2699	951000	7620000	19061	20240701_6.raw	1	Q15303|ERBB4_HUMAN;Q96JQ0|PCD16_HUMAN;Q8WWZ7|ABCA5_HUMAN;Q3KNW5|SOAT_HUMAN;Q8TE73|DYH5_HUMAN;P51788|CLCN2_HUMAN;Q02790|FKBP4_HUMAN;Q9HBU9|POPD2_HUMAN;Q15785|TOM34_HUMAN;Q1X8D7|LRC36_HUMAN;Q5T011|SZT2_HUMAN;Q5VYJ5|MALR1_HUMAN;O60774|FMO6_HUMAN;Q96SD1|DCR1C_HUMAN;Q6J272|CMI2A_HUMAN;P07225|PROS_HUMAN;Q5SQ80|A20A2_HUMAN;Q8WXG6|MADD_HUMAN;Q6W2J9|BCOR_HUMAN;Q6ZWT7|MBOA2_HUMAN;Q92610|ZN592_HUMAN;O43815|…			DeepNovo	5 5 6 12 11 5 3 3 3 3	FSLQPSYEMR
FSNKITPIQ	37.95	1046.58	9	77.8	9	-3.119	0.1564	1.7	524.296	2	37.1081	7940000	22000000	11667	20240701_6.raw	1	P27144|KAD4_HUMAN			DB Search	0 0 5 5 6 12 7 7 5	FSNKITPIQ
FSNKITPIQSK	37.38	1261.7	11	63.6	11	-9.0586	0.833	-0.1	421.575	3	25.2917	1210000	8140000	7619	20240701_6.raw	1	P27144|KAD4_HUMAN			DB Search	0 0 1 1 2 4 4 4 5 3 3	FSNKITPIQSK
FSNKITPIQSKE	49.84	1390.75	12	66.7	12	-8.0798	0.7704	-2.1	696.379	2	26.2705	13800000	93400000	8041	20240701_6.raw	2	P27144|KAD4_HUMAN			DB Search	0 0 3 3 6 11 5 3 9 10 0 0	FSNKITPIQSKE
FSPDGGYIPRIL	49.64	1333.7	12	58.3	12	-0.0679	0.8692	-3	667.857	2	71.6929	49800	1550000	25434	20240701_6.raw	1	O95881|TXD12_HUMAN			DB Search	0 0 20 88 17 12 12 21 2 0 0 0	FSPDGGYIPRIL
FSQFGPIERA	47.41	1150.58	10	80	10	-5.5704	0.9297	1.4	576.297	2	48.3839	6670000	13700000	16001	20240701_6.raw	1	P23246|SFPQ_HUMAN			DB Search	5 9 9 42 26 4 4 6 0 0	FSQFGPIERA
FSRFLNKQPY	48.22	1298.68	10	100	10	0.5861	0.673	-0.7	650.345	2	38.4081	9380000	78900000	12445	20240701_6.raw	2	P10619|PPGB_HUMAN			DB Search	5 3 3 6 6 10 30 50 12 5	FSRFLNKQPY
FSSGLKGMSL	37.65	1025.52	10	20	10	1.242	0.3627	2.3	513.769	2	54.3408	1230000	6890000	18598	20240701_6.raw	1	P25705|ATPA_HUMAN			DB Search	1 1 1 0 0 0 0 0 5 5	FSSGLKGMSL
FSSPLGKDL	43.51	962.507	9	44.4	9	-0.4425	0.6896	1.7	482.262	2	52.226	3730000	9770000	17486	20240701_6.raw	1	Q9BZZ2|SN_HUMAN;O14654|IRS4_HUMAN;Q9NSC7|SIA7A_HUMAN;Q9NTU7|CBLN4_HUMAN;P98194|AT2C1_HUMAN;Q9Y581|INSL6_HUMAN;A0A1W2PPK0|CPHL2_HUMAN;O43482|MS18B_HUMAN;Q7L2E3|DHX30_HUMAN;Q03405|UPAR_HUMAN;P35070|BTC_HUMAN;Q6ZMT1|STAC2_HUMAN;Q59EK9|RUN3A_HUMAN;Q96IC2|REXO5_HUMAN;Q9Y6K0|CEPT1_HUMAN;Q92621|NU205_HUMAN;Q9BXP8|PAPP2_HUMAN;Q9HCD6|TANC2_HUMAN;Q96R06|SPAG5_HUMAN;Q5VY80|ULBP6_HUMAN;Q96GQ7|DDX27_HUMAN;O60…			DeepNovo	0 0 1 5 5 5 0 0 4	FSSPLGKDL
FSSPLGKDLLFK	47.32	1350.75	12	25	12	-0.8654	0.2561	1.3	451.259	3	64.2021	1230000	8350000	22518	20240701_6.raw	2	P02787|TRFE_HUMAN			HOMOLOG	0 0 0 0 2 1 1 1 1 1 5 5	FSSPLGKDLLFK
FSVFGQVER	36.8	1067.54	9	100	9	0.6263	0.9462	2	534.778	2	55.0015			18986	20240701_6.raw	1	Q15233|NONO_HUMAN			DB Search	5 14 14 33 2 2 3 3 5	FSVFGQVER
FSVHVFEKF	35.15	1138.58	9	77.8	9	-3.6476	0.4683	-1.3	570.297	2	57.3321	20900000	42000000	20007	20240701_6.raw	7	Q9BXA6|TSSK6_HUMAN;Q8TDX5|ACMSD_HUMAN;Q6V0I7|FAT4_HUMAN;Q9UBI9|HDC_HUMAN;Q02040|AK17A_HUMAN;Q8IU89|CERS3_HUMAN;Q8TF39|ZN483_HUMAN;Q9H4Z3|CAPAM_HUMAN;A4D0V7|CPED1_HUMAN;Q03181|PPARD_HUMAN;Q05513|KPCZ_HUMAN;Q86VW0|SESD1_HUMAN;P50748|KNTC1_HUMAN;Q6PL18|ATAD2_HUMAN;Q8TE99|PXYP1_HUMAN;P41743|KPCI_HUMAN;P19801|AOC1_HUMAN;P46020|KPB1_HUMAN;Q6ZWJ8|KCP_HUMAN			DeepNovo	5 8 8 0 0 4 4 9 5	FSVHVFEKF
FSVNASSER	20.79	995.467	9	66.7	9	-9.0028	0.6285	0.8	498.741	2	24.4768	365000	2910000	7174	20240701_6.raw	1	Q6Y7W6|GGYF2_HUMAN			DB Search	5 7 9 7 6 1 0 0 5	FSVNASSER
FSVNASSERLNM	40.45	1353.63	12	66.7	12	-0.8053	0.9076	-0.8	677.824	2	50.8406	309000	2220000	16997	20240701_6.raw	1	Q6Y7W6|GGYF2_HUMAN			DB Search	5 9 11 33 33 20 6 6 0 0 0 0	FSVNASSERLNM
FSVSDKTGLVE	43.68	1180.6	11	63.6	11	1.0016	0.4005	-0.1	591.306	2	48.5036	3630000	24100000	15968	20240701_6.raw	1	P31939|PUR9_HUMAN			DB Search	5 18 1 3 3 1 1 1 3 9 5	FSVSDKTGLVE
FSVSDKTGLVEF	29.53	1327.67	12	8.3	12	1.9639	0.4851	-1.8	664.839	2	69.9528	829000	6350000	24661	20240701_6.raw	1	P31939|PUR9_HUMAN			DB Search	0 0 0 0 1 1 1 1 0 0 0 5	FSVSDKTGLVEF
FSYGRALQ	28.74	940.477	8	50	8	-1.0133	0.7372	0.8	471.246	2	37.0238	8210000	18000000	11556	20240701_6.raw	1	P04075|ALDOA_HUMAN;P09972|ALDOC_HUMAN;P05062|ALDOB_HUMAN			DB Search	5 17 11 0 0 0 1 5	FSYGRALQ
FTDNYEQARK	29.5	1270.59	10	50	10	-12.4369	0.774	-0.2	424.539	3	19.4517	171000	1210000	5256	20240701_6.raw	1	Q13630|FCL_HUMAN			DB Search	0 0 0 4 7 9 3 1 1 2	FTDNYEQARK
FTILNPIYS	35.26	1066.57	9	33.3	9	0.3525	0.6832	4.4	534.295	2	75.802	96400	3250000	27046	20240701_6.raw	1	P14866|HNRPL_HUMAN			DB Search	0 0 2 1 1 0 0 6 5	FTILNPIYS
FTNQHHFY	33.04	1092.48	8	37.5	8	-6.6356	0.5385	2.2	547.247	2	26.2266	482000	4620000	8049	20240701_6.raw	1	Q6X9E4|FBW12_HUMAN;P46019|KPB2_HUMAN;P22897|MRC1_HUMAN;Q8TCU4|ALMS1_HUMAN;Q7Z4N2|TRPM1_HUMAN;Q8N2U0|TM256_HUMAN;O95671|ASML_HUMAN;Q8NEM8|CBPC3_HUMAN			DeepNovo	1 1 1 0 1 9 4 4	FTNQHHFY
FTNQHHFYL	49.48	1205.56	9	33.3	9	1.6737	0.6389	-2.8	603.787	2	38.9834	9320000	95400000	12734	20240701_6.raw	2	Q6X9E4|FBW12_HUMAN;P46019|KPB2_HUMAN;Q9HBI1|PARVB_HUMAN;P22897|MRC1_HUMAN;Q8TCU4|ALMS1_HUMAN;Q7Z4N2|TRPM1_HUMAN;Q8N2U0|TM256_HUMAN;O95671|ASML_HUMAN;Q8NEM8|CBPC3_HUMAN			DeepNovo	0 0 0 0 1 5 1 3 3	FTNQHHFYL
FTPAVHASL	28.71	941.497	9	55.6	9	-1.7952	0.7278	0.1	471.756	2	39.1772	1700000	21700000	12878	20240701_6.raw	1	P69905|HBA_HUMAN			DB Search	0 0 3 2 2 0 0 6 5	FTPAVHASL
FTPAVHASLDK	60.14	1184.62	11	81.8	11	-8.8368	0.8908	-0.7	593.316	2	26.7159	17900000	174000000	8316	20240701_6.raw	1	P69905|HBA_HUMAN			DB Search	0 0 48 44 44 41 25 6 6 23 5	FTPAVHASLDK
FTPAVHASLDKF	44.72	1331.69	12	41.7	12	-1.2665	0.465	-0.4	444.903	3	48.6635	1210000	6930000	16021	20240701_6.raw	1	P69905|HBA_HUMAN			DB Search	0 0 0 1 1 2 2 1 1 5 5 5	FTPAVHASLDKF
FTRAFDQIRM	44.95	1283.64	10	60	10	4.1193	0.6239	2.9	428.89	3	50.8005	365000	2830000	16980	20240701_6.raw	1	P29401|TKT_HUMAN			DB Search	5 0 0 4 2 5 8 6 0 0	FTRAFDQIRM
FTRAFDQIRMAA	30.54	1425.72	12	41.7	12	4.5182	0.3536	1.8	476.248	3	52.5263	76400	2590000	17814	20240701_6.raw	1	P29401|TKT_HUMAN			DB Search	0 0 0 5 2 3 4 5 0 0 0 0	FTRAFDQIRMAA
FTRAFDQLRM	44.95	1283.64	10	60	10	1.9995	0.5924	2.9	428.89	3	50.8005	365000	2830000	16980	20240701_6.raw	1	Q9H0I9|TKTL2_HUMAN			DB Search	5 0 0 4 2 5 8 6 0 0	FTRAFDQLRM
FTTKPDDKQPR	50.01	1331.68	11	63.6	11	4.0726	0.6562	-9.7	444.897	3	36.2654	126000	1630000	11322	20240701_6.raw	1	O95149|SPN1_HUMAN;Q99958|FOXC2_HUMAN;Q86UE4|LYRIC_HUMAN;Q9C0D2|CE295_HUMAN;Q8WWA1|TMM40_HUMAN;Q15424|SAFB1_HUMAN;Q8IWX8|CHERP_HUMAN;P26447|S10A4_HUMAN;Q4KWH8|PLCH1_HUMAN;Q9Y6A9|SPCS1_HUMAN;O15217|GSTA4_HUMAN;Q96JE9|MAP6_HUMAN;Q6ZVF9|GRIN3_HUMAN;Q8IV53|DEN1C_HUMAN;P11586|C1TC_HUMAN;P09429|HMGB1_HUMAN;P32418|NAC1_HUMAN;O14686|KMT2D_HUMAN;O95817|BAG3_HUMAN;Q14624|ITIH4_HUMAN;Q9UHN6|CEIP2_HUMAN;Q96S5…			DeepNovo	0 0 0 0 21 21 21 9 9 4 4	FTTKPDDKQPR
FTVDNEAGKIT	33.18	1193.59	11	54.5	11	-1.512	0.6585	-1	597.803	2	38.5432	1360000	11600000	12491	20240701_6.raw	1	P49588|SYAC_HUMAN			DB Search	0 0 2 1 0 0 3 3 3 3 5	FTVDNEAGKIT
FVAPSRPFVVY	51.64	1280.69	11	81.8	11	-0.8081	0.7675	-1.7	641.352	2	64.3448	215000	2770000	22580	20240701_6.raw	1	Q9UJA5|TRM6_HUMAN			DB Search	2 2 33 2 0 0 3 4 4 7 5	FVAPSRPFVVY
FVEAVEQNTLQ	42.89	1276.63	11	72.7	11	-4.6016	0.2849	-2	639.321	2	51.0991	943000	6330000	17153	20240701_6.raw	1	Q9H299|SH3L3_HUMAN			DB Search	5 5 18 18 5 2 0 0 0 16 5	FVEAVEQNTLQ
FVFDRPLPVS	44.66	1175.63	10	60	10	-3.8205	0.885	0.6	588.825	2	64.7782	394000	4140000	22833	20240701_6.raw	1	P25786|PSA1_HUMAN			DB Search	3 3 3 3 0 4 4 0 0 0	FVFDRPLPVS
FVILRKNPNYD	56.18	1377.74	11	54.5	11	0.7573	0.7717	-1.1	689.877	2	37.7194	10900000	65800000	12051	20240701_6.raw	2	Q13200|PSMD2_HUMAN			DB Search	3 3 8 4 1 5 10 1 1 0 0	FVILRKNPNYD
FVILRKNPNYDL	58.64	1490.82	12	83.3	12	0.8402	0.6201	-0.9	746.419	2	53.3472	16700000	111000000	18069	20240701_6.raw	3	Q13200|PSMD2_HUMAN			DB Search	0 0 11 5 2 9 12 5 5 8 5 5	FVILRKNPNYDL
FVPISGWN	52.81	918.46	8	75	8	-0.8285	0.9182	0.8	919.468	1	70.0821	4610000	14300000	24903	20240701_6.raw	2	Q5VTE0|EF1A3_HUMAN;P68104|EF1A1_HUMAN			DB Search	0 0 12 5 3 3 5 5	FVPISGWN
FVPISGWNGD	24.02	1090.51	10	20	10	-0.9112	0.3234	5.2	546.264	2	70.0894	571000	4190000	24762	20240701_6.raw	2	Q5VTE0|EF1A3_HUMAN;P68104|EF1A1_HUMAN			DB Search	0 0 1 0 0 0 0 1 8 5	FVPISGWNGD
FVQMM(+15.99)TAK	23.72	970.462	8	75	8	-11.0091	0.3831	0.2	486.238	2	22.8591	1330000	12600000	6600	20240701_6.raw	1	P0DP23|CALM1_HUMAN;P0DP25|CALM3_HUMAN;P0DP24|CALM2_HUMAN	Oxidation (M)	M5:Oxidation (M):8.14	DB Search	0 0 4 4 4 4 4 5	FVQMM(+15.99)TAK
FVQMMTAK	41.48	954.467	8	75	8	-7.1349	0.6599	0.9	478.241	2	30.0751	770000	8080000	9319	20240701_6.raw	1	P0DP23|CALM1_HUMAN;P0DP25|CALM3_HUMAN;P0DP24|CALM2_HUMAN			DB Search	1 1 4 6 7 9 9 5	FVQMMTAK
FVRDDGSSM	22.09	1012.43	9	77.8	9	-8.3726	0.6607	1.4	507.222	2	24.6615	213000	1900000	7216	20240701_6.raw	1	Q9NYB0|TE2IP_HUMAN			DB Search	0 0 4 4 4 16 9 19 5	FVRDDGSSM
FVTNDAATILR	52.45	1219.66	11	81.8	11	-4.0318	0.8827	-2.9	610.834	2	52.0963	3800000	18600000	17574	20240701_6.raw	1	P50990|TCPQ_HUMAN			DB Search	1 1 7 7 7 7 5 2 2 2 5	FVTNDAATILR
FVTNDAATILRE	60.06	1348.7	12	66.7	12	-4.4306	0.8573	0.1	675.357	2	56.5491	285000	2080000	19684	20240701_6.raw	1	P50990|TCPQ_HUMAN			DB Search	1 1 11 11 15 19 11 4 4 3 0 0	FVTNDAATILRE
FVVYGELFEKF	38.42	1376.7	11	72.7	11	8.2004	0.2026	-9.7	689.351	2	83.8156	168000	5040000	30752	20240701_6.raw	1	Q14117|DPYS_HUMAN;Q3KP31|ZN791_HUMAN;P63208|SKP1_HUMAN;Q9UGP5|DPOLL_HUMAN;Q92628|K0232_HUMAN;Q2KHR3|QSER1_HUMAN;Q92626|PXDN_HUMAN;Q9UQ90|SPG7_HUMAN;Q93088|BHMT1_HUMAN;Q6VVX0|CP2R1_HUMAN;Q5VWI1|TCRGL_HUMAN;P02768|ALBU_HUMAN;Q8N6W0|CELF5_HUMAN;P02765|FETUA_HUMAN;A7MD48|SRRM4_HUMAN;Q9P1Z9|CC180_HUMAN;Q96JN8|NEUL4_HUMAN;Q5JW98|CAHM4_HUMAN;Q5T5X7|BEND3_HUMAN;Q9Y2G3|AT11B_HUMAN;O95298|NDUC2_HUMAN;Q1418…			DeepNovo	5 0 0 5 4 0 3 9 9 11 5	FVVYGELFEKF
FYADHPFI	26.11	1008.47	8	62.5	8	1.8668	0.6982	0	505.243	2	59.8779	604000	4240000	21154	20240701_6.raw	1	P50454|SERPH_HUMAN			DB Search	2 2 1 1 1 5 4 4	FYADHPFI
FYRDANGKF	60.76	1116.54	9	100	9	5.3945	0.3724	2.1	559.276	2	37.9661	80300000	498000000	12138	20240701_6.raw	1	Q6XE24|RBMS3_HUMAN;Q9Y5H5|PCDA9_HUMAN;Q6N021|TET2_HUMAN;Q99816|TS101_HUMAN;O75363|BCAS1_HUMAN;Q13002|GRIK2_HUMAN;Q9H672|ASB7_HUMAN;Q6UXV0|GFRAL_HUMAN;O43497|CAC1G_HUMAN;P59817|Z280A_HUMAN;Q5JQC9|AKAP4_HUMAN;Q5S007|LRRK2_HUMAN;P12955|PEPD_HUMAN;Q16795|NDUA9_HUMAN;P13639|EF2_HUMAN;Q96PU8|QKI_HUMAN;P35606|COPB2_HUMAN;P30405|PPIF_HUMAN;O15020|SPTN2_HUMAN			DeepNovo	5 4 4 6 17 17 17 3 5	FYRDANGKF
FYRKEPFTL	14.16	1199.63	9	33.3	9	-2.9901	0.4727	0.9	600.825	2	42.4704			13911	20240701_6.raw	1	P34932|HSP74_HUMAN			DB Search	0 0 3 0 0 0 0 6 5	FYRKEPFTL
GAGIALNDHF	57.63	1013.49	10	100	10	-1.6054	0.7507	2.7	1014.5	1	50.9016	18000000	48800000	17054	20240701_6.raw	2	P04406|G3P_HUMAN			DB Search	3 3 5 10 41 44 36 36 7 5	GAGIALNDHF
GAGIALNDHFVK	51.47	1240.66	12	83.3	12	-4.8643	0.5565	-2.7	621.334	2	38.5961	58400000	307000000	12479	20240701_6.raw	2	P04406|G3P_HUMAN			DB Search	0 0 19 5 9 9 5 5 8 4 4 5	GAGIALNDHFVK
GAGLALNDGVE	55.92	1014.5	11	81.8	11	-4.6868	0.5311	2.5	1015.51	1	51.0661	856000	4780000	17046	20240701_6.raw	1	Q04917|1433F_HUMAN;O94769|ECM2_HUMAN;P23467|PTPRB_HUMAN;O95661|DIRA3_HUMAN;A8MTW9|YB043_HUMAN;P29803|ODPAT_HUMAN;Q96SB3|NEB2_HUMAN;O14556|G3PT_HUMAN;P24530|EDNRB_HUMAN;Q9NWM0|SMOX_HUMAN;Q9ULX5|RN112_HUMAN;P50502|F10A1_HUMAN;Q6T4P5|PLPR3_HUMAN;P31947|1433S_HUMAN;Q86YV9|HPS6_HUMAN;Q9UJA3|MCM8_HUMAN;Q07820|MCL1_HUMAN;Q6F5E8|CARL2_HUMAN;P22897|MRC1_HUMAN;Q5U651|RAIN_HUMAN;P21730|C5AR1_HUMAN;Q6ZMZ0|RN…			DeepNovo	3 3 5 10 22 13 6 6 0 0 5	GAGLALNDGVE
GALALIYNEALK	62.09	1274.72	12	83.3	12	1.6421	0.7543	-0.4	638.369	2	72.5527			25812	20240701_6.raw	1	P06703|S10A6_HUMAN			DB Search	0 0 9 42 11 29 22 12 12 13 13 5	GALALIYNEALK
GALFGANANRKF	30.66	1264.67	12	41.7	12	2.0537	0.476	2.4	422.564	3	38.3654	344000	5600000	12422	20240701_6.raw	2	P36543|VATE1_HUMAN			DB Search	0 0 1 1 4 4 8 3 1 1 1 4	GALFGANANRKF
GALQFGSEPVL	24.62	1116.58	11	27.3	11	0.1543	0.4698	1.2	559.299	2	72.8581	276000	3460000	25919	20240701_6.raw	1	Q14157|UBP2L_HUMAN			DB Search	0 0 0 1 1 0 0 1 3 3 5	GALQFGSEPVL
GASLKPEF	35.96	847.444	8	62.5	8	-5.8312	0.6046	-1	424.729	2	34.6251	1080000	5770000	10579	20240701_6.raw	1	P60174|TPIS_HUMAN			DB Search	0 0 5 1 11 3 3 5	GASLKPEF
GAVHDVKDVLDS	46.5	1253.63	12	75	12	-2.2453	0.617	-3.1	627.818	2	39.0158	3170000	40000000	12785	20240701_6.raw	2	P81605|DCD_HUMAN			DB Search	0 0 0 5 11 32 4 4 11 6 8 5	GAVHDVKDVLDS
GDGVVLVAPPLR	39.33	1191.7	12	50	12	-8.7697	0.9411	0.6	596.856	2	55.8751	198000	1980000	19350	20240701_6.raw	1	P62310|LSM3_HUMAN			DB Search	0 0 0 6 22 25 22 19 0 0 0 5	GDGVVLVAPPLR
GDILGKYV	27.74	863.475	8	25	8	7.1664	0.7232	1	432.745	2	54.1609	3290000	15900000	18487	20240701_6.raw	1	P61604|CH10_HUMAN			DB Search	0 0 4 2 1 1 0 0	GDILGKYV
GDILGKYVD	33.38	978.502	9	33.3	9	-1.2795	0.5906	1.1	490.259	2	50.1518	14400000	36600000	16495	20240701_6.raw	1	P61604|CH10_HUMAN			DB Search	0 0 4 2 1 1 0 0 5	GDILGKYVD
GDLDPLASLKS	40.41	1114.59	11	54.5	11	-2.7729	0.7782	4.2	558.303	2	59.795			21215	20240701_6.raw	1	P09661|RU2A_HUMAN			DB Search	0 0 0 2 3 3 5 3 3 0 0	GDLDPLASLKS
GEALGRLL	52.98	827.486	8	0	8	-7.1273	0.7491	-0.2	828.494	1	47.5582	39600000	105000000	15435	20240701_6.raw	2	P02100|HBE_HUMAN;P02042|HBD_HUMAN;P68871|HBB_HUMAN			DB Search	0 0 1 1 1 1 1 1	GEALGRLL
GEALGRLLV	29.95	926.555	9	22.2	9	0.1692	0.5141	1.4	464.285	2	57.2346	263000	2090000	20069	20240701_6.raw	1	P02100|HBE_HUMAN;P02042|HBD_HUMAN;P68871|HBB_HUMAN			DB Search	0 0 6 6 0 0 1 0 0	GEALGRLLV
GEFFPDKQQPR	51.36	1347.66	11	72.7	11	-8.6698	0.4347	-0.9	450.226	3	26.8829	10100000	90000000	8433	20240701_6.raw	1	P61006|RAB8A_HUMAN;Q9UPT6|JIP3_HUMAN;Q92664|TF3A_HUMAN;Q8N2H9|PELI3_HUMAN;Q9UMQ3|BARX2_HUMAN;O43766|LIAS_HUMAN;Q6P2D8|XRRA1_HUMAN;P26447|S10A4_HUMAN;Q8NEA9|GMCL2_HUMAN;O96001|PPR17_HUMAN;Q5TC82|RC3H1_HUMAN;Q13155|AIMP2_HUMAN;Q9Y2J0|RP3A_HUMAN;Q96AQ6|PBIP1_HUMAN;Q5VWI1|TCRGL_HUMAN;P09848|LPH_HUMAN;O43290|SNUT1_HUMAN;P49589|SYCC_HUMAN;A6NHR9|SMHD1_HUMAN;O14578|CTRO_HUMAN;Q14093|CYLC2_HUMAN;Q14CN2|C…			DeepNovo	0 0 2 0 17 17 11 5 5 3 3	GEFFPDKQQPR
GEFFPPDKQPR	50.27	1316.65	11	54.5	11	-0.0229	0.3208	1.3	439.892	3	39.175	3320000000	6620000000	12883	20240701_6.raw	18	O14646|CHD1_HUMAN;Q96JB8|MPP4_HUMAN;Q8WWA1|TMM40_HUMAN;Q8ND83|SLAI1_HUMAN;Q96H35|RBM18_HUMAN;P26447|S10A4_HUMAN;Q9NYI0|PSD3_HUMAN;Q9Y2J0|RP3A_HUMAN;O75747|P3C2G_HUMAN;Q9UGM6|SYWM_HUMAN;Q9ULJ7|ANR50_HUMAN;Q08378|GOGA3_HUMAN;P62979|RS27A_HUMAN;Q70EL1|UBP54_HUMAN;P62987|RL40_HUMAN;P42898|MTHR_HUMAN;Q5XKR4|OTP_HUMAN;O43505|B4GA1_HUMAN;P27695|APEX1_HUMAN;Q969V6|MRTFA_HUMAN;Q14119|VEZF1_HUMAN;Q8NBL3|T1…			DeepNovo	0 0 2 0 37 8 8 2 2 1 1	GEFFPPDKQPR
GEFTGMPEQWAR	33.68	1407.62	12	16.7	12	1.7064	0.9058	-1.8	704.818	2	59.3639			21005	20240701_6.raw	1	Q13153|PAK1_HUMAN;Q13177|PAK2_HUMAN			DB Search	0 0 1 4 1 1 1 1 1 0 0 3	GEFTGMPEQWAR
GEPLGRVSF	48.8	960.503	9	55.6	9	-3.8714	0.8557	0	481.259	2	46.0586	33800000	103000000	15118	20240701_6.raw	4	P62937|PPIA_HUMAN			DB Search	0 0 36 52 2 0 0 3 5	GEPLGRVSF
GEPLGRVSFEL	35.72	1202.63	11	36.4	11	-0.0881	0.6677	-4.5	602.319	2	67.114	1710000	12900000	23684	20240701_6.raw	2	P62937|PPIA_HUMAN			DB Search	0 0 50 56 0 0 0 0 0 2 5	GEPLGRVSFEL
GFGRIGRLVT	50.81	1074.63	10	80	10	-5.5046	0.3455	1.1	538.323	2	39.2062	1990000	41100000	12886	20240701_6.raw	1	P04406|G3P_HUMAN			DB Search	0 0 2 2 13 2 4 8 8 5	GFGRIGRLVT
GFLVGGASLKPE	30.11	1173.64	12	41.7	12	-3.105	0.7155	-0.4	587.827	2	55.4349	1080000	7780000	19164	20240701_6.raw	1	P60174|TPIS_HUMAN			DB Search	0 0 24 2 0 0 0 1 1 11 3 3	GFLVGGASLKPE
GFPDKEPR	46.63	944.472	8	75	8	-3.6573	0.7862	-0.1	473.243	2	35.2586	10200000	28600000	10819	20240701_6.raw	1	P26447|S10A4_HUMAN			HOMOLOG	0 0 49 45 6 6 7 5	GFPDKEPR
GFPDKQPPR	39.04	1040.54	9	77.8	9	0.8307	0.7534	-1.4	521.277	2	33.8845	53500000	94400000	10079	20240701_6.raw	2	P35548|MSX2_HUMAN;O14646|CHD1_HUMAN;Q9P2D8|UNC79_HUMAN;Q96S07|PRR25_HUMAN;Q9BY07|S4A5_HUMAN;Q9C0B0|UNK_HUMAN;Q7Z4V5|HDGR2_HUMAN;A6NMZ7|CO6A6_HUMAN;P10915|HPLN1_HUMAN;Q5VYV0|FOXB2_HUMAN;Q8ND83|SLAI1_HUMAN;O94850|DEND_HUMAN;P26447|S10A4_HUMAN;Q99853|FOXB1_HUMAN;Q9Y2J0|RP3A_HUMAN;O75747|P3C2G_HUMAN;Q96SZ4|ZSC10_HUMAN;Q96L73|NSD1_HUMAN;Q9UHV7|MED13_HUMAN;Q9H094|NBPF3_HUMAN;Q7Z6G8|ANS1B_HUMAN;Q1RN00|Y…			DeepNovo	0 0 88 70 30 30 9 9 5	GFPDKQPPR
GFPDKQPR	48.69	943.487	8	75	8	-3.1634	0.8176	0.4	472.751	2	29.3093	301000000	1540000000	8851	20240701_6.raw	11	P26447|S10A4_HUMAN			DB Search	1 1 64 64 12 12 8 5	GFPDKQPR
GFPDKQPRK	31.92	1071.58	9	55.6	9	-7.9363	0.8441	2.3	536.8	2	24.2119	276000	1450000	6997	20240701_6.raw	1	P26447|S10A4_HUMAN			DB Search	0 0 24 24 17 12 0 0 2	GFPDKQPRK
GFPDKQPRKK	46.62	1199.68	10	100	10	-13.0503	0.7983	-1.8	600.845	2	19.8681	8070000	28600000	5362	20240701_6.raw	4	P26447|S10A4_HUMAN			DB Search	3 3 37 37 29 29 2 2 2 3	GFPDKQPRKK
GFRNVIIGPA	45.7	1042.59	10	50	10	-0.904	0.302	1.2	522.304	2	52.9441	1290000	5770000	17944	20240701_6.raw	1	P21980|TGM2_HUMAN			DB Search	0 0 0 5 10 18 6 27 0 0	GFRNVIIGPA
GGEQEEERFD	25.39	1194.48	10	80	10	-8.0154	0.8287	-0.3	598.246	2	24.6935	364000	3300000	7257	20240701_6.raw	1	Q9Y266|NUDC_HUMAN			DB Search	0 0 11 8 23 22 16 6 3 3	GGEQEEERFD
GGEQEEERFDG	36.8	1251.5	11	63.6	11	-8.033	0.7421	-1.3	626.757	2	24.8385	7290000	56300000	7263	20240701_6.raw	1	Q9Y266|NUDC_HUMAN			DB Search	0 0 24 12 48 40 28 2 2 0 0	GGEQEEERFDG
GHLQEEPPMPT	47.37	1234.57	11	63.6	11	-3.2528	0.8726	-2.2	618.288	2	36.0591	2520000	12200000	11107	20240701_6.raw	1	Q9NPH2|INO1_HUMAN			DB Search	0 0 21 6 6 9 8 0 0 15 5	GHLQEEPPMPT
GHLQEEPPMPTT	51.27	1335.61	12	83.3	12	-3.3219	0.7692	-2.2	668.812	2	37.0198	2520000	12900000	11619	20240701_6.raw	1	Q9NPH2|INO1_HUMAN			DB Search	0 0 28 11 11 20 7 2 2 18 18 5	GHLQEEPPMPTT
GIALNDHFVK	60.4	1112.6	10	80	10	-2.0238	0.7971	0.6	557.307	2	38.6046	7980000	46700000	12531	20240701_6.raw	1	P04406|G3P_HUMAN			DB Search	0 0 18 5 5 5 6 3 3 5	GIALNDHFVK
GIALNDHFVKL	63.71	1225.68	11	81.8	11	1.3029	0.7605	-3.7	613.846	2	57.0558	511000	4070000	19901	20240701_6.raw	2	P04406|G3P_HUMAN			DB Search	0 0 26 3 2 2 3 4 2 4 4	GIALNDHFVKL
GIGTVPVGRVE	43.52	1082.61	11	54.5	11	-3.5041	0.8674	1.1	542.312	2	38.0576	808000	6360000	12229	20240701_6.raw	1	Q5VTE0|EF1A3_HUMAN;Q05639|EF1A2_HUMAN;P68104|EF1A1_HUMAN			DB Search	0 0 3 3 9 7 7 0 0 0 4	GIGTVPVGRVE
GIQGLAKLIA	20.5	982.617	10	40	10	0.3036	0.4945	0.5	492.316	2	65.7153	1610000	8560000	23140	20240701_6.raw	1	P39748|FEN1_HUMAN			DB Search	0 0 4 2 1 1 0 0 3 5	GIQGLAKLIA
GIVEGLMTTVHA	50.89	1226.63	12	50	12	7.0656	0.7203	-1.9	614.323	2	70.9841	870000	6780000	25157	20240701_6.raw	1	P04406|G3P_HUMAN			DB Search	0 0 16 5 1 1 9 11 11 16 0 0	GIVEGLMTTVHA
GKDVTPPPETE	20.86	1168.56	11	36.4	11	-13.9466	0.5179	-1.3	585.287	2	18.9249			5063	20240701_6.raw	1	P27816|MAP4_HUMAN			DB Search	0 0 0 0 0 22 16 0 0 26 5	GKDVTPPPETE
GKLVINGNPIT	55.18	1124.66	11	63.6	11	-8.2567	0.7843	0.9	563.335	2	40.1237			13164	20240701_6.raw	1	P04406|G3P_HUMAN			DB Search	0 0 17 17 24 5 5 9 0 0 5	GKLVINGNPIT
GKVKVGVNGFGR	42.07	1216.7	12	75	12	-8.0614	0.638	0.7	406.576	3	24.5439	1200000	9800000	7139	20240701_6.raw	1	P04406|G3P_HUMAN			DB Search	0 0 0 2 14 2 4 14 4 4 6 5	GKVKVGVNGFGR
GKYSPPPHHI	33.52	1131.58	10	40	10	-7.1892	0.5877	9.2	566.804	2	24.3349			7093	20240701_6.raw	1	O43920|NDUS5_HUMAN			HOMOLOG	0 0 0 0 18 9 6 6 0 0	GKYSPPPHHI
GLDVTSLRPFD	43.55	1218.62	11	63.6	11	0.3949	0.8981	-1.4	610.319	2	69.6458			24531	20240701_6.raw	1	P21333|FLNA_HUMAN			DB Search	0 0 19 6 12 3 3 4 2 0 0	GLDVTSLRPFD
GLGFKPFD	25.45	879.449	8	62.5	8	-4.0075	0.6729	0.4	440.732	2	58.5604			20678	20240701_6.raw	1	O75369|FLNB_HUMAN			DB Search	0 0 2 0 3 5 3 3	GLGFKPFD
GLGFKPFDL	44.38	992.533	9	66.7	9	0.1647	0.5125	1.5	497.275	2	72.8685	3060000	19600000	25884	20240701_6.raw	1	O75369|FLNB_HUMAN			DB Search	0 0 5 1 6 3 3 6 5	GLGFKPFDL
GLGPQGFPELK	47.02	1141.61	11	45.5	11	-5.4621	0.6769	1.1	571.814	2	56.4482			19648	20240701_6.raw	1	P06132|DCUP_HUMAN			DB Search	0 0 2 3 3 1 1 0 0 9 5	GLGPQGFPELK
GLINFIKQQREA	38.58	1415.79	12	50	12	9.8356	0.6428	2.1	472.938	3	54.7184	432000	3770000	18782	20240701_6.raw	2	P06744|G6PI_HUMAN			DB Search	0 0 0 8 18 25 37 13 13 0 0 0	GLINFIKQQREA
GLM(+15.99)TTVHAIT	5.61	1058.54	10	20	10	18.8595	0.0371	4.9	530.281	2	69.168			24312	20240701_6.raw	1	P04406|G3P_HUMAN	Oxidation (M)	M3:Oxidation (M):1001.00	DB Search	0 0 3 0 0 0 0 0 0 5	GLM(+15.99)TTVHAIT
GLMTTVHAIT	18.77	1042.55	10	20	10	-5.2165	0.2042	1.8	522.282	2	51.8489	242000	3750000	17522	20240701_6.raw	1	P04406|G3P_HUMAN			DB Search	0 0 1 0 0 0 5 1 0 5	GLMTTVHAIT
GLSEHEFH	35.87	954.419	8	50	8	3.5981	0.7759	0.4	478.217	2	36.5931	558000	7660000	11507	20240701_6.raw	3	Q9UK22|FBX2_HUMAN;Q00975|CAC1B_HUMAN;Q9UBT6|POLK_HUMAN;Q9Y4F3|MARF1_HUMAN;Q5M9N0|CD158_HUMAN;Q2NKQ1|SGSM1_HUMAN;O00461|GOLI4_HUMAN;Q96RV3|PCX1_HUMAN;Q9UHJ3|SMBT1_HUMAN;Q9UKT4|FBX5_HUMAN;Q8N3K9|CMYA5_HUMAN;Q8WZ42|TITIN_HUMAN;Q96IQ7|VSIG2_HUMAN;Q6UWE0|LRSM1_HUMAN;Q6IQ32|ADNP2_HUMAN;O96005|CLPT1_HUMAN;P23497|SP100_HUMAN;Q5CZC0|FSIP2_HUMAN;Q8IZH2|XRN1_HUMAN;Q5JXA9|SIRB2_HUMAN;Q8NF99|ZN397_HUMAN;P5479…			DeepNovo	0 0 1 1 3 3 13 5	GLSEHEFH
GLYADVGGKQF	42.01	1153.58	11	72.7	11	5.0646	0.7526	1.8	577.797	2	53.0727	4040000	22800000	18022	20240701_6.raw	1	P61204|ARF3_HUMAN;P36406|TRI23_HUMAN;Q9GZZ8|LACRT_HUMAN;A1L4H1|SRCRL_HUMAN;P40617|ARL4A_HUMAN;Q14344|GNA13_HUMAN;Q93088|BHMT1_HUMAN;Q96L73|NSD1_HUMAN;O15111|IKKA_HUMAN;P08567|PLEK_HUMAN;Q8N441|FGRL1_HUMAN;P11488|GNAT1_HUMAN;A6NHR9|SMHD1_HUMAN;P19086|GNAZ_HUMAN;P42338|PK3CB_HUMAN;Q9Y4X4|KLF12_HUMAN;Q02779|M3K10_HUMAN;O95255|MRP6_HUMAN;P38405|GNAL_HUMAN;P84085|ARF5_HUMAN;Q6ZT12|UBR3_HUMAN;O15056|SY…			DeepNovo	0 0 0 2 2 2 2 2 2 3 5	GLYADVGGKQF
GPFKPDHYRY	39.18	1278.61	10	60	10	-7.0462	0.7642	-1	640.314	2	26.5618			8246	20240701_6.raw	1	P23526|SAHH_HUMAN			DB Search	0 0 6 10 3 3 3 3 0 0	GPFKPDHYRY
GPLNIPLLADVT	20.48	1221.7	12	8.3	12	-5.9404	0.0356	1.3	611.856	2	73.9544	201000000	991000000	27133	20240701_6.raw	4	P32119|PRDX2_HUMAN			DB Search	0 0 0 0 0 0 0 0 0 1 1 2	GPLNIPLLADVT
GPLPRTVEL	34.67	980.565	9	44.4	9	-4.573	0.4239	0.1	491.29	2	48.0955	2250000	4090000	15623	20240701_6.raw	2	Q9Y2Q3|GSTK1_HUMAN			DB Search	0 0 6 1 0 1 2 8 5	GPLPRTVEL
GPPPPAPARP	12.89	955.524	10	30	10	-17.0129	0.8412	-0.2	478.769	2	15.6785	27300	233000	3870	20240701_6.raw	3	Q8N9M5|TM102_HUMAN			DB Search	0 0 60 50 11 0 0 0 0 0	GPPPPAPARP
GPSIVHRK	38.35	892.524	8	37.5	8	-11.5351	0.5908	-0.7	447.269	2	22.8744	63400	1350000	6633	20240701_6.raw	1	P60709|ACTB_HUMAN;Q9BYX7|ACTBM_HUMAN;Q6S8J3|POTEE_HUMAN;P63267|ACTH_HUMAN;P68133|ACTS_HUMAN;P62736|ACTA_HUMAN;A5A3E0|POTEF_HUMAN;P0CG39|POTEJ_HUMAN;P63261|ACTG_HUMAN;P68032|ACTC_HUMAN;P0CG38|POTEI_HUMAN			DB Search	0 0 3 2 2 1 1 1	GPSIVHRK
GPSWDPFR	51.6	960.445	8	75	8	5.5794	0.8366	-0.3	481.23	2	62.5823			22000	20240701_6.raw	1	P04792|HSPB1_HUMAN			DB Search	0 0 7 7 7 2 2 5	GPSWDPFR
GPVQGIINF	17.87	943.513	9	11.1	9	0.1345	0.1528	9	472.768	2	72.8949	19700000	22300000	25915	20240701_6.raw	2	P00441|SODC_HUMAN			DB Search	0 0 1 0 0 0 0 0 3	GPVQGIINF
GPVTPGGLP	9.66	793.433	9	33.3	9	19.9653	0.0754	-2.3	794.439	1	70.595	5710000	11700000	24830	20240701_6.raw	1	Q9H0L4|CSTFT_HUMAN			DB Search	0 0 6 6 0 0 3 0 0	GPVTPGGLP
GRNPFDTF	34.48	952.44	8	75	8	3.4921	0.8611	0.7	477.228	2	54.977			18972	20240701_6.raw	1	P25685|DNJB1_HUMAN			DB Search	0 0 7 2 2 7 6 5	GRNPFDTF
GRQMHWPPG	46.54	1064.5	9	55.6	9	-6.2151	0.5137	-0.3	533.256	2	27.666	6560000	12800000	8696	20240701_6.raw	2	P49773|HINT1_HUMAN			DB Search	0 0 6 6 12 22 87 0 0	GRQMHWPPG
GRYFDPANGKF	57.16	1270.61	11	81.8	11	3.0083	0.8061	-0.9	636.311	2	42.4343	14600000	177000000	13803	20240701_6.raw	2	P13639|EF2_HUMAN			HOMOLOG	0 0 4 4 8 3 3 5 5 4 4	GRYFDPANGKF
GSAVISLEGKPL	39.31	1169.67	12	66.7	12	-7.5638	0.703	0.9	585.841	2	53.3537	65100000	208000000	18420	20240701_6.raw	1	P23528|COF1_HUMAN			DB Search	0 0 7 35 4 4 3 3 3 3 0 0	GSAVISLEGKPL
GSGTAEVELK	14.46	989.503	10	40	10	-11.7811	0.6719	0.7	495.759	2	22.2318			6407	20240701_6.raw	1	P14618|KPYM_HUMAN			DB Search	0 0 0 0 5 3 0 0 7 5	GSGTAEVELK
GSSSGFPDKQRP	54.52	1261.61	12	66.7	12	5.8794	0.5329	1.9	631.811	2	37.6625	68600000	187000000	11980	20240701_6.raw	6	Q5T7P3|LCE1B_HUMAN;P42694|HELZ_HUMAN;O95819|M4K4_HUMAN;Q04726|TLE3_HUMAN;Q96J92|WNK4_HUMAN;P01718|LV327_HUMAN;Q15517|CDSN_HUMAN;Q12772|SRBP2_HUMAN;Q9Y2J0|RP3A_HUMAN;Q99457|NP1L3_HUMAN;Q99932|SPAG8_HUMAN;Q86XP3|DDX42_HUMAN;Q96IV0|NGLY1_HUMAN;O14578|CTRO_HUMAN;Q9UL54|TAOK2_HUMAN;A2RTX5|SYTC2_HUMAN;Q02779|M3K10_HUMAN;Q9UMD9|COHA1_HUMAN;O94989|ARHGF_HUMAN;Q9HCJ0|TNR6C_HUMAN;Q4LDE5|SVEP1_HUMAN;Q9UPM8|…			DeepNovo	0 0 0 0 4 4 11 11 6 6 8 5	GSSSGFPDKQRP
GTSSGFPDKQPR	46.19	1275.62	12	58.3	12	2.6319	0.5099	2	426.215	3	34.1207	164000	5140000	10425	20240701_6.raw	1	Q6UVK1|CSPG4_HUMAN;A6NF01|P121B_HUMAN;P26447|S10A4_HUMAN;Q9Y2J0|RP3A_HUMAN;P86434|AAS1_HUMAN;Q13761|RUNX3_HUMAN;Q96MR9|ZN560_HUMAN;O60292|SI1L3_HUMAN;O14578|CTRO_HUMAN;Q14119|VEZF1_HUMAN;Q9UPY5|XCT_HUMAN;Q4LDE5|SVEP1_HUMAN;Q5TIE3|VW5B1_HUMAN;O60296|TRAK2_HUMAN;P78368|KC1G2_HUMAN;Q13586|STIM1_HUMAN;P16410|CTLA4_HUMAN;Q9NZR2|LRP1B_HUMAN;P16150|LEUK_HUMAN;Q9BVL2|NUP58_HUMAN;Q8IXT1|DDIAS_HUMAN;Q9BYJ1…			DeepNovo	0 0 0 0 6 0 25 25 9 9 10 5	GTSSGFPDKQPR
GVASHKDSHKE	47.74	1193.58	11	36.4	11	-11.5395	0.4104	-4.1	597.794	2	19.4369	61300	1080000	5267	20240701_6.raw	3	A0A1B0GV85|RELD1_HUMAN;O43490|PROM1_HUMAN;Q5JSZ5|PRC2B_HUMAN;Q9H3P7|GCP60_HUMAN;Q5U5R9|HECD2_HUMAN;Q01484|ANK2_HUMAN;Q9NUQ3|TXLNG_HUMAN;Q7Z3E2|CC186_HUMAN;P28906|CD34_HUMAN;Q7LBC6|KDM3B_HUMAN;O95425|SVIL_HUMAN;P08514|ITA2B_HUMAN;Q8IZ13|F200C_HUMAN;O43157|PLXB1_HUMAN;Q05195|MAD1_HUMAN;Q86VX9|MON1A_HUMAN;Q6MZM0|HPHL1_HUMAN;P29323|EPHB2_HUMAN;Q9H8L6|MMRN2_HUMAN;Q96ST8|CEP89_HUMAN;P20711|DDC_HUMAN;P2…			DeepNovo	0 0 9 0 10 3 3 0 0 0 0	GVASHKDSHKE
GVATALAHKYH	63.38	1166.62	11	63.6	11	-9.4201	0.4319	0.2	584.317	2	24.8001	3190000	27100000	7313	20240701_6.raw	1	P02042|HBD_HUMAN;P68871|HBB_HUMAN			HOMOLOG	0 0 17 6 13 13 17 18 19 0 0	GVATALAHKYH
GVGAEPLLPWNR	27	1307.7	12	50	12	-0.1595	0.9012	-4.9	654.853	2	65.8648	665000	4240000	23247	20240701_6.raw	1	Q9H0D6|XRN2_HUMAN			DB Search	0 0 7 1 5 5 5 9 1 0 0 5	GVGAEPLLPWNR
GVILFHETL	27.79	1027.57	9	33.3	9	-3.2521	0.4729	2.5	514.794	2	64.9722	930000	7940000	22919	20240701_6.raw	1	P04075|ALDOA_HUMAN;P05062|ALDOB_HUMAN			DB Search	0 0 3 1 5 0 0 0 4	GVILFHETL
GVSVDSQFTHL	55.98	1188.58	11	36.4	11	-2.0766	0.5452	0.3	595.296	2	54.6818	773000	4170000	18755	20240701_6.raw	1	P32119|PRDX2_HUMAN			DB Search	0 0 19 0 7 0 0 7 14 0 0	GVSVDSQFTHL
GVYGDVQRVK	31.79	1119.6	10	30	10	-8.3721	0.3215	1.7	560.81	2	24.8239	250000	2590000	7317	20240701_6.raw	1	P26599|PTBP1_HUMAN;Q9UKA9|PTBP2_HUMAN			DB Search	0 0 0 0 0 7 2 0 0 4	GVYGDVQRVK
GVYGDVQRVKIL	27.66	1345.77	12	41.7	12	2.6881	0.353	0.7	449.598	3	53.211	600000	4360000	18090	20240701_6.raw	1	P26599|PTBP1_HUMAN;Q9UKA9|PTBP2_HUMAN			DB Search	0 0 0 0 0 4 2 0 0 2 3 4	GVYGDVQRVKIL
GWDPNEMFK	45.86	1122.48	9	77.8	9	-5.2333	0.74	3.4	562.249	2	64.3377	911000	5630000	22570	20240701_6.raw	1	Q8WWM7|ATX2L_HUMAN			DB Search	0 0 10 12 11 11 19 18 5	GWDPNEMFK
GYGELFEKF	33.28	1088.52	9	66.7	9	4.0532	0.7339	3.1	545.268	2	70.0335	2060000	8200000	24498	20240701_6.raw	1	Q3KP31|ZN791_HUMAN;P63208|SKP1_HUMAN;Q9Y5X3|SNX5_HUMAN;P78383|S35B1_HUMAN;Q6P2Q9|PRP8_HUMAN;Q9UGP5|DPOLL_HUMAN;Q7RTS9|DYM_HUMAN;Q9BR61|ACBD6_HUMAN;O94808|GFPT2_HUMAN;Q2KHR3|QSER1_HUMAN;O60312|AT10A_HUMAN;Q92626|PXDN_HUMAN;Q9UQ90|SPG7_HUMAN;Q93088|BHMT1_HUMAN;Q6VVX0|CP2R1_HUMAN;Q5VWI1|TCRGL_HUMAN;Q9H3E2|SNX25_HUMAN;Q5SZQ8|CELF3_HUMAN;P02768|ALBU_HUMAN;Q8N6W0|CELF5_HUMAN;Q86WN1|FCSD1_HUMAN;Q9GZU7|C…			DeepNovo	0 0 6 1 2 5 5 8 5	GYGELFEKF
GYGMPRQIL	40.54	1033.54	9	44.4	9	-0.0068	0.8296	2.2	517.777	2	53.0383	939000	3970000	17976	20240701_6.raw	1	P37802|TAGL2_HUMAN			DB Search	0 0 26 3 2 0 1 0 5	GYGMPRQIL
GYGSGRGFGDG	25.97	1028.43	11	36.4	11	-7.8553	0.8845	1.1	515.223	2	25.4901	281000	1870000	7737	20240701_6.raw	1	P22626|ROA2_HUMAN			DB Search	0 0 8 5 0 0 0 0 0 3 5	GYGSGRGFGDG
GYSNRVVDL	56.45	1021.52	9	66.7	9	-2.4181	0.5923	1.2	511.767	2	39.2062	14700000	219000000	12875	20240701_6.raw	1	P04406|G3P_HUMAN			DB Search	0 0 5 2 0 11 5 16 5	GYSNRVVDL
GYSNRVVDLM	20.56	1152.56	10	50	10	0.3879	0.8371	0.3	577.287	2	54.6586	177000	1670000	18801	20240701_6.raw	1	P04406|G3P_HUMAN			DB Search	0 0 0 0 0 3 2 2 10 5	GYSNRVVDLM
GYSNRVVDLMAH	40.8	1360.66	12	25	12	6.5197	0.6324	1.8	454.56	3	47.8395	1290000	7530000	15627	20240701_6.raw	1	P04406|G3P_HUMAN			DB Search	0 0 0 0 0 1 1 2 1 1 14 5	GYSNRVVDLMAH
GYTEHQVVS	27.19	1018.47	9	44.4	9	-10.8298	0.6421	1	510.244	2	21.3856	187000	1350000	5952	20240701_6.raw	1	P04406|G3P_HUMAN			DB Search	0 0 0 0 0 8 13 5 5	GYTEHQVVS
HAITGGFSGGSN	28.98	1103.5	12	75	12	-7.6814	0.7341	1.9	552.758	2	25.546	5870000	29900000	7643	20240701_6.raw	1	Q9Y6H1|CHCH2_HUMAN			DB Search	0 0 6 2 2 2 4 1 2 3 7 5	HAITGGFSGGSN
HEDVPPDKQPR	45.73	1316.65	11	63.6	11	-1.0538	0.3328	3.2	439.891	3	29.8177	140000	5210000	9291	20240701_6.raw	3	O14646|CHD1_HUMAN;Q96JB8|MPP4_HUMAN;Q03169|TNAP2_HUMAN;Q8WWA1|TMM40_HUMAN;Q8ND83|SLAI1_HUMAN;Q6ZW49|PAXI1_HUMAN;Q96H35|RBM18_HUMAN;P26447|S10A4_HUMAN;Q8TD84|DSCL1_HUMAN;Q9NYI0|PSD3_HUMAN;Q9Y2J0|RP3A_HUMAN;O75747|P3C2G_HUMAN;Q9Y6I9|TX264_HUMAN;Q08378|GOGA3_HUMAN;P62979|RS27A_HUMAN;Q70EL1|UBP54_HUMAN;P62987|RL40_HUMAN;Q9UGH3|S23A2_HUMAN;Q5XKR4|OTP_HUMAN;P27695|APEX1_HUMAN;Q969V6|MRTFA_HUMAN;P78310|…			DeepNovo	1 1 0 0 31 7 7 2 2 2 2	HEDVPPDKQPR
HEEEM(+15.99)KDLR	15.71	1201.54	9	55.6	9	7.9154	0.1927	1	401.521	3	38.0668	3130000	19700000	12252	20240701_6.raw	1	P13645|K1C10_HUMAN	Oxidation (M)	M5:Oxidation (M):1001.00	DB Search	2 2 11 7 0 0 0 0 3	HEEEM(+15.99)KDLR
HEHESLVKHEFH	40.99	1527.72	12	83.3	12	3.3383	0.4663	5.5	764.872	2	34.5673	7010000	22600000	10496	20240701_6.raw	1	Q96HQ0|ZN419_HUMAN;Q9P215|POGK_HUMAN;Q8N8A6|DDX51_HUMAN;P42858|HD_HUMAN;Q6PK81|ZN773_HUMAN;O43361|ZN749_HUMAN;Q12772|SRBP2_HUMAN;Q3KQV3|ZN792_HUMAN;O00459|P85B_HUMAN;Q13535|ATR_HUMAN;Q16820|MEP1B_HUMAN;Q7Z5P4|DHB13_HUMAN;Q96SZ4|ZSC10_HUMAN;P17027|ZNF23_HUMAN;O43451|MGA_HUMAN;Q8IWL3|HSC20_HUMAN;Q8TF45|ZN418_HUMAN;Q6UB98|ANR12_HUMAN;Q9NY59|NSMA2_HUMAN;Q92569|P55G_HUMAN;P26640|SYVC_HUMAN;Q5K4E3|POLS…			DeepNovo	2 2 2 2 4 13 0 0 10 10 2 2	HEHESLVKHEFH
HEHESLYPF	38.19	1157.51	9	66.7	9	-11.9381	0.5028	-2.3	579.763	2	30.9919			9571	20240701_6.raw	4	Q9H4L5|OSBL3_HUMAN;Q9P0X4|CAC1I_HUMAN;Q13535|ATR_HUMAN;Q9H2F5|EPC1_HUMAN;Q92903|CDS1_HUMAN;Q96TC7|RMD3_HUMAN;Q9HAZ2|PRD16_HUMAN;Q9NQC3|RTN4_HUMAN;Q6UB98|ANR12_HUMAN;Q14526|HIC1_HUMAN;Q92547|TOPB1_HUMAN;Q13315|ATM_HUMAN;P51530|DNA2_HUMAN;Q9C0B2|CFA74_HUMAN;A6NHS1|YK042_HUMAN;Q9UJX4|APC5_HUMAN;Q8N5J4|SPIC_HUMAN;Q5T4F7|SFRP5_HUMAN;P43251|BTD_HUMAN;O00411|RPOM_HUMAN;P11137|MTAP2_HUMAN;Q8WUH2|TGFA1_HU…			DeepNovo	3 3 1 1 3 4 1 2 2	HEHESLYPF
HEQSPADKGAPR	64.87	1291.63	12	83.3	12	2.0023	0.3407	7.6	431.553	3	31.8576			9790	20240701_6.raw	1	Q9Y376|CAB39_HUMAN;P51511|MMP15_HUMAN;Q8NBI3|DRAXI_HUMAN;Q9BUB4|ADAT1_HUMAN;Q9UL36|ZN236_HUMAN;P55198|AF17_HUMAN;Q9UKZ4|TEN1_HUMAN;Q8IZT8|HS3S5_HUMAN;Q7Z699|SPRE1_HUMAN;P16401|H15_HUMAN;H7C350|CC188_HUMAN;Q9C093|SPEF2_HUMAN;P42768|WASP_HUMAN;Q9H2C1|LHX5_HUMAN;P35499|SCN4A_HUMAN;O14513|NCKP5_HUMAN;Q15751|HERC1_HUMAN;Q5TF39|MFS4B_HUMAN;Q99715|COCA1_HUMAN;Q92754|AP2C_HUMAN;Q709C8|VP13C_HUMAN;P49790|…			DeepNovo	2 2 0 0 5 5 9 4 4 6 4 4	HEQSPADKGAPR
HESALSEHEHF	48.09	1321.57	11	90.9	11	3.0807	0.4714	8.2	661.797	2	35.2586	260000000	1150000000	10615	20240701_6.raw	6	O00291|HIP1_HUMAN;Q9UBT6|POLK_HUMAN;Q8N135|LGI4_HUMAN;Q9C0D2|CE295_HUMAN;A4QPH2|PI4P2_HUMAN;A8MV65|VGLL3_HUMAN;Q3ZCX4|ZN568_HUMAN;Q9GZR7|DDX24_HUMAN;Q9UKY1|ZHX1_HUMAN;Q96JN0|LCOR_HUMAN;Q8TBZ2|MYBPP_HUMAN;P27708|PYR1_HUMAN;Q9ULC8|ZDHC8_HUMAN;Q96MF7|NSE2_HUMAN;Q9NRL2|BAZ1A_HUMAN;P25101|EDNRA_HUMAN;Q9P2D6|F135A_HUMAN;Q8N2A8|PLD6_HUMAN;A0A087WUV0|ZN892_HUMAN;Q8NB25|F184A_HUMAN;P31327|CPSM_HUMAN;Q1420…			DeepNovo	5 6 13 0 27 3 3 12 12 2 2	HESALSEHEHF
HESEDYPDGRLH	55.14	1453.62	12	66.7	12	3.2177	0.3912	3.3	485.55	3	35.1915	1130000	6970000	10777	20240701_6.raw	1	Q8WUJ3|CEMIP_HUMAN;O94875|SRBS2_HUMAN;Q86Y38|XYLT1_HUMAN;Q8NBT0|POC1A_HUMAN;P61160|ARP2_HUMAN;Q5FWF5|ESCO1_HUMAN;O60290|ZN862_HUMAN;P53618|COPB_HUMAN;Q15042|RB3GP_HUMAN;Q9HB96|FANCE_HUMAN;Q9NPR2|SEM4B_HUMAN;Q86UL8|MAGI2_HUMAN;Q9BRK0|REEP2_HUMAN;Q99767|APBA2_HUMAN;Q00987|MDM2_HUMAN;Q7L2E3|DHX30_HUMAN;Q02817|MUC2_HUMAN;Q86Y33|CD20B_HUMAN;P01889|HLAB_HUMAN;Q13434|MKRN4_HUMAN;Q86WU2|LDHD_HUMAN;P06734…			DeepNovo	0 0 2 2 1 1 7 6 5 5 3 3	HESEDYPDGRLH
HESEPDPDKQPR	52.97	1433.65	12	83.3	12	6.1652	0.495	-4.3	478.89	3	36.6509	1330000	11000000	11507	20240701_6.raw	1	Q6IV72|ZN425_HUMAN;O14646|CHD1_HUMAN;Q92664|TF3A_HUMAN;P21817|RYR1_HUMAN;Q8WWA1|TMM40_HUMAN;Q2M2I8|AAK1_HUMAN;Q8ND83|SLAI1_HUMAN;Q9BXT8|RNF17_HUMAN;P26447|S10A4_HUMAN;P14543|NID1_HUMAN;Q9Y2J0|RP3A_HUMAN;O75747|P3C2G_HUMAN;Q96NX9|DACH2_HUMAN;P46013|KI67_HUMAN;A6NJJ6|CS067_HUMAN;Q9P2K8|E2AK4_HUMAN;Q9UQ05|KCNH4_HUMAN;Q8WZ42|TITIN_HUMAN;Q70EL1|UBP54_HUMAN;P49589|SYCC_HUMAN;Q5XKR4|OTP_HUMAN;O43164|PJA…			DeepNovo	0 0 10 10 5 5 14 14 10 10 10 5	HESEPDPDKQPR
HESLEIYSPS	19.33	1160.53	10	50	10	8.84	0.1626	-1.2	581.274	2	53.6795	78400000	515000000	16608	20240701_6.raw	25	Q5VZ46|K1614_HUMAN			HOMOLOG	2 2 10 4 4 0 0 0 0 0	HESLEIYSPS
HESLNDPDKQPR	43.69	1434.69	12	66.7	12	5.8885	0.4682	-2	479.235	3	36.9356	321000	3130000	11690	20240701_6.raw	1	Q6IV72|ZN425_HUMAN;P63136|POK25_HUMAN;O43490|PROM1_HUMAN;O14646|CHD1_HUMAN;Q92664|TF3A_HUMAN;O14924|RGS12_HUMAN;Q15067|ACOX1_HUMAN;Q8WWA1|TMM40_HUMAN;Q8ND83|SLAI1_HUMAN;Q9P2H0|CE126_HUMAN;Q9UPT5|EXOC7_HUMAN;Q9BXT8|RNF17_HUMAN;P26447|S10A4_HUMAN;Q9Y4D8|HECD4_HUMAN;O43424|GRID2_HUMAN;P52790|HXK3_HUMAN;P14543|NID1_HUMAN;Q9Y2J0|RP3A_HUMAN;O75747|P3C2G_HUMAN;Q6ZRK6|CCD73_HUMAN;P86790|CCZ1B_HUMAN;Q70EL…			DeepNovo	0 0 6 0 0 5 39 39 23 23 21 5	HESLNDPDKQPR
HESQPDKQPR	37.48	1220.59	10	90	10	5.6405	0.3657	9.3	611.308	2	36.3776	5230000	21300000	11600	20240701_6.raw	4	P43243|MATR3_HUMAN;P20810|ICAL_HUMAN;O14646|CHD1_HUMAN;Q86W28|NALP8_HUMAN;Q96QB1|RHG07_HUMAN;Q8WWA1|TMM40_HUMAN;Q8IYU2|HACE1_HUMAN;Q8ND83|SLAI1_HUMAN;P29375|KDM5A_HUMAN;P26447|S10A4_HUMAN;Q5T5Y3|CAMP1_HUMAN;P50552|VASP_HUMAN;Q86VH5|LRRT3_HUMAN;Q16651|PRSS8_HUMAN;Q9Y2J0|RP3A_HUMAN;O75747|P3C2G_HUMAN;Q9H3E2|SNX25_HUMAN;Q8WV48|CC107_HUMAN;P09848|LPH_HUMAN;Q96T60|PNKP_HUMAN;Q70EL1|UBP54_HUMAN;Q92615|…			DeepNovo	2 2 9 0 13 13 5 5 4 4	HESQPDKQPR
HESQPPKQPR	48.7	1202.62	10	70	10	8.9991	0.5213	8.1	401.882	3	39.1424			12858	20240701_6.raw	1	Q96M91|CFA53_HUMAN;Q658T7|F90A2_HUMAN;Q5H9B9|BM2KL_HUMAN;P46937|YAP1_HUMAN;Q6ZRS2|SRCAP_HUMAN;Q7L2E3|DHX30_HUMAN;Q76M96|CCD80_HUMAN;Q9H792|PEAK1_HUMAN;Q6R327|RICTR_HUMAN;Q15032|R3HD1_HUMAN;P48436|SOX9_HUMAN;Q7Z3B3|KANL1_HUMAN;Q13370|PDE3B_HUMAN;Q6UB98|ANR12_HUMAN;Q5JU85|IQEC2_HUMAN;A8MWA6|F90AM_HUMAN;Q6EMB2|TTLL5_HUMAN;Q6P9F5|TRI40_HUMAN;O60309|L37A3_HUMAN;Q8NDD1|CA131_HUMAN;O75593|FOXH1_HUMAN;O9…			DeepNovo	0 0 2 0 42 6 4 4 3 3	HESQPPKQPR
HESQVDPDKQPR	44.52	1434.69	12	75	12	6.4413	0.4609	-2	479.235	3	36.9356	321000	3130000	11697	20240701_6.raw	1	Q6IV72|ZN425_HUMAN;O14646|CHD1_HUMAN;O00186|STXB3_HUMAN;Q92664|TF3A_HUMAN;Q9HBA9|FOH1B_HUMAN;Q9NZN1|IRPL1_HUMAN;Q6ZNF0|ACP7_HUMAN;Q8WWA1|TMM40_HUMAN;Q6P444|MTFR2_HUMAN;Q9UPV0|CE164_HUMAN;P31371|FGF9_HUMAN;Q8TEQ8|PIGO_HUMAN;Q8ND83|SLAI1_HUMAN;Q9H3H1|MOD5_HUMAN;Q9BXT8|RNF17_HUMAN;P26447|S10A4_HUMAN;Q96F46|I17RA_HUMAN;Q2KHR3|QSER1_HUMAN;P14543|NID1_HUMAN;Q9Y2J0|RP3A_HUMAN;Q9P109|GCNT4_HUMAN;O75747|P…			DeepNovo	0 0 6 0 2 3 37 37 29 29 30 5	HESQVDPDKQPR
HEVDAPDKGAPR	52.27	1290.63	12	83.3	12	0.6628	0.345	3.9	431.219	3	31.8621	107000	4470000	9790	20240701_6.raw	1	Q92537|SUSD6_HUMAN;P51511|MMP15_HUMAN;Q9Y570|PPME1_HUMAN;Q06455|MTG8_HUMAN;O94851|MICA2_HUMAN;P08123|CO1A2_HUMAN;Q8IVV2|LOXH1_HUMAN;Q5TKA1|LIN9_HUMAN;Q8TCT1|PHOP1_HUMAN;Q8WZ42|TITIN_HUMAN;Q6VEQ5|WASH2_HUMAN;H7C350|CC188_HUMAN;Q9BPX1|DHB14_HUMAN;Q09666|AHNK_HUMAN;O75676|KS6A4_HUMAN;A8K0Z3|WASH1_HUMAN;Q9Y5H8|PCDA3_HUMAN;P35499|SCN4A_HUMAN;Q7Z7M9|GALT5_HUMAN;Q6PKC3|TXD11_HUMAN;A8MYJ7|TTC34_HUMAN;Q5T…			DeepNovo	2 2 1 0 10 9 9 4 4 6 4 4	HEVDAPDKGAPR
HFNPRFNAHGDA	24.5	1381.63	12	33.3	12	-7.3186	0.2327	0.4	461.55	3	24.8001	1350000	10200000	7358	20240701_6.raw	1	P09382|LEG1_HUMAN			DB Search	2 2 2 0 0 0 0 14 0 0 0 0	HFNPRFNAHGDA
HHPPMDFYR	48.8	1198.53	9	100	9	-8.9074	0.0465	-0.2	600.274	2	25.0654			7489	20240701_6.raw	2	Q92932|PTPR2_HUMAN;Q13485|SMAD4_HUMAN;P25490|TYY1_HUMAN;Q9BZG8|DPH1_HUMAN;Q8IWE5|PKHM2_HUMAN;Q15223|NECT1_HUMAN;Q03052|PO3F1_HUMAN			DeepNovo	4 4 4 4 7 18 2 2 5	HHPPMDFYR
HHYTPPLEGGK	49.04	1234.61	11	72.7	11	-7.8099	0.6634	-9.4	412.54	3	23.9802			6938	20240701_6.raw	2	P07900|HS90A_HUMAN;Q92834|RPGR_HUMAN;Q9P275|UBP36_HUMAN;Q58FF7|H90B3_HUMAN;Q96LA5|FCRL2_HUMAN;P06870|KLK1_HUMAN;Q99457|NP1L3_HUMAN;P07478|TRY2_HUMAN;Q9HCM3|K1549_HUMAN;Q9UKZ4|TEN1_HUMAN;P08567|PLEK_HUMAN;Q5TKA1|LIN9_HUMAN;D6RBQ6|U17LH_HUMAN;Q5TCZ1|SPD2A_HUMAN;D6RCP7|U17LJ_HUMAN;Q658Y4|F91A1_HUMAN;Q09666|AHNK_HUMAN;Q96JN8|NEUL4_HUMAN;O14513|NCKP5_HUMAN;D6R901|U17LL_HUMAN;A0A0J9YXQ4|PMA6E_HUMAN;A8M…			DeepNovo	3 3 5 5 0 6 1 1 4 4 4	HHYTPPLEGGK
HLTDAEKAA	53.62	954.477	9	100	9	-6.8914	0.792	-0.8	478.245	2	22.7768	761000	4620000	6564	20240701_6.raw	1	Q14789|GOGB1_HUMAN;P09493|TPM1_HUMAN;Q9NZL4|HPBP1_HUMAN;Q02153|GCYB1_HUMAN;Q02878|RL6_HUMAN;Q96J84|KIRR1_HUMAN;Q6NXT1|ANR54_HUMAN;Q96HA7|TONSL_HUMAN;Q2TBE0|C19L2_HUMAN;Q9UL36|ZN236_HUMAN;Q9NRF8|PYRG2_HUMAN;O00370|LORF2_HUMAN;Q96MY7|F161B_HUMAN;P41225|SOX3_HUMAN;Q8WV44|TRI41_HUMAN;A4D0S4|LAMB4_HUMAN;Q8N3Y3|LARG2_HUMAN;Q9NY25|CLC5A_HUMAN;Q86VH2|KIF27_HUMAN;P48552|NRIP1_HUMAN;P42768|WASP_HUMAN;P6793…			DeepNovo	5 8 2 2 10 11 7 2 2	HLTDAEKAA
HPPPPPPPP	21.75	931.492	9	66.7	9	-12.6012	0.4833	0.4	466.753	2	20.867	228000	759000	5683	20240701_6.raw	1	P13378|HXD8_HUMAN;P14866|HNRPL_HUMAN;Q15032|R3HD1_HUMAN;P17676|CEBPB_HUMAN;Q9C0F0|ASXL3_HUMAN			DB Search	0 0 5 9 65 0 6 4 4	HPPPPPPPP
HVDPENFRLLG	35.63	1295.66	11	54.5	11	1.9708	0.6871	-1.8	648.837	2	55.0696			19017	20240701_6.raw	1	P02042|HBD_HUMAN;P68871|HBB_HUMAN			DB Search	5 7 10 2 2 2 1 0 0 0 0	HVDPENFRLLG
HVEMGPPDPILG	33.9	1260.62	12	33.3	12	-7.1036	0.7244	-0.4	631.316	2	57.3304	474000	4200000	20095	20240701_6.raw	2	P00505|AATM_HUMAN			DB Search	0 0 4 4 5 9 0 0 0 0 0 0	HVEMGPPDPILG
HVGQAGVQIGN	26.39	1078.55	11	81.8	11	-8.242	0.5168	8	540.288	2	25.1253	115000	2130000	7499	20240701_6.raw	1	Q6PEY2|TBA3E_HUMAN;Q71U36|TBA1A_HUMAN;P68363|TBA1B_HUMAN;P0DPH8|TBA3D_HUMAN;Q9BQE3|TBA1C_HUMAN;P0DPH7|TBA3C_HUMAN;Q9NY65|TBA8_HUMAN			DB Search	0 0 2 2 5 5 12 12 3 12 5	HVGQAGVQIGN
HVYISEHEHF	13.18	1296.59	10	40	10	-7.5156	0.3057	-4.7	649.299	2	26.0805	40600000	269000000	7973	20240701_6.raw	4	O96005|CLPT1_HUMAN			DB Search	3 3 0 0 0 0 0 0 2 2	HVYISEHEHF
HYGFPDKQPR	44.33	1243.61	10	60	10	4.8714	0.4356	-8.9	415.54	3	36.9462	16200000	46300000	11459	20240701_6.raw	4	O14646|CHD1_HUMAN;Q9HC77|CENPJ_HUMAN;O95479|G6PE_HUMAN;Q765I0|UTS2B_HUMAN;Q9BY07|S4A5_HUMAN;Q7L576|CYFP1_HUMAN;Q8WWA1|TMM40_HUMAN;P10915|HPLN1_HUMAN;O75326|SEM7A_HUMAN;Q96RR1|PEO1_HUMAN;Q8ND83|SLAI1_HUMAN;P26447|S10A4_HUMAN;Q9Y2J0|RP3A_HUMAN;O75747|P3C2G_HUMAN;Q9UHV7|MED13_HUMAN;P18146|EGR1_HUMAN;Q16787|LAMA3_HUMAN;Q70EL1|UBP54_HUMAN;Q5T7M4|ADIPL_HUMAN;Q02241|KIF23_HUMAN;Q5XKR4|OTP_HUMAN;Q96G97|B…			DeepNovo	0 0 0 1 32 32 9 9 8 5	HYGFPDKQPR
IAAAYIHM(+15.99)M(+15.99)P	24.26	1148.54	10	50	10	27.7695	0.3975	5.5	575.278	2	63.7603	208000	2430000	22356	20240701_6.raw	1	P21918|DRD5_HUMAN	Oxidation (M); Oxidation (M)	M8:Oxidation (M):1001.00;M9:Oxidation (M):1001.00	DB Search	0 0 25 4 4 0 0 0 11 5	IAAAYIHM(+15.99)M(+15.99)P
IAAIRGFLV	27.23	958.596	9	55.6	9	-1.1468	0.767	1.1	480.306	2	66.1404	172000	3510000	23419	20240701_6.raw	1	Q8NFV4|ABHDB_HUMAN			DB Search	5 20 3 2 0 1 1 1 5	IAAIRGFLV
IAAQYSGAQVR	41.69	1162.61	11	81.8	11	-8.8884	0.8878	-2.2	582.311	2	25.0448	224000	2030000	7469	20240701_6.raw	1	P26641|EF1G_HUMAN			DB Search	5 9 10 10 49 17 3 3 0 0 5	IAAQYSGAQVR
IAGSWANDVR	32.21	1087.54	10	80	10	-0.4569	0.7311	3.4	544.78	2	38.2382	81900	2500000	12365	20240701_6.raw	1	P78406|RAE1L_HUMAN			DB Search	5 5 3 3 4 3 0 0 10 5	IAGSWANDVR
IAGVVYKDGIVL	23.61	1245.73	12	41.7	12	-0.7454	0.5575	-0.8	623.873	2	64.6229	103000	1550000	22722	20240701_6.raw	1	Q99436|PSB7_HUMAN			DB Search	0 0 16 3 0 3 0 0 0 0 5 5	IAGVVYKDGIVL
IANLPVPT	23.58	823.48	8	12.5	8	11.3223	0.176	-1.8	412.747	2	73.0068	247000000	1230000000	25949	20240701_6.raw	3	Q13825|AUHM_HUMAN			DB Search	0 0 0 0 0 0 1 3	IANLPVPT
IAPREPGAVS	37.71	995.54	10	30	10	-12.7481	0.7279	2	498.778	2	21.1851	45100	417000	5904	20240701_6.raw	1	Q92542|NICA_HUMAN			DB Search	0 0 0 0 0 0 0 5 5 5	IAPREPGAVS
IAQGGVLPNIQ	17.45	1108.62	11	36.4	11	-6.5509	0.1773	1.6	555.32	2	57.5417	1530000	4730000	20136	20240701_6.raw	1	Q96QV6|H2A1A_HUMAN;P0C0S8|H2A1_HUMAN;Q99878|H2A1J_HUMAN;Q8IUE6|H2A2B_HUMAN;P04908|H2A1B_HUMAN;P16104|H2AX_HUMAN;Q93077|H2A1C_HUMAN;Q96KK5|H2A1H_HUMAN;Q9BTM1|H2AJ_HUMAN;Q7L7L0|H2A3_HUMAN;Q16777|H2A2C_HUMAN;Q6FI13|H2A2A_HUMAN;P20671|H2A1D_HUMAN			DB Search	0 0 0 0 0 2 3 0 0 15 5	IAQGGVLPNIQ
IAVDGEPLGR	52.05	1025.55	10	80	10	-1.0494	0.8175	1.7	513.783	2	37.8664	243000000	1050000000	12048	20240701_6.raw	1	P62937|PPIA_HUMAN			DB Search	5 16 22 36 2 2 1 1 2 5	IAVDGEPLGR
IAVDGEPLGRV	39.59	1124.62	11	54.5	11	-0.9835	0.8639	3.4	563.319	2	48.7823			16098	20240701_6.raw	1	P62937|PPIA_HUMAN			DB Search	5 9 15 28 2 2 1 1 0 0 0	IAVDGEPLGRV
IAVDGEPLGRVS	58.76	1211.65	12	75	12	-2.8288	0.6603	-1.7	606.832	2	44.4825			14397	20240701_6.raw	3	P62937|PPIA_HUMAN			DB Search	5 13 18 37 4 4 5 5 4 1 0 0	IAVDGEPLGRVS
IAVFQKYA	23.02	938.523	8	12.5	8	-4.3542	0.2007	1.2	470.269	2	42.4517	317000	6780000	13906	20240701_6.raw	1	P31949|S10AB_HUMAN			DB Search	0 0 1 1 1 3 0 0	IAVFQKYA
IAVFQKYAG	25.26	995.544	9	11.1	9	-4.05	0.1691	1.2	498.78	2	40.9211			13377	20240701_6.raw	1	P31949|S10AB_HUMAN			DB Search	0 0 2 1 1 1 1 0 0	IAVFQKYAG
IAVHVVPD	24.7	848.476	8	12.5	8	-6.9748	0.8521	1.1	425.245	2	34.8441			10678	20240701_6.raw	1	P14174|MIF_HUMAN			DB Search	0 0 1 1 10 1 0 0	IAVHVVPD
IAVHVVPDQ	46.19	976.534	9	77.8	9	-3.8354	0.5473	0.9	489.275	2	35.9908	40800000	195000000	11305	20240701_6.raw	2	P14174|MIF_HUMAN			DB Search	0 0 4 4 71 21 32 34 5	IAVHVVPDQ
IDREMLNL	23.79	1002.52	8	75	8	-0.9504	0.5239	2.3	502.267	2	54.6466	199000	1390000	18775	20240701_6.raw	1	P34932|HSP74_HUMAN			DB Search	0 0 2 2 6 3 3 5	IDREMLNL
IDSEGGVSANHT	30.26	1185.53	12	25	12	-14.4477	0.6705	-1.5	593.769	2	17.6784	401000	2390000	4533	20240701_6.raw	1	P51659|DHB4_HUMAN			DB Search	0 0 6 0 6 0 0 0 0 8 0 0	IDSEGGVSANHT
IEILNPNKM	44.45	1070.58	9	55.6	9	-2.7807	0.8415	1.3	536.298	2	49.9416	76300000	170000000	16482	20240701_6.raw	1	Q04760|LGUL_HUMAN			DB Search	0 0 4 2 4 4 4 1 1	IEILNPNKM
IEILNPNKMA	50.91	1141.62	10	70	10	-3.0104	0.8443	1.7	571.817	2	50.1959	38200000	98400000	16538	20240701_6.raw	1	Q04760|LGUL_HUMAN			DB Search	0 0 12 2 1 2 2 3 2 2	IEILNPNKMA
IEKLVPLL	17.83	923.606	8	75	8	-3.9955	0.2979	0.1	462.81	2	66.0969			23392	20240701_6.raw	1	P52209|6PGD_HUMAN			DB Search	0 0 2 2 3 2 2 5	IEKLVPLL
IFEKAISEPNF	50.9	1293.66	11	81.8	11	-2.3488	0.6929	-2.3	647.836	2	59.2789	815000	4050000	20956	20240701_6.raw	1	Q04637|IF4G1_HUMAN			DB Search	0 0 6 5 5 5 2 2 13 13 5	IFEKAISEPNF
IFWAPESAPLK	63.51	1257.68	11	81.8	11	-4.9507	0.7326	-2.2	629.844	2	64.6516	6110000	29200000	22651	20240701_6.raw	3	P23528|COF1_HUMAN;Q9Y281|COF2_HUMAN			DB Search	0 0 9 16 6 6 12 12 7 7 5	IFWAPESAPLK
IGDEDVGRVIFG	56.42	1275.65	12	50	12	5.8335	0.7069	-3.6	638.828	2	68.9657	186000	4250000	24232	20240701_6.raw	1	P23284|PPIB_HUMAN			DB Search	5 1 2 2 2 4 0 0 2 0 0 0	IGDEDVGRVIFG
IGGIGTVPVG	16	868.502	10	40	10	-6.0086	0.5216	-4	869.506	1	54.378	534000	3260000	18696	20240701_6.raw	1	Q5VTE0|EF1A3_HUMAN;Q05639|EF1A2_HUMAN;P68104|EF1A1_HUMAN			DB Search	0 0 5 5 0 0 7 15 0 0	IGGIGTVPVG
IGGLALACHDSF	55.95	1202.58	12	58.3	12	-2.3116	0.6167	-1.3	602.294	2	64.0207	14800000	44500000	22487	20240701_6.raw	3	P31949|S10AB_HUMAN			HOMOLOG	3 0 25 0 4 4 8 8 0 0 1 4	IGGLALACHDSF
IGGLAMACHDS	44.18	1073.46	11	54.5	11	1.3101	0.5591	2.9	537.74	2	38.912	894000	7430000	12674	20240701_6.raw	1	P31949|S10AB_HUMAN			DB Search	2 1 14 0 3 3 5 6 0 0 0	IGGLAMACHDS
IGIPPAPRGVPQ	47.45	1200.7	12	41.7	12	-3.8795	0.8351	-0.8	601.356	2	45.8313	17300000	68300000	14982	20240701_6.raw	4	P38646|GRP75_HUMAN			DB Search	1 0 1 69 13 13 0 0 0 0 6 5	IGIPPAPRGVPQ
IGIQGPDY	60.5	861.423	8	100	8	-3.8839	0.8344	1.6	862.432	1	51.869	1640000	9050000	17511	20240701_6.raw	1	P49721|PSB2_HUMAN			DB Search	3 3 34 28 87 17 3 5	IGIQGPDY
IGLAKDDQLKVH	67.05	1335.75	12	91.7	12	-10.1565	0.6064	-2.5	668.881	2	26.6554	5330000	66500000	8306	20240701_6.raw	2	P41567|EIF1_HUMAN			DB Search	3 0 12 6 6 2 2 2 4 5 18 5	IGLAKDDQLKVH
IIEPSLRQL	37.84	1067.63	9	77.8	9	-1.1704	0.864	2.3	534.825	2	54.6351	1820000	9650000	18712	20240701_6.raw	1	P62987|RL40_HUMAN			DB Search	3 3 13 7 2 2 0 0 4	IIEPSLRQL
IIEPSLRQLA	38.91	1138.67	10	60	10	-1.8224	0.8677	2.1	570.344	2	55.1185	7470000	42600000	18969	20240701_6.raw	1	P62987|RL40_HUMAN			DB Search	4 4 20 11 3 3 1 0 0 0	IIEPSLRQLA
IIEPSLRQLAQ	37.38	1266.73	11	54.5	11	-0.8471	0.76	-1.3	634.371	2	54.8016	805000	6570000	18850	20240701_6.raw	1	P62987|RL40_HUMAN			DB Search	0 0 32 8 5 4 0 0 0 9 5	IIEPSLRQLAQ
IIGITVLVVAVP	8.82	1192.78	12	8.3	12	-6.3267	0.2532	-6.9	597.393	2	83.3264			30525	20240701_6.raw	1	P23634|AT2B4_HUMAN			DB Search	2 0 0 0 0 0 0 0 0 0 0 0	IIGITVLVVAVP
IIVSNPVD	37.12	855.47	8	50	8	-4.0189	0.7002	0.3	856.478	1	47.7345	1530000	5120000	15578	20240701_6.raw	1	Q9BYZ2|LDH6B_HUMAN			DB Search	0 0 11 3 5 5 0 0	IIVSNPVD
IKFDTGNL	30.88	906.481	8	25	8	0.148	0.1792	-0.1	454.248	2	49.3547	1600000	7150000	16209	20240701_6.raw	1	P62701|RS4X_HUMAN;P22090|RS4Y1_HUMAN			DB Search	0 0 2 1 0 0 1 5	IKFDTGNL
IKNVCLPPE	25.09	1011.54	9	33.3	9	-7.9536	0.5695	1.7	506.779	2	37.9474	4100000	7550000	12368	20240701_6.raw	1	P27816|MAP4_HUMAN			DB Search	0 0 2 1 1 4 22 0 0	IKNVCLPPE
IKVDKGVVPLAG	21.48	1194.73	12	50	12	-6.5393	0.646	-0.9	598.374	2	38.3002	537000	4890000	12386	20240701_6.raw	1	P04075|ALDOA_HUMAN;P09972|ALDOC_HUMAN			DB Search	0 0 3 3 3 0 0 5 4 3 0 0	IKVDKGVVPLAG
ILAGDVKVKKER	19.91	1354.83	12	25	12	-13.8723	0.3355	0.2	452.617	3	17.806	29600	230000	4611	20240701_6.raw	1	Q7Z5L9|I2BP2_HUMAN;Q9H1B7|I2BPL_HUMAN			DB Search	0 0 0 0 0 0 12 30 0 0 0 5	ILAGDVKVKKER
ILDETKGDYEK	55.21	1309.64	11	100	11	-9.4891	0.7376	-4.6	655.824	2	23.8673	1010000	12700000	6904	20240701_6.raw	3	P04083|ANXA1_HUMAN			DB Search	5 17 12 12 19 19 5 5 6 6 5	ILDETKGDYEK
ILDLGNNIH	36.83	1007.54	9	33.3	9	-4.9162	0.5977	0.7	504.778	2	46.676	1040000	3710000	15074	20240701_6.raw	1	P06396|GELS_HUMAN			DB Search	1 1 3 1 1 1 1 4 5	ILDLGNNIH
ILDLGNNIHQW	55.54	1321.68	11	81.8	11	0.1067	0.8081	-3.1	661.844	2	69.125	8990000	48100000	24258	20240701_6.raw	2	P06396|GELS_HUMAN			DB Search	0 0 34 4 2 2 2 2 10 3 3	ILDLGNNIHQW
ILDLGQNIF	27.94	1031.57	9	66.7	9	1.0588	0.3731	0.9	516.79	2	78.1514	42900000	472000000	27957	20240701_6.raw	3	P40121|CAPG_HUMAN			DB Search	0 0 7 3 2 2 1 2 5	ILDLGQNIF
ILDLGQNIFA	27.73	1102.6	10	50	10	1.4176	0.7694	1.4	552.309	2	78.0477	1330000	13100000	27953	20240701_6.raw	1	P40121|CAPG_HUMAN			DB Search	0 0 5 2 2 1 1 0 3 3	ILDLGQNIFA
ILELAGNAAR	45.93	1026.58	10	80	10	-5.6879	0.9152	2.5	514.3	2	37.4726	1500000	9020000	11969	20240701_6.raw	1	P0C0S8|H2A1_HUMAN;O75367|H2AY_HUMAN;Q99878|H2A1J_HUMAN;Q8IUE6|H2A2B_HUMAN;Q9P0M6|H2AW_HUMAN;P04908|H2A1B_HUMAN;P16104|H2AX_HUMAN;Q93077|H2A1C_HUMAN;Q96KK5|H2A1H_HUMAN;Q9BTM1|H2AJ_HUMAN;Q7L7L0|H2A3_HUMAN;Q16777|H2A2C_HUMAN;Q6FI13|H2A2A_HUMAN;P20671|H2A1D_HUMAN			DB Search	5 8 24 23 16 1 1 2 2 5	ILELAGNAAR
ILELAGNAARDN	55.98	1255.65	12	58.3	12	-2.4294	0.9196	-1.9	628.832	2	38.3137	285000	3880000	12397	20240701_6.raw	1	P0C0S8|H2A1_HUMAN;O75367|H2AY_HUMAN;Q99878|H2A1J_HUMAN;Q8IUE6|H2A2B_HUMAN;Q9P0M6|H2AW_HUMAN;P04908|H2A1B_HUMAN;P16104|H2AX_HUMAN;Q93077|H2A1C_HUMAN;Q96KK5|H2A1H_HUMAN;Q9BTM1|H2AJ_HUMAN;Q7L7L0|H2A3_HUMAN;Q16777|H2A2C_HUMAN;Q6FI13|H2A2A_HUMAN;P20671|H2A1D_HUMAN			DB Search	0 0 19 19 26 4 4 4 2 0 0 0	ILELAGNAARDN
ILGQNGISDLVK	41.62	1255.71	12	66.7	12	-1.8018	0.7663	-0.2	628.864	2	58.3675	358000	2890000	20536	20240701_6.raw	1	P00338|LDHA_HUMAN			DB Search	0 0 0 0 13 4 4 6 6 8 12 5	ILGQNGISDLVK
ILKEQIQKSTG	48.24	1243.71	11	54.5	11	-9.4463	0.6471	-5.5	622.861	2	22.822	591000	5350000	6583	20240701_6.raw	2	Q9H0L4|CSTFT_HUMAN;P33240|CSTF2_HUMAN			DB Search	0 0 3 1 4 3 4 2 2 0 0	ILKEQIQKSTG
ILKHTGPGIL	43.11	1047.64	10	10	10	-8.89	0.8275	3	524.831	2	26.9868			8520	20240701_6.raw	1	P62937|PPIA_HUMAN			DB Search	0 0 1 0 0 0 0 0 1 5	ILKHTGPGIL
ILKHTGPGILS	48.11	1134.68	11	36.4	11	-8.5907	0.6885	0.3	568.346	2	26.9218	3820000	56300000	8469	20240701_6.raw	1	P62937|PPIA_HUMAN			DB Search	0 0 1 0 1 2 0 0 11 3 3	ILKHTGPGILS
ILKHTGPGLL	43.11	1047.64	10	10	10	-9.096	0.7596	3	524.831	2	26.9868			8520	20240701_6.raw	1	Q9UNP9|PPIE_HUMAN			DB Search	0 0 1 0 0 0 0 0 1 5	ILKHTGPGLL
ILKHTGPGLLS	48.11	1134.68	11	36.4	11	-8.91	0.6186	0.3	568.346	2	26.9218	3820000	56300000	8469	20240701_6.raw	1	Q9UNP9|PPIE_HUMAN			DB Search	0 0 1 0 1 2 0 0 11 3 3	ILKHTGPGLLS
ILKIDDIRKPG	36.29	1266.77	11	63.6	11	0.4626	0.3694	1.1	423.263	3	35.1661			10805	20240701_6.raw	1	P48643|TCPE_HUMAN			DB Search	0 0 13 27 13 13 3 2 2 0 0	ILKIDDIRKPG
ILMDDLSPK	46.54	1030.54	9	55.6	9	-5.0554	0.6064	0.7	516.276	2	50.2362			16726	20240701_6.raw	1	Q7Z309|PBIR2_HUMAN			DB Search	1 1 2 1 1 2 5 5 5	ILMDDLSPK
ILNMNDHGFVV	27.1	1257.62	11	27.3	11	0.4536	0.5626	-2.4	629.815	2	65.7355	976000	5960000	23217	20240701_6.raw	1	P52209|6PGD_HUMAN			DB Search	0 0 3 0 0 0 0 0 0 3 5	ILNMNDHGFVV
ILRQPMIL	31.64	982.6	8	100	8	-5.4272	0.5308	0.8	492.308	2	55.6141	2540000	10900000	19214	20240701_6.raw	1	P49411|EFTU_HUMAN			DB Search	2 2 2 8 20 20 4 5	ILRQPMIL
ILSPAFKVREFS	34.79	1392.78	12	50	12	-0.6894	0.5551	0.9	465.267	3	54.3006	1200000	8960000	18604	20240701_6.raw	2	Q92598|HS105_HUMAN;O95757|HS74L_HUMAN;P34932|HSP74_HUMAN			DB Search	0 0 10 35 51 36 29 8 0 0 0 0	ILSPAFKVREFS
INETSQHHDD	41.15	1194.49	10	20	10	-12.9356	0.5464	0.2	598.252	2	16.9118	7420	117000	4261	20240701_6.raw	1	P08670|VIME_HUMAN			DB Search	0 0 0 6 0 0 17 0 0 0	INETSQHHDD
INGGSHAGNKLA	43.39	1137.59	12	33.3	12	-9.4143	0.6105	-2.2	569.801	2	21.8589	72100	689000	6230	20240701_6.raw	1	P09104|ENOG_HUMAN;P06733|ENOA_HUMAN;P13929|ENOB_HUMAN			DB Search	2 2 1 0 0 2 0 0 0 2 0 0	INGGSHAGNKLA
INQPQYAWLK	42.25	1259.67	10	80	10	0.3398	0.7851	-2.3	630.839	2	54.819	1500000	7270000	18854	20240701_6.raw	1	P49419|AL7A1_HUMAN			DB Search	0 0 7 15 15 29 29 32 34 5	INQPQYAWLK
IPALDNFLDK	45.58	1144.61	10	100	10	0.1486	0.8023	-2	573.312	2	69.3008	2490000	13800000	24387	20240701_6.raw	1	P13639|EF2_HUMAN			DB Search	5 80 71 35 34 17 17 18 20 5	IPALDNFLDK
IQDITQRL	32.24	985.556	8	100	8	-32.4949	0.7049	0.3	493.785	2	39.0951	1950000	17700000	12788	20240701_6.raw	1	P26038|MOES_HUMAN			DB Search	5 5 12 12 3 2 2 5	IQDITQRL
IQKCDFPI	22.91	962.49	8	25	8	-6.781	0.874	-1.8	482.251	2	53.0798	255000	1590000	18062	20240701_6.raw	4	Q04760|LGUL_HUMAN			DB Search	0 0 1 0 1 1 3 3	IQKCDFPI
IQKCDFPIM(+15.99)K	5.43	1237.62	10	20	10	-22.8455	0.7096	0.1	413.547	3	29.6615			9233	20240701_6.raw	1	Q04760|LGUL_HUMAN	Oxidation (M)	M9:Oxidation (M):1001.00	DB Search	0 0 0 0 0 1 1 1 2 2	IQKCDFPIM(+15.99)K
IQKCDFPIMK	57.47	1221.62	10	80	10	-11.351	0.6521	-3.2	611.818	2	39.2253	427000	9140000	12923	20240701_6.raw	1	Q04760|LGUL_HUMAN			DB Search	0 0 7 2 2 9 2 2 19 5	IQKCDFPIMK
IQTQQLHA	26.73	937.498	8	25	8	-10.4625	0.7254	0.2	469.756	2	22.7439	6090000	42200000	6613	20240701_6.raw	1	P14618|KPYM_HUMAN			DB Search	0 0 0 0 2 6 0 0	IQTQQLHA
IQTQQLHAA	35.62	1008.54	9	22.2	9	-12.7648	0.6752	2	505.276	2	21.427	1290000	8840000	5977	20240701_6.raw	1	P14618|KPYM_HUMAN			DB Search	0 0 1 1 3 3 1 0 0	IQTQQLHAA
IQTQQLHAAM	29.77	1139.58	10	30	10	-7.498	0.6271	0.9	570.796	2	29.6882	3270000	63200000	9231	20240701_6.raw	1	P14618|KPYM_HUMAN			DB Search	0 0 1 1 1 3 1 1 2 5	IQTQQLHAAM
IQTQQLHAAM(+15.99)AD	40.54	1341.63	12	66.7	12	-9.3796	0.757	0.6	671.825	2	24.7148	227000	2550000	7269	20240701_6.raw	1	P14618|KPYM_HUMAN	Oxidation (M)	M10:Oxidation (M):1001.00	DB Search	0 0 10 10 3 5 0 0 3 9 15 5	IQTQQLHAAM(+15.99)AD
IQTQQLHAAMA	25.13	1210.61	11	18.2	11	-6.861	0.7347	-2.4	606.312	2	29.6938			9252	20240701_6.raw	1	P14618|KPYM_HUMAN			DB Search	0 0 1 1 0 1 0 0 0 2 2	IQTQQLHAAMA
IQYDRTLL	27.33	1020.56	8	62.5	8	-2.9045	0.8297	1.9	511.288	2	49.5486	1690000	7440000	16424	20240701_6.raw	1	P62249|RS16_HUMAN			DB Search	5 7 3 3 0 0 1 5	IQYDRTLL
IQYDRTLLVA	35.09	1190.67	10	20	10	-4.5812	0.7708	-2.9	596.338	2	55.7342			19311	20240701_6.raw	1	P62249|RS16_HUMAN			DB Search	0 0 1 1 1 1 6 8 0 0	IQYDRTLLVA
IRDTSLIPNVL	30.01	1239.72	11	18.2	11	1.0546	0.7307	-1.7	620.865	2	70.0729	1320000	7740000	24684	20240701_6.raw	1	Q86YN1|DOPP1_HUMAN			DB Search	0 0 0 0 0 11 70 0 0 0 0	IRDTSLIPNVL
IRPEIHENYR	47.51	1325.68	10	60	10	-10.1459	0.7275	0.8	442.902	3	22.3187	492000	2410000	6370	20240701_6.raw	1	O75348|VATG1_HUMAN			DB Search	0 0 1 1 17 26 15 5 5 5	IRPEIHENYR
ISENGWVE	33.87	932.424	8	75	8	0.8233	0.6095	0.3	933.432	1	51.453	2810000	26700000	17264	20240701_6.raw	2	Q9UNE7|CHIP_HUMAN			DB Search	0 0 10 10 10 19 13 5	ISENGWVE
ISKLSAKFGGQA	27.32	1205.68	12	41.7	12	-8.9045	0.7668	-1	603.845	2	26.5685	3780000	42400000	8203	20240701_6.raw	1	Q8NFI4|F10A5_HUMAN;P50502|F10A1_HUMAN			DB Search	1 1 3 9 5 5 2 0 0 0 0 0	ISKLSAKFGGQA
ISKLSAKFGGQS	38.44	1221.67	12	41.7	12	-8.6931	0.7824	-1.8	611.842	2	25.9153	1780000	10900000	7867	20240701_6.raw	2	Q8NFI4|F10A5_HUMAN;P50502|F10A1_HUMAN			HOMOLOG	0 0 4 12 6 6 4 0 0 0 0 0	ISKLSAKFGGQS
ISLKQAPLV	31.66	967.607	9	100	9	-8.2461	0.721	0.8	484.811	2	46.7942	706000	5870000	15193	20240701_6.raw	2	P09496|CLCA_HUMAN			DB Search	5 4 4 5 4 8 13 6 5	ISLKQAPLV
ISPDRVYINY	48.3	1238.63	10	70	10	-2.0799	0.6994	-2.3	620.321	2	52.5543	45600000	181000000	17717	20240701_6.raw	1	P14174|MIF_HUMAN			DB Search	5 7 0 0 0 2 2 4 5 5	ISPDRVYINY
ISPDRVYINYYD	21.63	1516.72	12	8.3	12	-3.3248	0.6867	-0.5	759.367	2	58.4164	2900000	12700000	20505	20240701_6.raw	1	P14174|MIF_HUMAN			DB Search	0 0 0 0 0 0 0 0 0 4 0 0	ISPDRVYINYYD
ISRIPPGVFSK	54.41	1199.7	11	54.5	11	-4.5946	0.6614	1.6	400.909	3	37.5022	2580000	32300000	12017	20240701_6.raw	3	P51888|PRELP_HUMAN			DB Search	0 0 0 14 2 5 0 0 15 10 5	ISRIPPGVFSK
ISRNPPGVFSK	36.25	1200.66	11	45.5	11	3.4324	0.2056	7.7	401.231	3	37.5268	170000	2420000	12017	20240701_6.raw	1	P51888|PRELP_HUMAN			HOMOLOG	0 0 0 0 2 5 0 0 15 10 5	ISRNPPGVFSK
ISTPEELGLDK	66.39	1200.62	11	100	11	-4.8234	0.822	-1.1	601.318	2	47.0375	17600000	61000000	15390	20240701_6.raw	2	P20674|COX5A_HUMAN			DB Search	5 4 4 21 20 20 21 6 6 13 5	ISTPEELGLDK
ISTPEELGLDKV	47.34	1299.69	12	41.7	12	-4.6196	0.7537	-0.2	650.853	2	58.5615	1560000	5980000	20680	20240701_6.raw	1	P20674|COX5A_HUMAN			DB Search	0 0 0 6 6 4 4 0 0 7 0 0	ISTPEELGLDKV
ISVEETSAKEG	30.37	1148.56	11	54.5	11	-11.0992	0.6413	0.2	575.285	2	21.8861	111000	1060000	6236	20240701_6.raw	1	Q08043|ACTN3_HUMAN;P35609|ACTN2_HUMAN;P12814|ACTN1_HUMAN;O43707|ACTN4_HUMAN			DB Search	5 0 0 4 4 4 5 5 0 0 0	ISVEETSAKEG
ISVESIENSRQL	41.15	1373.72	12	66.7	12	2.6422	0.9358	-2.4	687.863	2	54.9338	502000	3800000	18908	20240701_6.raw	1	Q6P4A7|SFXN4_HUMAN			DB Search	5 14 14 72 33 33 37 12 0 0 0 0	ISVESIENSRQL
ISWYDNEFGYS	26.19	1379.57	11	18.2	11	2.351	0.3747	-2.7	690.789	2	75.8686	783000	8950000	27061	20240701_6.raw	1	P04406|G3P_HUMAN			DB Search	0 0 1 0 0 0 0 0 0 4 5	ISWYDNEFGYS
ISWYDNEFGYSN	41.9	1493.61	12	41.7	12	2.7071	0.5532	1.5	1494.62	1	75.1094	35700000	304000000	26770	20240701_6.raw	3	P04406|G3P_HUMAN			DB Search	0 0 0 0 0 11 23 8 8 12 0 0	ISWYDNEFGYSN
ITFLSGGQSE	59.91	1037.5	10	80	10	-1.1696	0.5611	-1.1	1038.51	1	56.2845	656000	3910000	19574	20240701_6.raw	1	P04075|ALDOA_HUMAN			DB Search	0 0 12 11 7 3 3 4 6 5	ITFLSGGQSE
IVAFEGCPV	35.95	933.463	9	55.6	9	6.9897	0.2766	0.9	934.471	1	71.0823	2330000	11300000	25246	20240701_6.raw	2	P60981|DEST_HUMAN			DB Search	0 0 42 5 3 4 4 0 0	IVAFEGCPV
IVAINDPF	37.73	887.475	8	37.5	8	-0.7564	0.8219	1.1	444.745	2	70.9477	1140000	7230000	25183	20240701_6.raw	1	P04406|G3P_HUMAN			DB Search	0 0 19 1 1 1 6 5	IVAINDPF
IVAINDPFID	45.83	1115.59	10	60	10	0.0179	0.7892	2.7	558.802	2	74.7684	13600000	74500000	26644	20240701_6.raw	1	P04406|G3P_HUMAN			DB Search	0 0 14 2 2 2 0 0 5 5	IVAINDPFID
IVAINDPFIDL	34.33	1228.67	11	54.5	11	0.3629	0.6288	-2	615.341	2	80.6667	4920000	34800000	29153	20240701_6.raw	2	P04406|G3P_HUMAN			DB Search	0 0 25 3 2 2 0 0 0 29 5	IVAINDPFIDL
IVALGYRENVNL	27.99	1359.75	12	83.3	12	-4.0351	0.8344	-0.6	680.882	2	58.4258	683000	3720000	20572	20240701_6.raw	1	P48444|COPD_HUMAN			DB Search	4 4 29 12 4 2 0 2 2 0 4 4	IVALGYRENVNL
IVDMVPGKPM	39.78	1085.56	10	20	10	-6.6252	0.7181	2.7	543.789	2	45.6125			14716	20240701_6.raw	1	Q5VTE0|EF1A3_HUMAN;P68104|EF1A1_HUMAN			DB Search	0 0 11 1 1 0 0 3 1 1	IVDMVPGKPM
IVDTRDAGYGG	45.95	1122.53	11	36.4	11	-7.9674	0.7009	1.7	562.274	2	25.5008	358000	2450000	7674	20240701_6.raw	1	O75369|FLNB_HUMAN			DB Search	5 8 24 1 0 0 1 1 2 0 0	IVDTRDAGYGG
IVEQLKSRG	38.37	1028.6	9	66.7	9	-13.1113	0.8945	1.7	515.307	2	18.2275	49200	409000	4789	20240701_6.raw	1	Q96IK1|BOD1_HUMAN			DB Search	5 16 20 19 18 12 0 0 0	IVEQLKSRG
IVEQLKSRGLFD	55.14	1403.78	12	83.3	12	0.6128	0.6542	-2	702.894	2	49.3547	5580000	34500000	16277	20240701_6.raw	2	Q96IK1|BOD1_HUMAN			DB Search	5 13 34 34 63 54 9 2 2 4 0 0	IVEQLKSRGLFD
IVGFDFDGTPRL	48.94	1335.68	12	75	12	0.5844	0.7616	1.9	668.85	2	73.0809			26020	20240701_6.raw	1	O14818|PSA7_HUMAN			DB Search	4 4 12 5 27 15 15 3 3 0 0 0	IVGFDFDGTPRL
IVGLPNVGKST	39.82	1083.63	11	27.3	11	-14.7581	0.4197	0.1	542.822	2	42.4343	209000	4040000	13895	20240701_6.raw	1	Q9NTK5|OLA1_HUMAN			DB Search	0 0 8 0 1 1 1 1 1 8 5	IVGLPNVGKST
IVGYKDSPSVW	52.67	1249.63	11	36.4	11	0.4733	0.8441	-3	625.822	2	55.6141	2270000	13800000	19207	20240701_6.raw	1	P07737|PROF1_HUMAN			DB Search	0 0 6 1 1 1 2 0 0 5 5	IVGYKDSPSVW
IVGYKDSPSVWA	30.57	1320.67	12	25	12	0.53	0.6868	-3.8	661.341	2	55.3686	1430000	9270000	19100	20240701_6.raw	1	P07737|PROF1_HUMAN			DB Search	0 0 8 0 0 1 3 0 0 2 0 0	IVGYKDSPSVWA
IVPSHKLML	24.26	1036.61	9	55.6	9	-9.0407	0.1231	-2.2	519.311	2	27.8782			8754	20240701_6.raw	2	Q15573|TAF1A_HUMAN			DB Search	0 0 0 0 6 6 2 4 4	IVPSHKLML
IVVLRNPLIA	20.72	1106.72	10	40	10	-2.2792	0.7259	-0.1	554.366	2	65.4673	422000	2670000	23063	20240701_6.raw	1	P62316|SMD2_HUMAN			DB Search	1 1 3 1 0 3 3 3 0 0	IVVLRNPLIA
IWKIGPAL	36.41	896.548	8	75	8	-2.1552	0.5927	0.7	449.282	2	64.2649	317000	2700000	22588	20240701_6.raw	1	P00352|AL1A1_HUMAN			DB Search	2 2 3 3 5 1 1 4	IWKIGPAL
IYADVGNK	41.36	878.45	8	100	8	-9.5388	0.6164	-0.9	440.232	2	22.9258	350000	6160000	6649	20240701_6.raw	2	P06280|AGAL_HUMAN			DB Search	5 5 7 7 24 14 7 5	IYADVGNK
IYDRDPEGKVQP	24.47	1415.7	12	50	12	-8.5249	0.739	-1.4	708.859	2	25.2293	2990000	18200000	7555	20240701_6.raw	3	P52943|CRIP2_HUMAN			DB Search	0 0 0 0 9 0 0 47 49 76 40 5	IYDRDPEGKVQP
IYNEALKG	50.61	906.481	8	50	8	-8.2781	0.6322	1	454.248	2	25.3299	154000000	826000000	7580	20240701_6.raw	1	P06703|S10A6_HUMAN			DB Search	2 2 1 1 4 5 0 0	IYNEALKG
IYVPEAQTRL	40	1188.65	10	70	10	-4.253	0.8299	-0.9	595.332	2	48.5232	4980000	21300000	15869	20240701_6.raw	1	Q9Y2H0|DLGP4_HUMAN			DB Search	5 6 10 19 19 2 2 0 0 0	IYVPEAQTRL
KACEGLMLLVSL	24.71	1275.69	12	25	12	2.4465	0.3304	-1.5	638.853	2	81.1708			29417	20240701_6.raw	1	Q5W0V3|FHI2A_HUMAN			DB Search	5 0 0 0 0 0 0 0 1 1 3 3	KACEGLMLLVSL
KADEGISFRG	25.6	1078.54	10	40	10	-8.0819	0.5975	-1.2	540.277	2	25.3299	1820000	28700000	7557	20240701_6.raw	1	Q06830|PRDX1_HUMAN			DB Search	5 13 12 12 0 0 0 0 0 0	KADEGISFRG
KAERALVLLAK	46.69	1210.78	11	81.8	11	2.3423	0.5651	-0.9	606.395	2	37.7959	47700000	263000000	12039	20240701_6.raw	2	P31641|SC6A6_HUMAN;Q96QU8|XPO6_HUMAN;Q9BWH6|RPAP1_HUMAN;P58107|EPIPL_HUMAN;Q2M243|CCD27_HUMAN;Q9H477|RBSK_HUMAN;P48637|GSHB_HUMAN;P42858|HD_HUMAN;Q92611|EDEM1_HUMAN;Q92624|APBP2_HUMAN;Q8NG04|S2610_HUMAN;Q92673|SORL_HUMAN;P20929|NEBU_HUMAN;Q5TC82|RC3H1_HUMAN;Q6ZW31|SYDE1_HUMAN;A6NKW6|SHL2B_HUMAN;P11117|PPAL_HUMAN;Q9BXC0|HCAR1_HUMAN;Q9UI26|IPO11_HUMAN;P55268|LAMB2_HUMAN;P38398|BRCA1_HUMAN;O43493|TG…			DeepNovo	5 13 0 0 4 4 15 70 26 42 5	KAERALVLLAK
KCAFYM(+15.99)PANGKF	34.04	1391.64	12	25	12	19.1768	0.0697	0.7	696.826	2	55.7749	31100000	142000000	19325	20240701_6.raw	3	Q5SYE7|NHSL1_HUMAN;P20309|ACM3_HUMAN;Q86Y38|XYLT1_HUMAN;Q5TA45|INT11_HUMAN;Q15233|NONO_HUMAN;P35498|SCN1A_HUMAN;P15927|RFA2_HUMAN;O15015|ZN646_HUMAN;Q9H6S0|YTDC2_HUMAN;Q06330|SUH_HUMAN;Q8NGJ3|O52E1_HUMAN;Q5JQC9|AKAP4_HUMAN;P02751|FINC_HUMAN;P51786|ZN157_HUMAN;Q9NY46|SCN3A_HUMAN;P12955|PEPD_HUMAN;P13639|EF2_HUMAN;Q6NSI1|AR26L_HUMAN;Q4G0U5|PCDP1_HUMAN;P78539|SRPX_HUMAN	Oxidation (M)	M6:Oxidation (M):1001.00	DeepNovo	5 0 0 0 0 0 1 1 3 5 0 0	KCAFYM(+15.99)PANGKF
KCAFYMPANGKF	59.79	1375.64	12	41.7	12	-5.2617	0.1586	-3.7	688.826	2	41.0517	68800000	208000000	13523	20240701_6.raw	13	Q5SYE7|NHSL1_HUMAN;P20309|ACM3_HUMAN;Q86Y38|XYLT1_HUMAN;Q5TA45|INT11_HUMAN;Q15233|NONO_HUMAN;P35498|SCN1A_HUMAN;P15927|RFA2_HUMAN;O15015|ZN646_HUMAN;Q9H6S0|YTDC2_HUMAN;Q06330|SUH_HUMAN;Q8NGJ3|O52E1_HUMAN;Q5JQC9|AKAP4_HUMAN;P02751|FINC_HUMAN;P51786|ZN157_HUMAN;Q9NY46|SCN3A_HUMAN;P12955|PEPD_HUMAN;P13639|EF2_HUMAN;Q6NSI1|AR26L_HUMAN;Q4G0U5|PCDP1_HUMAN;P78539|SRPX_HUMAN			DeepNovo	5 1 1 1 0 1 1 1 4 3 3 3	KCAFYMPANGKF
KCAKPDYHYR	42.51	1279.61	10	80	10	-5.3223	0.4313	0.7	640.814	2	26.6302	1250000	11900000	8246	20240701_6.raw	1	O43897|TLL1_HUMAN;P52799|EFNB2_HUMAN;Q86WG3|ATCAY_HUMAN;Q9P225|DYH2_HUMAN;Q16342|PDCD2_HUMAN;Q9Y2A9|B3GN3_HUMAN;Q6WRI0|IGS10_HUMAN;Q5SWH9|TMM69_HUMAN;Q502W6|VWA3B_HUMAN			DeepNovo	5 0 0 10 3 3 10 3 3 5	KCAKPDYHYR
KCGYPDLGRHL	42.74	1257.63	11	81.8	11	16.7796	0.4169	-8	420.214	3	51.1299	1680000	6430000	17175	20240701_6.raw	2	Q9BXA6|TSSK6_HUMAN;A2RRP1|NBAS_HUMAN;P61927|RL37_HUMAN;Q5TI25|NBPFE_HUMAN;P98153|IDD_HUMAN;Q8N1W2|ZN710_HUMAN;P21817|RYR1_HUMAN;O75541|ZN821_HUMAN;P0C7N4|T191B_HUMAN;O94911|ABCA8_HUMAN;P08514|ITA2B_HUMAN;P06756|ITAV_HUMAN;Q14161|GIT2_HUMAN;Q9N2J8|ENH3_HUMAN;Q8IVV2|LOXH1_HUMAN;P23229|ITA6_HUMAN;Q5TAG4|NBPFC_HUMAN;Q92502|STAR8_HUMAN;O75023|LIRB5_HUMAN;Q8N9Q2|SR1IP_HUMAN;Q9H094|NBPF3_HUMAN;Q9HBL0|TE…			DeepNovo	5 0 0 2 25 25 5 4 4 7 5	KCGYPDLGRHL
KCSPDGLRHL	42.77	1124.58	10	80	10	4.6815	0.62	-7	563.291	2	37.4886	198000	2120000	12023	20240701_6.raw	1	Q9H461|FZD8_HUMAN;Q86UQ4|ABCAD_HUMAN;Q9H0V1|TM168_HUMAN;P11717|MPRI_HUMAN;Q86VF2|IGFN1_HUMAN;Q9H2J7|S6A15_HUMAN;Q9UNX4|WDR3_HUMAN;Q9BZE0|GLIS2_HUMAN;O94813|SLIT2_HUMAN;Q8NCJ5|SPRY3_HUMAN;Q8TE73|DYH5_HUMAN;A6NJZ7|RIM3C_HUMAN;Q6NY19|KANK3_HUMAN;Q76M96|CCD80_HUMAN;X6R8R1|ST15B_HUMAN;Q15393|SF3B3_HUMAN;A6NNM3|RIM3B_HUMAN;Q96JN0|LCOR_HUMAN;Q96JG9|ZN469_HUMAN;P01178|NEU1_HUMAN;Q9BX93|PG12B_HUMAN;Q13467…			DeepNovo	5 0 0 18 18 4 4 4 2 2	KCSPDGLRHL
KCYPDLGRHL	47.65	1200.61	10	80	10	4.2142	0.4296	7.8	401.213	3	38.3362	2720000	14600000	12413	20240701_6.raw	6	A2RRP1|NBAS_HUMAN;Q5TI25|NBPFE_HUMAN;P98153|IDD_HUMAN;Q8N1W2|ZN710_HUMAN;P21817|RYR1_HUMAN;O75541|ZN821_HUMAN;P0C7N4|T191B_HUMAN;O94911|ABCA8_HUMAN;Q14161|GIT2_HUMAN;Q9N2J8|ENH3_HUMAN;Q8IVV2|LOXH1_HUMAN;Q5TAG4|NBPFC_HUMAN;Q92502|STAR8_HUMAN;O75023|LIRB5_HUMAN;Q9H094|NBPF3_HUMAN;Q99650|OSMR_HUMAN;Q9HBL0|TENS1_HUMAN;A6NGB0|T191C_HUMAN;P12259|FA5_HUMAN;B4DH59|NBPFP_HUMAN;O15020|SPTN2_HUMAN;Q9UK96|FB…			DeepNovo	5 0 0 17 17 2 2 3 3 4	KCYPDLGRHL
KCYPDLGRLH	47.07	1200.61	10	100	10	-3.097	0.7699	0.5	601.311	2	31.905	3130000	11200000	9803	20240701_6.raw	3	Q8IUX8|EGFL6_HUMAN;P98153|IDD_HUMAN;Q8N1W2|ZN710_HUMAN;Q86UR5|RIMS1_HUMAN;P21817|RYR1_HUMAN;A6NMZ7|CO6A6_HUMAN;Q9C0D2|CE295_HUMAN;Q08426|ECHP_HUMAN;P49419|AL7A1_HUMAN;P0C7N4|T191B_HUMAN;O94911|ABCA8_HUMAN;O95347|SMC2_HUMAN;Q8IVV2|LOXH1_HUMAN;Q9Y6A2|CP46A_HUMAN;Q92502|STAR8_HUMAN;P53611|PGTB2_HUMAN;Q99650|OSMR_HUMAN;A6NGB0|T191C_HUMAN;O00327|BMAL1_HUMAN;A8TX70|CO6A5_HUMAN;P12259|FA5_HUMAN;Q9UK96|F…			DeepNovo	5 4 5 12 12 9 2 2 3 3	KCYPDLGRLH
KDGTAVSYLGPK	49.11	1234.66	12	83.3	12	-8.4014	0.664	9	412.563	3	26.2702	607000	6750000	8077	20240701_6.raw	1	Q71RG6|YH006_HUMAN;Q9NY91|SC5A4_HUMAN;O15033|AREL1_HUMAN;P0C0E4|RB40L_HUMAN;Q8WXI7|MUC16_HUMAN;P23416|GLRA2_HUMAN;Q495Z4|ASAS1_HUMAN;A6H8M9|CDHR4_HUMAN;Q9UHD4|CIDEB_HUMAN;Q9UMX9|S45A2_HUMAN;Q9H1C4|UN93B_HUMAN;A0A286YF58|TM271_HUMAN;Q5T9L3|WLS_HUMAN;O00244|ATOX1_HUMAN;P09884|DPOLA_HUMAN;P0C881|R10B1_HUMAN;P47900|P2RY1_HUMAN;Q9NTG1|PKDRE_HUMAN;P42695|CNDD3_HUMAN;Q96JB1|DYH8_HUMAN;Q6P2M8|KCC1B_HUMAN…			DeepNovo	5 4 0 0 8 8 8 8 14 19 11 5	KDGTAVSYLGPK
KDLPLAQGIKFQ	50.05	1356.78	12	83.3	12	-2.5203	0.7043	-2.7	679.394	2	52.3688	282000	3170000	17706	20240701_6.raw	1	P49419|AL7A1_HUMAN			DB Search	5 20 17 2 2 0 0 4 4 19 19 5	KDLPLAQGIKFQ
KDPQNCALSAT	44.51	1146.53	11	45.5	11	-8.6828	0.1015	-2.1	574.273	2	25.5946	871000	3890000	7818	20240701_6.raw	1	Q9HCJ5|ZSWM6_HUMAN			HOMOLOG	5 0 0 3 0 0 24 4 0 0 5	KDPQNCALSAT
KEEEGSEPPK	13.94	1128.53	10	30	10	-10.6446	0.08	0.4	565.272	2	18.8162			5019	20240701_6.raw	1	Q9UNP9|PPIE_HUMAN			DB Search	5 11 0 0 0 0 0 0 0 5	KEEEGSEPPK
KEESDEEEEDD	6.61	1352.47	11	18.2	11	-11.8338	0.0936	-7	677.24	2	18.6691			4960	20240701_6.raw	1	Q96EV2|RBM33_HUMAN			DB Search	5 21 0 0 0 0 0 0 0 0 0	KEESDEEEEDD
KELTYGGELFEK	61.8	1412.72	12	100	12	-7.2897	0.4151	-6.1	707.362	2	39.2062	698000	14200000	12897	20240701_6.raw	1	Q96BR1|SGK3_HUMAN;Q9UIC8|LCMT1_HUMAN;Q9UII4|HERC5_HUMAN;Q86YV6|MYLK4_HUMAN;P51817|PRKX_HUMAN;Q92626|PXDN_HUMAN;Q93088|BHMT1_HUMAN;Q8IU85|KCC1D_HUMAN;O94905|ERLN2_HUMAN;P02768|ALBU_HUMAN;P35237|SPB6_HUMAN;P02765|FETUA_HUMAN;A6NGB0|T191C_HUMAN;Q8N4N3|KLH36_HUMAN;P11055|MYH3_HUMAN;Q14012|KCC1A_HUMAN;Q9P1Z9|CC180_HUMAN;Q96JN8|NEUL4_HUMAN;Q8IWQ3|BRSK2_HUMAN;O75525|KHDR3_HUMAN;Q9Y5B9|SP16H_HUMAN;Q5JW98…			DeepNovo	5 8 2 6 6 9 2 2 11 10 8 5	KELTYGGELFEK
KFAADVGGKGAF	44.66	1166.61	12	100	12	14.0148	0.4489	-8.1	584.307	2	48.8983			16145	20240701_6.raw	1	Q9BXU3|TX13A_HUMAN;P61204|ARF3_HUMAN;P36406|TRI23_HUMAN;Q9H8M5|CNNM2_HUMAN;Q9H477|RBSK_HUMAN;A1L4H1|SRCRL_HUMAN;O15111|IKKA_HUMAN;Q8N441|FGRL1_HUMAN;P02461|CO3A1_HUMAN;P11488|GNAT1_HUMAN;P19086|GNAZ_HUMAN;Q9HCD6|TANC2_HUMAN;Q09666|AHNK_HUMAN;Q8WZ75|ROBO4_HUMAN;P38405|GNAL_HUMAN;P0C7M7|ACSM4_HUMAN;P84085|ARF5_HUMAN;A6NJG6|ARGFX_HUMAN;Q13554|KCC2B_HUMAN;Q92187|SIA8D_HUMAN;Q8WVB6|CTF18_HUMAN;Q86WI1|…			DeepNovo	5 4 4 2 2 2 3 3 3 3 5 5	KFAADVGGKGAF
KFAKEADTLLM(+15.99)	51.47	1281.66	11	81.8	11	9.0126	0.5376	-7.5	641.834	2	47.9844	1140000	7440000	15704	20240701_6.raw	1	Q13772|NCOA4_HUMAN;Q9H5Y7|SLIK6_HUMAN;Q2TBA0|KLH40_HUMAN;A6NI28|RHG42_HUMAN;Q9Y5H3|PCDGA_HUMAN;Q6PIF6|MYO7B_HUMAN;Q4VNC0|AT135_HUMAN;P49682|CXCR3_HUMAN;Q9H254|SPTN4_HUMAN;P0C7U3|ZH11B_HUMAN;Q96R06|SPAG5_HUMAN;Q2NL82|TSR1_HUMAN;Q9NRN5|OLFL3_HUMAN;P30154|2AAB_HUMAN;Q9Y4B5|MTCL1_HUMAN;Q96EB6|SIR1_HUMAN;Q8WVB6|CTF18_HUMAN;Q9Y5G9|PCDG4_HUMAN;Q502W6|VWA3B_HUMAN;Q99758|ABCA3_HUMAN;O95870|ABHGA_HUMAN;Q8I…	Oxidation (M)	M11:Oxidation (M):1001.00	DeepNovo	5 3 2 2 5 5 3 3 7 0 0	KFAKEADTLLM(+15.99)
KFGEVGGGKQF	45.13	1152.59	11	81.8	11	13.5813	0.2636	-8.2	577.299	2	46.9708	38900000	116000000	15289	20240701_6.raw	4	P25490|TYY1_HUMAN;O15266|SHOX_HUMAN;Q9GZZ8|LACRT_HUMAN;P98194|AT2C1_HUMAN;Q8N158|GPC2_HUMAN;Q5MNZ6|WIPI3_HUMAN;Q9H920|RN121_HUMAN;Q9H1J1|REN3A_HUMAN;P08567|PLEK_HUMAN;Q8N441|FGRL1_HUMAN;Q6P9A1|ZN530_HUMAN;P42338|PK3CB_HUMAN;Q9Y4X4|KLF12_HUMAN;Q6PJW8|CNST_HUMAN;Q10587|TEF_HUMAN;O15211|RGL2_HUMAN;Q14112|NID2_HUMAN;Q9NV56|MRGBP_HUMAN;O60568|PLOD3_HUMAN;Q9UK32|KS6A6_HUMAN;P51451|BLK_HUMAN;O15056|SYNJ…			DeepNovo	0 0 9 8 8 12 24 24 28 31 5	KFGEVGGGKQF
KFLASVST	33.01	851.475	8	75	8	-6.4118	0.1996	1.1	426.745	2	30.2507			9390	20240701_6.raw	1	P69905|HBA_HUMAN			DB Search	5 0 0 5 5 3 22 5	KFLASVST
KFLPLFDR	36.97	1034.59	8	100	8	-0.1207	0.5346	-0.1	518.303	2	57.9635	1980000	5810000	20355	20240701_6.raw	1	P61604|CH10_HUMAN			DB Search	5 23 26 6 5 2 2 5	KFLPLFDR
KGCFPDLGRHL	53.58	1241.63	11	72.7	11	13.022	0.4171	7.1	414.888	3	50.4397	1060000	7900000	16810	20240701_6.raw	2	A2RRP1|NBAS_HUMAN;Q5TI25|NBPFE_HUMAN;O75541|ZN821_HUMAN;P0C7N4|T191B_HUMAN;O00321|ETV2_HUMAN;Q14161|GIT2_HUMAN;Q9N2J8|ENH3_HUMAN;Q8IVV2|LOXH1_HUMAN;Q5TAG4|NBPFC_HUMAN;O75023|LIRB5_HUMAN;Q9H094|NBPF3_HUMAN;Q9HBL0|TENS1_HUMAN;A6NGB0|T191C_HUMAN;B4DH59|NBPFP_HUMAN;O15020|SPTN2_HUMAN;Q9UK96|FBX10_HUMAN;Q8N423|LIRB2_HUMAN;Q8N6M9|ZFN2A_HUMAN;Q8IV77|CNGA4_HUMAN;O75808|CAN15_HUMAN;Q8NB59|SYT14_HUMAN;Q7Z4…			DeepNovo	5 0 0 0 75 75 10 10 11 11 5	KGCFPDLGRHL
KGDGPVQGIINF	63.05	1243.66	12	83.3	12	-2.566	0.7153	-0.3	622.835	2	64.9739	3280000	20300000	22937	20240701_6.raw	3	P00441|SODC_HUMAN			DB Search	5 0 0 2 2 2 5 5 22 3 11 5	KGDGPVQGIINF
KGHGSPWGKF	47.5	1099.56	10	70	10	-1.6478	0.2837	7.6	550.79	2	30.6977			9503	20240701_6.raw	1	Q0VG99|MESP2_HUMAN;Q17RQ9|NKPD1_HUMAN;Q9UJN7|ZN391_HUMAN;Q15742|NAB2_HUMAN;P20023|CR2_HUMAN;Q9P281|BAHC1_HUMAN;Q8TEQ0|SNX29_HUMAN;Q9Y6N6|LAMC3_HUMAN;Q58A44|PCOTH_HUMAN;Q9H816|DCR1B_HUMAN;P15336|ATF2_HUMAN;O43236|SEPT4_HUMAN;Q5VST9|OBSCN_HUMAN;Q5H8A4|PIGG_HUMAN;Q5VYS8|TUT7_HUMAN;O14827|RGRF2_HUMAN;P19484|TFEB_HUMAN;Q9NQT6|FSCN3_HUMAN;Q8NCU4|CC191_HUMAN;Q9UMR5|PPT2_HUMAN;Q15052|ARHG6_HUMAN;Q9BVC6|T…			DeepNovo	5 25 0 12 1 4 1 2 5 5	KGHGSPWGKF
KGNAPMPAYT	55.78	1048.5	10	100	10	7.1796	0.039	6.4	525.261	2	41.3154	15400000	55600000	13216	20240701_6.raw	4	Q9BYN7|ZN341_HUMAN;Q9P225|DYH2_HUMAN;O95163|ELP1_HUMAN;Q9HBB8|CDHR5_HUMAN;Q9Y6R6|Z780B_HUMAN;Q5H9F3|BCORL_HUMAN;A0A0J9YXV3|GREP1_HUMAN;Q92729|PTPRU_HUMAN;Q6Y2X3|DJC14_HUMAN;Q6P587|FAHD1_HUMAN;Q7Z591|AKNA_HUMAN;P11169|GTR3_HUMAN;Q9NZJ5|E2AK3_HUMAN			DeepNovo	5 23 4 4 4 7 3 3 2 2	KGNAPMPAYT
KGNAPMPHTP	14.63	1048.51	10	40	10	26.6256	0.0812	7.8	525.268	2	58.3807	399000	11300000	20577	20240701_6.raw	3	Q6Y2X3|DJC14_HUMAN;Q9BYN7|ZN341_HUMAN;Q9P225|DYH2_HUMAN;O95163|ELP1_HUMAN;P11169|GTR3_HUMAN			DeepNovo	5 7 0 0 0 3 1 0 0 2	KGNAPMPHTP
KGPQTYGELFEK	48.3	1395.7	12	83.3	12	1.6956	0.2833	-7	698.854	2	39.3314			12959	20240701_6.raw	1	Q3KP31|ZN791_HUMAN;P63208|SKP1_HUMAN;Q9Y6D5|BIG2_HUMAN;Q5VZ46|K1614_HUMAN;Q9UGP5|DPOLL_HUMAN;Q8N6P7|I22R1_HUMAN;Q92626|PXDN_HUMAN;Q8N335|GPD1L_HUMAN;Q9UQ90|SPG7_HUMAN;Q93088|BHMT1_HUMAN;Q6VVX0|CP2R1_HUMAN;P29762|RABP1_HUMAN;P02768|ALBU_HUMAN;Q4G112|HSF5_HUMAN;P02765|FETUA_HUMAN;O43432|IF4G3_HUMAN;P53672|CRBA2_HUMAN;Q9P1Z9|CC180_HUMAN;Q96JN8|NEUL4_HUMAN;Q5JW98|CAHM4_HUMAN;Q5T5X7|BEND3_HUMAN;Q8N3Z6…			DeepNovo	5 2 1 1 8 8 4 4 16 12 12 5	KGPQTYGELFEK
KGSSPPDLGRLH	48.56	1262.67	12	58.3	12	4.2037	0.2606	5.2	421.901	3	36.8517	8490000	62100000	11241	20240701_6.raw	9	O75427|LRCH4_HUMAN;Q5VZ46|K1614_HUMAN;Q9UNX4|WDR3_HUMAN;A6NI28|RHG42_HUMAN;A1L4H1|SRCRL_HUMAN;Q8NBP0|TTC13_HUMAN;O43482|MS18B_HUMAN;Q8WYL5|SSH1_HUMAN;Q5TC82|RC3H1_HUMAN;Q99619|SPSB2_HUMAN;Q9Y2V7|COG6_HUMAN;Q8IVV2|LOXH1_HUMAN;Q96RU8|TRIB1_HUMAN;Q9H7D0|DOCK5_HUMAN;Q6ZRQ5|MMS22_HUMAN;P53611|PGTB2_HUMAN;A6NGB0|T191C_HUMAN;P53420|CO4A4_HUMAN;O00327|BMAL1_HUMAN;Q9BUK6|MSTO1_HUMAN;Q8N8E3|CE112_HUMAN;Q8I…			DeepNovo	5 0 0 0 22 9 9 3 1 1 3 4	KGSSPPDLGRLH
KGSVPHKLGQH	29.49	1186.66	11	72.7	11	-0.6557	0.4071	0.8	594.336	2	29.7533	8960000	59400000	9249	20240701_6.raw	7	Q96BY7|ATG2B_HUMAN;O43918|AIRE_HUMAN;Q9Y520|PRC2C_HUMAN;Q86UL8|MAGI2_HUMAN;Q8TD57|DYH3_HUMAN;O95544|NADK_HUMAN;P13385|TDGF1_HUMAN;Q7L2E3|DHX30_HUMAN;O94832|MYO1D_HUMAN;Q13424|SNTA1_HUMAN;Q86TD4|SRCA_HUMAN;Q460N5|PAR14_HUMAN;Q96MG2|JSPR1_HUMAN;B2RTY4|MYO9A_HUMAN;O60397|COX7S_HUMAN;Q7Z5J8|ANKAR_HUMAN;A7MD48|SRRM4_HUMAN;Q9UGU0|TCF20_HUMAN;P12259|FA5_HUMAN;Q14667|BLTP2_HUMAN;Q9H8J5|MANS1_HUMAN;Q969V6…			DeepNovo	5 28 0 14 43 8 8 26 0 0 4	KGSVPHKLGQH
KGYADVQGFQ	48.08	1111.53	10	90	10	-13.7647	0.0765	9.7	556.778	2	23.653	15000000	22400000	6830	20240701_6.raw	2	P26599|PTBP1_HUMAN;Q9BYG4|PAR6G_HUMAN;Q9NP90|RAB9B_HUMAN;O14979|HNRDL_HUMAN;Q9P215|POGK_HUMAN;Q15678|PTN14_HUMAN;Q13242|SRSF9_HUMAN;Q8WXA2|PATE1_HUMAN;O75558|STX11_HUMAN;P83111|LACTB_HUMAN;P40145|ADCY8_HUMAN;Q06033|ITIH3_HUMAN;Q86VV8|RTTN_HUMAN;Q8NHJ6|LIRB4_HUMAN;Q9UHH9|IP6K2_HUMAN;Q9NRC1|ST7_HUMAN;Q9HCC9|LST2_HUMAN;Q9NP92|RT30_HUMAN;Q92882|OSTF1_HUMAN;Q8IUN9|CLC10_HUMAN;P34932|HSP74_HUMAN;Q3ZCU0…			DeepNovo	5 4 0 4 4 7 4 2 2 5	KGYADVQGFQ
KGYDVGGKAG	48.99	950.482	10	70	10	-7.6697	0.2428	8.4	476.252	2	25.0042	10700000	1990000000	7420	20240701_6.raw	3	O75427|LRCH4_HUMAN;P61204|ARF3_HUMAN;P36406|TRI23_HUMAN;A1L4H1|SRCRL_HUMAN;P40617|ARL4A_HUMAN;Q9Y250|LZTS1_HUMAN;Q86X59|CQ082_HUMAN;Q14344|GNA13_HUMAN;O15111|IKKA_HUMAN;Q8N441|FGRL1_HUMAN;P11488|GNAT1_HUMAN;Q6YN16|HSDL2_HUMAN;P19086|GNAZ_HUMAN;P00966|ASSY_HUMAN;Q9BQD7|ANKMT_HUMAN;Q5EBM0|CMPK2_HUMAN;Q8TDS5|OXER1_HUMAN;Q9Y6R7|FCGBP_HUMAN;Q09019|DMWD_HUMAN;P38405|GNAL_HUMAN;Q8WTR8|NET5_HUMAN;P84085|…			DeepNovo	5 23 0 6 12 5 5 11 1 1	KGYDVGGKAG
KGYVDLLDGM(+15.99)PR	53.61	1378.69	12	100	12	6.049	0.4582	-2.5	460.57	3	55.3692	1340000	5220000	19120	20240701_6.raw	1	Q8WXE1|ATRIP_HUMAN;Q6UVK1|CSPG4_HUMAN;Q8TAL5|CI043_HUMAN;Q9NPD5|SO1B3_HUMAN;Q8TD57|DYH3_HUMAN;F5H094|SO1BT_HUMAN;Q9UQ90|SPG7_HUMAN;Q6R327|RICTR_HUMAN;Q6N069|NAA16_HUMAN;P12081|HARS1_HUMAN;O75843|AP1G2_HUMAN;P23677|IP3KA_HUMAN;Q8NCQ5|FBX15_HUMAN;Q96ST8|CEP89_HUMAN;Q9Y4X4|KLF12_HUMAN;Q6NWY9|PR40B_HUMAN;Q9NRL2|BAZ1A_HUMAN;Q68CZ2|TENS3_HUMAN;P0DTL6|ZTRF1_HUMAN;Q7Z309|PBIR2_HUMAN;O95785|WIZ_HUMAN;Q6W2…	Oxidation (M)	M10:Oxidation (M):1001.00	DeepNovo	5 33 19 9 8 8 12 7 4 3 3 3	KGYVDLLDGM(+15.99)PR
KHFAPDKQPR	40.8	1222.66	10	80	10	8.6839	0.5397	-8.9	408.556	3	38.6819	557000	10300000	12584	20240701_6.raw	2	Q6ZMY9|ZN517_HUMAN;Q9Y6R0|NUMBL_HUMAN;O14646|CHD1_HUMAN;Q9Y520|PRC2C_HUMAN;Q8N2H9|PELI3_HUMAN;Q8WWA1|TMM40_HUMAN;Q8ND83|SLAI1_HUMAN;P26447|S10A4_HUMAN;Q8TAP6|CEP76_HUMAN;Q9Y4D8|HECD4_HUMAN;Q9Y2J0|RP3A_HUMAN;O75747|P3C2G_HUMAN;Q15165|PON2_HUMAN;Q70EL1|UBP54_HUMAN;Q6P9A2|GLT18_HUMAN;Q5XKR4|OTP_HUMAN;Q9BYG5|PAR6B_HUMAN;Q8TDG2|ACTT1_HUMAN;Q8TD08|MK15_HUMAN;Q14119|VEZF1_HUMAN;Q01167|FOXK2_HUMAN;Q9UHN6…			DeepNovo	5 3 0 0 10 10 3 3 3 3	KHFAPDKQPR
KHSLPDLPYDYG	42.68	1403.67	12	33.3	12	0.001	0.6879	-4.3	468.896	3	52.2926			17693	20240701_6.raw	1	P04179|SODM_HUMAN			DB Search	5 6 1 1 1 1 7 2 0 0 0 0	KHSLPDLPYDYG
KIDDIRKPGESE	22.94	1385.71	12	33.3	12	-12.1962	0.2197	0.6	462.913	3	19.496	159000	884000	5284	20240701_6.raw	1	P48643|TCPE_HUMAN			DB Search	5 3 0 0 0 0 0 0 0 0 8 5	KIDDIRKPGESE
KIDDVVNTR	53.12	1058.57	9	100	9	-10.4891	0.873	2.4	530.295	2	22.2729	202000	1910000	6428	20240701_6.raw	1	P50991|TCPD_HUMAN			DB Search	5 27 17 17 7 3 2 2 5	KIDDVVNTR
KIHEEFPDRIMN	33.87	1527.75	12	50	12	-2.6838	0.6654	-6.9	510.254	3	34.5751	6610000	21600000	10577	20240701_6.raw	1	Q9BUF5|TBB6_HUMAN;P04350|TBB4A_HUMAN			HOMOLOG	3 3 0 0 0 0 47 17 1 1 9 5	KIHEEFPDRIMN
KKCFIFDL	22.18	1012.54	8	62.5	8	-0.0211	0.3097	7.6	507.282	2	70.5224			24913	20240701_6.raw	2	Q96PP8|GBP5_HUMAN			DB Search	5 0 0 0 2 2 9 5	KKCFIFDL
KKRDKQPR	27.24	1054.64	8	75	8	-1.3292	0.7686	-9.8	528.32	2	29.4506	465000	11400000	9151	20240701_6.raw	3	Q96FZ7|CHMP6_HUMAN;Q96RS6|NUDC1_HUMAN;Q9UKY7|CDV3_HUMAN;Q8WWA1|TMM40_HUMAN;P26447|S10A4_HUMAN;Q8TAQ2|SMRC2_HUMAN;Q5VWI1|TCRGL_HUMAN;Q6R327|RICTR_HUMAN;Q08378|GOGA3_HUMAN;Q8WZ42|TITIN_HUMAN;Q9BR46|SCAS1_HUMAN;Q08379|GOGA2_HUMAN;Q96PF1|TGM7_HUMAN;A8MVJ9|HPF1L_HUMAN;Q86VH2|KIF27_HUMAN;A0A0A6YYL3|POTEB_HUMAN;Q8TD08|MK15_HUMAN;Q9NWY4|HPF1_HUMAN;O43272|PROD_HUMAN;Q9UHN6|CEIP2_HUMAN;Q8N412|STPG2_HUMAN;Q…			DeepNovo	5 0 0 28 8 8 8 5	KKRDKQPR
KKTTVVYPWTQR	47.73	1505.84	12	75	12	13.9056	0.3203	-9.1	753.918	2	49.4992	409000	4290000	16343	20240701_6.raw	1	Q6NSI8|SANBR_HUMAN;O94769|ECM2_HUMAN;Q8IWV2|CNTN4_HUMAN;A5PKW4|PSD1_HUMAN;Q14246|AGRE1_HUMAN;Q15063|POSTN_HUMAN;Q15761|NPY5R_HUMAN;P20929|NEBU_HUMAN;Q7Z589|EMSY_HUMAN;P56179|DLX6_HUMAN;P02042|HBD_HUMAN;Q8N6W0|CELF5_HUMAN;Q00056|HXA4_HUMAN;Q8NGX3|O10T2_HUMAN;Q9BU20|CPLN2_HUMAN;Q9C0B2|CFA74_HUMAN;Q8IX21|SLF2_HUMAN;P31946|1433B_HUMAN;Q8N3X1|FNBP4_HUMAN;Q5VWK5|IL23R_HUMAN;Q8NDG6|TDRD9_HUMAN;Q96C86|DC…			DeepNovo	5 0 0 0 3 3 47 19 9 2 2 5	KKTTVVYPWTQR
KLHVDPENF	44.05	1097.55	9	88.9	9	0.065	0.0751	0.9	549.783	2	37.634	135000	2020000	12057	20240701_6.raw	2	P02100|HBE_HUMAN;P69891|HBG1_HUMAN;P69892|HBG2_HUMAN;P02042|HBD_HUMAN;P68871|HBB_HUMAN			DB Search	5 4 3 3 3 3 2 0 5	KLHVDPENF
KLHVDPENFR	46.2	1253.65	10	60	10	-7.3091	0.7694	0.4	418.891	3	26.7853	2240000	23000000	8429	20240701_6.raw	1	P02042|HBD_HUMAN;P68871|HBB_HUMAN			DB Search	5 0 0 0 0 13 13 4 4 5	KLHVDPENFR
KLHVPSVI	17.4	891.554	8	75	8	-13.3847	0.1992	1.7	446.785	2	24.7455			7295	20240701_6.raw	1	Q9BY07|S4A5_HUMAN			DB Search	5 3 3 3 3 0 0 5	KLHVPSVI
KLLGQFTL	25.89	918.554	8	75	8	1.1794	0.3521	1.4	460.285	2	65.9927	662000	8230000	23349	20240701_6.raw	1	P38646|GRP75_HUMAN			DB Search	5 3 3 0 0 4 12 5	KLLGQFTL
KLLLKMVSEFLK	44.76	1447.88	12	58.3	12	6.798	0.6889	0.6	483.635	3	76.5248	280000000	883000000	27494	20240701_6.raw	7	Q5VT40|FA78B_HUMAN;Q504T8|MIDN_HUMAN;A0A0A6YYJ7|TVA83_HUMAN;P42858|HD_HUMAN;Q93045|STMN2_HUMAN;Q86YV6|MYLK4_HUMAN;Q5VT06|CE350_HUMAN;Q3ZCX4|ZN568_HUMAN;P04920|B3A2_HUMAN;Q8N1L4|CP4Z2_HUMAN;Q14161|GIT2_HUMAN;Q99457|NP1L3_HUMAN;O60518|RNBP6_HUMAN;O43933|PEX1_HUMAN;Q96MC6|MF14A_HUMAN;Q9C093|SPEF2_HUMAN;Q9P1Z9|CC180_HUMAN;Q9BT04|FUZZY_HUMAN;Q00403|TF2B_HUMAN;P26012|ITB8_HUMAN;Q8TEL6|TP4AP_HUMAN;Q96MN…			DeepNovo	5 1 0 0 0 1 6 2 2 4 5 5	KLLLKMVSEFLK
KLM(+15.99)FPDKQPR	37.62	1274.68	10	90	10	4.7226	0.6862	-3.9	638.345	2	36.908	1260000	7660000	11658	20240701_6.raw	1	Q13233|M3K1_HUMAN;O14646|CHD1_HUMAN;Q13671|RIN1_HUMAN;Q9HC77|CENPJ_HUMAN;Q765I0|UTS2B_HUMAN;Q9BY07|S4A5_HUMAN;Q7L576|CYFP1_HUMAN;Q8WWA1|TMM40_HUMAN;P10915|HPLN1_HUMAN;O75326|SEM7A_HUMAN;Q96RR1|PEO1_HUMAN;Q8ND83|SLAI1_HUMAN;P82933|RT09_HUMAN;P26447|S10A4_HUMAN;Q9Y2J0|RP3A_HUMAN;O75747|P3C2G_HUMAN;Q9UHV7|MED13_HUMAN;P18146|EGR1_HUMAN;Q9Y4J8|DTNA_HUMAN;P45844|ABCG1_HUMAN;Q9NR22|ANM8_HUMAN;Q9UHX3|AGR…	Oxidation (M)	M3:Oxidation (M):1001.00	DeepNovo	5 10 0 9 22 22 13 13 10 5	KLM(+15.99)FPDKQPR
KLPQDLSTGHDE	65.73	1338.64	12	75	12	-11.4947	0.6181	-3.2	670.326	2	22.0778	1400000	9320000	6281	20240701_6.raw	2	P22413|ENPP1_HUMAN;Q9UBR4|LHX3_HUMAN;Q96BZ4|PLD4_HUMAN;Q8TAL5|CI043_HUMAN;P56747|CLD6_HUMAN;Q8NDI1|EHBP1_HUMAN;O75462|CRLF1_HUMAN;Q8IU80|TMPS6_HUMAN;Q5VT06|CE350_HUMAN;Q16650|TBR1_HUMAN;P23468|PTPRD_HUMAN;O43933|PEX1_HUMAN;Q96IC2|REXO5_HUMAN;Q6P1L5|F117B_HUMAN;Q9P225|DYH2_HUMAN;O00167|EYA2_HUMAN;Q969G6|RIFK_HUMAN;P46821|MAP1B_HUMAN;O75678|RFPL2_HUMAN;O95484|CLD9_HUMAN;P56645|PER3_HUMAN;Q9Y2Z2|MTO…			DeepNovo	5 3 14 3 3 4 6 6 6 0 0 1	KLPQDLSTGHDE
KLVRPPVQVYG	28.93	1254.74	11	36.4	11	-0.8887	0.6329	0.9	628.38	2	37.6452	319000	3160000	12100	20240701_6.raw	1	P48047|ATPO_HUMAN			DB Search	5 2 1 1 0 0 0 6 3 0 0	KLVRPPVQVYG
KM(+15.99)TTFEYLYVDK	48.41	1552.75	12	91.7	12	3.3959	0.6427	-2.9	777.379	2	54.5059			18722	20240701_6.raw	1	Q14498|RBM39_HUMAN;Q7Z304|MAMC2_HUMAN;P12931|SRC_HUMAN;Q9NZH5|PTTG2_HUMAN;P02749|APOH_HUMAN;Q8TDJ6|DMXL2_HUMAN;P36952|SPB5_HUMAN;Q8TC29|ENKUR_HUMAN;P09619|PGFRB_HUMAN;P22694|KAPCB_HUMAN;Q5JV73|FRPD3_HUMAN;Q4KMQ1|TPRN_HUMAN;P0C7U3|ZH11B_HUMAN;O95997|PTTG1_HUMAN;Q9UK13|ZN221_HUMAN;Q7Z6Z6|PLPL5_HUMAN;Q16531|DDB1_HUMAN;Q16849|PTPRN_HUMAN;Q9ULZ2|STAP1_HUMAN;P17612|KAPCA_HUMAN;P13612|ITA4_HUMAN;O14879|…	Oxidation (M)	M2:Oxidation (M):1001.00	DeepNovo	5 7 7 4 4 0 7 10 18 19 21 5	KM(+15.99)TTFEYLYVDK
KMDDLGRLH	41.48	1083.55	9	88.9	9	2.3405	0.4891	-4.9	542.779	2	35.5365			10969	20240701_6.raw	1	Q8IUX8|EGFL6_HUMAN;Q8WV93|AFG1L_HUMAN;Q86UR5|RIMS1_HUMAN;A6NMZ7|CO6A6_HUMAN;Q9C0D2|CE295_HUMAN;Q08426|ECHP_HUMAN;Q8NCJ5|SPRY3_HUMAN;P49419|AL7A1_HUMAN;Q8NBL1|PGLT1_HUMAN;O43247|CMIP4_HUMAN;Q9GZR7|DDX24_HUMAN;Q9Y278|HS3S2_HUMAN;O95347|SMC2_HUMAN;Q6PIF6|MYO7B_HUMAN;Q6NUQ1|RINT1_HUMAN;Q9Y6A2|CP46A_HUMAN;P57076|CF298_HUMAN;P53611|PGTB2_HUMAN;P19823|ITIH2_HUMAN;Q13402|MYO7A_HUMAN;O00327|BMAL1_HUMAN;A8…			DeepNovo	5 0 21 21 3 3 4 6 5	KMDDLGRLH
KMYFPDVE	47.85	1027.47	8	75	8	-0.49	0.2645	2.4	514.743	2	54.8016	15400000	71600000	18765	20240701_6.raw	1	Q09666|AHNK_HUMAN			DB Search	5 4 4 9 1 1 7 5	KMYFPDVE
KMYFPDVEF	35.89	1174.54	9	33.3	9	1.1225	0.1965	0.7	588.276	2	72.9023	638000	7900000	25920	20240701_6.raw	1	Q09666|AHNK_HUMAN			DB Search	5 0 0 4 0 0 1 0 5	KMYFPDVEF
KNEEEVFAWN	29.27	1264.57	10	40	10	12.17	0.1067	8.5	633.299	2	66.5452			23536	20240701_6.raw	3	P49419|AL7A1_HUMAN			DB Search	5 6 6 11 1 0 0 0 0 0	KNEEEVFAWN
KNIGKIVLELPQ	21.7	1350.82	12	33.3	12	-2.6954	0.857	2	451.283	3	54.4332			18684	20240701_6.raw	1	Q53FA7|QORX_HUMAN			DB Search	5 0 0 0 0 3 0 0 0 0 15 5	KNIGKIVLELPQ
KPDVAPVRDTK	65.08	1224.68	11	45.5	11	6.3193	0.4204	1.1	613.349	2	37.8645	622000	6500000	12183	20240701_6.raw	1	Q6ZS86|GLPK5_HUMAN;Q8N4U5|T11L2_HUMAN;Q96SB3|NEB2_HUMAN;P50454|SERPH_HUMAN;Q9P219|DAPLE_HUMAN;O00459|P85B_HUMAN;O94851|MICA2_HUMAN;Q6ZW31|SYDE1_HUMAN;Q13428|TCOF_HUMAN;Q5T0B9|ZN362_HUMAN;O60518|RNBP6_HUMAN;O15327|INP4B_HUMAN;A6NHR9|SMHD1_HUMAN;Q9HCS4|TF7L1_HUMAN;Q6DJT9|PLAG1_HUMAN;Q96IT1|ZN496_HUMAN;B4DZS4|T11X1_HUMAN;Q16762|THTR_HUMAN;Q9Y6R4|M3K4_HUMAN;P35225|IL13_HUMAN;Q96D96|HVCN1_HUMAN;Q9Y6X8…			DeepNovo	5 0 0 20 58 1 1 1 1 7 5	KPDVAPVRDTK
KQAETLEQEKSR	45.51	1445.75	12	91.7	12	-7.7563	0.588	5.7	482.926	3	22.4772	50600	1050000	6486	20240701_6.raw	1	Q14684|RRP1B_HUMAN;Q9BQE9|BCL7B_HUMAN;Q96JB6|LOXL4_HUMAN;Q8TF46|DI3L1_HUMAN;Q8NG04|S2610_HUMAN;Q5VT06|CE350_HUMAN;Q76M96|CCD80_HUMAN;Q58FF7|H90B3_HUMAN;Q460N5|PAR14_HUMAN;Q9HAY6|BCDO1_HUMAN;Q8IY57|YAF2_HUMAN;Q9NW82|WDR70_HUMAN;Q6UB98|ANR12_HUMAN;P11055|MYH3_HUMAN;P55268|LAMB2_HUMAN;Q9NRL2|BAZ1A_HUMAN;P08476|INHBA_HUMAN;Q86YD1|PTOV1_HUMAN;Q96GQ7|DDX27_HUMAN;Q6ZMV8|ZN730_HUMAN;Q9UL45|BL1S6_HUMAN;A4…			DeepNovo	5 3 0 19 8 8 18 10 10 4 4 4	KQAETLEQEKSR
KRTDEAAFQKL	33.82	1305.7	11	36.4	11	-7.3984	0.1532	-1.4	653.858	2	25.2239	747000	5730000	7564	20240701_6.raw	2	P26447|S10A4_HUMAN			DB Search	5 0 0 0 1 1 2 6 4 0 0	KRTDEAAFQKL
KSEEWADNHLPL	49.72	1437.69	12	58.3	12	-0.2686	0.8832	0.3	719.852	2	50.9484	300000	2830000	17114	20240701_6.raw	3	O60664|PLIN3_HUMAN			DB Search	5 0 0 0 2 2 4 6 15 3 0 0	KSEEWADNHLPL
KSGEPLGR	39.03	842.461	8	62.5	8	-10.141	0.3264	4.3	422.24	2	21.0208	145000	670000	5807	20240701_6.raw	2	Q9BRP1|PDD2L_HUMAN;Q12888|TP53B_HUMAN;Q9NRM7|LATS2_HUMAN;Q969Y2|GTPB3_HUMAN;Q5FVE4|ACBG2_HUMAN;Q5SRE7|PHYD1_HUMAN;P35222|CTNB1_HUMAN;Q8IUH5|ZDH17_HUMAN;Q15650|TRIP4_HUMAN;Q58FF7|H90B3_HUMAN;Q4KMG0|CDON_HUMAN;Q8TDR0|MIPT3_HUMAN;Q3KP44|ANR55_HUMAN;Q6L8Q7|PDE12_HUMAN;O95180|CAC1H_HUMAN;Q8IZF6|AGRG4_HUMAN;O14686|KMT2D_HUMAN;P41162|ETV3_HUMAN;Q8IUL8|CILP2_HUMAN;Q5T1M5|FKB15_HUMAN;Q9NVR5|KTU_HUMAN;Q9Y5…			DeepNovo	5 0 1 1 3 3 3 5	KSGEPLGR
KSYLSERGSCF	38.17	1275.59	11	45.5	11	40.0824	0.097	-3.5	638.801	2	75.2413	1380000	16600000	26838	20240701_6.raw	2	Q9UHE5|NAT8_HUMAN			DB Search	5 0 0 18 10 8 0 0 0 0 2	KSYLSERGSCF
KTEEGFPDKQPR	61.67	1430.72	12	83.3	12	7.3603	0.7157	6.4	716.37	2	38.8632	1120000	10500000	12640	20240701_6.raw	1	O95497|VNN1_HUMAN;O14646|CHD1_HUMAN;Q9P2D8|UNC79_HUMAN;Q9BY07|S4A5_HUMAN;Q8WWA1|TMM40_HUMAN;Q9UPY8|MARE3_HUMAN;P10915|HPLN1_HUMAN;Q8ND83|SLAI1_HUMAN;Q8WXH0|SYNE2_HUMAN;P26447|S10A4_HUMAN;Q15043|S39AE_HUMAN;Q9Y2J0|RP3A_HUMAN;O75747|P3C2G_HUMAN;Q96EK4|THA11_HUMAN;Q9UHV7|MED13_HUMAN;Q07889|SOS1_HUMAN;Q96L34|MARK4_HUMAN;Q70EL1|UBP54_HUMAN;Q8IWN7|RP1L1_HUMAN;Q02241|KIF23_HUMAN;Q5XKR4|OTP_HUMAN;Q14643|…			DeepNovo	5 0 1 16 11 11 9 9 11 11 9 5	KTEEGFPDKQPR
KTETQEKNPLPS	28.01	1370.7	12	16.7	12	-13.7787	0.7682	-3.7	686.357	2	18.0044	326000	1110000	4731	20240701_6.raw	3	P62328|TYB4_HUMAN			DB Search	5 8 0 0 0 0 0 0 0 0 0 0	KTETQEKNPLPS
KTFYPEVL	35.77	995.533	8	50	8	-3.1683	0.2536	1.3	498.774	2	56.1959	1810000	5320000	19497	20240701_6.raw	1	O75362|ZN217_HUMAN			DB Search	5 0 0 2 1 1 7 5	KTFYPEVL
KTHTDSSE	20.52	903.393	8	25	8	-23.0369	0.0442	0.9	452.704	2	9.9972	381000	1810000	1900	20240701_6.raw	7	Q9H3P7|GCP60_HUMAN			DB Search	5 0 0 0 0 0 0 5	KTHTDSSE
KTVPKTVDNF	29.83	1147.62	10	40	10	-8.8947	0.533	5.5	574.822	2	24.7856	241000	2590000	7312	20240701_6.raw	1	P23284|PPIB_HUMAN			DB Search	5 0 1 5 1 0 0 1 3 5	KTVPKTVDNF
KVIHDNFGIVEG	33.32	1326.69	12	66.7	12	-4.4908	0.5108	-1.4	664.353	2	38.9696	249000	4440000	12745	20240701_6.raw	1	P04406|G3P_HUMAN			DB Search	5 0 0 3 3 3 4 4 15 5 0 0	KVIHDNFGIVEG
KVIPELNGKLT	30.14	1210.73	11	54.5	11	-1.7588	0.1049	-3	606.37	2	38.4109	1480000	12900000	12404	20240701_6.raw	1	P04406|G3P_HUMAN			DB Search	5 5 5 0 0 2 2 1 0 0 5	KVIPELNGKLT
KVIPELNGKLTG	54.96	1267.75	12	75	12	-1.3104	0.8494	-0.9	634.882	2	38.7448	1430000	17400000	12602	20240701_6.raw	1	P04406|G3P_HUMAN			DB Search	5 10 10 2 2 4 4 3 2 0 0 0	KVIPELNGKLTG
KVKEGMNIVE	41.15	1145.61	10	70	10	-8.5007	0.542	1.8	573.814	2	25.0718	6170000	46400000	7462	20240701_6.raw	1	P62937|PPIA_HUMAN			DB Search	5 9 4 3 0 0 0 19 33 5	KVKEGMNIVE
KVNPDEVGGEAL	67.71	1226.61	12	83.3	12	-1.7424	0.7481	-1.9	614.313	2	37.1734	6610000	40100000	11731	20240701_6.raw	1	P68871|HBB_HUMAN			HOMOLOG	5 5 5 0 0 9 19 4 4 20 48 5	KVNPDEVGGEAL
KVRNKLDG	28.61	928.545	8	50	8	-6.6712	0.1932	0.9	465.28	2	25.021	3050000	23600000	7406	20240701_6.raw	1	Q9BQI3|E2AK1_HUMAN			DB Search	5 0 0 0 0 7 7 5	KVRNKLDG
KVVLSQASKLG	44.8	1128.69	11	63.6	11	-7.5071	0.0477	1.6	565.351	2	25.752	739000	4490000	7830	20240701_6.raw	1	P28908|TNR8_HUMAN;P48165|CXA8_HUMAN;O15431|COPT1_HUMAN;Q14494|NF2L1_HUMAN;Q8IX15|HOMEZ_HUMAN;Q9H477|RBSK_HUMAN;Q8TF68|ZN384_HUMAN;Q08495|DEMA_HUMAN;Q9BWM7|SFXN3_HUMAN;O60291|MGRN1_HUMAN;P07478|TRY2_HUMAN;Q7Z7H5|TMED4_HUMAN;Q13428|TCOF_HUMAN;Q8IZP0|ABI1_HUMAN;Q03924|ZN117_HUMAN;Q9H254|SPTN4_HUMAN;Q9Y234|LIPT_HUMAN;Q4G112|HSF5_HUMAN;Q9UFC0|LRWD1_HUMAN;O60309|L37A3_HUMAN;Q92621|NU205_HUMAN;Q8TC56|GA…			DeepNovo	5 2 2 2 1 1 2 2 4 0 0	KVVLSQASKLG
KVVLSQASLK	40.84	1071.67	10	80	10	-6.9993	0.525	0.5	536.84	2	26.4462	2040000	13800000	8136	20240701_6.raw	1	P48165|CXA8_HUMAN;Q53EL9|SEZ6_HUMAN;O15431|COPT1_HUMAN;Q8IX15|HOMEZ_HUMAN;Q8IX94|CTGE4_HUMAN;Q9H477|RBSK_HUMAN;Q08495|DEMA_HUMAN;Q9BWM7|SFXN3_HUMAN;A6NF01|P121B_HUMAN;Q8IXK0|PHC2_HUMAN;O60291|MGRN1_HUMAN;P07478|TRY2_HUMAN;Q7Z7H5|TMED4_HUMAN;Q9NX31|OSER1_HUMAN;Q8TEV9|SMCR8_HUMAN;Q92621|NU205_HUMAN;Q09666|AHNK_HUMAN;Q9BYL1|SAM10_HUMAN;Q9H2X9|S12A5_HUMAN;Q8NI35|INADL_HUMAN;Q8NF86|PRS33_HUMAN;P43246|…			DeepNovo	5 3 3 3 1 1 3 4 3 3	KVVLSQASLK
KVVLTQANKL	39.96	1112.69	10	60	10	-7.2971	0.0649	1.5	557.354	2	26.1372	981000	7430000	7990	20240701_6.raw	1	O94979|SC31A_HUMAN			DB Search	5 3 4 3 1 1 3 3 0 0	KVVLTQANKL
KVVLTQANKLG	57.27	1169.71	11	63.6	11	-8.2973	0.6543	0.4	585.864	2	25.1938	1030000	7540000	7531	20240701_6.raw	1	O94979|SC31A_HUMAN			DB Search	5 3 3 3 1 1 2 2 3 0 0	KVVLTQANKLG
KYISGPHEL	41.21	1042.54	9	66.7	9	-7.7197	0.1031	2.4	522.281	2	26.4721	757000	6840000	8153	20240701_6.raw	1	P49454|CENPF_HUMAN			DB Search	5 6 7 5 4 4 1 0 0	KYISGPHEL
KYTPPPHHI	41.79	1088.58	9	77.8	9	-15.4325	0.6233	0.6	545.296	2	16.3366	772000	2890000	4151	20240701_6.raw	6	O43920|NDUS5_HUMAN			DB Search	5 12 4 38 12 11 11 0 0	KYTPPPHHI
KYTPPPPHLH	37.28	1185.63	10	100	10	-14.4766	0.5913	-2.3	593.821	2	17.679	239000	1130000	4533	20240701_6.raw	2	P35568|IRS1_HUMAN;P23467|PTPRB_HUMAN;P42694|HELZ_HUMAN;Q96PE2|ARHGH_HUMAN;P19544|WT1_HUMAN;Q9NT68|TEN2_HUMAN;A2RU30|TESP1_HUMAN;Q5TC82|RC3H1_HUMAN;Q9BYE0|HES7_HUMAN;Q13029|PRDM2_HUMAN;Q9UKZ4|TEN1_HUMAN;Q8IZP0|ABI1_HUMAN;A6NJB7|PRR19_HUMAN;Q96G27|WBP1_HUMAN;Q9NZQ3|SPN90_HUMAN;Q9UI08|EVL_HUMAN;Q9UET6|TRM7_HUMAN;Q0P670|SPEM2_HUMAN;Q6PJG2|MDEAS_HUMAN;Q5U651|RAIN_HUMAN;Q8N9P0|YF006_HUMAN;O95835|LATS1_…			DeepNovo	5 5 2 13 22 6 3 3 3 3	KYTPPPPHLH
LAAAFGKPLNF	47.89	1147.64	11	63.6	11	-5.6411	0.696	1.9	574.828	2	63.7071	381000	5190000	22356	20240701_6.raw	1	P26599|PTBP1_HUMAN;O43264|ZW10_HUMAN;Q96BZ4|PLD4_HUMAN;P58418|CLRN1_HUMAN;Q8TDV0|GP151_HUMAN;Q7L0Y3|TM10C_HUMAN;O75900|MMP23_HUMAN;Q96M27|PRRC1_HUMAN;P23468|PTPRD_HUMAN;A6NM11|L37A2_HUMAN;Q5TKA1|LIN9_HUMAN;Q12906|ILF3_HUMAN;Q9NS67|GPR27_HUMAN;Q8IVT2|MISP_HUMAN;Q92621|NU205_HUMAN;Q9NP60|IRPL2_HUMAN;P21281|VATB2_HUMAN;Q9P225|DYH2_HUMAN;A6NGH7|CC160_HUMAN;Q92750|TAF4B_HUMAN;Q96QP1|ALPK1_HUMAN;Q92935…			DeepNovo	0 0 25 4 5 3 3 2 0 0 5	LAAAFGKPLNF
LAEKLGGSAVIS	21.94	1143.65	12	50	12	-5.3833	0.6381	0.5	572.832	2	38.2219	3240000	22100000	12303	20240701_6.raw	1	P23528|COF1_HUMAN			DB Search	0 0 2 2 0 0 1 1 3 3 2 2	LAEKLGGSAVIS
LAEMHPANGLYG	40.22	1271.6	12	41.7	12	8.1377	0.2632	-5.4	636.802	2	54.3311	3400000	17800000	18664	20240701_6.raw	1	Q9UBR4|LHX3_HUMAN			HOMOLOG	0 0 0 0 0 3 3 21 20 6 0 0	LAEMHPANGLYG
LAENGRLSNTQG	44.42	1258.63	12	50	12	-12.203	0.7418	-1.8	630.319	2	20.1269	198000	1960000	5465	20240701_6.raw	1	P48047|ATPO_HUMAN			DB Search	5 17 38 10 0 0 0 0 10 6 0 0	LAENGRLSNTQG
LAEQQRAEER	26.39	1228.62	10	40	10	-9.7397	0.3542	-1.4	615.314	2	20.8586	37500	411000	5737	20240701_6.raw	1	Q15149|PLEC_HUMAN			DB Search	5 11 16 0 0 0 0 0 0 5	LAEQQRAEER
LAERLRISPDR	43.26	1324.76	11	36.4	11	-7.1147	0.5042	1	442.594	3	26.3083	181000000	887000000	8005	20240701_6.raw	5	P14174|MIF_HUMAN			DB Search	0 0 0 6 0 0 7 7 1 1 5	LAERLRISPDR
LAFSQYLQK	52.09	1096.59	9	77.8	9	0.599	0.7438	2.1	549.304	2	55.4376	14100000	78500000	19136	20240701_6.raw	1	P10619|PPGB_HUMAN;Q6UVJ0|SAS6_HUMAN;Q9Y6N7|ROBO1_HUMAN;P22309|UD11_HUMAN;Q8NDI1|EHBP1_HUMAN;Q96GM5|SMRD1_HUMAN;P35968|VGFR2_HUMAN;Q9Y6Q1|CAN6_HUMAN;Q9P2H0|CE126_HUMAN;Q8IXK0|PHC2_HUMAN;Q12772|SRBP2_HUMAN;C9JQI7|TM232_HUMAN;P22748|CAH4_HUMAN;P02768|ALBU_HUMAN;Q9BUK6|MSTO1_HUMAN;Q5VV63|ATRN1_HUMAN;Q9BSJ2|GCP2_HUMAN;Q96IV0|NGLY1_HUMAN;P51828|ADCY7_HUMAN;Q9Y2E6|DTX4_HUMAN;P35247|SFTPD_HUMAN;Q14241|EL…			DeepNovo	4 4 5 1 1 5 5 4 4	LAFSQYLQK
LAGDVKVKKER	16.64	1241.75	11	27.3	11	-12.2033	0.4058	-0.7	414.922	3	17.8509	1770	68200	4635	20240701_6.raw	1	Q7Z5L9|I2BP2_HUMAN;Q9H1B7|I2BPL_HUMAN			DB Search	5 0 0 0 0 0 5 0 0 0 5	LAGDVKVKKER
LAIESQDAGIKT	54.76	1244.66	12	66.7	12	-2.0785	0.8129	-3.3	623.336	2	38.4352	612000	6480000	12453	20240701_6.raw	1	O00161|SNP23_HUMAN			DB Search	2 2 3 9 1 1 3 4 1 1 12 5	LAIESQDAGIKT
LALRSAPCSPVL	35.5	1225.69	12	8.3	12	0.0897	0.1149	-3.3	613.848	2	55.8426	572000	8470000	19431	20240701_6.raw	3	P85037|FOXK1_HUMAN			DB Search	0 0 0 0 0 1 0 0 3 0 0 1	LALRSAPCSPVL
LARQLVSDS	46.16	987.535	9	77.8	9	-10.2913	0.5641	-0.3	494.775	2	24.059	286000	2210000	6956	20240701_6.raw	1	Q6ZPD9|D19L3_HUMAN;P21817|RYR1_HUMAN;Q5U5R9|HECD2_HUMAN;Q8NFT2|STEA2_HUMAN;Q9Y5Y7|LYVE1_HUMAN;P24386|RAE1_HUMAN;C9JQI7|TM232_HUMAN;Q13492|PICAL_HUMAN;Q96DL1|NXPE2_HUMAN;Q59EK9|RUN3A_HUMAN;P82909|KGD4_HUMAN;P49411|EFTU_HUMAN;P62070|RRAS2_HUMAN;Q8WTZ4|CA5BL_HUMAN;Q9HAT1|LMA1L_HUMAN;P08172|ACM2_HUMAN;Q504Y0|S39AC_HUMAN;Q6ZNB6|NFXL1_HUMAN;Q9HBU6|EKI1_HUMAN;Q86WI3|NLRC5_HUMAN;Q5T5X7|BEND3_HUMAN;P49685…			DeepNovo	2 0 0 11 19 11 2 12 5	LARQLVSDS
LASVSTVLTSK	49.57	1104.64	11	100	11	-6.6427	0.6575	1.4	553.328	2	39.3159			12953	20240701_6.raw	1	P69905|HBA_HUMAN			DB Search	4 4 8 2 6 6 7 15 11 7 5	LASVSTVLTSK
LASVSTVLTSKY	53.87	1267.7	12	58.3	12	-0.9536	0.5691	-3.3	634.856	2	55.6858	3510000	225000000	19302	20240701_6.raw	1	P69905|HBA_HUMAN			DB Search	0 0 21 0 3 3 7 17 16 16 0 0	LASVSTVLTSKY
LAVLVLGHHLG	34.9	1127.68	11	54.5	11	0.9275	0.3831	1.5	564.849	2	53.8113	1110000	9510000	18405	20240701_6.raw	2	P10619|PPGB_HUMAN;P15735|PHKG2_HUMAN;Q15773|MLF2_HUMAN;P10635|CP2D6_HUMAN;Q6ZMM2|ATL5_HUMAN;Q9NSC7|SIA7A_HUMAN;P35968|VGFR2_HUMAN;Q5JQS5|OR2BB_HUMAN;Q6UXZ4|UNC5D_HUMAN;P24386|RAE1_HUMAN;P20929|NEBU_HUMAN;Q8IVV2|LOXH1_HUMAN;O60241|AGRB2_HUMAN;Q86XP3|DDX42_HUMAN;Q1X8D7|LRC36_HUMAN;Q6UXD5|SE6L2_HUMAN;Q7RTY7|OVCH1_HUMAN;Q8NGD3|OR4K5_HUMAN;Q96BM9|ARL8A_HUMAN;Q96MC6|MF14A_HUMAN;P23470|PTPRG_HUMAN;Q9BSJ…			DeepNovo	0 0 34 8 12 9 6 6 0 0 0	LAVLVLGHHLG
LAVPYSM(+15.99)PPLVR	17.34	1357.74	12	50	12	-7.3326	0.7082	0.5	679.879	2	54.0655			18511	20240701_6.raw	1	Q2M3V2|SWAHA_HUMAN;Q9Y520|PRC2C_HUMAN;Q9ULM3|YETS2_HUMAN;P0DTE8|AMY1C_HUMAN;Q01780|EXOSX_HUMAN;Q8NGY0|O10X1_HUMAN;P16870|CBPE_HUMAN;Q9NSD9|SYFB_HUMAN;Q95460|HMR1_HUMAN;P0DTE7|AMY1B_HUMAN;P28566|5HT1E_HUMAN;P04746|AMYP_HUMAN;Q86YP4|P66A_HUMAN;Q8ND61|CC020_HUMAN;Q49AJ0|F135B_HUMAN;P42166|LAP2A_HUMAN;Q6P9H4|CNKR3_HUMAN;Q8N8Z3|PRR26_HUMAN;O95274|LYPD3_HUMAN;Q99961|SH3G1_HUMAN;P50995|ANX11_HUMAN;Q9NZM…	Oxidation (M)	M7:Oxidation (M):1001.00	DeepNovo	0 0 0 6 6 3 3 3 0 0 0 5	LAVPYSM(+15.99)PPLVR
LAVPYSMPPLVR	54.76	1341.75	12	66.7	12	-3.6076	0.9324	-0.1	671.881	2	67.1134	4400000	13100000	23620	20240701_6.raw	1	Q2M3V2|SWAHA_HUMAN;Q9Y520|PRC2C_HUMAN;Q9ULM3|YETS2_HUMAN;P0DTE8|AMY1C_HUMAN;Q01780|EXOSX_HUMAN;Q8NGY0|O10X1_HUMAN;P16870|CBPE_HUMAN;Q9NSD9|SYFB_HUMAN;Q95460|HMR1_HUMAN;P0DTE7|AMY1B_HUMAN;P28566|5HT1E_HUMAN;P04746|AMYP_HUMAN;Q86YP4|P66A_HUMAN;Q8ND61|CC020_HUMAN;Q49AJ0|F135B_HUMAN;P42166|LAP2A_HUMAN;Q6P9H4|CNKR3_HUMAN;Q8N8Z3|PRR26_HUMAN;O95274|LYPD3_HUMAN;Q99961|SH3G1_HUMAN;P50995|ANX11_HUMAN;Q9NZM…			DeepNovo	0 0 2 54 54 21 21 8 0 0 2 5	LAVPYSMPPLVR
LAYEQVAKALK	44.94	1232.71	11	72.7	11	-1.1925	0.7127	-1.3	411.911	3	42.044			13708	20240701_6.raw	1	O00299|CLIC1_HUMAN			DB Search	0 0 0 5 5 9 6 6 5 5 5	LAYEQVAKALK
LAYLTSESSRPT	64.77	1323.67	12	83.3	12	-2.5671	0.7983	-2.1	662.839	2	36.9732	5440000	33900000	11665	20240701_6.raw	1	P54284|CACB3_HUMAN;P52701|MSH6_HUMAN;Q8WV93|AFG1L_HUMAN;Q96P66|GP101_HUMAN;Q8IVE3|PKHH2_HUMAN;P46939|UTRN_HUMAN;Q96J92|WNK4_HUMAN;B3SHH9|TM114_HUMAN;Q9NS56|TOPRS_HUMAN;P04275|VWF_HUMAN;P55198|AF17_HUMAN;Q8TEU8|WFKN2_HUMAN;P23786|CPT2_HUMAN;Q12979|ABR_HUMAN;Q7Z7H5|TMED4_HUMAN;Q13428|TCOF_HUMAN;A8MW92|P20L1_HUMAN;Q14C86|GAPD1_HUMAN;Q5T011|SZT2_HUMAN;Q9NY25|CLC5A_HUMAN;Q7Z6R9|AP2D_HUMAN;O60309|L37A3…			DeepNovo	5 5 15 27 38 10 10 3 1 1 3 3	LAYLTSESSRPT
LDKFLASVST	24.58	1079.59	10	50	10	-4.9231	0.3625	1.8	540.801	2	51.4277	1780000	11500000	17360	20240701_6.raw	1	P69905|HBA_HUMAN			DB Search	0 0 5 5 4 0 0 0 49 5	LDKFLASVST
LEAADNLRL	32.94	1013.55	9	88.9	9	1.7492	0.8732	1.3	507.783	2	47.9426	3100000	8650000	15635	20240701_6.raw	1	Q9UI30|TR112_HUMAN			DB Search	5 9 11 10 10 2 2 0 3	LEAADNLRL
LEAQLQSDER	40.28	1187.58	10	60	10	-8.6453	0.8271	-3.6	594.794	2	24.8804			7376	20240701_6.raw	1	Q9H3Z4|DNJC5_HUMAN			DB Search	0 0 4 4 10 6 0 0 15 5	LEAQLQSDER
LEETPEEKQTT	21.84	1303.61	11	36.4	11	-13.8241	0.7005	-3	652.812	2	18.5058	1860000	5870000	4759	20240701_6.raw	1	P68402|PA1B2_HUMAN			DB Search	0 0 18 0 0 0 11 0 0 13 5	LEETPEEKQTT
LEGKVLPGVDA	54.13	1096.61	11	63.6	11	-9.6694	0.6938	1.7	549.315	2	41.7618	7070000	42300000	13597	20240701_6.raw	2	P00558|PGK1_HUMAN			DB Search	0 0 3 3 9 9 0 0 3 18 5	LEGKVLPGVDA
LEKIVPII	17.83	923.606	8	75	8	-0.4549	0.3005	0.1	462.81	2	66.0969			23392	20240701_6.raw	1	Q9UKL3|C8AP2_HUMAN			DB Search	0 0 2 2 3 2 2 5	LEKIVPII
LEKLLPPV	29	907.574	8	50	8	-7.8096	0.6461	1.8	454.795	2	51.7228	6750000	19000000	17465	20240701_6.raw	3	O95372|LYPA2_HUMAN			DB Search	0 0 6 6 7 49 0 0	LEKLLPPV
LEQQHQLIQ	23.46	1135.6	9	77.8	9	-7.2187	0.3419	1.8	568.808	2	26.3538	162000	2550000	8138	20240701_6.raw	1	O43707|ACTN4_HUMAN			DB Search	0 0 2 2 2 8 11 7 5	LEQQHQLIQ
LESDVLTDEN	44.61	1133.51	10	60	10	9.3416	0.5923	2.3	1134.52	1	58.5483	223000	1620000	20655	20240701_6.raw	1	O94875|SRBS2_HUMAN;Q6ZP65|BICL1_HUMAN;Q8TCE6|DEN10_HUMAN;O75462|CRLF1_HUMAN;Q8IVG5|SAM9L_HUMAN;O43615|TIM44_HUMAN;Q9UKY1|ZHX1_HUMAN;Q9GZU1|MCLN1_HUMAN;P14317|HCLS1_HUMAN;Q9NP79|VTA1_HUMAN;Q96T68|SETB2_HUMAN;O75071|EFC14_HUMAN;P13612|ITA4_HUMAN;Q13224|NMDE2_HUMAN;P52951|GBX2_HUMAN;Q8N7X0|ADGB_HUMAN;P20042|IF2B_HUMAN;A2A3N6|PIPSL_HUMAN;Q8N6R0|EFNMT_HUMAN;Q14CZ0|HAPR1_HUMAN;Q66PJ3|AR6P4_HUMAN;Q86WI1…			DeepNovo	0 0 10 10 16 7 6 8 0 0	LESDVLTDEN
LESEREARRLR	24.78	1413.78	11	27.3	11	-13.5933	0.1815	-6.8	472.264	3	16.6815	1710000	10800000	4233	20240701_6.raw	2	P62857|RS28_HUMAN			DB Search	0 0 0 0 0 5 0 0 0 4 5	LESEREARRLR
LESPYITGHVL	31.52	1227.65	11	54.5	11	-2.9205	0.7704	-2.6	614.831	2	58.8772	99900	3370000	20803	20240701_6.raw	1	Q8N4T8|CBR4_HUMAN			DB Search	0 0 0 2 3 6 5 5 0 0 4	LESPYITGHVL
LFRDGDIL	35	947.508	8	62.5	8	-2.6284	0.8998	-1	474.761	2	60.4046			21391	20240701_6.raw	1	P61604|CH10_HUMAN			DB Search	3 1 2 2 1 1 2 5	LFRDGDIL
LFRDGDILG	20.87	1004.53	9	11.1	9	-2.6851	0.7284	1.5	503.273	2	58.8856	6440000	27200000	20913	20240701_6.raw	1	P61604|CH10_HUMAN			DB Search	0 0 0 1 1 1 17 0 0	LFRDGDILG
LFRDGDILGKY	48.69	1295.69	11	27.3	11	1.8732	0.5971	-2.2	648.85	2	57.1648			20001	20240701_6.raw	2	P61604|CH10_HUMAN			DB Search	0 0 1 1 0 0 18 8 8 0 0	LFRDGDILGKY
LGLPFGKVTN	35.72	1044.6	10	50	10	-6.2334	0.5867	0.8	523.306	2	56.9477	238000	2410000	19856	20240701_6.raw	1	P26599|PTBP1_HUMAN;O95758|PTBP3_HUMAN;Q9UKA9|PTBP2_HUMAN;Q5T481|RBM20_HUMAN			DB Search	0 0 0 6 6 0 0 3 3 5	LGLPFGKVTN
LGVVYPWTQYR	49.06	1380.72	11	90.9	11	1.4636	0.6007	4	691.37	2	70.2407			24797	20240701_6.raw	1	Q14524|SCN5A_HUMAN;Q9Y6D5|BIG2_HUMAN;Q9NXW2|DJB12_HUMAN;A6NKT7|RGPD3_HUMAN;P17483|HXB4_HUMAN;Q8IVU3|HERC6_HUMAN;Q96GX1|TECT2_HUMAN;Q8NHS3|MFSD8_HUMAN;P35712|SOX6_HUMAN;P35711|SOX5_HUMAN;Q13823|NOG2_HUMAN;P08069|IGF1R_HUMAN;P47900|P2RY1_HUMAN;Q8TBM8|DJB14_HUMAN;P02042|HBD_HUMAN;Q2M2D7|TBC28_HUMAN;Q00056|HXA4_HUMAN;Q13332|PTPRS_HUMAN;O14715|RGPD8_HUMAN;P62508|ERR3_HUMAN;Q6ZSM3|MOT12_HUMAN;Q9UBV2|SE…			DeepNovo	4 0 7 11 11 6 5 3 2 2 3	LGVVYPWTQYR
LHLGYLPN	41.11	925.502	8	75	8	-1.4923	0.887	-4	463.757	2	53.3969	42600	1300000	18237	20240701_6.raw	1	Q92499|DDX1_HUMAN			DB Search	0 0 12 8 8 7 11 5	LHLGYLPN
LHLGYLPNQ	46.97	1053.56	9	77.8	9	-0.5335	0.6875	2.5	527.789	2	52.7801	640000	4500000	17919	20240701_6.raw	1	Q92499|DDX1_HUMAN			DB Search	0 0 15 8 8 14 9 9 5	LHLGYLPNQ
LHLGYLPNQL	38.75	1166.64	10	60	10	0.4439	0.7429	-5.1	584.327	2	68.3928			24044	20240701_6.raw	1	Q92499|DDX1_HUMAN			DB Search	0 0 20 8 8 31 0 0 4 5	LHLGYLPNQL
LHNGVHHL	37.86	925.488	8	75	8	-4.521	0.2488	0.6	463.752	2	26.0164	33100000	267000000	7909	20240701_6.raw	3	Q9ULD4|BRPF3_HUMAN;Q5JTD0|TJAP1_HUMAN;P53621|COPA_HUMAN;Q9NPB8|GPCP1_HUMAN;Q68CP4|HGNAT_HUMAN;Q9Y2G1|MYRF_HUMAN;Q96RE9|ZN300_HUMAN;P85299|PRR5_HUMAN;Q04656|ATP7A_HUMAN;Q9Y2X0|MED16_HUMAN;P22455|FGFR4_HUMAN;Q92738|US6NL_HUMAN;P61550|ENVT1_HUMAN;P0C091|FREM3_HUMAN			DeepNovo	5 6 2 1 1 25 3 3	LHNGVHHL
LHNVGRHL	43.58	944.53	8	62.5	8	-4.8135	0.4173	0.9	473.273	2	26.5685	2260000	25900000	8218	20240701_6.raw	1	P52701|MSH6_HUMAN;Q8WUX1|S38A5_HUMAN;P98164|LRP2_HUMAN;Q6P5W5|S39A4_HUMAN;Q92925|SMRD2_HUMAN;Q8N8C0|ZN781_HUMAN;Q8N465|D2HDH_HUMAN;Q5VST9|OBSCN_HUMAN;Q9H081|MIS12_HUMAN;Q6P3W7|SCYL2_HUMAN;B9EJG8|T150C_HUMAN;Q6ZQR2|CFA77_HUMAN;Q7RTS5|OTOP3_HUMAN;P12259|FA5_HUMAN			DeepNovo	5 80 1 1 1 5 3 3	LHNVGRHL
LILTSRGPGTSF	57.66	1247.69	12	83.3	12	0.2665	0.8692	-0.8	624.851	2	54.7975	1710000	9220000	18778	20240701_6.raw	1	Q99497|PARK7_HUMAN			DB Search	4 4 46 16 3 3 4 0 0 2 5 5	LILTSRGPGTSF
LIVIQNPTE	22.21	1025.58	9	44.4	9	-4.9856	0.7188	1.5	513.796	2	55.0323	412000	2820000	18996	20240701_6.raw	1	Q9NP97|DLRB1_HUMAN			DB Search	0 0 14 0 0 0 8 8 5	LIVIQNPTE
LIVSNPVD	37.12	855.47	8	50	8	-6.3784	0.6847	0.3	856.478	1	47.7345	1530000	5120000	15578	20240701_6.raw	1	P00338|LDHA_HUMAN			DB Search	0 0 11 3 5 5 0 0	LIVSNPVD
LIYNEALK	39.36	962.544	8	100	8	-1.512	0.7187	2	482.28	2	38.7724	1400000	13100000	12627	20240701_6.raw	1	P06703|S10A6_HUMAN			DB Search	2 2 3 3 3 4 4 5	LIYNEALK
LIYNEALKG	39.8	1019.57	9	33.3	9	-0.6826	0.2199	1.2	510.79	2	39.1436	1130000	16500000	12856	20240701_6.raw	1	P06703|S10A6_HUMAN			DB Search	0 0 5 1 1 2 3 0 0	LIYNEALKG
LKEPILNIHDLT	26.59	1404.8	12	41.7	12	-6.2152	0.6883	0	469.273	3	58.4717			20637	20240701_6.raw	1	P61289|PSME3_HUMAN			DB Search	0 0 20 14 9 0 0 0 10 0 0 5	LKEPILNIHDLT
LKNSPLVSRLTL	38.26	1339.82	12	58.3	12	1.4726	0.8529	-4.6	670.914	2	53.3335	1910000	15600000	18166	20240701_6.raw	5	P40926|MDHM_HUMAN			DB Search	4 4 17 17 6 6 8 1 0 0 0 0	LKNSPLVSRLTL
LLAERLRISPDR	48.95	1437.84	12	50	12	0.4842	0.463	1.2	480.288	3	37.8467	13000000	71800000	12103	20240701_6.raw	2	P14174|MIF_HUMAN			DB Search	5 3 0 0 4 0 0 6 4 0 0 5	LLAERLRISPDR
LLEGKVLPGVDA	23.67	1209.7	12	25	12	-4.0857	0.7792	0	605.856	2	56.5742	418000	5050000	19751	20240701_6.raw	2	P00558|PGK1_HUMAN			DB Search	0 0 0 0 0 2 2 4 0 0 0 0	LLEGKVLPGVDA
LLESEREARRLR	24.72	1526.86	12	25	12	-7.3116	0.1867	0.8	509.962	3	24.156	2470000	11400000	6943	20240701_6.raw	1	P62857|RS28_HUMAN			DB Search	0 0 0 0 0 0 5 0 0 0 7 5	LLESEREARRLR
LLIHEVLAPG	11.57	1060.63	10	20	10	-4.3138	0.1228	1	531.322	2	57.9297	1230000	6410000	20305	20240701_6.raw	1	P09211|GSTP1_HUMAN			DB Search	0 0 0 0 2 7 0 0 0 0	LLIHEVLAPG
LLKNSPLVS	25.15	969.586	9	55.6	9	-7.7416	0.5414	1.2	485.801	2	30.4364	325000	6280000	9430	20240701_6.raw	1	P40926|MDHM_HUMAN			DB Search	0 0 0 0 2 2 2 5 5	LLKNSPLVS
LLKNSPLVSR	46.2	1125.69	10	70	10	-7.1246	0.9079	1	563.851	2	26.3665	3160000	17000000	8192	20240701_6.raw	1	P40926|MDHM_HUMAN			DB Search	2 2 40 26 24 0 0 1 3 5	LLKNSPLVSR
LLKNSPLVSRLT	51.72	1339.82	12	75	12	-2.4485	0.8545	0.4	447.614	3	42.4343	1370000	27100000	13890	20240701_6.raw	2	P40926|MDHM_HUMAN			DB Search	0 0 0 10 11 11 14 52 4 2 2 5	LLKNSPLVSRLT
LLLGDELPR	30.49	1024.59	9	55.6	9	-6.1697	0.6109	0	513.303	2	57.2972	846000	4260000	20074	20240701_6.raw	1	Q9NP90|RAB9B_HUMAN;Q70Z35|PREX2_HUMAN;P21817|RYR1_HUMAN;P25205|MCM3_HUMAN;P42858|HD_HUMAN;O00748|EST2_HUMAN;B1ANS9|WDR64_HUMAN;Q12772|SRBP2_HUMAN;Q5H9J7|BEX5_HUMAN;Q92626|PXDN_HUMAN;Q9Y233|PDE10_HUMAN;Q4AC99|1A1L2_HUMAN;P54652|HSP72_HUMAN;Q13018|PLA2R_HUMAN;Q9BVV2|FND11_HUMAN;O75122|CLAP2_HUMAN;Q86WI3|NLRC5_HUMAN;P49184|DNSL1_HUMAN;P12104|FABPI_HUMAN;Q8NI35|INADL_HUMAN;A2PYH4|HFM1_HUMAN;Q96PQ1|SI…			DeepNovo	5 5 14 0 0 0 0 2 2	LLLGDELPR
LLLKNSPLVSR	48.84	1238.77	11	72.7	11	-0.3316	0.8489	-0.8	413.931	3	38.7529	298000	5340000	12641	20240701_6.raw	1	P40926|MDHM_HUMAN			DB Search	0 0 0 4 6 6 8 8 6 6 5	LLLKNSPLVSR
LLLPRDEL	21.6	967.57	8	75	8	-5.6034	0.7056	-0.5	484.792	2	58.1376			20480	20240701_6.raw	1	Q53FZ2|ACSM3_HUMAN;Q14494|NF2L1_HUMAN;Q6P5W5|S39A4_HUMAN;Q8NHX4|SPTA3_HUMAN;Q9ULI1|NWD2_HUMAN;P16157|ANK1_HUMAN;Q8N5H7|SH2D3_HUMAN;Q2TAA2|IAH1_HUMAN;P15391|CD19_HUMAN;Q8WZ75|ROBO4_HUMAN;Q8TCU5|NMD3A_HUMAN;Q9Y2Z2|MTO1_HUMAN;Q495N2|S36A3_HUMAN;O95273|CCDB1_HUMAN;Q9BQE5|APOL2_HUMAN;Q495M3|S36A2_HUMAN;M0QZC1|RN225_HUMAN;P61960|UFM1_HUMAN;Q9P2S6|ANKY1_HUMAN;Q7Z2H8|S36A1_HUMAN;Q9UKF2|ADA30_HUMAN;Q8IZU8…			DeepNovo	3 3 13 2 1 1 5 5	LLLPRDEL
LLRDNLTL	23.06	956.565	8	75	8	-0.7922	0.5438	-2.5	479.289	2	53.7388	910000	4290000	18300	20240701_6.raw	1	Q04917|1433F_HUMAN;P61981|1433G_HUMAN;P62258|1433E_HUMAN;P63104|1433Z_HUMAN;P31947|1433S_HUMAN;P27348|1433T_HUMAN;P31946|1433B_HUMAN			DB Search	0 0 2 2 3 8 18 5	LLRDNLTL
LMLKGKNQAF	46.17	1148.64	10	50	10	-6.2412	0.7193	0.6	575.326	2	26.8829	525000	12100000	8457	20240701_6.raw	1	P26599|PTBP1_HUMAN;Q9UKA9|PTBP2_HUMAN			DB Search	1 1 8 16 2 1 0 0 5 5	LMLKGKNQAF
LMLKGKNQAFIE	36.31	1390.76	12	50	12	1.1742	0.7953	-1.3	696.389	2	38.564	206000	6480000	12536	20240701_6.raw	1	P26599|PTBP1_HUMAN			DB Search	0 0 6 4 0 0 0 0 2 5 14 5	LMLKGKNQAFIE
LMLKGKNQAFLE	36.31	1390.76	12	50	12	-0.9192	0.7633	-1.3	696.389	2	38.564	206000	6480000	12536	20240701_6.raw	1	Q9UKA9|PTBP2_HUMAN			DB Search	0 0 6 4 0 0 0 0 2 5 14 5	LMLKGKNQAFLE
LNETGDEPFQYK	60.27	1439.66	12	83.3	12	-1.2067	0.7661	-2.1	720.834	2	42.1051	1590000	12000000	13702	20240701_6.raw	1	P15104|GLNA_HUMAN			DB Search	0 0 12 20 7 7 16 15 15 20 37 5	LNETGDEPFQYK
LNFGSKEDANVF	34.39	1339.64	12	83.3	12	-4.5737	0.7881	-2.2	670.826	2	58.1525	799000	6060000	20447	20240701_6.raw	1	Q8N8S7|ENAH_HUMAN			DB Search	0 0 4 2 2 2 2 5 5 8 8 5	LNFGSKEDANVF
LNLIGGLA	18.08	769.47	8	50	8	-1.4306	0.7564	-0.9	770.476	1	71.7644	2530000	14400000	25494	20240701_6.raw	1	P31949|S10AB_HUMAN			DB Search	0 0 73 3 2 2 0 0	LNLIGGLA
LNLPTGIPI	16.35	936.564	9	44.4	9	0.1311	0.8677	3.6	469.291	2	75.6358	752000	10600000	26962	20240701_6.raw	2	Q8N0Y7|PGAM4_HUMAN;P15259|PGAM2_HUMAN;P18669|PGAM1_HUMAN			DB Search	0 0 20 0 0 0 2 2 2	LNLPTGIPI
LNLPTGIPIV	18.1	1035.63	10	40	10	-0.4595	0.6574	1.5	518.824	2	77.2258	1630000	15500000	27571	20240701_6.raw	1	Q8N0Y7|PGAM4_HUMAN;P15259|PGAM2_HUMAN;P18669|PGAM1_HUMAN			DB Search	0 0 44 5 0 0 17 12 0 0	LNLPTGIPIV
LNLPTGIPIVY	33.22	1198.7	11	45.5	11	-0.1546	0.5311	-0.6	600.355	2	78.3655	1700000	12900000	28098	20240701_6.raw	1	Q8N0Y7|PGAM4_HUMAN;P15259|PGAM2_HUMAN;P18669|PGAM1_HUMAN			DB Search	0 0 16 4 0 0 7 1 0 10 5	LNLPTGIPIVY
LNPDLEGPPL	21.48	1063.55	10	70	10	-4.0122	0.8077	3.6	532.787	2	64.9722	2060000	7240000	22872	20240701_6.raw	1	Q15366|PCBP2_HUMAN			DB Search	0 0 2 2 3 0 4 48 3 3	LNPDLEGPPL
LNQAPDMLHRFY	64.05	1503.73	12	75	12	0.3545	0.5395	1.3	502.251	3	56.8193	1340000	9910000	19842	20240701_6.raw	1	Q13283|G3BP1_HUMAN			DB Search	0 0 0 10 40 40 37 37 25 3 3 5	LNQAPDMLHRFY
LNVPASVRF	30.15	1001.57	9	77.8	9	-1.3695	0.9273	0.5	501.79	2	55.2699	2270000	15100000	19053	20240701_6.raw	1	Q9BQQ3|GORS1_HUMAN;P23467|PTPRB_HUMAN;Q6UWY2|PRS57_HUMAN;Q8N7R7|CCYL1_HUMAN;Q8TF68|ZN384_HUMAN;Q9UBT6|POLK_HUMAN;P0C7P4|UCRIL_HUMAN;Q9NZ52|GGA3_HUMAN;Q9UL36|ZN236_HUMAN;Q12983|BNIP3_HUMAN;Q07617|SPAG1_HUMAN;Q8IYX7|SAXO1_HUMAN;Q86VQ0|LCA5_HUMAN;O43174|CP26A_HUMAN;Q5SRE5|NU188_HUMAN;O43299|AP5Z1_HUMAN;Q8IWZ3|ANKH1_HUMAN;Q4VNC0|AT135_HUMAN;O43303|CP110_HUMAN;O00507|USP9Y_HUMAN;Q6NSJ5|LRC8E_HUMAN;Q9B…			DeepNovo	3 3 9 16 8 1 1 2 2	LNVPASVRF
LPFGKVTNI	21.45	987.575	9	44.4	9	0.3106	0.5104	0.9	494.795	2	57.6983	662000	2810000	20273	20240701_6.raw	1	Q9UKA9|PTBP2_HUMAN			DB Search	5 6 6 0 0 0 0 0 5	LPFGKVTNI
LPFGKVTNIL	42.4	1100.66	10	80	10	0.6737	0.5444	0.7	551.337	2	72.3588	4400000	20200000	25755	20240701_6.raw	1	Q9UKA9|PTBP2_HUMAN			DB Search	3 3 2 0 0 2 2 3 5 5	LPFGKVTNIL
LPFGKVTNL	21.45	987.575	9	44.4	9	-4.4902	0.5129	0.9	494.795	2	57.6983	662000	2810000	20273	20240701_6.raw	1	P26599|PTBP1_HUMAN;O95758|PTBP3_HUMAN			DB Search	5 6 6 0 0 0 0 0 5	LPFGKVTNL
LPFGKVTNLL	42.4	1100.66	10	80	10	0.013	0.5227	0.7	551.337	2	72.3588	4400000	20200000	25755	20240701_6.raw	1	P26599|PTBP1_HUMAN;O95758|PTBP3_HUMAN			DB Search	3 3 2 0 0 2 2 3 5 5	LPFGKVTNLL
LPGAGKLGF	25.72	858.496	9	66.7	9	2.9413	0.5277	0.6	430.256	2	52.6521			17863	20240701_6.raw	1	P31641|SC6A6_HUMAN;A1L4H1|SRCRL_HUMAN;Q96DI7|SNR40_HUMAN;Q08AE8|SPIR1_HUMAN;Q86TI0|TBCD1_HUMAN;Q12772|SRBP2_HUMAN;Q6ZSY5|PPR3F_HUMAN;Q8IVV2|LOXH1_HUMAN;A4D0S4|LAMB4_HUMAN;Q562E7|WDR81_HUMAN;Q9Y233|PDE10_HUMAN;P19823|ITIH2_HUMAN;O00327|BMAL1_HUMAN;Q8NAA6|CO053_HUMAN;Q9NP58|ABCB6_HUMAN;O60292|SI1L3_HUMAN;Q9ULP9|TBC24_HUMAN;Q9HAT1|LMA1L_HUMAN;O14578|CTRO_HUMAN;Q9HBG4|VPP4_HUMAN;Q15034|HERC3_HUMAN;Q8…			DeepNovo	5 8 2 2 1 0 0 4 4	LPGAGKLGF
LPGAPQSKE	9.99	925.487	9	22.2	9	-13.8002	0.0604	-4.3	463.749	2	18.8478	94200	252000	4857	20240701_6.raw	1	Q53EL9|SEZ6_HUMAN;A6NFA0|S31F3_HUMAN;Q86XJ1|GA2L3_HUMAN;Q14993|COJA1_HUMAN;Q9H4H8|FA83D_HUMAN;Q9H2G4|TSYL2_HUMAN;Q8NF37|PCAT1_HUMAN;P55198|AF17_HUMAN;Q5D0E6|DALD3_HUMAN;Q8NAT2|TDRD5_HUMAN;Q99619|SPSB2_HUMAN;Q15485|FCN2_HUMAN;Q6ZVF9|GRIN3_HUMAN;A6H8Y1|BDP1_HUMAN;P53420|CO4A4_HUMAN;O60512|B4GT3_HUMAN;Q9BWT7|CAR10_HUMAN;Q5SYE7|NHSL1_HUMAN;Q8IX07|FOG1_HUMAN;Q5VUD6|DIK1B_HUMAN;Q9HCK0|ZBT26_HUMAN;Q3MIW…			DeepNovo	0 0 0 0 0 0 0 6 5	LPGAPQSKE
LPLAQGIKFQ	44.3	1113.65	10	70	10	-4.0928	0.6328	3.2	557.836	2	57.6483	521000	2540000	20290	20240701_6.raw	1	P49419|AL7A1_HUMAN			DB Search	0 0 3 2 0 2 2 11 11 5	LPLAQGIKFQ
LPLPGGVVPR	41.71	1003.62	10	80	10	-6.5428	0.8604	1.9	502.817	2	50.0966	2620000	9310000	16561	20240701_6.raw	1	P17931|LEG3_HUMAN			DB Search	3 3 11 24 7 1 1 3 3 3	LPLPGGVVPR
LPLPNFSSLNL	20.9	1213.67	11	36.4	11	0.2073	0.4795	-1.3	607.842	2	79.8977	9680000	60900000	28733	20240701_6.raw	1	P08670|VIME_HUMAN			DB Search	0 0 2 0 0 3 0 0 0 7 5	LPLPNFSSLNL
LPLPNFSSLNLR	57.71	1369.77	12	66.7	12	-1.4857	0.8352	-2.9	685.891	2	72.8581	1300000	14200000	25907	20240701_6.raw	1	P08670|VIME_HUMAN			DB Search	0 0 17 25 25 21 9 4 3 1 1 5	LPLPNFSSLNLR
LPLQDVYK	43.63	974.544	8	100	8	-9.0332	0.853	0.5	488.279	2	42.4517	628000	10300000	13881	20240701_6.raw	1	Q5VTE0|EF1A3_HUMAN;Q05639|EF1A2_HUMAN;P68104|EF1A1_HUMAN			DB Search	5 13 12 6 6 7 14 5	LPLQDVYK
LQAQIQEQH	21.28	1093.55	9	44.4	9	-11.3661	0.6898	1.3	547.784	2	21.1066	284000	2010000	5827	20240701_6.raw	1	P08670|VIME_HUMAN			DB Search	0 0 8 0 4 4 6 0 0	LQAQIQEQH
LQAQIQEQHVQ	30.4	1320.68	11	36.4	11	-8.5699	0.7776	-5.9	661.343	2	26.0073			7940	20240701_6.raw	1	P08670|VIME_HUMAN			DB Search	0 0 14 0 0 0 0 0 4 4 5	LQAQIQEQHVQ
LQDSGEVRED	22.24	1146.52	10	20	10	-14.2567	0.8034	1.2	574.266	2	17.6319	250000	1520000	4502	20240701_6.raw	1	P63241|IF5A1_HUMAN			DB Search	0 0 24 13 0 0 0 0 0 0	LQDSGEVRED
LQELTQLR	23.64	999.571	8	100	8	-7.1002	0.8678	0.8	500.793	2	37.6106	1650000	4930000	12033	20240701_6.raw	1	P0C7W6|CC172_HUMAN;Q9Y620|RA54B_HUMAN;P35222|CTNB1_HUMAN;Q9UF56|FXL17_HUMAN;Q8IVG5|SAM9L_HUMAN;Q8ND23|CARL3_HUMAN;Q9UGV2|NDRG3_HUMAN;Q96SZ5|AEDO_HUMAN;Q9H6R4|NOL6_HUMAN;Q14CN4|K2C72_HUMAN;Q68DL7|CR063_HUMAN;Q8IVV2|LOXH1_HUMAN;P09467|F16P1_HUMAN;Q9UI26|IPO11_HUMAN;Q9BTT6|LRRC1_HUMAN;O14662|STX16_HUMAN;O43933|PEX1_HUMAN;Q9UQ13|SHOC2_HUMAN;Q9P209|CEP72_HUMAN;Q96RK0|CIC_HUMAN;Q96JQ2|CLMN_HUMAN;Q9C093…			DeepNovo	5 13 22 22 3 3 3 4	LQELTQLR
LQLQIPRIE	19.85	1108.66	9	55.6	9	-2.8841	0.9229	1.4	555.338	2	65.8223	2720000	12100000	23233	20240701_6.raw	1	Q06323|PSME1_HUMAN			DB Search	2 2 25 18 18 1 0 0 0	LQLQIPRIE
LQLQIPRIED	26.3	1223.69	10	40	10	0.4579	0.9304	-1.2	612.85	2	65.8262	486000	3200000	23255	20240701_6.raw	1	Q06323|PSME1_HUMAN			DB Search	0 0 22 18 18 3 0 0 0 0	LQLQIPRIED
LQLQIPRIEDG	49.89	1280.71	11	54.5	11	-0.7016	0.931	-2.7	641.36	2	65.3667	1280000	5980000	23061	20240701_6.raw	1	Q06323|PSME1_HUMAN			DB Search	3 3 42 39 39 3 0 0 0 0 0	LQLQIPRIEDG
LQLQIPRIEDGN	45.09	1394.75	12	0	12	-1.9537	0.8437	0.7	698.384	2	64.773	1220000	5010000	22809	20240701_6.raw	2	Q06323|PSME1_HUMAN			DB Search	0 0 1 1 1 0 0 0 0 0 0 1	LQLQIPRIEDGN
LRGENLVS	29.29	886.487	8	50	8	-7.3735	0.6633	-1.6	444.25	2	26.319	1940000	12400000	8116	20240701_6.raw	1	P63162|RSMN_HUMAN;P14678|RSMB_HUMAN			DB Search	0 0 0 0 3 15 2 5	LRGENLVS
LRINSGGKLPN	33.27	1167.67	11	45.5	11	-7.2927	0.837	3.1	584.845	2	26.0201			7947	20240701_6.raw	1	Q13283|G3BP1_HUMAN			DB Search	0 0 0 0 0 0 5 16 23 14 5	LRINSGGKLPN
LRINSGGKLPNF	64.83	1314.74	12	66.7	12	3.0262	0.5714	0.4	439.254	3	49.7073	1770000	12400000	16445	20240701_6.raw	3	Q13283|G3BP1_HUMAN			DB Search	0 0 2 2 1 1 3 11 11 2 2 5	LRINSGGKLPNF
LRISPDRVYINY	59.62	1507.81	12	66.7	12	0.193	0.6568	0.3	754.915	2	55.7385	1590000	9070000	19277	20240701_6.raw	2	P14174|MIF_HUMAN			DB Search	4 4 15 11 0 0 15 0 0 4 4 4	LRISPDRVYINY
LRLGDVKN	18.68	913.534	8	37.5	8	-7.6807	0.7761	-0.2	457.774	2	24.9759	85500	1020000	7430	20240701_6.raw	1	P49588|SYAC_HUMAN			DB Search	0 0 0 0 1 6 2 5	LRLGDVKN
LRLHGSVG	28.94	837.482	8	25	8	-11.5266	0.6671	0.7	419.749	2	20.1866	30600	634000	5490	20240701_6.raw	1	Q8IZL8|PELP1_HUMAN			DB Search	0 0 0 0 30 23 0 0	LRLHGSVG
LRSSVPGVRLLQ	25.93	1323.8	12	33.3	12	3.2984	0.6878	-0.4	442.273	3	47.9226			15713	20240701_6.raw	1	P08670|VIME_HUMAN			DB Search	0 0 0 2 9 19 0 0 0 0 0 5	LRSSVPGVRLLQ
LRVAPEEHPTL	18.74	1260.68	11	27.3	11	-0.1194	0.6068	0.4	631.349	2	36.3482	1460000	8940000	11367	20240701_6.raw	2	P63267|ACTH_HUMAN;P68133|ACTS_HUMAN;P62736|ACTA_HUMAN;P68032|ACTC_HUMAN			DB Search	4 0 0 0 0 0 2 4 1 0 0	LRVAPEEHPTL
LRVAPEEHPVL	46.13	1258.7	11	36.4	11	-1.3945	0.7536	-2.5	630.357	2	37.9745	119000000	666000000	12157	20240701_6.raw	2	P60709|ACTB_HUMAN;A5A3E0|POTEF_HUMAN;P63261|ACTG_HUMAN			DB Search	0 0 1 1 0 0 25 94 8 1 4	LRVAPEEHPVL
LRVAPEEHPVLL	61.27	1371.79	12	66.7	12	-1.1138	0.4092	1.5	458.27	3	49.9962	7100000	44500000	16545	20240701_6.raw	2	P60709|ACTB_HUMAN;A5A3E0|POTEF_HUMAN;P63261|ACTG_HUMAN			DB Search	0 0 2 2 0 0 17 70 17 4 2 5	LRVAPEEHPVLL
LSDYKGKYVVF	26.8	1317.7	11	18.2	11	1.1752	0.7762	-0.5	659.855	2	50.0935	720000	13600000	16640	20240701_6.raw	2	Q06830|PRDX1_HUMAN			DB Search	0 0 2 0 0 0 0 1 2 0 0	LSDYKGKYVVF
LSEHEEHF	39.89	1026.44	8	100	8	3.2322	0.7267	0.8	514.228	2	35.7622	44400000	153000000	10914	20240701_6.raw	3	Q9UK22|FBX2_HUMAN;Q9UBT6|POLK_HUMAN;O96005|CLPT1_HUMAN;Q5CZC0|FSIP2_HUMAN;Q5M9N0|CD158_HUMAN;Q8WYA6|CTBL1_HUMAN;O00461|GOLI4_HUMAN;Q96RV3|PCX1_HUMAN;Q8NF99|ZN397_HUMAN;Q9UHJ3|SMBT1_HUMAN;O75923|DYSF_HUMAN;Q9UKT4|FBX5_HUMAN;Q8TF21|ANR24_HUMAN;P51693|APLP1_HUMAN;Q8WZ42|TITIN_HUMAN;Q12980|NPRL3_HUMAN;Q96KR1|ZFR_HUMAN			DeepNovo	5 2 2 2 2 4 5 5	LSEHEEHF
LSIRGNNIRY	37.47	1204.67	10	60	10	2.4271	0.1689	1	402.564	3	37.0986	4580000	29900000	11729	20240701_6.raw	1	P62314|SMD1_HUMAN			DB Search	5 18 5 5 0 0 0 0 2 2	LSIRGNNIRY
LSLHEYMSM	33.33	1109.49	9	44.4	9	0.2866	0.3411	2.7	555.753	2	63.1679			22178	20240701_6.raw	1	Q9P2R7|SUCB1_HUMAN			DB Search	0 0 0 0 9 11 0 28 5	LSLHEYMSM
LSLSEHEHF	35.6	1097.51	9	77.8	9	-2.1186	0.5454	0.5	549.765	2	35.9185	534000	3860000	11088	20240701_6.raw	1	Q9ULM3|YETS2_HUMAN;Q9NRA0|SPHK2_HUMAN;Q96A37|RN166_HUMAN;Q9UGP5|DPOLL_HUMAN;Q8WYL5|SSH1_HUMAN;Q86UU1|PHLB1_HUMAN;Q9Y2H2|SAC2_HUMAN;Q9Y5F9|PCDGI_HUMAN;O00566|MPP10_HUMAN;Q4VNC0|AT135_HUMAN;Q9UBX1|CATF_HUMAN;Q6ZRQ5|MMS22_HUMAN;A6NM11|L37A2_HUMAN;P35348|ADA1A_HUMAN;O60309|L37A3_HUMAN;P17535|JUND_HUMAN;Q68DE3|USF3_HUMAN;Q86VH2|KIF27_HUMAN;P07711|CATL1_HUMAN;Q6YHK3|CD109_HUMAN;O94991|SLIK5_HUMAN;Q96T5…			DeepNovo	5 12 2 1 1 3 3 2 2	LSLSEHEHF
LSQFTSKGLFR	54.98	1282.7	11	72.7	11	17.6003	0.6986	6.3	428.578	3	63.3318			22229	20240701_6.raw	1	Q9P2F6|RHG20_HUMAN;A0AVI2|FR1L5_HUMAN;Q8NHP6|MSPD2_HUMAN;Q7Z304|MAMC2_HUMAN;Q92834|RPGR_HUMAN;O00748|EST2_HUMAN;Q7Z7G8|VP13B_HUMAN;Q8IVG5|SAM9L_HUMAN;Q9UL36|ZN236_HUMAN;Q15398|DLGP5_HUMAN;P15428|PGDH_HUMAN;P41225|SOX3_HUMAN;Q02790|FKBP4_HUMAN;Q9ULL0|K1210_HUMAN;O00566|MPP10_HUMAN;Q86V21|AACS_HUMAN;P27708|PYR1_HUMAN;P06733|ENOA_HUMAN;A6NHR9|SMHD1_HUMAN;Q6PI47|KCD18_HUMAN;Q86UY5|FA83A_HUMAN;Q99996|…			DeepNovo	0 0 0 33 48 18 18 4 4 4 5	LSQFTSKGLFR
LTADDEPLGRVS	56.71	1271.64	12	75	12	-2.712	0.8392	-4.6	636.822	2	38.6078	938000	7710000	12528	20240701_6.raw	1	P04075|ALDOA_HUMAN;Q8WXI7|MUC16_HUMAN;Q5SRE7|PHYD1_HUMAN;Q8IUH5|ZDH17_HUMAN;O94856|NFASC_HUMAN;Q9UDT6|CLIP2_HUMAN;Q9BW27|NUP85_HUMAN;Q6NXT1|ANR54_HUMAN;Q6A163|K1C39_HUMAN;Q6UY01|LRC31_HUMAN;Q8N7U6|EFHB_HUMAN;Q9BZJ8|GPR61_HUMAN;Q58FF7|H90B3_HUMAN;O94952|FBX21_HUMAN;Q8TD84|DSCL1_HUMAN;Q6J9G0|STYK1_HUMAN;Q8TEU8|WFKN2_HUMAN;Q4KMG0|CDON_HUMAN;Q6UVM3|KCNT2_HUMAN;Q96L73|NSD1_HUMAN;Q9ULJ7|ANR50_HUMAN;Q96…			DeepNovo	5 22 23 23 28 43 7 7 2 0 0 0	LTADDEPLGRVS
LTEDQVPALK	34.81	1112.61	10	80	10	-3.1143	0.8813	6.7	557.315	2	37.9155	696000	5550000	12182	20240701_6.raw	1	P27816|MAP4_HUMAN			DB Search	5 11 18 4 4 8 5 5 0 0	LTEDQVPALK
LTIPEAEKSPL	37.49	1196.67	11	18.2	11	-11.3069	0.8244	0.2	599.34	2	53.1271	908000	9300000	18012	20240701_6.raw	3	Q86VP6|CAND1_HUMAN			DB Search	0 0 0 1 1 1 1 2 4 0 0	LTIPEAEKSPL
LTISPKLLG	22.18	940.596	9	22.2	9	0.5914	0.7295	1	471.306	2	56.83	635000	4520000	19799	20240701_6.raw	1	P37837|TALDO_HUMAN			DB Search	0 0 1 3 3 1 1 0 0	LTISPKLLG
LTKELALGQDR	56.3	1242.69	11	81.8	11	-8.9683	0.9025	0.2	415.238	3	26.5442	938000	10400000	8227	20240701_6.raw	2	A6NHG4|DDTL_HUMAN;P30046|DOPD_HUMAN			DB Search	0 0 2 3 3 5 15 3 3 3 5	LTKELALGQDR
LTMSKGEKARLE	19.02	1361.73	12	33.3	12	-11.713	0.5779	0	454.918	3	20.6717			5678	20240701_6.raw	1	Q00688|FKBP3_HUMAN			DB Search	0 0 0 6 6 6 5 0 0 0 0 0	LTMSKGEKARLE
LTPPTTERFG	32.76	1117.58	10	50	10	-1.4327	0.9	3.1	559.797	2	38.1647	9060000	40900000	12311	20240701_6.raw	3	Q15233|NONO_HUMAN			DB Search	0 0 44 28 14 2 2 1 0 0	LTPPTTERFG
LTPSNFNREVIQ	58.21	1416.74	12	91.7	12	-1.8242	0.7728	-2.1	709.374	2	46.3089			14988	20240701_6.raw	1	Q15084|PDIA6_HUMAN			DB Search	3 3 62 34 22 18 6 0 3 5 28 5	LTPSNFNREVIQ
LTQDQDVDVK	33.93	1159.57	10	50	10	-11.4734	0.7376	0.6	580.794	2	21.6203	107000	610000	6074	20240701_6.raw	1	P30153|2AAA_HUMAN			DB Search	0 0 0 0 0 6 7 7 25 5	LTQDQDVDVK
LTQVYPDGIRHI	71.22	1410.76	12	33.3	12	-16.6746	0.6111	-2.1	706.387	2	28.3881			8892	20240701_6.raw	1	Q15393|SF3B3_HUMAN			HOMOLOG	0 0 0 1 7 24 24 1 1 2 1 1	LTQVYPDGIRHI
LTVPFEKHSTL	30.89	1270.69	11	72.7	11	-3.6646	0.4387	0.8	424.572	3	42.4105	16200000	162000000	13774	20240701_6.raw	2	O95336|6PGL_HUMAN			DB Search	0 0 0 18 13 12 12 7 7 7 5	LTVPFEKHSTL
LVCDPSPLL	48.55	955.505	9	55.6	9	6.2605	0.8112	0.6	956.513	1	64.2716	8240000	32300000	22566	20240701_6.raw	2	Q8NA61|CBY2_HUMAN;Q8IVE3|PKHH2_HUMAN;Q7Z6I6|RHG30_HUMAN;Q3C1V9|YK041_HUMAN;O60241|AGRB2_HUMAN;Q8N441|FGRL1_HUMAN;Q7RTY7|OVCH1_HUMAN;Q8NC74|RB8NL_HUMAN;Q96MT7|CFA44_HUMAN;O75529|TAF5L_HUMAN;Q9P225|DYH2_HUMAN;O75128|COBL_HUMAN;Q2VWA4|SKOR2_HUMAN;Q9UPZ9|CILK1_HUMAN;O15255|CXX1_HUMAN;Q8NBF2|NHLC2_HUMAN;Q8NGC7|O11H6_HUMAN;P08253|MMP2_HUMAN;Q66K41|Z385C_HUMAN;Q9UM73|ALK_HUMAN;O15021|MAST4_HUMAN;Q9UN86|…			DeepNovo	1 0 0 3 17 20 8 1 3	LVCDPSPLL
LVETAQERNET	45.36	1288.63	11	54.5	11	-13.8821	0.8932	-7.4	645.315	2	18.1709			4766	20240701_6.raw	1	P49768|PSN1_HUMAN			DB Search	0 0 14 11 8 3 3 0 0 0 2	LVETAQERNET
LVFHSFGGGTG	30.39	1077.52	11	9.1	11	-0.2794	0.5162	1.1	539.77	2	47.5398	2880000	8700000	15433	20240701_6.raw	1	Q71U36|TBA1A_HUMAN;P68363|TBA1B_HUMAN;Q9BQE3|TBA1C_HUMAN;P68366|TBA4A_HUMAN			DB Search	0 0 0 0 2 0 0 0 1 0 0	LVFHSFGGGTG
LVFNPWTQRY	56.1	1322.68	10	40	10	-0.4369	0.6966	4.7	662.349	2	68.1254	50000	3040000	23961	20240701_6.raw	2	A5PKW4|PSD1_HUMAN;P51965|UB2E1_HUMAN;Q6ZW05|PTHD4_HUMAN;Q8TD57|DYH3_HUMAN;O43808|PM34_HUMAN;Q86Y91|KI18B_HUMAN;Q5JR59|MTUS2_HUMAN;P02042|HBD_HUMAN;Q14653|IRF3_HUMAN;O00327|BMAL1_HUMAN;A6NML5|TM212_HUMAN;Q969T4|UB2E3_HUMAN;Q6PKG0|LARP1_HUMAN;Q8IV32|CCD71_HUMAN;P69892|HBG2_HUMAN;Q7Z3K3|POGZ_HUMAN;Q8WYA1|BMAL2_HUMAN;P68871|HBB_HUMAN;Q8N3Z6|ZCHC7_HUMAN;Q96NR3|PTHD1_HUMAN;Q9UKA4|AKA11_HUMAN;Q8WVM7|STA…			DeepNovo	0 0 0 0 21 17 5 2 1 1	LVFNPWTQRY
LVIREPIT	28.25	939.575	8	75	8	-9.6536	0.7662	0.9	470.795	2	39.2062	393000	9070000	12904	20240701_6.raw	1	Q8WZ42|TITIN_HUMAN			DB Search	5 6 2 0 4 10 1 5	LVIREPIT
LVLEPRGL	29.47	895.549	8	62.5	8	-3.9297	0.8255	0.6	448.782	2	50.3933			16813	20240701_6.raw	1	Q5T0F9|C2D1B_HUMAN			DB Search	2 2 5 5 1 0 0 2	LVLEPRGL
LVLGHHGL	30.6	844.492	8	37.5	8	14.1451	0.7717	0.8	423.254	2	47.6825	20400000	128000000	15377	20240701_6.raw	3	P51841|GUC2F_HUMAN;Q6ZMM2|ATL5_HUMAN;Q8TEM1|PO210_HUMAN;P16260|GDC_HUMAN;Q9ULL8|SHRM4_HUMAN;Q86VV8|RTTN_HUMAN;O95453|PARN_HUMAN;P0C1S8|WEE2_HUMAN;Q9NZ52|GGA3_HUMAN;Q8TE56|ATS17_HUMAN;Q8N2E6|TOR2X_HUMAN;Q8IVV2|LOXH1_HUMAN;Q9NVX0|HAUS2_HUMAN;A4D0S4|LAMB4_HUMAN;O43529|CHSTA_HUMAN;Q7RTY7|OVCH1_HUMAN;Q96SB4|SRPK1_HUMAN;Q96EG1|ARSG_HUMAN;P09131|P3_HUMAN;Q9BSJ2|GCP2_HUMAN;Q9NWQ8|PHAG1_HUMAN;Q68CQ1|MROH7…			DeepNovo	1 1 3 2 2 1 1 1	LVLGHHGL
LVLLRGENL	32.26	1025.62	9	66.7	9	-0.0723	0.8767	1.5	513.82	2	56.5671	8450000	37000000	19649	20240701_6.raw	1	P63162|RSMN_HUMAN;P14678|RSMB_HUMAN			DB Search	5 9 27 8 0 0 0 2 5	LVLLRGENL
LVRIPLHKFT	30.65	1222.76	10	20	10	-4.5378	0.6944	2.1	408.593	3	38.6987	228000	3610000	12584	20240701_6.raw	1	P07339|CATD_HUMAN			DB Search	0 0 0 3 1 1 1 0 0 5	LVRIPLHKFT
LVVDGVKL	20.72	841.527	8	50	8	4.6558	0.6393	1.1	421.771	2	59.8468	133000	1250000	21153	20240701_6.raw	1	P06732|KCRM_HUMAN			DB Search	0 0 5 5 0 0 7 5	LVVDGVKL
LVVDNGSGM(+15.99)CK	67.22	1137.52	11	63.6	11	-12.1208	0.7661	1.7	569.766	2	20.5358	961000	4130000	5666	20240701_6.raw	1	P60709|ACTB_HUMAN;Q562R1|ACTBL_HUMAN	Oxidation (M)	M9:Oxidation (M):1001.00	DB Search	0 0 10 10 10 4 4 1 1 4 4	LVVDNGSGM(+15.99)CK
LVVYEWTQR	41.43	1192.62	9	77.8	9	3.5682	0.4973	-1.7	597.318	2	58.8598	1360000	6360000	20809	20240701_6.raw	2	P02100|HBE_HUMAN;P69891|HBG1_HUMAN;P69892|HBG2_HUMAN;P02042|HBD_HUMAN;P68871|HBB_HUMAN			HOMOLOG	0 0 7 9 4 4 6 6 5	LVVYEWTQR
LVVYLCPSQR	41.48	1176.63	10	50	10	0.101	0.6107	-3.1	589.322	2	52.3387	12600000	20900000	17591	20240701_6.raw	1	Q8NGG8|OR8B3_HUMAN;Q96FW1|OTUB1_HUMAN;Q14209|E2F2_HUMAN;O15040|TCPR2_HUMAN;Q9UHV7|MED13_HUMAN;Q8NDZ4|DIK2A_HUMAN;P0C617|O5AL1_HUMAN;Q96JG9|ZN469_HUMAN;Q96RB7|OR5MB_HUMAN;P46019|KPB2_HUMAN;Q9H3N1|TMX1_HUMAN;P43115|PE2R3_HUMAN;Q9P225|DYH2_HUMAN;Q5QGT7|RTP2_HUMAN;Q8NGP4|OR5M3_HUMAN;Q9NP91|S6A20_HUMAN;Q9UPI3|FLVC2_HUMAN;P47887|OR1E2_HUMAN;Q3SXY7|LRIT3_HUMAN;Q6ZR03|YU004_HUMAN;Q9ULH4|LRFN2_HUMAN;Q9Y33…			DeepNovo	1 1 15 15 0 2 0 0 2 5	LVVYLCPSQR
LVVYNREHF	58.22	1175.61	9	55.6	9	5.9012	0.4876	1.9	588.813	2	42.4343	449000	8320000	13883	20240701_6.raw	1	Q8N9F7|GDPD1_HUMAN;Q9H7T0|CTSRB_HUMAN;Q9H8M5|CNNM2_HUMAN;Q6ZMW3|EMAL6_HUMAN;O75445|USH2A_HUMAN;Q7Z3S7|CA2D4_HUMAN;Q7L7X3|TAOK1_HUMAN;Q14240|IF4A2_HUMAN;Q9NYP7|ELOV5_HUMAN;Q6YP21|KAT3_HUMAN;P04180|LCAT_HUMAN;Q6P4Q7|CNNM4_HUMAN;Q9Y2C2|UST_HUMAN;Q16760|DGKD_HUMAN;Q16706|MA2A1_HUMAN;Q9Y646|CBPQ_HUMAN;P29536|LMOD1_HUMAN			DeepNovo	1 1 17 17 0 0 2 10 5	LVVYNREHF
LVVYPCVTQR	45.78	1176.63	10	80	10	-0.7601	0.8957	-3.1	589.322	2	52.3387	12600000	20900000	17929	20240701_6.raw	1	Q12767|TMM94_HUMAN;Q8NHM5|KDM2B_HUMAN;P69892|HBG2_HUMAN;Q96KV7|WDR90_HUMAN;P68871|HBB_HUMAN;Q14202|ZMYM3_HUMAN;P02100|HBE_HUMAN;P69891|HBG1_HUMAN;P15822|ZEP1_HUMAN;P30566|PUR8_HUMAN;P02042|HBD_HUMAN;Q9NRM6|I17RB_HUMAN;Q9P283|SEM5B_HUMAN;Q9P2E5|CHPF2_HUMAN;Q96PE1|AGRA2_HUMAN			DeepNovo	2 2 35 35 15 0 0 4 4 5	LVVYPCVTQR
LVVYPCVTQYR	39.96	1339.7	11	63.6	11	-2.1726	0.809	-6.8	670.851	2	61.057	3450000	10600000	21629	20240701_6.raw	1	Q96BY7|ATG2B_HUMAN;Q6ZWK6|TM11F_HUMAN;Q9Y6K5|OAS3_HUMAN;P51805|PLXA3_HUMAN;P69892|HBG2_HUMAN;Q96KV7|WDR90_HUMAN;P68871|HBB_HUMAN;Q14202|ZMYM3_HUMAN;Q8IXF0|NPAS3_HUMAN;Q8IZU9|KIRR3_HUMAN;P02100|HBE_HUMAN;P69891|HBG1_HUMAN;P15822|ZEP1_HUMAN;P30566|PUR8_HUMAN;P02042|HBD_HUMAN;Q9NRM6|I17RB_HUMAN;Q9UHC6|CNTP2_HUMAN;Q8NA75|DC4L2_HUMAN;Q9P283|SEM5B_HUMAN;P19801|AOC1_HUMAN;Q96PE1|AGRA2_HUMAN			DeepNovo	0 0 13 6 14 0 0 6 4 3 3	LVVYPCVTQYR
LVVYPM(+15.99)ATQRY	60.88	1355.69	11	45.5	11	12.4287	0.7471	-4.1	678.85	2	59.6765	16400000	83500000	21126	20240701_6.raw	10	A8K979|ERI2_HUMAN;Q15283|RASA2_HUMAN;Q9NZU1|FLRT1_HUMAN;Q53G59|KLH12_HUMAN;P69892|HBG2_HUMAN;P25116|PAR1_HUMAN;Q86SE9|PCGF5_HUMAN;P68871|HBB_HUMAN;Q2M389|WASC4_HUMAN;P58743|S26A5_HUMAN;Q2M1K9|ZN423_HUMAN;P02100|HBE_HUMAN;Q695T7|S6A19_HUMAN;P69891|HBG1_HUMAN;P30566|PUR8_HUMAN;P02042|HBD_HUMAN;Q9NRM6|I17RB_HUMAN;Q6P161|RM54_HUMAN;Q96JC1|VPS39_HUMAN;Q02386|ZNF45_HUMAN	Oxidation (M)	M6:Oxidation (M):1001.00	DeepNovo	0 0 31 35 12 0 0 3 3 0 0	LVVYPM(+15.99)ATQRY
LVVYPM(+15.99)ATQYR	31.54	1355.69	11	63.6	11	10.3683	0.3903	-2.9	678.851	2	57.2369	1890000	4530000	19814	20240701_6.raw	1	Q9NZU1|FLRT1_HUMAN;Q53G59|KLH12_HUMAN;O43280|TREA_HUMAN;P69892|HBG2_HUMAN;P25116|PAR1_HUMAN;P68871|HBB_HUMAN;Q8TE73|DYH5_HUMAN;Q02388|CO7A1_HUMAN;Q9P218|COKA1_HUMAN;Q8NFI3|ENASE_HUMAN;Q2M1K9|ZN423_HUMAN;P02100|HBE_HUMAN;P69891|HBG1_HUMAN;P30566|PUR8_HUMAN;P02042|HBD_HUMAN;Q9NRM6|I17RB_HUMAN;Q96JC1|VPS39_HUMAN;O14921|RGS13_HUMAN	Oxidation (M)	M6:Oxidation (M):1001.00	DeepNovo	0 0 12 2 2 0 0 4 2 2 3	LVVYPM(+15.99)ATQYR
LVVYPMATQRY	38.47	1339.7	11	45.5	11	-4.0072	0.8523	-6.7	670.851	2	51.2844	4750000	20100000	17382	20240701_6.raw	3	A8K979|ERI2_HUMAN;Q15283|RASA2_HUMAN;Q9NZU1|FLRT1_HUMAN;Q53G59|KLH12_HUMAN;P69892|HBG2_HUMAN;P25116|PAR1_HUMAN;Q86SE9|PCGF5_HUMAN;P68871|HBB_HUMAN;Q2M389|WASC4_HUMAN;P58743|S26A5_HUMAN;Q2M1K9|ZN423_HUMAN;P02100|HBE_HUMAN;Q695T7|S6A19_HUMAN;P69891|HBG1_HUMAN;P30566|PUR8_HUMAN;P02042|HBD_HUMAN;Q9NRM6|I17RB_HUMAN;Q6P161|RM54_HUMAN;Q96JC1|VPS39_HUMAN;Q02386|ZNF45_HUMAN			DeepNovo	0 0 33 33 15 0 0 7 2 0 0	LVVYPMATQRY
LVVYPMATQYR	42.66	1339.7	11	63.6	11	5.3041	0.8874	-6.8	670.851	2	61.057	3450000	10600000	21569	20240701_6.raw	1	Q9NZU1|FLRT1_HUMAN;Q53G59|KLH12_HUMAN;O43280|TREA_HUMAN;P69892|HBG2_HUMAN;P25116|PAR1_HUMAN;P68871|HBB_HUMAN;Q8TE73|DYH5_HUMAN;Q02388|CO7A1_HUMAN;Q9P218|COKA1_HUMAN;Q8NFI3|ENASE_HUMAN;Q2M1K9|ZN423_HUMAN;P02100|HBE_HUMAN;P69891|HBG1_HUMAN;P30566|PUR8_HUMAN;P02042|HBD_HUMAN;Q9NRM6|I17RB_HUMAN;Q96JC1|VPS39_HUMAN;O14921|RGS13_HUMAN			DeepNovo	3 3 27 27 15 0 0 7 3 1 1	LVVYPMATQYR
LVVYPVCTQRY	44.81	1339.7	11	63.6	11	6.4101	0.8646	-6.1	670.851	2	60.2582			21349	20240701_6.raw	1	Q12791|KCMA1_HUMAN;Q5FWF4|ZRAB3_HUMAN;P10070|GLI2_HUMAN;Q6ZS30|NBEL1_HUMAN;Q9UNW9|NOVA2_HUMAN;Q9Y6X0|SETBP_HUMAN;Q8TAQ2|SMRC2_HUMAN;Q13356|PPIL2_HUMAN;P10071|GLI3_HUMAN;P02042|HBD_HUMAN;Q5HYJ3|FA76B_HUMAN;P69892|HBG2_HUMAN;P68871|HBB_HUMAN;P16591|FER_HUMAN;Q8NEA6|GLIS3_HUMAN;Q9NR48|ASH1L_HUMAN;Q30KQ6|DB114_HUMAN;P02100|HBE_HUMAN;P69891|HBG1_HUMAN;A2VEC9|SSPO_HUMAN;P41226|UBA7_HUMAN;P30566|PUR8_HU…			DeepNovo	2 2 27 27 16 0 0 8 3 1 1	LVVYPVCTQRY
LVVYPWDVHNP	47.07	1337.68	11	45.5	11	-3.7278	0.7943	-2.8	669.844	2	65.968	1170000	8680000	23304	20240701_6.raw	1	P09016|HXD4_HUMAN;Q8TE23|TS1R2_HUMAN;Q6PRD1|GP179_HUMAN;P69892|HBG2_HUMAN;P17483|HXB4_HUMAN;P68871|HBB_HUMAN;Q96AY3|FKB10_HUMAN;P02100|HBE_HUMAN;Q8TDF5|NETO1_HUMAN;P69891|HBG1_HUMAN;Q9UKN8|TF3C4_HUMAN;P30566|PUR8_HUMAN;Q2Q1W2|LIN41_HUMAN;Q6UN15|FIP1_HUMAN;P02042|HBD_HUMAN;Q9NRM6|I17RB_HUMAN;Q00056|HXA4_HUMAN			DeepNovo	0 0 20 20 12 7 4 1 1 0 0	LVVYPWDVHNP
LVVYPWNP	41.66	986.523	8	50	8	-1.4251	0.4609	1.9	494.269	2	72.6767			25853	20240701_6.raw	1	P09016|HXD4_HUMAN;Q8TE23|TS1R2_HUMAN;P69892|HBG2_HUMAN;P17483|HXB4_HUMAN;P68871|HBB_HUMAN;P02100|HBE_HUMAN;P69891|HBG1_HUMAN;P30566|PUR8_HUMAN;P02042|HBD_HUMAN;Q9NRM6|I17RB_HUMAN;Q00056|HXA4_HUMAN;P08833|IBP1_HUMAN			DeepNovo	0 0 5 2 24 24 0 0	LVVYPWNP
LVVYPWTGSHPN	73.83	1368.68	12	58.3	12	10.2962	0.7229	-2.2	685.347	2	72.7032	4880000	21900000	25851	20240701_6.raw	2	Q15303|ERBB4_HUMAN;O95196|CSPG5_HUMAN;P09016|HXD4_HUMAN;Q8TE23|TS1R2_HUMAN;O14686|KMT2D_HUMAN;P69892|HBG2_HUMAN;P17483|HXB4_HUMAN;Q9Y236|OSGI2_HUMAN;P68871|HBB_HUMAN;Q9BYC5|FUT8_HUMAN;O94813|SLIT2_HUMAN;P21333|FLNA_HUMAN;P02100|HBE_HUMAN;O43347|MSI1H_HUMAN;P69891|HBG1_HUMAN;Q8N129|CNPY4_HUMAN;O75173|ATS4_HUMAN;P30566|PUR8_HUMAN;P02042|HBD_HUMAN;Q9NRM6|I17RB_HUMAN;Q00056|HXA4_HUMAN;Q6EMB2|TTLL5_HU…			DeepNovo	2 2 30 30 23 19 4 0 0 1 0 0	LVVYPWTGSHPN
LVVYPWTQ	66.41	1004.53	8	75	8	1.3002	0.8013	1.7	503.275	2	73.9097	676000000	2620000000	26398	20240701_6.raw	23	P02100|HBE_HUMAN;P69891|HBG1_HUMAN;P69892|HBG2_HUMAN;P02042|HBD_HUMAN;P68871|HBB_HUMAN			DB Search	0 0 16 2 2 2 30 5	LVVYPWTQ
LVVYPWTQR	62.91	1160.63	9	100	9	-2.6282	0.8984	1.7	581.325	2	58.9995	1320000000	4220000000	20916	20240701_6.raw	9	P02100|HBE_HUMAN;P69891|HBG1_HUMAN;P69892|HBG2_HUMAN;P02042|HBD_HUMAN;P68871|HBB_HUMAN			DB Search	3 3 35 35 19 10 4 4 5	LVVYPWTQR
LVVYPWTQRFME	41.43	1567.79	12	33.3	12	-6.5863	0.8271	-2.2	784.898	2	65.9855	1580000	10300000	23303	20240701_6.raw	1	P02042|HBD_HUMAN;P68871|HBB_HUMAN			HOMOLOG	0 0 17 20 16 12 1 1 1 0 0 0	LVVYPWTQRFME
LVVYPWTQRY	51.24	1323.7	10	80	10	1.1669	0.9028	-3.5	662.854	2	67.5432	4670000000	24600000000	23961	20240701_6.raw	28	P02100|HBE_HUMAN;P69891|HBG1_HUMAN;P69892|HBG2_HUMAN;P02042|HBD_HUMAN;P68871|HBB_HUMAN			HOMOLOG	2 2 26 26 21 17 5 2 1 1	LVVYPWTQRY
LVVYPWTQRYF	68.88	1470.77	11	54.5	11	2.1594	0.8697	0.2	736.39	2	74.7312	364000000	3000000000	26859	20240701_6.raw	10	P02100|HBE_HUMAN;P69891|HBG1_HUMAN;P69892|HBG2_HUMAN;P02042|HBD_HUMAN;P68871|HBB_HUMAN			HOMOLOG	0 0 22 25 24 24 5 5 1 1 1	LVVYPWTQRYF
LVVYPWTQRYFD	54.97	1585.79	12	50	12	2.0674	0.8427	1	793.904	2	74.6204	500000000	3950000000	26623	20240701_6.raw	13	P02100|HBE_HUMAN;P69891|HBG1_HUMAN;P69892|HBG2_HUMAN			HOMOLOG	0 0 20 23 23 23 5 5 0 0 1 1	LVVYPWTQRYFD
LVVYPWTQYR	44.88	1323.7	10	60	10	4.0612	0.9218	-2.7	662.854	2	71.3059	33800000	100000000	25284	20240701_6.raw	10	P09016|HXD4_HUMAN;Q8TE23|TS1R2_HUMAN;Q14524|SCN5A_HUMAN;P69892|HBG2_HUMAN;P17483|HXB4_HUMAN;Q96GX1|TECT2_HUMAN;P68871|HBB_HUMAN;O75445|USH2A_HUMAN;Q86UD7|TBC26_HUMAN;P02100|HBE_HUMAN;P69891|HBG1_HUMAN;P08069|IGF1R_HUMAN;P30566|PUR8_HUMAN;P02042|HBD_HUMAN;Q2M2D7|TBC28_HUMAN;Q9NRM6|I17RB_HUMAN;Q00056|HXA4_HUMAN;P06213|INSR_HUMAN;Q13332|PTPRS_HUMAN;P14616|INSRR_HUMAN			DeepNovo	0 0 26 26 19 17 6 2 1 1	LVVYPWTQYR
LVYEQDRPLK	49.6	1259.69	10	80	10	-27.4943	0.9196	-2.4	630.849	2	26.3538	2790000	20300000	8084	20240701_6.raw	2	P30086|PEBP1_HUMAN			DB Search	5 9 38 27 9 9 8 0 0 5	LVYEQDRPLK
LVYGSPWTAGYR	57.28	1368.68	12	66.7	12	11.7051	0.6946	-1.6	685.347	2	72.9864	1850000	16400000	25907	20240701_6.raw	2	Q9Y6C5|PTC2_HUMAN;Q9ULL5|PRR12_HUMAN;O15442|MPPD1_HUMAN;A5YKK6|CNOT1_HUMAN;Q9BZV2|S19A3_HUMAN;Q5TAH2|SL9C2_HUMAN;Q08AH1|ACSM1_HUMAN;Q6UWN5|LYPD5_HUMAN;Q96TC7|RMD3_HUMAN;Q969R5|LMBL2_HUMAN;P42702|LIFR_HUMAN;Q8WZ42|TITIN_HUMAN;P15586|GNS_HUMAN;Q15061|WDR43_HUMAN;Q8N490|PNKD_HUMAN;A0A2R8YFM6|OOSP3_HUMAN;Q13635|PTC1_HUMAN;Q8TCT6|SPPL3_HUMAN;Q9Y5C1|ANGL3_HUMAN;Q9BXM0|PRAX_HUMAN;Q17RC7|EX3L4_HUMAN;Q7L8…			DeepNovo	4 4 14 0 0 9 9 3 1 1 2 5	LVYGSPWTAGYR
LVYLSEHEHF	48.67	1272.61	10	80	10	0.7991	0.71	-2.2	637.313	2	46.9332	14900000	125000000	15318	20240701_6.raw	4	Q9Y698|CCG2_HUMAN;Q9NY64|SL2A8_HUMAN;P24821|TENA_HUMAN;Q9UBT6|POLK_HUMAN;Q96RV3|PCX1_HUMAN;Q562E7|WDR81_HUMAN;O60359|CCG3_HUMAN;Q8WZ42|TITIN_HUMAN;Q7L985|LIGO2_HUMAN;Q8WXS5|CCG8_HUMAN;Q8N957|ANKF1_HUMAN;Q6IPU0|CENPP_HUMAN;Q8IZF6|AGRG4_HUMAN;Q69YN2|C19L1_HUMAN;Q13433|S39A6_HUMAN;O96005|CLPT1_HUMAN;Q8N3P4|VPS8_HUMAN;Q96FE5|LIGO1_HUMAN;Q9UK22|FBX2_HUMAN;P52732|KIF11_HUMAN;Q96RJ6|FER3L_HUMAN;Q05086|U…			DeepNovo	0 0 9 10 3 3 8 8 3 3	LVYLSEHEHF
LWFHPEEL	10.74	1069.52	8	12.5	8	1.5705	0.7142	0.5	535.769	2	71.924	432000	4180000	25541	20240701_6.raw	1	P15531|NDKA_HUMAN			DB Search	1 0 1 1 0 0 0 5	LWFHPEEL
LWFKPEEL	25.8	1060.56	8	50	8	0.3781	0.719	1.6	531.288	2	70.9477	1680000	9310000	25143	20240701_6.raw	1	P22392|NDKB_HUMAN			DB Search	0 0 3 4 1 1 9 5	LWFKPEEL
LYAAADVGGKQ	60.52	1091.56	11	100	11	-7.6125	0.7633	1.6	546.789	2	26.1292	800000	5640000	7999	20240701_6.raw	1	Q15784|NDF2_HUMAN;P61204|ARF3_HUMAN;P36406|TRI23_HUMAN;O43248|HXC11_HUMAN;A1L4H1|SRCRL_HUMAN;P40617|ARL4A_HUMAN;Q8TE56|ATS17_HUMAN;Q9Y4D8|HECD4_HUMAN;Q14CN4|K2C72_HUMAN;Q8NE00|TM104_HUMAN;Q14344|GNA13_HUMAN;Q93088|BHMT1_HUMAN;Q96L73|NSD1_HUMAN;O15111|IKKA_HUMAN;Q8N441|FGRL1_HUMAN;P11488|GNAT1_HUMAN;A6NHR9|SMHD1_HUMAN;P19086|GNAZ_HUMAN;Q9Y4X4|KLF12_HUMAN;Q02779|M3K10_HUMAN;O95255|MRP6_HUMAN;P38405…			DeepNovo	2 2 8 8 6 6 13 8 8 11 5	LYAAADVGGKQ
LYAAADVGGKQF	57.65	1238.63	12	83.3	12	0.3009	0.7459	-1.2	620.321	2	47.1695	2630000	15800000	15293	20240701_6.raw	1	Q15784|NDF2_HUMAN;P61204|ARF3_HUMAN;P36406|TRI23_HUMAN;O43248|HXC11_HUMAN;Q9GZZ8|LACRT_HUMAN;A1L4H1|SRCRL_HUMAN;P40617|ARL4A_HUMAN;Q8TE56|ATS17_HUMAN;Q9Y4D8|HECD4_HUMAN;Q14CN4|K2C72_HUMAN;Q8NE00|TM104_HUMAN;Q14344|GNA13_HUMAN;Q93088|BHMT1_HUMAN;Q96L73|NSD1_HUMAN;O15111|IKKA_HUMAN;P08567|PLEK_HUMAN;Q8N441|FGRL1_HUMAN;P11488|GNAT1_HUMAN;A6NHR9|SMHD1_HUMAN;P19086|GNAZ_HUMAN;P42338|PK3CB_HUMAN;Q9Y4X4…			DeepNovo	0 0 16 2 3 3 5 4 4 4 6 5	LYAAADVGGKQF
LYAAVGGKQF	43.93	1052.57	10	80	10	-5.8127	0.7009	-0.7	527.29	2	39.25	600000	13300000	12927	20240701_6.raw	3	P51571|SSRD_HUMAN			HOMOLOG	0 0 16 2 3 2 2 4 5 5	LYAAVGGKQF
LYADDVGGKQ	46.37	1064.51	10	100	10	-8.7921	0.605	-0.7	533.264	2	24.2224	845000	5810000	7019	20240701_6.raw	1	P61204|ARF3_HUMAN;P36406|TRI23_HUMAN;Q96NL6|SCLT1_HUMAN;A1L4H1|SRCRL_HUMAN;P63092|GNAS2_HUMAN;P40617|ARL4A_HUMAN;Q13214|SEM3B_HUMAN;Q8TE73|DYH5_HUMAN;Q96RV3|PCX1_HUMAN;Q14344|GNA13_HUMAN;Q93088|BHMT1_HUMAN;Q96L73|NSD1_HUMAN;P14735|IDE_HUMAN;O15111|IKKA_HUMAN;Q8N441|FGRL1_HUMAN;P11488|GNAT1_HUMAN;Q8WW22|DNJA4_HUMAN;A6NHR9|SMHD1_HUMAN;P19086|GNAZ_HUMAN;O60774|FMO6_HUMAN;O95793|STAU1_HUMAN;O75676|KS…			DeepNovo	2 2 3 3 5 5 6 6 8 5	LYADDVGGKQ
LYADVAGGKQ	44.12	1020.52	10	80	10	-10.0754	0.5426	0.9	511.27	2	24.1306	78600000	720000000	6982	20240701_6.raw	6	Q68CL5|TPGS2_HUMAN;Q9UPW5|CBPC1_HUMAN;O14654|IRS4_HUMAN;Q9H7U1|CCSE2_HUMAN;Q8IU80|TMPS6_HUMAN;Q9ULW3|ABT1_HUMAN;Q04844|ACHE_HUMAN;Q9Y278|HS3S2_HUMAN;Q5TAB7|RIPP2_HUMAN;P07510|ACHG_HUMAN;O43505|B4GA1_HUMAN;P42695|CNDD3_HUMAN;Q9H1V8|S6A17_HUMAN;Q8NI99|ANGL6_HUMAN;Q9H1Q7|PED1A_HUMAN;A8MYA2|CX049_HUMAN;Q8NFD5|ARI1B_HUMAN;Q8N7J2|AMER2_HUMAN;Q8IY67|RAVR1_HUMAN;Q15853|USF2_HUMAN;Q6W2J9|BCOR_HUMAN;A6NGB9…			DeepNovo	0 0 4 4 13 4 4 8 8 5	LYADVAGGKQ
LYADVAGKQF	52.64	1110.57	10	80	10	-6.0541	0.7028	1	556.293	2	42.3874	87500000	741000000	13782	20240701_6.raw	2	P51571|SSRD_HUMAN			HOMOLOG	0 0 2 2 6 2 2 6 5 5	LYADVAGKQF
LYADVGAGKQ	39.69	1020.52	10	100	10	-8.9922	0.4207	1.7	511.27	2	24.876	57100000	278000000	7595	20240701_6.raw	2	P62877|RBX1_HUMAN;Q12888|TP53B_HUMAN;Q8N9W4|GG6L2_HUMAN;Q86UN2|R4RL1_HUMAN;Q15742|NAB2_HUMAN;Q9BYV9|BACH2_HUMAN;O15439|MRP4_HUMAN;Q96DI7|SNR40_HUMAN;P01189|COLI_HUMAN;P33316|DUT_HUMAN;P52790|HXK3_HUMAN;Q92823|NRCAM_HUMAN;Q8IXZ3|SP8_HUMAN;Q9Y3T6|R3HC1_HUMAN;Q96RP9|EFGM_HUMAN;P40938|RFC3_HUMAN;Q15319|PO4F3_HUMAN;Q14194|DPYL1_HUMAN;Q8NAV2|CH058_HUMAN;O00193|SMAP_HUMAN;Q9NX58|LYAR_HUMAN;Q8WTV0|SCRB1_…			DeepNovo	2 2 3 3 4 2 2 4 4 5	LYADVGAGKQ
LYADVGAKQ	52.15	963.503	9	77.8	9	-9.0319	0.5978	0.2	482.759	2	24.4477	9910000	51900000	7103	20240701_6.raw	1	Q9H5P4|PDZD7_HUMAN;Q8N9W4|GG6L2_HUMAN;Q6ZVC0|NYAP1_HUMAN;Q16630|CPSF6_HUMAN;P51571|SSRD_HUMAN;O43491|E41L2_HUMAN;Q00987|MDM2_HUMAN;Q9NSD9|SYFB_HUMAN;Q6P4A8|PLBL1_HUMAN;Q96RP9|EFGM_HUMAN;P19823|ITIH2_HUMAN;Q15319|PO4F3_HUMAN;Q14194|DPYL1_HUMAN;Q9BWW4|SSBP3_HUMAN;Q99466|NOTC4_HUMAN;Q96DZ5|CLIP3_HUMAN;Q8N394|TMTC2_HUMAN;Q86WI3|NLRC5_HUMAN;Q7Z769|S35E3_HUMAN;P43694|GATA4_HUMAN;Q9Y5H6|PCDA8_HUMAN;Q5SV…			DeepNovo	0 0 3 3 8 5 5 6 5	LYADVGAKQ
LYADVGEK	29.31	893.449	8	100	8	-8.7665	0.7361	0.2	447.732	2	24.926	301000	2580000	7397	20240701_6.raw	1	Q86TV6|TTC7B_HUMAN;Q14194|DPYL1_HUMAN;Q03519|TAP2_HUMAN;P55285|CADH6_HUMAN;Q16630|CPSF6_HUMAN;P51571|SSRD_HUMAN;O00458|IFRD1_HUMAN;Q63HQ2|EGFLA_HUMAN;P02458|CO2A1_HUMAN;Q9Y462|ZN711_HUMAN;Q13409|DC1I2_HUMAN;Q9Y5H1|PCDG2_HUMAN;Q8NAP8|ZBT8B_HUMAN;Q9Y2L1|RRP44_HUMAN;P06280|AGAL_HUMAN;Q96RP9|EFGM_HUMAN;Q8WZ42|TITIN_HUMAN;Q9Y5I2|PCDAA_HUMAN			DeepNovo	5 7 3 3 14 2 2 5	LYADVGEK
LYADVGGGGKQ	59.03	1063.53	11	100	11	-9.3293	0.7089	0.4	532.772	2	24.0271	2000000	13200000	6924	20240701_6.raw	1	P29728|OAS2_HUMAN;P35568|IRS1_HUMAN;P25490|TYY1_HUMAN;Q96F45|ZN503_HUMAN;P53567|CEBPG_HUMAN;Q8N158|GPC2_HUMAN;A0A2R8Y4L2|RA1L3_HUMAN;Q5MNZ6|WIPI3_HUMAN;Q92529|SHC3_HUMAN;Q8N7Y1|KIAS3_HUMAN;Q9NRF2|SH2B1_HUMAN;Q9NYZ2|MFRN1_HUMAN;Q562E7|WDR81_HUMAN;P62070|RRAS2_HUMAN;Q9ULP9|TBC24_HUMAN;Q9Y3D0|CIA2B_HUMAN;B1AL88|NALF1_HUMAN;O60844|ZG16_HUMAN;Q10587|TEF_HUMAN;Q9NV56|MRGBP_HUMAN;O60568|PLOD3_HUMAN;P096…			DeepNovo	3 3 6 6 16 8 5 5 6 11 5	LYADVGGGGKQ
LYADVGGGKQ	48.15	1006.51	10	100	10	-9.1866	0.7414	0.1	504.262	2	23.8971	100000000	494000000	6886	20240701_6.raw	3	P29728|OAS2_HUMAN;P23276|KELL_HUMAN;O60682|MUSC_HUMAN;Q96NL0|RUN3B_HUMAN;P23582|ANFC_HUMAN;P25490|TYY1_HUMAN;O15266|SHOX_HUMAN;Q96F45|ZN503_HUMAN;P33176|KINH_HUMAN;Q8N158|GPC2_HUMAN;Q5MNZ6|WIPI3_HUMAN;Q8TAP6|CEP76_HUMAN;Q5TG53|SEAS1_HUMAN;Q9HCE6|ARGAL_HUMAN;Q9H1J1|REN3A_HUMAN;Q96RP9|EFGM_HUMAN;Q14194|DPYL1_HUMAN;Q6NVY1|HIBCH_HUMAN;O14686|KMT2D_HUMAN;Q99829|CPNE1_HUMAN;Q10587|TEF_HUMAN;O15211|RGL2…			DeepNovo	2 2 6 6 13 7 5 5 10 5	LYADVGGGKQ
LYADVGGK	47.08	821.428	8	100	8	-9.6851	0.714	0.1	411.721	2	22.9543	2420000	29800000	6640	20240701_6.raw	1	P51571|SSRD_HUMAN			DB Search	5 6 5 5 29 13 7 5	LYADVGGK
LYADVGGKA	36.89	892.465	9	77.8	9	-8.9011	0.7311	1.1	447.24	2	25.8185	485000	2690000	7844	20240701_6.raw	1	O75427|LRCH4_HUMAN;P23276|KELL_HUMAN;Q00975|CAC1B_HUMAN;P61204|ARF3_HUMAN;P36406|TRI23_HUMAN;A1L4H1|SRCRL_HUMAN;P63092|GNAS2_HUMAN;P40617|ARL4A_HUMAN;Q13214|SEM3B_HUMAN;Q9Y4E1|WAC2C_HUMAN;Q96RV3|PCX1_HUMAN;Q14344|GNA13_HUMAN;O95198|KLHL2_HUMAN;O15111|IKKA_HUMAN;Q8N441|FGRL1_HUMAN;Q96RP9|EFGM_HUMAN;P11488|GNAT1_HUMAN;Q6YN16|HSDL2_HUMAN;P19086|GNAZ_HUMAN;Q14194|DPYL1_HUMAN;P18085|ARF4_HUMAN;P49703|…			DeepNovo	2 2 5 5 8 5 5 0 0	LYADVGGKA
LYADVGGKE	55.06	950.471	9	77.8	9	-7.851	0.7625	1.4	476.243	2	25.805	121000000	637000000	7761	20240701_6.raw	1	Q14684|RRP1B_HUMAN;P23276|KELL_HUMAN;P61204|ARF3_HUMAN;P36406|TRI23_HUMAN;P02763|A1AG1_HUMAN;A1L4H1|SRCRL_HUMAN;P63092|GNAS2_HUMAN;P40617|ARL4A_HUMAN;Q9BZJ3|TRYD_HUMAN;Q13214|SEM3B_HUMAN;Q96RV3|PCX1_HUMAN;Q99611|SPS2_HUMAN;Q14344|GNA13_HUMAN;O15111|IKKA_HUMAN;Q8N441|FGRL1_HUMAN;Q96RP9|EFGM_HUMAN;P11488|GNAT1_HUMAN;P19086|GNAZ_HUMAN;Q8IZD4|DCP1B_HUMAN;Q14194|DPYL1_HUMAN;Q0VD83|APOBR_HUMAN;P18085|A…			DeepNovo	2 2 5 5 11 6 6 1 1	LYADVGGKE
LYADVGGKEF	54.38	1097.54	10	60	10	1.5922	0.7008	2	549.778	2	48.9671	303000000	1300000000	16112	20240701_6.raw	1	P51571|SSRD_HUMAN			HOMOLOG	0 0 2 2 3 2 2 1 1 3	LYADVGGKEF
LYADVGGKGFP	46.56	1122.57	11	54.5	11	-3.3755	0.5384	2.5	562.294	2	47.7345	8770000	34700000	15415	20240701_6.raw	2	P51571|SSRD_HUMAN			HOMOLOG	0 0 2 2 6 3 3 7 0 0 0	LYADVGGKGFP
LYADVGGKKQF	49.43	1224.65	11	81.8	11	-7.8408	0.8353	-1.9	613.331	2	27.2652	3280000	34100000	8600	20240701_6.raw	3	Q13772|NCOA4_HUMAN;P61204|ARF3_HUMAN;P36406|TRI23_HUMAN;P08183|MDR1_HUMAN;A6NI28|RHG42_HUMAN;A1L4H1|SRCRL_HUMAN;Q93088|BHMT1_HUMAN;Q96L73|NSD1_HUMAN;O75159|SOCS5_HUMAN;Q8N441|FGRL1_HUMAN;P11488|GNAT1_HUMAN;P05107|ITB2_HUMAN;Q12906|ILF3_HUMAN;P11055|MYH3_HUMAN;A6NHR9|SMHD1_HUMAN;P19174|PLCG1_HUMAN;Q6PKG0|LARP1_HUMAN;Q9H1V8|S6A17_HUMAN;Q9Y4X4|KLF12_HUMAN;Q8NI99|ANGL6_HUMAN;Q9H2X9|S12A5_HUMAN;Q02779…			DeepNovo	0 0 3 3 6 2 2 2 3 2 2	LYADVGGKKQF
LYADVGGKQ	51.89	949.487	9	100	9	-9.7343	0.6908	1.4	475.751	2	23.29	5710000000	12600000000	6772	20240701_6.raw	29	P51571|SSRD_HUMAN			DB Search	2 2 4 4 11 6 6 10 5	LYADVGGKQ
LYADVGGKQD	45.94	1064.51	10	80	10	-7.8597	0.7344	1.2	533.265	2	25.1843	5070000	27700000	7603	20240701_6.raw	2	Q8N1A0|KT222_HUMAN;Q9Y6U3|SCIN_HUMAN;Q6NV74|CRCDL_HUMAN;P23276|KELL_HUMAN;P61204|ARF3_HUMAN;Q96PE2|ARHGH_HUMAN;P36406|TRI23_HUMAN;O15266|SHOX_HUMAN;A1L4H1|SRCRL_HUMAN;P63092|GNAS2_HUMAN;P40617|ARL4A_HUMAN;Q13214|SEM3B_HUMAN;Q9NYY3|PLK2_HUMAN;Q96RV3|PCX1_HUMAN;Q14344|GNA13_HUMAN;Q93088|BHMT1_HUMAN;Q96L73|NSD1_HUMAN;P14735|IDE_HUMAN;O15111|IKKA_HUMAN;Q8N441|FGRL1_HUMAN;Q96RP9|EFGM_HUMAN;P11488|GNAT…			DeepNovo	0 0 2 2 6 4 4 6 3 3	LYADVGGKQD
LYADVGGKQE	63.71	1078.53	10	80	10	-7.802	0.698	2.8	540.274	2	25.4465	10500000	50500000	7760	20240701_6.raw	1	P51571|SSRD_HUMAN			HOMOLOG	0 0 4 4 6 5 5 5 2 2	LYADVGGKQE
LYADVGGKQF	76.64	1096.56	10	100	10	44.0893	0.7998	2.6	1097.57	1	89.0604	50700000000	359000000000	32585	20240701_6.raw	252	P51571|SSRD_HUMAN			DB Search	5 6 15 15 30 19 19 15 22 5	LYADVGGKQF
LYADVGGKQFA	51.58	1167.59	11	81.8	11	2.9138	0.8458	0.9	584.804	2	47.7533	8880000	70200000	15545	20240701_6.raw	2	P51571|SSRD_HUMAN			HOMOLOG	3 3 7 7 7 4 4 5 5 0 1	LYADVGGKQFA
LYADVGGKQFP	29.18	1193.61	11	27.3	11	-2.3231	0.4504	-0.1	597.811	2	47.9317	752000	3230000	15607	20240701_6.raw	1	P51571|SSRD_HUMAN			DB Search	0 0 5 4 0 0 0 0 5 0 0	LYADVGGKQFP
LYADVGGKQL	56.22	1062.57	10	40	10	-2.2182	0.6803	1.3	532.293	2	39.161	92100000	844000000	12751	20240701_6.raw	2	P51571|SSRD_HUMAN			HOMOLOG	0 0 1 1 2 1 1 2 2 2	LYADVGGKQL
LYADVGGKQQ	52.8	1077.55	10	80	10	-9.4532	0.7571	1	539.78	2	23.5321	4370000	15400000	6740	20240701_6.raw	2	P61204|ARF3_HUMAN;P36406|TRI23_HUMAN;P08183|MDR1_HUMAN;A1L4H1|SRCRL_HUMAN;Q93088|BHMT1_HUMAN;Q96L73|NSD1_HUMAN;O15111|IKKA_HUMAN;O75159|SOCS5_HUMAN;Q8N441|FGRL1_HUMAN;P11488|GNAT1_HUMAN;P05107|ITB2_HUMAN;Q12906|ILF3_HUMAN;P11055|MYH3_HUMAN;A6NHR9|SMHD1_HUMAN;P19174|PLCG1_HUMAN;Q6PKG0|LARP1_HUMAN;Q9H1V8|S6A17_HUMAN;Q9Y4X4|KLF12_HUMAN;Q8NI99|ANGL6_HUMAN;Q9H2X9|S12A5_HUMAN;Q02779|M3K10_HUMAN;P46821|…			DeepNovo	0 0 5 5 9 6 6 7 5 5	LYADVGGKQQ
LYADVGHVATF	53.46	1191.59	11	45.5	11	-6.0574	0.5022	0.2	596.804	2	53.2223	4760000	16000000	18033	20240701_6.raw	1	Q14194|DPYL1_HUMAN;P60410|KR108_HUMAN;Q8N8U3|RTL3_HUMAN;Q969G9|NKD1_HUMAN;P35913|PDE6B_HUMAN;Q16630|CPSF6_HUMAN;P51571|SSRD_HUMAN;P50579|MAP2_HUMAN;Q9P265|DIP2B_HUMAN;Q3B7T1|EDRF1_HUMAN;P16499|PDE6A_HUMAN;Q8TEA7|TBCK_HUMAN;Q8TD43|TRPM4_HUMAN;Q96JP2|MY15B_HUMAN;P06280|AGAL_HUMAN;Q9HCI5|MAGE1_HUMAN;Q8IZY2|ABCA7_HUMAN;Q96RP9|EFGM_HUMAN;P17010|ZFX_HUMAN;Q6UX98|ZDH24_HUMAN;O76074|PDE5A_HUMAN;O00408|PD…			DeepNovo	1 1 6 6 8 4 1 1 0 0 4	LYADVGHVATF
LYADVGKEF	43.71	1040.52	9	55.6	9	1.1574	0.1801	1.3	521.267	2	49.2281	5790000	32900000	16217	20240701_6.raw	2	Q9Y2T3|GUAD_HUMAN;Q12887|COX10_HUMAN;P49767|VEGFC_HUMAN;Q14204|DYHC1_HUMAN;Q16630|CPSF6_HUMAN;A6NMZ7|CO6A6_HUMAN;P51571|SSRD_HUMAN;Q8WXH0|SYNE2_HUMAN;A6NJW4|LRR3C_HUMAN;Q6TGC4|PADI6_HUMAN;O43174|CP26A_HUMAN;A6NK44|GLOD5_HUMAN;Q96RP9|EFGM_HUMAN;Q8TDI8|TMC1_HUMAN;Q14194|DPYL1_HUMAN;P12235|ADT1_HUMAN;P12236|ADT3_HUMAN;Q9HBZ2|ARNT2_HUMAN;Q96T17|MA7D2_HUMAN;Q9HC29|NOD2_HUMAN;Q9BXW9|FACD2_HUMAN;P09455|…			DeepNovo	0 0 2 2 3 1 1 3 3	LYADVGKEF
LYADVGKQ	36.12	892.465	8	75	8	-9.9644	0.6548	-0.1	447.24	2	22.9258	8860000	107000000	6633	20240701_6.raw	3	Q9NZQ0|DJC27_HUMAN;Q16630|CPSF6_HUMAN;A6NMZ7|CO6A6_HUMAN;P51571|SSRD_HUMAN;Q01459|DIAC_HUMAN;P38570|ITAE_HUMAN;O95544|NADK_HUMAN;O75916|RGS9_HUMAN;Q6TGC4|PADI6_HUMAN;A0FGR8|ESYT2_HUMAN;Q12955|ANK3_HUMAN;Q96RP9|EFGM_HUMAN;Q8WZ42|TITIN_HUMAN;A6NMT0|DBX1_HUMAN;Q9BUU2|MET22_HUMAN;Q14194|DPYL1_HUMAN;P12235|ADT1_HUMAN;P12236|ADT3_HUMAN;P23677|IP3KA_HUMAN;Q9HBZ2|ARNT2_HUMAN;P16233|LIPP_HUMAN;Q9BXW9|FACD…			DeepNovo	0 0 3 3 9 11 11 5	LYADVGKQ
LYADVGKQF	50.74	1039.53	9	55.6	9	0.8375	0.6359	1.7	520.775	2	45.634	991000000	6230000000	14555	20240701_6.raw	14	Q96EC8|YIPF6_HUMAN;P36871|PGM1_HUMAN;Q9NZQ0|DJC27_HUMAN;Q16630|CPSF6_HUMAN;A6NMZ7|CO6A6_HUMAN;P51571|SSRD_HUMAN;Q01459|DIAC_HUMAN;P38570|ITAE_HUMAN;O95544|NADK_HUMAN;O75916|RGS9_HUMAN;Q6TGC4|PADI6_HUMAN;A0FGR8|ESYT2_HUMAN;Q7Z5P9|MUC19_HUMAN;Q12955|ANK3_HUMAN;Q96RP9|EFGM_HUMAN;Q8WZ42|TITIN_HUMAN;A6NMT0|DBX1_HUMAN;Q9BUU2|MET22_HUMAN;Q14194|DPYL1_HUMAN;P12235|ADT1_HUMAN;P12236|ADT3_HUMAN;P23677|IP3K…			DeepNovo	0 0 1 1 2 4 4 5 5	LYADVGKQF
LYADVGNKQF	52.14	1153.58	10	80	10	-2.4734	0.7354	2.2	577.797	2	41.8717			13649	20240701_6.raw	2	P51571|SSRD_HUMAN			HOMOLOG	0 0 2 2 2 2 2 4 4 4	LYADVGNKQF
LYADVQGKQF	46.87	1167.59	10	80	10	-1.325	0.6404	0	584.803	2	42.4203	322000000	1490000000	13596	20240701_6.raw	9	P51571|SSRD_HUMAN			HOMOLOG	0 0 3 3 6 4 4 5 4 4	LYADVQGKQF
LYADVSHK	42.07	931.476	8	37.5	8	11.44	0.4338	0.1	466.745	2	42.9217	44600000	76000000	14170	20240701_6.raw	7	Q8TC59|PIWL2_HUMAN			HOMOLOG	1 1 3 3 5 0 0 0	LYADVSHK
LYADVSKH	43.79	931.476	8	50	8	14.0595	0.5714	-1.3	466.745	2	45.4773	42900000	62200000	14557	20240701_6.raw	6	Q6TFL4|KLH24_HUMAN;Q13233|M3K1_HUMAN;Q6ZR54|YN009_HUMAN;Q96AQ1|CC74A_HUMAN;Q5GH76|XKR4_HUMAN;Q9Y2K9|STB5L_HUMAN;Q9NV58|RN19A_HUMAN;Q16630|CPSF6_HUMAN;P51571|SSRD_HUMAN;Q9H0R6|GATA_HUMAN;O96028|NSD2_HUMAN;O14827|RGRF2_HUMAN;Q5TKA1|LIN9_HUMAN;Q5T3J3|LRIF1_HUMAN;P36954|RPB9_HUMAN;Q96RP9|EFGM_HUMAN;Q86VI1|EX3L1_HUMAN;Q14194|DPYL1_HUMAN;Q9NRM0|GTR9_HUMAN;O60299|LZTS3_HUMAN;Q15833|STXB2_HUMAN;Q8TE68|ES…			DeepNovo	1 1 3 3 6 0 0 3	LYADVSKH
LYAFYKGAF	43.29	1078.55	9	66.7	9	-12.7192	0.4336	-1	540.281	2	50.8861	9400000	45600000	17077	20240701_6.raw	6	Q00325|S25A3_HUMAN;Q9P0P8|MRES1_HUMAN;Q96T53|MBOA4_HUMAN;Q9UBX3|DIC_HUMAN;P24821|TENA_HUMAN;P55916|UCP3_HUMAN;Q15413|RYR3_HUMAN;Q9H4H8|FA83D_HUMAN;Q6NUK1|SCMC1_HUMAN;Q2M3X9|ZN674_HUMAN;Q68BL7|OLM2A_HUMAN;P55851|UCP2_HUMAN;P53007|TXTP_HUMAN;Q6KCM7|SCMC2_HUMAN;P51116|FXR2_HUMAN;Q92736|RYR2_HUMAN;Q86XX4|FRAS1_HUMAN;Q86YA3|ZGRF1_HUMAN;P51114|FXR1_HUMAN			DeepNovo	2 2 1 0 0 2 2 6 5	LYAFYKGAF
LYANPDKQPR	43.06	1200.63	10	80	10	2.0947	0.3665	-9.1	401.212	3	35.1092	1750000	6350000	10879	20240701_6.raw	2	O14646|CHD1_HUMAN;Q9NR81|ARHG3_HUMAN;P28288|ABCD3_HUMAN;P07996|TSP1_HUMAN;Q7L576|CYFP1_HUMAN;P53805|RCAN1_HUMAN;Q8WWA1|TMM40_HUMAN;O75326|SEM7A_HUMAN;Q96RR1|PEO1_HUMAN;Q8ND83|SLAI1_HUMAN;P26447|S10A4_HUMAN;O00461|GOLI4_HUMAN;O00339|MATN2_HUMAN;Q9Y2J0|RP3A_HUMAN;O75747|P3C2G_HUMAN;P18146|EGR1_HUMAN;Q9NPF5|DMAP1_HUMAN;Q12860|CNTN1_HUMAN;Q9UBJ2|ABCD2_HUMAN;Q70EL1|UBP54_HUMAN;Q12857|NFIA_HUMAN;P08651…			DeepNovo	5 2 0 0 5 5 2 2 8 5	LYANPDKQPR
LYAVNKAGF	39.7	981.528	9	77.8	9	-3.4312	0.634	0.3	491.772	2	39.1899	346000	7690000	12891	20240701_6.raw	1	Q969F0|FATE1_HUMAN;O43897|TLL1_HUMAN;Q15669|RHOH_HUMAN;P50453|SPB9_HUMAN;O75376|NCOR1_HUMAN;Q8NI27|THOC2_HUMAN;Q7Z4V5|HDGR2_HUMAN;P78406|RAE1L_HUMAN;Q05586|NMDZ1_HUMAN;Q5VVP1|S31A6_HUMAN;Q9Y5B8|NDK7_HUMAN;O95571|ETHE1_HUMAN;Q5VU36|S31A5_HUMAN;Q8WZ42|TITIN_HUMAN;Q5TZJ5|S31A1_HUMAN;Q8IWB4|S31A7_HUMAN;Q15326|ZMY11_HUMAN;Q9NZ71|RTEL1_HUMAN;Q9Y5I4|PCDC2_HUMAN;Q5VYP0|S31A3_HUMAN;P49247|RPIA_HUMAN;Q9ULH…			DeepNovo	1 1 5 2 2 2 4 4 5	LYAVNKAGF
LYAVNKQQF	42.31	1109.59	9	77.8	9	0.7928	0.6816	1.9	555.802	2	39.1193	1030000	13300000	12868	20240701_6.raw	1	Q9NZM3|ITSN2_HUMAN;A6NHN0|OTOL1_HUMAN;P0C2Y1|NBPF7_HUMAN;Q3BBV0|NBPF1_HUMAN;Q9UNS1|TIM_HUMAN;P24043|LAMA2_HUMAN;Q9UBT6|POLK_HUMAN;Q5GLZ8|HERC4_HUMAN;Q9UGM5|FETUB_HUMAN;P78406|RAE1L_HUMAN;Q5VTT5|MYOM3_HUMAN;Q8IZF2|AGRF5_HUMAN;P42229|STA5A_HUMAN;Q0VDD7|BRME1_HUMAN;Q5TAG4|NBPFC_HUMAN;Q13352|CENPR_HUMAN;Q9H0W9|CK054_HUMAN;O43683|BUB1_HUMAN;P48448|AL3B2_HUMAN;Q8IWE5|PKHM2_HUMAN;Q8WZ42|TITIN_HUMAN;Q9H0…			DeepNovo	5 10 11 2 2 1 1 3 5	LYAVNKQQF
LYDVGGKQF	55.27	1025.52	9	55.6	9	-0.5531	0.6693	0.8	513.767	2	43.3267	83600000	276000000	14299	20240701_6.raw	3	P23246|SFPQ_HUMAN;P61204|ARF3_HUMAN;P36406|TRI23_HUMAN;Q9GZZ8|LACRT_HUMAN;A1L4H1|SRCRL_HUMAN;O43426|SYNJ1_HUMAN;P63092|GNAS2_HUMAN;P40617|ARL4A_HUMAN;Q13214|SEM3B_HUMAN;P25098|ARBK1_HUMAN;Q7Z7A1|CNTRL_HUMAN;Q9BXT8|RNF17_HUMAN;Q96RV3|PCX1_HUMAN;Q14344|GNA13_HUMAN;Q93088|BHMT1_HUMAN;Q96L73|NSD1_HUMAN;P14735|IDE_HUMAN;O15111|IKKA_HUMAN;P08567|PLEK_HUMAN;Q8N441|FGRL1_HUMAN;P11488|GNAT1_HUMAN;Q8WW22|D…			DeepNovo	0 0 7 2 1 1 3 4 5	LYDVGGKQF
LYDVGKQF	43.98	968.497	8	75	8	-1.2412	0.6644	-0.2	485.256	2	44.9522	562000	8250000	14524	20240701_6.raw	1	Q96EC8|YIPF6_HUMAN;P36871|PGM1_HUMAN;Q9NZQ0|DJC27_HUMAN;Q01459|DIAC_HUMAN;P38570|ITAE_HUMAN;Q9BXT8|RNF17_HUMAN;O95544|NADK_HUMAN;Q13409|DC1I2_HUMAN;O75916|RGS9_HUMAN;Q6TGC4|PADI6_HUMAN;A0FGR8|ESYT2_HUMAN;Q7Z5P9|MUC19_HUMAN;Q12955|ANK3_HUMAN;Q8WZ42|TITIN_HUMAN;Q9NY59|NSMA2_HUMAN;Q8IY17|PLPL6_HUMAN;A6NMT0|DBX1_HUMAN;Q6ZMV7|LEKR1_HUMAN;Q9BUU2|MET22_HUMAN;P23677|IP3KA_HUMAN;Q8ND56|LS14A_HUMAN;P16233|…			DeepNovo	0 0 3 2 2 2 5 5	LYDVGKQF
LYGDVGGKQF	48.98	1082.54	10	40	10	-1.3063	0.642	0.6	542.277	2	42.227	12200000	53700000	13731	20240701_6.raw	1	P51571|SSRD_HUMAN			HOMOLOG	1 1 1 1 2 1 1 2 3 3	LYGDVGGKQF
LYKHPAPL	37.79	937.538	8	50	8	-5.5672	0.0993	-1.2	469.776	2	27.4866	26800000	73300000	8527	20240701_6.raw	2	Q9ULL5|PRR12_HUMAN;P07202|PERT_HUMAN;Q96SN8|CK5P2_HUMAN;Q9UHI8|ATS1_HUMAN;Q68CP4|HGNAT_HUMAN;O60885|BRD4_HUMAN;Q9H993|ARMT1_HUMAN;P31271|HXA13_HUMAN;Q5T2S8|ODAD2_HUMAN;Q9Y2L1|RRP44_HUMAN;Q7Z410|TMPS9_HUMAN;Q9HCM7|FBSL_HUMAN;Q5T953|IER5L_HUMAN;Q96T25|ZIC5_HUMAN;Q01101|INSM1_HUMAN;Q96L94|SNX22_HUMAN;P0C864|DANCR_HUMAN;Q10571|MN1_HUMAN;Q8WUI4|HDAC7_HUMAN;O95153|RIMB1_HUMAN;Q96ST2|IWS1_HUMAN;Q6VMQ6|M…			DeepNovo	0 0 2 2 11 0 0 3	LYKHPAPL
LYM(+15.99)PPDKQPR	35.55	1259.63	10	90	10	3.3637	0.4037	-2	420.884	3	36.2726	310000	2930000	11249	20240701_6.raw	2	O14646|CHD1_HUMAN;Q96JB8|MPP4_HUMAN;Q8WWA1|TMM40_HUMAN;Q8ND83|SLAI1_HUMAN;Q96H35|RBM18_HUMAN;P26447|S10A4_HUMAN;Q9NYI0|PSD3_HUMAN;Q9Y2J0|RP3A_HUMAN;O75747|P3C2G_HUMAN;Q08378|GOGA3_HUMAN;P62979|RS27A_HUMAN;Q8WZ42|TITIN_HUMAN;Q70EL1|UBP54_HUMAN;P62987|RL40_HUMAN;Q5XKR4|OTP_HUMAN;P27695|APEX1_HUMAN;Q969V6|MRTFA_HUMAN;Q14119|VEZF1_HUMAN;Q8NBL3|T178A_HUMAN;Q9UHN6|CEIP2_HUMAN;Q96HS1|PGAM5_HUMAN;O43390|…	Oxidation (M)	M3:Oxidation (M):1001.00	DeepNovo	5 3 0 12 4 4 2 2 6 5	LYM(+15.99)PPDKQPR
LYQDVGGKQF	35.81	1153.58	10	50	10	8.044	0.3757	0.1	577.796	2	46.8488			15231	20240701_6.raw	1	P51571|SSRD_HUMAN			HOMOLOG	0 0 1 1 1 3 3 3 7 5	LYQDVGGKQF
M(+15.99)AADGDFKIK	46.03	1110.54	10	60	10	-9.5172	0.7923	1.7	556.277	2	24.3769	32100	753000	7110	20240701_6.raw	2	P09382|LEG1_HUMAN	Oxidation (M)	M1:Oxidation (M):1001.00	DB Search	0 0 9 8 0 0 6 6 10 5	M(+15.99)AADGDFKIK
M(+15.99)CCEESGPSLVH	53.35	1306.5	12	75	12	-2.0764	0.598	8	654.262	2	52.4546	6290000	27700000	17797	20240701_6.raw	3	Q03188|CENPC_HUMAN;Q16270|IBP7_HUMAN;Q9ULW3|ABT1_HUMAN;Q9H972|CN093_HUMAN;Q2KHR3|QSER1_HUMAN;Q86TL0|ATG4D_HUMAN;Q9BZW2|S13A1_HUMAN;P16473|TSHR_HUMAN;Q8N427|TXND3_HUMAN;P40337|VHL_HUMAN;P38398|BRCA1_HUMAN;Q6PCT2|FXL19_HUMAN;Q13702|RAPSN_HUMAN;Q09666|AHNK_HUMAN;Q9UJ71|CLC4K_HUMAN;Q6P2E9|EDC4_HUMAN;Q8WU76|SCFD2_HUMAN;Q14004|CDK13_HUMAN;Q8WWT9|S13A3_HUMAN;Q53QW1|TEX44_HUMAN;Q4LDE5|SVEP1_HUMAN;Q9NYC9|…	Oxidation (M)	M1:Oxidation (M):1001.00	DeepNovo	3 0 0 0 7 13 20 4 4 8 35 5	M(+15.99)CCEESGPSLVH
M(+15.99)CLLTPNVLR	45.11	1174.62	10	80	10	-8.8621	0.7391	-6.5	588.314	2	59.2845	475000	4420000	21041	20240701_6.raw	1	Q9H3S5|PIGM_HUMAN;Q92791|SC65_HUMAN;Q8IXA5|SACA3_HUMAN;P49746|TSP3_HUMAN;E9PJI5|NPIA7_HUMAN;O94813|SLIT2_HUMAN;E9PIF3|NPIA2_HUMAN;Q96SZ5|AEDO_HUMAN;Q96JH8|RADIL_HUMAN;A6NJU9|NPB13_HUMAN;P20929|NEBU_HUMAN;Q6PII5|HAGHL_HUMAN;Q8IZL2|MAML2_HUMAN;Q6ZUT9|DEN5B_HUMAN;Q9N2J8|ENH3_HUMAN;Q13029|PRDM2_HUMAN;Q9GZU1|MCLN1_HUMAN;E9PQR5|NPIB8_HUMAN;Q9NR82|KCNQ5_HUMAN;Q03167|TGBR3_HUMAN;Q86V21|AACS_HUMAN;Q8TDD5|…	Oxidation (M)	M1:Oxidation (M):1001.00	DeepNovo	0 0 32 79 79 3 3 3 4 5	M(+15.99)CLLTPNVLR
M(+15.99)LSEHEHF	29.11	1044.43	8	62.5	8	2.8059	0.5221	7.5	523.228	2	34.9988			10736	20240701_6.raw	4	Q9UK22|FBX2_HUMAN;Q9UBT6|POLK_HUMAN;Q13433|S39A6_HUMAN;O96005|CLPT1_HUMAN;Q13224|NMDE2_HUMAN;Q5CZC0|FSIP2_HUMAN;Q2LD37|BLTP1_HUMAN;Q5M9N0|CD158_HUMAN;O00461|GOLI4_HUMAN;Q96RV3|PCX1_HUMAN;Q8NF99|ZN397_HUMAN;Q9NU22|MDN1_HUMAN;Q9UHJ3|SMBT1_HUMAN;Q9UKT4|FBX5_HUMAN;Q8TF21|ANR24_HUMAN;P51693|APLP1_HUMAN;Q8WZ42|TITIN_HUMAN;Q12980|NPRL3_HUMAN;Q7Z2Y8|GVIN1_HUMAN;Q96KR1|ZFR_HUMAN;Q15072|OZF_HUMAN	Oxidation (M)	M1:Oxidation (M):1001.00	DeepNovo	4 0 1 1 5 5 16 5	M(+15.99)LSEHEHF
M(+15.99)M(+15.99)M(+15.99)EGFDPKQPR	43.51	1513.64	12	75	12	4.835	0.1359	-1.5	757.824	2	38.0103	895000	4440000	12234	20240701_6.raw	2	Q8NA61|CBY2_HUMAN;P05155|IC1_HUMAN;Q9Y584|TIM22_HUMAN;Q658T7|F90A2_HUMAN;Q96A37|RN166_HUMAN;Q5H9B9|BM2KL_HUMAN;Q9H792|PEAK1_HUMAN;Q6UXI9|NPNT_HUMAN;Q9HCM3|K1549_HUMAN;Q13370|PDE3B_HUMAN;A8MWA6|F90AM_HUMAN;Q9BU89|DOHH_HUMAN;P0C7X0|F90AO_HUMAN;P09429|HMGB1_HUMAN;Q5VXJ0|LIPK_HUMAN;Q69YN2|C19L1_HUMAN;A8MYA2|CX049_HUMAN;A6NDY2|F90AA_HUMAN;Q14839|CHD4_HUMAN;O43745|CHP2_HUMAN;Q9P2S5|WRP73_HUMAN;Q9Y251|H…	Oxidation (M); Oxidation (M); Oxidation (M)	M1:Oxidation (M):1001.00;M2:Oxidation (M):1001.00;M3:Oxidation (M):1001.00	DeepNovo	0 0 0 44 8 8 3 3 6 6 12 5	M(+15.99)M(+15.99)M(+15.99)EGFDPKQPR
M(+15.99)MEFPDKQPR	45.32	1293.58	10	70	10	13.573	0.5714	2.5	647.801	2	48.2765	201000	3630000	15897	20240701_6.raw	2	Q15700|DLG2_HUMAN;Q12959|DLG1_HUMAN;O14646|CHD1_HUMAN;Q9BY07|S4A5_HUMAN;Q8WWA1|TMM40_HUMAN;P10915|HPLN1_HUMAN;Q8ND83|SLAI1_HUMAN;P26447|S10A4_HUMAN;Q9Y2J0|RP3A_HUMAN;O75747|P3C2G_HUMAN;Q9UHV7|MED13_HUMAN;Q70EL1|UBP54_HUMAN;Q5XKR4|OTP_HUMAN;Q8N6M9|ZFN2A_HUMAN;Q9BUB5|MKNK1_HUMAN;Q86V40|TIKI1_HUMAN;O14578|CTRO_HUMAN;Q14119|VEZF1_HUMAN;Q9UHN6|CEIP2_HUMAN;Q8WV99|ZFN2B_HUMAN;Q92835|SHIP1_HUMAN;Q9UPY5|X…	Oxidation (M)	M1:Oxidation (M):0.00	DeepNovo	0 0 0 5 19 19 5 5 6 5	M(+15.99)MEFPDKQPR
M(+15.99)MEGFDPKQPR	16.94	1350.61	11	27.3	11	20.6501	0.1817	-3.6	676.308	2	55.953			19412	20240701_6.raw	1	Q8NA61|CBY2_HUMAN;P05155|IC1_HUMAN;Q9Y584|TIM22_HUMAN;Q658T7|F90A2_HUMAN;Q96A37|RN166_HUMAN;Q5H9B9|BM2KL_HUMAN;Q9H792|PEAK1_HUMAN;Q6UXI9|NPNT_HUMAN;Q9HCM3|K1549_HUMAN;Q13370|PDE3B_HUMAN;A8MWA6|F90AM_HUMAN;Q9BU89|DOHH_HUMAN;P0C7X0|F90AO_HUMAN;P09429|HMGB1_HUMAN;Q5VXJ0|LIPK_HUMAN;Q69YN2|C19L1_HUMAN;A8MYA2|CX049_HUMAN;A6NDY2|F90AA_HUMAN;Q14839|CHD4_HUMAN;O43745|CHP2_HUMAN;Q9P2S5|WRP73_HUMAN;Q9Y251|H…	Oxidation (M)	M1:Oxidation (M):0.00	DeepNovo	0 0 2 0 0 0 0 2 2 0 0	M(+15.99)MEGFDPKQPR
M(+15.99)NCFPDKQPR	42.64	1250.55	10	70	10	11.3802	0.7433	2.2	626.285	2	46.9328	1070000	3380000	15261	20240701_6.raw	1	O14646|CHD1_HUMAN;Q9HC77|CENPJ_HUMAN;Q765I0|UTS2B_HUMAN;Q9BY07|S4A5_HUMAN;Q7L576|CYFP1_HUMAN;Q8WWA1|TMM40_HUMAN;P10915|HPLN1_HUMAN;O75326|SEM7A_HUMAN;Q96RR1|PEO1_HUMAN;Q8ND83|SLAI1_HUMAN;P26447|S10A4_HUMAN;Q9Y2J0|RP3A_HUMAN;O75747|P3C2G_HUMAN;Q9UHV7|MED13_HUMAN;P18146|EGR1_HUMAN;Q70EL1|UBP54_HUMAN;Q5T7M4|ADIPL_HUMAN;Q5XKR4|OTP_HUMAN;Q96G97|BSCL2_HUMAN;O14578|CTRO_HUMAN;Q14119|VEZF1_HUMAN;Q9P2P1|N…	Oxidation (M)	M1:Oxidation (M):1001.00	DeepNovo	0 0 1 2 15 15 5 5 4 4	M(+15.99)NCFPDKQPR
M(+15.99)NPWTQRYF	45.85	1257.56	9	55.6	9	15.8547	0.5974	1.9	629.788	2	70.7944	1170000	8630000	25048	20240701_6.raw	1	Q9Y6M7|S4A7_HUMAN;Q6PKG0|LARP1_HUMAN;A5PKW4|PSD1_HUMAN;P51965|UB2E1_HUMAN;P69892|HBG2_HUMAN;Q8WYA1|BMAL2_HUMAN;P68871|HBB_HUMAN;Q8N3Z6|ZCHC7_HUMAN;Q9UKA4|AKA11_HUMAN;Q6ZV29|PLPL7_HUMAN;Q7L775|EPMIP_HUMAN;Q8IVL0|NAV3_HUMAN;P02100|HBE_HUMAN;Q6ZWH5|NEK10_HUMAN;P69891|HBG1_HUMAN;Q96LR5|UB2E2_HUMAN;P11532|DMD_HUMAN;P02042|HBD_HUMAN;Q14653|IRF3_HUMAN;O00327|BMAL1_HUMAN;A6NML5|TM212_HUMAN;Q969T4|UB2E3_H…	Oxidation (M)	M1:Oxidation (M):1001.00	DeepNovo	0 0 56 68 9 4 1 1 5	M(+15.99)NPWTQRYF
M(+15.99)NYGFPDKQPR	50.66	1367.63	11	81.8	11	13.1213	0.6521	1.6	684.823	2	47.0545	2690000	4950000	15410	20240701_6.raw	1	O14646|CHD1_HUMAN;Q9BY07|S4A5_HUMAN;Q8WWA1|TMM40_HUMAN;P10915|HPLN1_HUMAN;Q8ND83|SLAI1_HUMAN;P26447|S10A4_HUMAN;P0C866|F91A2_HUMAN;Q9Y2J0|RP3A_HUMAN;O75747|P3C2G_HUMAN;Q9UHV7|MED13_HUMAN;Q70EL1|UBP54_HUMAN;Q02241|KIF23_HUMAN;Q5XKR4|OTP_HUMAN;Q658Y4|F91A1_HUMAN;O14578|CTRO_HUMAN;Q14119|VEZF1_HUMAN;Q9H1A4|APC1_HUMAN;Q9H347|UBQL3_HUMAN;Q9UHN6|CEIP2_HUMAN;Q12794|HYAL1_HUMAN;Q92835|SHIP1_HUMAN;Q9UPY5|…	Oxidation (M)	M1:Oxidation (M):1001.00	DeepNovo	5 0 0 7 7 11 11 5 5 4 4	M(+15.99)NYGFPDKQPR
M(+15.99)PDLGRHL	30.19	953.475	8	100	8	-4.8163	0.6301	6.2	477.748	2	28.2574			8860	20240701_6.raw	1	A2RRP1|NBAS_HUMAN;Q9UJ70|NAGK_HUMAN;Q5TI25|NBPFE_HUMAN;P14780|MMP9_HUMAN;O14939|PLD2_HUMAN;A0A087WUL8|NBPFJ_HUMAN;O75541|ZN821_HUMAN;Q3BBV2|NBPF8_HUMAN;P0C7N4|T191B_HUMAN;Q14161|GIT2_HUMAN;Q9N2J8|ENH3_HUMAN;Q8IVV2|LOXH1_HUMAN;Q86T75|NBPFB_HUMAN;Q5TAG4|NBPFC_HUMAN;O75023|LIRB5_HUMAN;Q8WXG9|AGRV1_HUMAN;Q9H094|NBPF3_HUMAN;Q9HBL0|TENS1_HUMAN;A6NGB0|T191C_HUMAN;B4DH59|NBPFP_HUMAN;O15020|SPTN2_HUMAN;Q9…	Oxidation (M)	M1:Oxidation (M):1001.00	DeepNovo	5 7 7 16 8 8 11 5	M(+15.99)PDLGRHL
M(+15.99)PKAVCVLK	40.92	1003.56	9	66.7	9	4.8716	0.4011	1.2	502.786	2	50.8882	343000	2280000	17113	20240701_6.raw	1	Q9BTW9|TBCD_HUMAN;P40189|IL6RB_HUMAN;Q15831|STK11_HUMAN;Q9H1B5|XYLT2_HUMAN;Q6TGC4|PADI6_HUMAN;Q9UM07|PADI4_HUMAN;Q6KC79|NIPBL_HUMAN;P14735|IDE_HUMAN;Q3YBM2|T176B_HUMAN;Q9UFC0|LRWD1_HUMAN;Q96MS3|GL1D1_HUMAN;Q8NCN5|PDPR_HUMAN;P00441|SODC_HUMAN;Q9Y446|PKP3_HUMAN;A6NK97|S22AK_HUMAN;Q9NRC6|SPTN5_HUMAN;P17980|PRS6A_HUMAN;Q3MIT2|PUS10_HUMAN;P25054|APC_HUMAN;Q9NR23|GDF3_HUMAN;P0C7P3|SLN14_HUMAN;O95278|EP…	Oxidation (M)	M1:Oxidation (M):1001.00	DeepNovo	0 0 3 5 2 2 1 10 5	M(+15.99)PKAVCVLK
M(+15.99)PKKNRIAIYE	45.73	1377.74	11	54.5	11	-7.7924	0.1171	1.6	460.256	3	23.8229			6887	20240701_6.raw	1	P46783|RS10_HUMAN	Oxidation (M)	M1:Oxidation (M):1001.00	DB Search	5 1 1 0 0 0 4 4 11 8 5	M(+15.99)PKKNRIAIYE
M(+15.99)QYPDLGRHL	47.6	1244.6	10	60	10	1.1032	0.6635	2.6	623.308	2	39.0951	5340000	30200000	12782	20240701_6.raw	3	A2RRP1|NBAS_HUMAN;Q5TI25|NBPFE_HUMAN;P98153|IDD_HUMAN;Q8N1W2|ZN710_HUMAN;P21817|RYR1_HUMAN;O75541|ZN821_HUMAN;P0C7N4|T191B_HUMAN;O94911|ABCA8_HUMAN;O94933|SLIK3_HUMAN;Q14161|GIT2_HUMAN;Q9N2J8|ENH3_HUMAN;Q8IVV2|LOXH1_HUMAN;Q5TAG4|NBPFC_HUMAN;Q8N4Q1|MIA40_HUMAN;Q92502|STAR8_HUMAN;O75023|LIRB5_HUMAN;O75360|PROP1_HUMAN;Q9H094|NBPF3_HUMAN;Q9HBL0|TENS1_HUMAN;Q7RTY7|OVCH1_HUMAN;A6NGB0|T191C_HUMAN;P18858…	Oxidation (M)	M1:Oxidation (M):1001.00	DeepNovo	0 0 13 13 13 7 3 3 0 0	M(+15.99)QYPDLGRHL
M(+15.99)RYVASYLL	18.72	1130.58	9	44.4	9	1.922	0.4675	2.7	566.298	2	59.8608	102000	1960000	21227	20240701_6.raw	1	P05387|RLA2_HUMAN	Oxidation (M)	M1:Oxidation (M):1001.00	DB Search	0 0 0 0 0 2 4 4 5	M(+15.99)RYVASYLL
M(+15.99)SCDGFPDKQPR	65.65	1395.59	12	75	12	13.3343	0.7025	-6.9	698.798	2	46.6688	282000	2610000	15154	20240701_6.raw	1	O14646|CHD1_HUMAN;Q9BY07|S4A5_HUMAN;Q8WWA1|TMM40_HUMAN;P10915|HPLN1_HUMAN;Q8ND83|SLAI1_HUMAN;P49747|COMP_HUMAN;Q9Y5Q5|CORIN_HUMAN;P26447|S10A4_HUMAN;Q8NFI3|ENASE_HUMAN;Q9Y2J0|RP3A_HUMAN;O75747|P3C2G_HUMAN;Q9UHV7|MED13_HUMAN;Q70EL1|UBP54_HUMAN;Q02241|KIF23_HUMAN;Q5XKR4|OTP_HUMAN;O14578|CTRO_HUMAN;Q14119|VEZF1_HUMAN;Q9H347|UBQL3_HUMAN;Q9UHN6|CEIP2_HUMAN;Q92835|SHIP1_HUMAN;Q9UPY5|XCT_HUMAN;Q96HI0|SE…	Oxidation (M)	M1:Oxidation (M):1001.00	DeepNovo	5 0 0 0 11 11 9 9 7 7 7 5	M(+15.99)SCDGFPDKQPR
M(+15.99)SLKQTPLSR	14.87	1175.63	10	50	10	-11.4022	0.797	-2.5	588.822	2	20.6799			5682	20240701_6.raw	1	P09497|CLCB_HUMAN	Oxidation (M)	M1:Oxidation (M):1001.00	DB Search	4 4 0 11 9 9 0 0 0 0	M(+15.99)SLKQTPLSR
M(+15.99)VCSPDLGRHL	44.99	1242.58	11	63.6	11	5.3784	0.4132	3.7	415.204	3	48.8388	2340000	10900000	16122	20240701_6.raw	5	P35568|IRS1_HUMAN;A2RRP1|NBAS_HUMAN;Q9H461|FZD8_HUMAN;Q5TI25|NBPFE_HUMAN;Q9UII4|HERC5_HUMAN;Q9H4B4|PLK3_HUMAN;P33176|KINH_HUMAN;O75541|ZN821_HUMAN;Q8NCQ7|PRCA1_HUMAN;Q05215|EGR4_HUMAN;P0C7N4|T191B_HUMAN;Q8IWA6|CCD60_HUMAN;A6NJZ7|RIM3C_HUMAN;Q14161|GIT2_HUMAN;Q9N2J8|ENH3_HUMAN;Q8IVV2|LOXH1_HUMAN;Q9HCE6|ARGAL_HUMAN;Q5TAG4|NBPFC_HUMAN;A6NNM3|RIM3B_HUMAN;Q6VY07|PACS1_HUMAN;O75023|LIRB5_HUMAN;Q6UXD5|S…	Oxidation (M)	M1:Oxidation (M):1001.00	DeepNovo	0 0 0 0 63 76 12 12 13 14 5	M(+15.99)VCSPDLGRHL
M(+15.99)VPDKQPR	33.19	985.501	8	87.5	8	-5.0793	0.7044	-2.8	493.757	2	25.3382	338000	1810000	7631	20240701_6.raw	1	Q9Y496|KIF3A_HUMAN;O14646|CHD1_HUMAN;Q7L576|CYFP1_HUMAN;Q9HCS5|E41LA_HUMAN;Q8WWA1|TMM40_HUMAN;Q53SF7|COBL1_HUMAN;O75326|SEM7A_HUMAN;Q96RR1|PEO1_HUMAN;Q8ND83|SLAI1_HUMAN;P26447|S10A4_HUMAN;Q13796|SHRM2_HUMAN;P09884|DPOLA_HUMAN;Q9Y2J0|RP3A_HUMAN;O75747|P3C2G_HUMAN;P18146|EGR1_HUMAN;Q6P158|DHX57_HUMAN;O14525|ASTN1_HUMAN;Q70EL1|UBP54_HUMAN;Q5T7M4|ADIPL_HUMAN;Q5XKR4|OTP_HUMAN;Q96G97|BSCL2_HUMAN;Q14119…	Oxidation (M)	M1:Oxidation (M):1001.00	DeepNovo	4 0 17 17 3 3 4 4	M(+15.99)VPDKQPR
M(+15.99)YQPDLGRHL	39.24	1244.6	10	80	10	13.3565	0.41	1.9	415.874	3	49.6682	87900	2230000	16431	20240701_6.raw	1	Q00169|PIPNA_HUMAN;A2RRP1|NBAS_HUMAN;Q5TI25|NBPFE_HUMAN;O75541|ZN821_HUMAN;Q9NS62|THSD1_HUMAN;Q8TDJ6|DMXL2_HUMAN;P0C7N4|T191B_HUMAN;Q8IZP6|R113B_HUMAN;P04066|FUCO_HUMAN;Q96BR5|COA7_HUMAN;Q9NUD9|PIGV_HUMAN;Q14161|GIT2_HUMAN;Q9N2J8|ENH3_HUMAN;Q8IVV2|LOXH1_HUMAN;Q5TAG4|NBPFC_HUMAN;O75023|LIRB5_HUMAN;Q5XUX0|FBX31_HUMAN;P35555|FBN1_HUMAN;Q9H094|NBPF3_HUMAN;Q9HBL0|TENS1_HUMAN;A6NGB0|T191C_HUMAN;B4DH59|…	Oxidation (M)	M1:Oxidation (M):1001.00	DeepNovo	5 0 0 58 58 9 8 8 11 5	M(+15.99)YQPDLGRHL
MAADGDFKIKC	43.36	1197.55	11	45.5	11	-3.4828	0.6639	-2.5	599.782	2	38.5426	5180000	35600000	12508	20240701_6.raw	3	P09382|LEG1_HUMAN			DB Search	0 0 8 3 0 0 5 3 3 0 0	MAADGDFKIKC
MAFRVPTA	22.16	891.464	8	50	8	-1.7657	0.8172	0.2	446.739	2	47.5545			15538	20240701_6.raw	1	P04406|G3P_HUMAN			DB Search	5 6 3 0 2 0 0 0	MAFRVPTA
MAFRVPTANVS	42.34	1191.61	11	54.5	11	0.2942	0.8848	-1.5	596.81	2	52.3165	3130000	16300000	17651	20240701_6.raw	1	P04406|G3P_HUMAN			DB Search	2 0 0 0 10 0 0 11 26 4 4	MAFRVPTANVS
MASYADVGGKQF	48.63	1272.58	12	66.7	12	6.8371	0.4144	2.7	637.299	2	53.211	87000000	423000000	17903	20240701_6.raw	6	P51571|SSRD_HUMAN			HOMOLOG	0 0 0 1 4 4 5 3 3 4 8 5	MASYADVGGKQF
MAYMASKE	32.37	929.399	8	75	8	-9.4109	0.6914	0	465.707	2	22.8422	732000	6560000	6595	20240701_6.raw	1	O14548|COX7R_HUMAN;Q9Y6F8|CDY1_HUMAN;Q00403|TF2B_HUMAN;Q9BWV1|BOC_HUMAN;Q6IA69|NADE_HUMAN;Q9C0G0|ZN407_HUMAN;Q8TE73|DYH5_HUMAN;Q6AI39|BICRL_HUMAN;P04275|VWF_HUMAN;Q16576|RBBP7_HUMAN;P22307|SCP2_HUMAN;Q9Y6F7|CDY2_HUMAN;Q8N9V7|TOPZ1_HUMAN;P04406|G3P_HUMAN			DeepNovo	1 1 11 5 9 9 9 5	MAYMASKE
MDMSPLRPQNY	38.05	1350.61	11	63.6	11	0.8396	0.9081	0.4	676.311	2	54.421			18677	20240701_6.raw	1	P06748|NPM_HUMAN			DB Search	3 3 19 21 6 6 7 0 0 0 0	MDMSPLRPQNY
MDMSPLRPQNYL	61.2	1463.69	12	83.3	12	2.9578	0.9305	-2	732.851	2	70.1171	986000	7070000	24703	20240701_6.raw	1	P06748|NPM_HUMAN			DB Search	5 13 17 42 5 5 10 0 0 3 5 5	MDMSPLRPQNYL
MDTERVQPIKLA	50.22	1399.75	12	58.3	12	13.1413	0.6724	-2.1	700.88	2	57.4352	320000	5760000	20152	20240701_6.raw	2	P62857|RS28_HUMAN			HOMOLOG	0 0 0 0 1 10 15 2 2 5 5 5	MDTERVQPIKLA
MGFKPLVL	24.81	903.525	8	75	8	-3.39	0.2113	1.3	452.77	2	66.0544			23372	20240701_6.raw	1	P12956|XRCC6_HUMAN			DB Search	0 0 5 2 2 4 8 5	MGFKPLVL
MGPAMGPALG	37.91	900.42	10	70	10	-3.0247	0.4343	0.3	901.427	1	53.2139	336000	3010000	18076	20240701_6.raw	1	P52272|HNRPM_HUMAN			DB Search	0 0 4 53 18 30 5 5 0 5	MGPAMGPALG
MILPVGAAN	53.88	884.479	9	77.8	9	-6.9127	0.7659	1.2	885.487	1	57.266	997000	5140000	19987	20240701_6.raw	1	P06733|ENOA_HUMAN			DB Search	0 0 15 8 6 3 3 12 5	MILPVGAAN
MILPVGAANFR	62.38	1187.65	11	81.8	11	-3.3594	0.8492	-2.5	594.83	2	63.1486	6230000	32200000	22115	20240701_6.raw	1	P06733|ENOA_HUMAN			DB Search	0 0 13 31 31 6 5 2 2 2 5	MILPVGAANFR
MILPVGAANFRE	43.94	1316.69	12	66.7	12	-2.1271	0.8402	-3	659.351	2	63.8971	499000	4150000	22406	20240701_6.raw	1	P06733|ENOA_HUMAN			DB Search	0 0 8 34 34 7 7 3 3 2 0 0	MILPVGAANFRE
MKGNFTLPE	31.48	1035.51	9	22.2	9	-3.8617	0.9387	1.5	518.761	2	42.4517	1130000	20500000	13921	20240701_6.raw	1	Q00839|HNRPU_HUMAN			DB Search	0 0 0 0 1 1 1 4 4	MKGNFTLPE
MKGNFTLPEVAE	44.95	1334.65	12	41.7	12	-1.4896	0.839	-4.3	668.331	2	57.6214	2410000	6750000	20204	20240701_6.raw	1	Q00839|HNRPU_HUMAN			DB Search	0 0 0 0 0 6 8 0 0 3 65 5	MKGNFTLPEVAE
MKVEVLPAL	41.83	998.583	9	77.8	9	-5.0124	0.5523	1.5	500.3	2	63.7294	4690000	19100000	22347	20240701_6.raw	3	Q16775|GLO2_HUMAN			DB Search	0 0 4 4 4 6 8 8 5	MKVEVLPAL
MLDNLLDI	22.72	945.484	8	37.5	8	-0.2195	0.2903	-3.1	473.748	2	77.0952	41300000	200000000	27470	20240701_6.raw	2	P09874|PARP1_HUMAN			DB Search	0 0 6 1 1 0 16 5	MLDNLLDI
MLDTVVFK	29.07	951.51	8	75	8	-2.6365	0.6559	0.6	476.762	2	52.8578	462000	3990000	17974	20240701_6.raw	1	O00487|PSDE_HUMAN			DB Search	2 2 2 1 1 7 13 5	MLDTVVFK
MLEPSANMPWFK	62.97	1449.68	12	83.3	12	0.7507	0.7347	-1.2	725.846	2	71.8171	757000	4530000	25447	20240701_6.raw	1	Q5VTE0|EF1A3_HUMAN;P68104|EF1A1_HUMAN			DB Search	0 0 4 7 5 4 4 9 7 7 6 5	MLEPSANMPWFK
MLFEPDLGRHL	51.63	1326.68	11	63.6	11	-6.4825	0.5931	1.7	443.233	3	57.5234	3210000	13100000	20102	20240701_6.raw	1	Q8N7H5|PAF1_HUMAN;A2RRP1|NBAS_HUMAN;Q5TI25|NBPFE_HUMAN;Q2M243|CCD27_HUMAN;P59046|NAL12_HUMAN;P46100|ATRX_HUMAN;O75541|ZN821_HUMAN;Q9UPV0|CE164_HUMAN;P0C7N4|T191B_HUMAN;Q14161|GIT2_HUMAN;Q9N2J8|ENH3_HUMAN;Q8IVV2|LOXH1_HUMAN;Q6PJI9|WDR59_HUMAN;Q5TAG4|NBPFC_HUMAN;P98177|FOXO4_HUMAN;O75023|LIRB5_HUMAN;Q9H094|NBPF3_HUMAN;Q9HBL0|TENS1_HUMAN;A6NGB0|T191C_HUMAN;B4DH59|NBPFP_HUMAN;O15020|SPTN2_HUMAN;Q9UK9…			DeepNovo	0 0 0 0 49 49 8 7 7 9 5	MLFEPDLGRHL
MLKGKNQAFIEM	32.47	1408.72	12	58.3	12	-1.9564	0.5799	-2.8	705.366	2	39.1308	1940000	31100000	12817	20240701_6.raw	1	P26599|PTBP1_HUMAN			DB Search	0 0 1 1 3 2 2 5 8 0 6 5	MLKGKNQAFIEM
MLMPKKNRIA	44.68	1200.68	10	50	10	-8.1536	0.4791	0.6	401.235	3	23.885	1190000	7140000	6882	20240701_6.raw	1	Q9NQ39|RS10L_HUMAN;P46783|RS10_HUMAN			DB Search	0 0 7 55 55 22 2 0 0 0	MLMPKKNRIA
MLMPKKNRIAIY	36.11	1476.83	12	41.7	12	2.0264	0.4285	1.3	493.285	3	38.4277	565000	8270000	12465	20240701_6.raw	1	P46783|RS10_HUMAN			DB Search	0 0 0 23 23 14 0 0 0 0 2 5	MLMPKKNRIAIY
MLQTRFPL	23.73	1004.55	8	100	8	-3.7161	0.7635	1.6	503.282	2	58.2502			20537	20240701_6.raw	1	Q14157|UBP2L_HUMAN			DB Search	5 6 14 2 2 2 8 5	MLQTRFPL
MMDPLTGLNR	38.44	1146.55	10	50	10	1.4153	0.8756	-1.2	574.283	2	57.8228	498000	2810000	20365	20240701_6.raw	1	O60506|HNRPQ_HUMAN			DB Search	1 1 5 5 5 7 0 0 0 5	MMDPLTGLNR
MMDPLTGLNRG	50.66	1203.57	11	72.7	11	0.6158	0.8639	1.4	602.795	2	56.8544	540000	2950000	19861	20240701_6.raw	1	O60506|HNRPQ_HUMAN			DB Search	3 3 8 13 13 19 2 2 0 0 0	MMDPLTGLNRG
MNAANVGWNN	22.96	1089.47	10	50	10	-0.9759	0.448	1.6	545.741	2	46.9694	2820000	11000000	15217	20240701_6.raw	1	P14174|MIF_HUMAN			DB Search	0 0 17 3 3 1 0 0 13 5	MNAANVGWNN
MNAYPDLGRHL	40.02	1285.62	11	72.7	11	11.6545	0.5081	-8.5	429.545	3	54.9664	28600000	54800000	19073	20240701_6.raw	6	A2RRP1|NBAS_HUMAN;Q5TI25|NBPFE_HUMAN;P98153|IDD_HUMAN;Q8N1W2|ZN710_HUMAN;P21817|RYR1_HUMAN;O75541|ZN821_HUMAN;O00399|DCTN6_HUMAN;P0C7N4|T191B_HUMAN;O94911|ABCA8_HUMAN;Q14161|GIT2_HUMAN;Q9N2J8|ENH3_HUMAN;Q8IVV2|LOXH1_HUMAN;Q5TAG4|NBPFC_HUMAN;Q92502|STAR8_HUMAN;O75023|LIRB5_HUMAN;Q9H094|NBPF3_HUMAN;Q9HBL0|TENS1_HUMAN;A6NGB0|T191C_HUMAN;P12259|FA5_HUMAN;B4DH59|NBPFP_HUMAN;O15020|SPTN2_HUMAN;Q9UK96|F…			DeepNovo	0 0 0 2 36 52 8 8 9 11 5	MNAYPDLGRHL
MNIVEAMER	52.3	1091.51	9	100	9	4.5407	0.883	0.9	546.763	2	56.3479	356000	3000000	19579	20240701_6.raw	1	P62937|PPIA_HUMAN			DB Search	5 6 22 30 18 2 2 2 5	MNIVEAMER
MNQFKPIF	20.83	1023.52	8	50	8	-1.4872	0.3259	1.7	512.769	2	59.106	83500	2510000	20918	20240701_6.raw	1	P49588|SYAC_HUMAN;Q5JTZ9|SYAM_HUMAN			DB Search	0 0 0 0 7 3 3 5	MNQFKPIF
MNYGFPDKQPR	31.83	1351.63	11	72.7	11	-6.4069	0.6245	3	676.826	2	29.5839	10600000	76300000	9145	20240701_6.raw	2	O14646|CHD1_HUMAN;Q9BY07|S4A5_HUMAN;Q8WWA1|TMM40_HUMAN;P10915|HPLN1_HUMAN;Q8ND83|SLAI1_HUMAN;P26447|S10A4_HUMAN;P0C866|F91A2_HUMAN;Q9Y2J0|RP3A_HUMAN;O75747|P3C2G_HUMAN;Q9UHV7|MED13_HUMAN;Q70EL1|UBP54_HUMAN;Q02241|KIF23_HUMAN;Q5XKR4|OTP_HUMAN;Q658Y4|F91A1_HUMAN;O14578|CTRO_HUMAN;Q14119|VEZF1_HUMAN;Q9H1A4|APC1_HUMAN;Q9H347|UBQL3_HUMAN;Q9UHN6|CEIP2_HUMAN;Q12794|HYAL1_HUMAN;Q92835|SHIP1_HUMAN;Q9UPY5|…			DeepNovo	0 0 0 4 4 4 4 9 9 7 5	MNYGFPDKQPR
MPKKNRIAIYE	63.72	1361.75	11	72.7	11	-6.9925	0.4985	-2.7	681.88	2	25.6728	41300000	288000000	7696	20240701_6.raw	4	P46783|RS10_HUMAN			DB Search	5 32 63 33 5 0 0 0 18 14 5	MPKKNRIAIYE
MPSLHVGQAG	48.95	995.486	10	40	10	14.1732	0.3661	1.9	498.751	2	51.509			17395	20240701_6.raw	1	O15116|LSM1_HUMAN;Q8NHA6|OR2W6_HUMAN;P26641|EF1G_HUMAN;Q8WZ82|OVCA2_HUMAN;Q96IZ5|RBM41_HUMAN;O15031|PLXB2_HUMAN;Q9BQE3|TBA1C_HUMAN;Q9NTJ5|SAC1_HUMAN;Q9NV72|ZN701_HUMAN;Q96II8|LRCH3_HUMAN;P57078|RIPK4_HUMAN;Q96JH8|RADIL_HUMAN;Q07617|SPAG1_HUMAN;Q9P219|DAPLE_HUMAN;Q8N5A5|ZGPAT_HUMAN;Q5EBL2|ZN628_HUMAN;P68366|TBA4A_HUMAN;Q8TBZ2|MYBPP_HUMAN;Q13268|DHRS2_HUMAN;Q5T011|SZT2_HUMAN;Q9BSK4|FEM1A_HUMAN;Q9H3…			DeepNovo	0 0 0 0 1 4 2 1 2 2	MPSLHVGQAG
MPWFKGWK	34.79	1078.54	8	100	8	1.0935	0.7202	2.3	540.28	2	59.5553	469000	3530000	21055	20240701_6.raw	1	Q5VTE0|EF1A3_HUMAN;Q05639|EF1A2_HUMAN;P68104|EF1A1_HUMAN			DB Search	5 12 14 7 7 4 4 5	MPWFKGWK
MQLNLAHNILR	44.45	1321.73	11	81.8	11	-9.8925	0.7324	1.1	441.584	3	53.7583	974000	6710000	18312	20240701_6.raw	1	P51888|PRELP_HUMAN			DB Search	0 0 2 18 18 58 39 7 7 7 5	MQLNLAHNILR
MQQKLVDQNIF	25.58	1362.7	11	54.5	11	-4.1466	0.5819	-1.7	682.354	2	56.7708	343000	2760000	19823	20240701_6.raw	1	P07339|CATD_HUMAN			DB Search	0 0 4 2 2 4 2 1 1 0 5	MQQKLVDQNIF
MQQKLVDQNIFS	47.83	1449.73	12	58.3	12	-3.3159	0.8212	-0.3	725.871	2	55.7951	7560000	37300000	19262	20240701_6.raw	1	P07339|CATD_HUMAN			DB Search	0 0 8 4 4 11 5 5 5 0 0 0	MQQKLVDQNIFS
MQVPMSMPLPLR	60.75	1398.72	12	66.7	12	-0.9996	0.641	-1	700.366	2	71.0823	2910000	24200000	25136	20240701_6.raw	1	P25067|CO8A2_HUMAN;Q9NZJ0|DTL_HUMAN;Q17RS7|GEN_HUMAN;O95467|GNAS3_HUMAN;Q6ZNF0|ACP7_HUMAN;F2Z333|FND10_HUMAN;Q9NSD9|SYFB_HUMAN;P01266|THYG_HUMAN;Q8IWZ3|ANKH1_HUMAN;Q9Y4A5|TRRAP_HUMAN;Q9Y5R5|DMRT2_HUMAN;Q6F5E8|CARL2_HUMAN;O75503|CLN5_HUMAN;O14776|TCRG1_HUMAN;Q86WV6|STING_HUMAN;Q96SD1|DCR1C_HUMAN;P19532|TFE3_HUMAN;Q6MZT1|R7BP_HUMAN;B7ZAQ6|GPHRA_HUMAN;Q13972|RGRF1_HUMAN;Q7Z6J0|SH3R1_HUMAN;Q14202|ZMY…			DeepNovo	0 0 13 12 12 6 6 3 0 0 2 5	MQVPMSMPLPLR
MQYPDLGRHL	20.27	1228.6	10	80	10	9.092	0.4952	-2.2	615.307	2	55.4054			19162	20240701_6.raw	1	A2RRP1|NBAS_HUMAN;Q5TI25|NBPFE_HUMAN;P98153|IDD_HUMAN;Q8N1W2|ZN710_HUMAN;P21817|RYR1_HUMAN;O75541|ZN821_HUMAN;P0C7N4|T191B_HUMAN;O94911|ABCA8_HUMAN;O94933|SLIK3_HUMAN;Q14161|GIT2_HUMAN;Q9N2J8|ENH3_HUMAN;Q8IVV2|LOXH1_HUMAN;Q5TAG4|NBPFC_HUMAN;Q8N4Q1|MIA40_HUMAN;Q92502|STAR8_HUMAN;O75023|LIRB5_HUMAN;O75360|PROP1_HUMAN;Q9H094|NBPF3_HUMAN;Q9HBL0|TENS1_HUMAN;Q7RTY7|OVCH1_HUMAN;A6NGB0|T191C_HUMAN;P18858…			DeepNovo	0 0 3 12 12 3 2 2 5 5	MQYPDLGRHL
MRYVASYL	38.05	1001.5	8	75	8	3.5739	0.4467	0.9	501.758	2	55.4349	4630000	29100000	19128	20240701_6.raw	1	P05387|RLA2_HUMAN			DB Search	0 0 4 4 6 9 6 5	MRYVASYL
MRYVASYLL	50.24	1114.58	9	77.8	9	0.7635	0.6617	2.3	558.301	2	66.1318	12300000	188000000	23380	20240701_6.raw	1	P05387|RLA2_HUMAN			DB Search	0 0 2 2 3 6 23 6 5	MRYVASYLL
MSCDGFPDKQPR	11.46	1379.6	12	33.3	12	19.9095	0.4868	-3.8	460.871	3	53.2223	441000	3410000	18206	20240701_6.raw	1	O14646|CHD1_HUMAN;Q9BY07|S4A5_HUMAN;Q8WWA1|TMM40_HUMAN;P10915|HPLN1_HUMAN;Q8ND83|SLAI1_HUMAN;P49747|COMP_HUMAN;Q9Y5Q5|CORIN_HUMAN;P26447|S10A4_HUMAN;Q8NFI3|ENASE_HUMAN;Q9Y2J0|RP3A_HUMAN;O75747|P3C2G_HUMAN;Q9UHV7|MED13_HUMAN;Q70EL1|UBP54_HUMAN;Q02241|KIF23_HUMAN;Q5XKR4|OTP_HUMAN;O14578|CTRO_HUMAN;Q14119|VEZF1_HUMAN;Q9H347|UBQL3_HUMAN;Q9UHN6|CEIP2_HUMAN;Q92835|SHIP1_HUMAN;Q9UPY5|XCT_HUMAN;Q96HI0|SE…			DeepNovo	0 0 0 0 0 0 1 1 3 3 3 4	MSCDGFPDKQPR
MSLFPDKQPR	55.11	1217.62	10	80	10	12.1349	0.7218	-1.9	609.817	2	56.7151	2480000	7050000	19720	20240701_6.raw	1	O14646|CHD1_HUMAN;Q9BY07|S4A5_HUMAN;Q8NFT2|STEA2_HUMAN;Q8WWA1|TMM40_HUMAN;Q01780|EXOSX_HUMAN;Q15493|RGN_HUMAN;P10915|HPLN1_HUMAN;Q8ND83|SLAI1_HUMAN;P26447|S10A4_HUMAN;Q9Y2J0|RP3A_HUMAN;O75747|P3C2G_HUMAN;Q9UHV7|MED13_HUMAN;Q8WWX8|SC5AB_HUMAN;Q9Y4A5|TRRAP_HUMAN;Q96JG9|ZN469_HUMAN;Q70EL1|UBP54_HUMAN;Q5XKR4|OTP_HUMAN;O14578|CTRO_HUMAN;Q14119|VEZF1_HUMAN;Q9UHN6|CEIP2_HUMAN;P41271|NBL1_HUMAN;Q92835|SH…			DeepNovo	0 0 2 2 19 19 5 5 4 4	MSLFPDKQPR
MSLKQTPL	18.49	916.505	8	25	8	-3.0919	0.88	-0.5	459.26	2	38.4081	550000	4440000	12466	20240701_6.raw	1	P09497|CLCB_HUMAN			DB Search	0 0 0 0 0 1 2 2	MSLKQTPL
MSLKQTPLS	38.79	1003.54	9	22.2	9	-1.532	0.5238	1.6	502.777	2	37.0019	3150000	8920000	11634	20240701_6.raw	1	P09497|CLCB_HUMAN			DB Search	1 0 1 1 1 2 0 0 5	MSLKQTPLS
MSPLRPQNYLFG	36.86	1421.71	12	25	12	2.5492	0.6465	0.8	711.864	2	69.8365	2210000	9260000	24517	20240701_6.raw	1	P06748|NPM_HUMAN			DB Search	0 0 0 0 0 0 0 3 11 5 0 0	MSPLRPQNYLFG
MTGYGMPRQIL	72.84	1265.63	11	72.7	11	0.5029	0.8685	-2.6	633.819	2	57.9569	1490000	6680000	20308	20240701_6.raw	1	P37802|TAGL2_HUMAN			DB Search	5 29 21 21 14 14 3 0 0 0 5	MTGYGMPRQIL
MTTFPPPDKQPR	31.56	1413.71	12	66.7	12	3.1585	0.3792	0.6	472.243	3	37.9922	2440000	15100000	12396	20240701_6.raw	1	O60565|GREM1_HUMAN;Q9UNZ2|NSF1C_HUMAN;O14646|CHD1_HUMAN;Q96JB8|MPP4_HUMAN;Q8WWA1|TMM40_HUMAN;Q8IZJ4|RGDSR_HUMAN;P42857|NSG1_HUMAN;Q8ND83|SLAI1_HUMAN;Q9HCN3|PGAP6_HUMAN;Q96H35|RBM18_HUMAN;P26447|S10A4_HUMAN;Q8TF01|PNISR_HUMAN;Q15173|2A5B_HUMAN;Q9NYI0|PSD3_HUMAN;Q9Y2J0|RP3A_HUMAN;O75747|P3C2G_HUMAN;Q08378|GOGA3_HUMAN;P62979|RS27A_HUMAN;O43933|PEX1_HUMAN;Q70EL1|UBP54_HUMAN;P62987|RL40_HUMAN;Q5XKR4|O…			DeepNovo	0 0 1 0 9 18 6 6 2 2 4 4	MTTFPPPDKQPR
MVPPVQVSPLIK	44.01	1306.77	12	66.7	12	-9.4431	0.6225	-3.1	654.389	2	58.2624	2470000	7060000	20465	20240701_6.raw	3	P56385|ATP5I_HUMAN			DB Search	0 0 38 15 15 12 12 17 0 0 22 5	MVPPVQVSPLIK
MVSYGMNPVDL	44.37	1224.55	11	45.5	11	-0.4767	0.4815	-2.6	613.282	2	72.1893	798000	5860000	25641	20240701_6.raw	1	Q99439|CNN2_HUMAN			DB Search	0 0 14 0 0 3 3 0 0 37 5	MVSYGMNPVDL
MVVYPWTQR	32.87	1178.59	9	55.6	9	-2.522	0.0479	1.5	590.303	2	58.8761			20816	20240701_6.raw	1	P02100|HBE_HUMAN;P69891|HBG1_HUMAN;P69892|HBG2_HUMAN;P02042|HBD_HUMAN;P68871|HBB_HUMAN			HOMOLOG	0 0 0 0 6 8 4 4 5	MVVYPWTQR
MVYGLDQSKM	25.61	1170.54	10	50	10	-1.5543	0.6762	1.8	586.279	2	48.1013	390000	2290000	15781	20240701_6.raw	1	P14866|HNRPL_HUMAN			DB Search	0 0 5 2 2 3 3 0 0 0	MVYGLDQSKM
MYADVGGKQ	50.89	967.443	9	100	9	-11.0594	0.8073	-0.3	484.729	2	21.8684	780000	4890000	6195	20240701_6.raw	1	P51571|SSRD_HUMAN			HOMOLOG	3 3 5 5 12 6 6 11 5	MYADVGGKQ
MYADVGGKQF	55.6	1114.51	10	60	10	-1.3413	0.6327	2.2	558.264	2	42.1191	20100000	112000000	13669	20240701_6.raw	1	P51571|SSRD_HUMAN			HOMOLOG	0 0 6 2 3 0 0 4 6 5	MYADVGGKQF
MYEGVGRMF	29.26	1088.48	9	77.8	9	5.5742	0.7661	2.3	545.248	2	58.5656	373000	2060000	20644	20240701_6.raw	1	O60925|PFD1_HUMAN			DB Search	5 5 25 2 2 0 0 3 5	MYEGVGRMF
NAANVGWNN	42.72	958.426	9	66.7	9	-1.5216	0.7215	0.4	959.433	1	36.0474	47400000	220000000	11416	20240701_6.raw	3	P14174|MIF_HUMAN			DB Search	0 0 0 63 75 16 19 6 5	NAANVGWNN
NAANVGWNNST	49.03	1146.51	11	72.7	11	-0.5272	0.7342	0.8	574.26	2	38.4446	4110000	27700000	12517	20240701_6.raw	1	P14174|MIF_HUMAN			DB Search	5 8 36 18 8 4 0 0 0 15 5	NAANVGWNNST
NAANVGWNNSTF	47.93	1293.57	12	75	12	-0.6875	0.4128	-2.4	647.793	2	62.7794			22058	20240701_6.raw	1	P14174|MIF_HUMAN			DB Search	5 5 37 20 14 2 2 0 0 0 27 5	NAANVGWNNSTF
NAGMNQFKPIF	30.5	1265.62	11	54.5	11	-1.7595	0.5728	-3.3	633.817	2	64.6167	615000	3280000	22676	20240701_6.raw	1	P49588|SYAC_HUMAN;Q5JTZ9|SYAM_HUMAN			DB Search	0 0 56 0 0 0 2 10 7 7 5	NAGMNQFKPIF
NAGMNQFKPIFL	60.37	1378.71	12	58.3	12	-0.5766	0.7266	-3.1	690.359	2	72.1083	520000	6030000	25621	20240701_6.raw	1	P49588|SYAC_HUMAN;Q5JTZ9|SYAM_HUMAN			DB Search	0 0 47 8 3 2 1 8 0 0 10 5	NAGMNQFKPIFL
NAGPNTNGSQFF	31.5	1252.55	12	16.7	12	2.8811	0.3352	2	1253.56	1	57.2563	3750000	19500000	20162	20240701_6.raw	2	F5H284|PAL4D_HUMAN;A0A0B4J2A2|PAL4C_HUMAN;P0DN26|PAL4F_HUMAN;Q9Y536|PAL4A_HUMAN;P0DN37|PAL4G_HUMAN;A0A075B759|PAL4E_HUMAN;P30405|PPIF_HUMAN;P62937|PPIA_HUMAN			DB Search	0 0 22 0 0 0 0 0 0 17 0 0	NAGPNTNGSQFF
NALVLVLGHHLG	50.16	1241.72	12	83.3	12	0.3212	0.8624	-2.1	621.868	2	57.5136	24500000	113000000	20129	20240701_6.raw	2	P31641|SC6A6_HUMAN;P04921|GLPC_HUMAN;P15735|PHKG2_HUMAN;Q15773|MLF2_HUMAN;Q6ZMM2|ATL5_HUMAN;P48637|GSHB_HUMAN;P35968|VGFR2_HUMAN;Q92673|SORL_HUMAN;Q6UXZ4|UNC5D_HUMAN;P24386|RAE1_HUMAN;Q9Y2Y6|TMM98_HUMAN;P20929|NEBU_HUMAN;Q8IVV2|LOXH1_HUMAN;Q1X8D7|LRC36_HUMAN;Q56NI9|ESCO2_HUMAN;Q6UXD5|SE6L2_HUMAN;Q7RTY7|OVCH1_HUMAN;Q8NGD3|OR4K5_HUMAN;Q86YV9|HPS6_HUMAN;Q96BM9|ARL8A_HUMAN;Q9BSJ2|GCP2_HUMAN;Q12996|CS…			DeepNovo	3 3 95 17 16 16 14 10 10 3 0 0	NALVLVLGHHLG
NDEELNKLLG	26.89	1143.58	10	30	10	2.1225	0.7404	2.7	572.797	2	56.1298	160000	1970000	19516	20240701_6.raw	1	Q96QV6|H2A1A_HUMAN;P0C0S8|H2A1_HUMAN;Q99878|H2A1J_HUMAN;Q8IUE6|H2A2B_HUMAN;P04908|H2A1B_HUMAN;P16104|H2AX_HUMAN;Q93077|H2A1C_HUMAN;Q96KK5|H2A1H_HUMAN;Q9BTM1|H2AJ_HUMAN;Q7L7L0|H2A3_HUMAN;Q16777|H2A2C_HUMAN;Q6FI13|H2A2A_HUMAN;P20671|H2A1D_HUMAN			DB Search	0 0 6 6 2 1 0 0 0 0	NDEELNKLLG
NDGLNHLDSLGK	76.43	1281.63	12	58.3	12	-9.7948	0.7438	0.2	641.823	2	34.2743	851000	19100000	10482	20240701_6.raw	2	Q6IV72|ZN425_HUMAN;Q96MW5|COG8_HUMAN;P32926|DSG3_HUMAN;Q9H9F9|ARP5_HUMAN;P46937|YAP1_HUMAN;Q15043|S39AE_HUMAN;Q9NXN4|GDAP2_HUMAN;Q96CN4|EVI5L_HUMAN;Q8NA75|DC4L2_HUMAN;Q5VYJ5|MALR1_HUMAN;Q0VD83|APOBR_HUMAN;Q13018|PLA2R_HUMAN;Q96MT7|CFA44_HUMAN;Q6ZSR9|YJ005_HUMAN;Q9UNA1|RHG26_HUMAN;P07197|NFM_HUMAN;P30408|T4S1_HUMAN;P49642|PRI1_HUMAN;Q14155|ARHG7_HUMAN;Q96FK6|WDR89_HUMAN;Q5S007|LRRK2_HUMAN;Q96T59|C…			DeepNovo	0 0 11 2 3 2 3 3 5 1 1 1	NDGLNHLDSLGK
NDHLVKALPAGF	51.58	1280.69	12	75	12	-3.5006	0.5378	-0.1	427.903	3	49.5444	1310000	5630000	16316	20240701_6.raw	2	Q8N9I5|FADS6_HUMAN;P21817|RYR1_HUMAN;P30049|ATPD_HUMAN;Q96Q06|PLIN4_HUMAN;Q8N8A2|ANR44_HUMAN;Q9P275|UBP36_HUMAN;Q12772|SRBP2_HUMAN;Q92626|PXDN_HUMAN;Q92530|PSMF1_HUMAN;O14662|STX16_HUMAN;Q08378|GOGA3_HUMAN;Q6PD74|AAGAB_HUMAN;P18627|LAG3_HUMAN;Q86WI3|NLRC5_HUMAN;Q96KG9|SCYL1_HUMAN;Q6J272|CMI2A_HUMAN;O14513|NCKP5_HUMAN;Q6STE5|SMRD3_HUMAN;Q5VSL9|STRP1_HUMAN;Q9BY84|DUS16_HUMAN;Q8N398|VW5B2_HUMAN;O608…			DeepNovo	0 0 2 2 2 2 2 3 3 0 4 4	NDHLVKALPAGF
NDSSYPDLGRHL	53.96	1372.64	12	83.3	12	13.2397	0.6746	4.9	687.329	2	53.6387	1230000	13100000	18324	20240701_6.raw	4	A2RRP1|NBAS_HUMAN;Q5TI25|NBPFE_HUMAN;Q9P2F6|RHG20_HUMAN;P98153|IDD_HUMAN;Q9UKS7|IKZF2_HUMAN;Q8N1W2|ZN710_HUMAN;P21817|RYR1_HUMAN;Q7Z7G8|VP13B_HUMAN;O75541|ZN821_HUMAN;P0C7N4|T191B_HUMAN;Q8NEZ4|KMT2C_HUMAN;O94911|ABCA8_HUMAN;Q96NM4|TOX2_HUMAN;Q14161|GIT2_HUMAN;Q9N2J8|ENH3_HUMAN;Q8IVV2|LOXH1_HUMAN;Q5TAG4|NBPFC_HUMAN;Q92502|STAR8_HUMAN;O75023|LIRB5_HUMAN;Q01892|SPIB_HUMAN;Q9H094|NBPF3_HUMAN;Q9HBL0|T…			DeepNovo	5 4 0 0 5 9 9 4 2 2 3 3	NDSSYPDLGRHL
NEFGYSNRVVD	54.4	1298.59	11	81.8	11	0.3027	0.9137	-5.5	650.298	2	40.3579	5130000	60800000	13220	20240701_6.raw	3	P04406|G3P_HUMAN			DB Search	3 3 81 24 24 11 7 0 0 3 3	NEFGYSNRVVD
NEFGYSNRVVDL	59.99	1411.67	12	83.3	12	-2.3308	0.8861	-2.9	706.842	2	60.8014	6790000	25900000	21429	20240701_6.raw	1	P04406|G3P_HUMAN			DB Search	2 2 82 34 34 10 5 0 3 0 15 5	NEFGYSNRVVDL
NETSQHHDD	34.05	1081.41	9	44.4	9	-14.9886	0.69	2.9	541.712	2	16.7875	32500	263000	4244	20240701_6.raw	2	P08670|VIME_HUMAN			DB Search	0 0 0 0 0 17 6 5 5	NETSQHHDD
NFDLGRHL	57.56	970.498	8	75	8	21.4261	0.7712	-0.4	486.256	2	59.0968	14500000	61200000	20974	20240701_6.raw	6	A2RRP1|NBAS_HUMAN;Q9UJ70|NAGK_HUMAN;Q5TI25|NBPFE_HUMAN;Q5M775|CYTSB_HUMAN;A0A087WUL8|NBPFJ_HUMAN;O75541|ZN821_HUMAN;P59827|BPIB4_HUMAN;Q3BBV2|NBPF8_HUMAN;Q14161|GIT2_HUMAN;Q9N2J8|ENH3_HUMAN;Q86T75|NBPFB_HUMAN;Q5TAG4|NBPFC_HUMAN;Q8IZQ1|WDFY3_HUMAN;O75023|LIRB5_HUMAN;Q8WXG9|AGRV1_HUMAN;Q96L21|RL10L_HUMAN;Q96P44|COLA1_HUMAN;Q9H094|NBPF3_HUMAN;Q9HBL0|TENS1_HUMAN;B4DH59|NBPFP_HUMAN;O15020|SPTN2_HUMAN;…			DeepNovo	0 0 43 8 8 8 10 5	NFDLGRHL
NFPDGLRHL	47.14	1067.55	9	77.8	9	18.3011	0.6431	-9.6	534.778	2	63.6069	28500000	100000000	22315	20240701_6.raw	3	Q9UI36|DACH1_HUMAN;Q8NEB5|PLPP5_HUMAN;Q86UQ4|ABCAD_HUMAN;P11717|MPRI_HUMAN;Q9H2J7|S6A15_HUMAN;P15169|CBPN_HUMAN;P42285|MTREX_HUMAN;O94813|SLIT2_HUMAN;Q8TE73|DYH5_HUMAN;P51788|CLCN2_HUMAN;Q76M96|CCD80_HUMAN;Q15393|SF3B3_HUMAN;Q96JN0|LCOR_HUMAN;Q9UKY0|PRND_HUMAN;Q9BX93|PG12B_HUMAN;P57727|TMPS3_HUMAN;Q8IVH2|FOXP4_HUMAN;Q9H2D6|TARA_HUMAN;Q9H825|METL8_HUMAN;Q2TAC6|KIF19_HUMAN;P51797|CLCN6_HUMAN;O95630…			DeepNovo	0 0 52 57 3 3 9 11 5	NFPDGLRHL
NFTNNSPSGVFT	29.82	1283.58	12	16.7	12	-2.5829	0.8765	-1.7	642.795	2	57.7325	711000	3650000	20253	20240701_6.raw	1	P49790|NU153_HUMAN			DB Search	0 0 1 1 1 1 0 0 0 0 11 5	NFTNNSPSGVFT
NHSNSPDKQPR	56.35	1278.61	11	54.5	11	-4.1831	0.4087	8.6	427.213	3	26.6554	14100000	129000000	8267	20240701_6.raw	1	O14646|CHD1_HUMAN;Q8IZD9|DOCK3_HUMAN;Q8WXI7|MUC16_HUMAN;O00294|TULP1_HUMAN;Q8WWA1|TMM40_HUMAN;Q5U5Z8|CBPC2_HUMAN;Q9NT68|TEN2_HUMAN;Q9NWW7|CB042_HUMAN;Q8ND83|SLAI1_HUMAN;P26447|S10A4_HUMAN;Q14CZ8|HECAM_HUMAN;Q9Y2J0|RP3A_HUMAN;O75747|P3C2G_HUMAN;Q9UKX5|ITA11_HUMAN;Q96NX9|DACH2_HUMAN;O43711|TLX3_HUMAN;Q70EL1|UBP54_HUMAN;Q13761|RUNX3_HUMAN;Q5XKR4|OTP_HUMAN;P31314|TLX1_HUMAN;P20807|CAN3_HUMAN;Q149N8|S…			DeepNovo	1 0 0 0 0 20 20 3 3 3 3	NHSNSPDKQPR
NHYFDPANGKF	55.18	1308.59	11	63.6	11	21.9392	0.2125	-5.9	655.298	2	63.3784	49100	2120000	22241	20240701_6.raw	1	P13639|EF2_HUMAN			HOMOLOG	0 0 3 3 7 2 2 7 2 0 0	NHYFDPANGKF
NKELDPIQKL	41.41	1196.68	10	70	10	-1.9022	0.6615	-0.9	599.345	2	37.6381	9510000	33500000	12047	20240701_6.raw	2	P18859|ATP5J_HUMAN			DB Search	0 0 0 14 15 3 3 6 2 2	NKELDPIQKL
NLDSNRDNEVDF	43.49	1436.62	12	75	12	-1.734	0.7423	-0.4	719.315	2	42.4517	468000	8660000	13893	20240701_6.raw	1	P26447|S10A4_HUMAN			DB Search	0 0 15 2 2 0 6 8 11 3 27 5	NLDSNRDNEVDF
NLLPYHKIVK	30.01	1223.74	10	70	10	-10.092	0.3312	-0.6	408.92	3	26.8917	185000	6790000	8479	20240701_6.raw	1	O43847|NRDC_HUMAN			DB Search	0 0 0 10 9 5 4 4 6 5	NLLPYHKIVK
NLNPERVTPQS	27.36	1253.64	11	9.1	11	-8.8792	0.8511	3.1	627.827	2	26.5743			8253	20240701_6.raw	1	P26599|PTBP1_HUMAN			DB Search	0 0 12 1 1 0 0 0 0 0 0	NLNPERVTPQS
NLNPERVTPQSL	32.36	1366.72	12	25	12	-3.176	0.8092	-3.7	684.365	2	46.6447	7050000	12300000	15410	20240701_6.raw	2	P26599|PTBP1_HUMAN			DB Search	0 0 5 0 0 0 0 1 0 0 2 3	NLNPERVTPQSL
NLRETNLD	14.55	973.483	8	75	8	-8.7045	0.9121	-0.1	487.749	2	24.2424			7057	20240701_6.raw	1	P08670|VIME_HUMAN			DB Search	0 0 2 2 2 4 2 5	NLRETNLD
NLRETNLDS	27.85	1060.51	9	55.6	9	-9.0508	0.8763	-0.3	531.265	2	24.0834	248000	2010000	6965	20240701_6.raw	1	P08670|VIME_HUMAN			DB Search	0 0 5 0 0 16 11 11 5	NLRETNLDS
NLRETNLDSLPL	55.82	1383.74	12	66.7	12	-3.9721	0.6952	-1.9	692.874	2	64.2522	4550000	24800000	22548	20240701_6.raw	1	P08670|VIME_HUMAN			DB Search	0 0 2 2 2 3 4 4 25 4 0 0	NLRETNLDSLPL
NPFDQDIYGREE	33.72	1481.64	12	50	12	0.144	0.5783	1.3	741.829	2	54.9317	167000	1540000	18890	20240701_6.raw	1	P50454|SERPH_HUMAN			DB Search	0 0 2 3 4 7 12 8 0 0 0 0	NPFDQDIYGREE
NQRIKAAVPSIK	44.82	1323.8	12	58.3	12	-8.3046	0.5531	1.3	442.274	3	24.7592	110000	1410000	7303	20240701_6.raw	1	P00558|PGK1_HUMAN			DB Search	0 0 0 5 5 2 2 3 0 0 7 5	NQRIKAAVPSIK
NRPNIREPLR	25.84	1263.72	10	60	10	-7.4558	0.3844	3.2	422.247	3	24.8586	312000	3250000	7360	20240701_6.raw	1	O14933|UB2L6_HUMAN			DB Search	0 0 0 0 5 5 10 15 7 5	NRPNIREPLR
NSGVYPDLGRHL	54.67	1326.67	12	75	12	16.723	0.4846	3.9	664.344	2	57.5234	636000	3900000	20140	20240701_6.raw	1	A2RRP1|NBAS_HUMAN;Q5TI25|NBPFE_HUMAN;P98153|IDD_HUMAN;Q8N1W2|ZN710_HUMAN;A8MXV4|NUD19_HUMAN;P21817|RYR1_HUMAN;P52849|NDST2_HUMAN;O75541|ZN821_HUMAN;P0C7N4|T191B_HUMAN;P61962|DCAF7_HUMAN;O94911|ABCA8_HUMAN;Q15173|2A5B_HUMAN;Q14161|GIT2_HUMAN;Q9N2J8|ENH3_HUMAN;Q8IVV2|LOXH1_HUMAN;Q5TAG4|NBPFC_HUMAN;Q92502|STAR8_HUMAN;O75023|LIRB5_HUMAN;Q9H094|NBPF3_HUMAN;Q9HBL0|TENS1_HUMAN;A6NGB0|T191C_HUMAN;P12259|…			DeepNovo	0 0 0 4 4 19 19 6 4 4 8 5	NSGVYPDLGRHL
NSLTSKYR	44.34	967.509	8	75	8	-5.9308	0.6328	-1	484.761	2	25.1855	24900	642000	7556	20240701_6.raw	1	Q6IAA8|LTOR1_HUMAN;Q8WWL7|CCNB3_HUMAN;Q9NYW4|TA2R5_HUMAN;Q6P2D8|XRRA1_HUMAN;Q96KJ4|MSLNL_HUMAN;Q15398|DLGP5_HUMAN;Q6PIW4|FIGL1_HUMAN;Q8TCA0|LRC20_HUMAN;Q9UQ13|SHOC2_HUMAN;Q9H3S7|PTN23_HUMAN;Q7Z5K2|WAPL_HUMAN;O60292|SI1L3_HUMAN;O60299|LZTS3_HUMAN;Q9H2X9|S12A5_HUMAN;Q96KG9|SCYL1_HUMAN;Q6P0Q8|MAST2_HUMAN;Q9H4I2|ZHX3_HUMAN;Q9H0P7|AGIT1_HUMAN;Q7Z443|PK1L3_HUMAN;Q9NYB9|ABI2_HUMAN;O60830|TI17B_HUMAN;Q9P…			DeepNovo	0 0 44 22 5 5 5 5	NSLTSKYR
NSPLVSRLT	36.13	985.556	9	55.6	9	-1.612	0.3259	0.8	493.786	2	37.9283	236000	3390000	12158	20240701_6.raw	1	P40926|MDHM_HUMAN			DB Search	0 0 10 13 7 3 0 0 5	NSPLVSRLT
NSPLVSRLTL	31.68	1098.64	10	50	10	0.2833	0.8068	3.1	550.329	2	58.3675	20400000	51600000	20362	20240701_6.raw	1	P40926|MDHM_HUMAN			DB Search	3 3 14 19 10 0 0 0 0 0	NSPLVSRLTL
NSPPMSMPLPLR	50.02	1338.68	12	58.3	12	3.2387	0.7661	7	670.351	2	68.3062			24010	20240701_6.raw	1	P25067|CO8A2_HUMAN;Q9NZJ0|DTL_HUMAN;Q17RS7|GEN_HUMAN;Q8WXI7|MUC16_HUMAN;O95467|GNAS3_HUMAN;Q6ZNF0|ACP7_HUMAN;F2Z333|FND10_HUMAN;A6NGG8|PCARE_HUMAN;Q9NSD9|SYFB_HUMAN;Q8IWZ3|ANKH1_HUMAN;Q8IZP0|ABI1_HUMAN;Q9Y4A5|TRRAP_HUMAN;Q9Y5R5|DMRT2_HUMAN;Q6F5E8|CARL2_HUMAN;Q9Y2E6|DTX4_HUMAN;O75503|CLN5_HUMAN;O14776|TCRG1_HUMAN;Q86WV6|STING_HUMAN;Q96SD1|DCR1C_HUMAN;P19532|TFE3_HUMAN;Q6MZT1|R7BP_HUMAN;B7ZAQ6|GPHR…			DeepNovo	0 0 0 47 47 20 20 8 0 0 3 5	NSPPMSMPLPLR
NSTM(+15.99)DVGGQKF	20.25	1198.53	11	36.4	11	43.769	0.2247	2.9	600.273	2	77.2372	518000	6270000	27594	20240701_6.raw	1	Q8N441|FGRL1_HUMAN	Oxidation (M)	M4:Oxidation (M):1001.00	HOMOLOG	0 0 0 0 1 2 2 2 0 0 5	NSTM(+15.99)DVGGQKF
NSTMDVGGQKF	37.17	1182.53	11	36.4	11	43.6608	0.2399	4	592.277	2	80.7102	25900000	276000000	29138	20240701_6.raw	3	Q8N441|FGRL1_HUMAN			HOMOLOG	0 0 0 0 1 3 2 2 0 0 5	NSTMDVGGQKF
NTDEQALEDH	21.02	1170.48	10	20	10	-9.7992	0.4148	0.7	586.247	2	22.3713	80200	1130000	6436	20240701_6.raw	1	P98179|RBM3_HUMAN			DB Search	0 0 0 0 0 6 4 0 0 0	NTDEQALEDH
NTEEAANTMVNY	18.93	1355.57	12	50	12	-1.7546	0.6946	-2.7	678.789	2	48.2298	1150000	8650000	15800	20240701_6.raw	1	P26599|PTBP1_HUMAN			DB Search	0 0 0 0 3 3 0 0 2 2 9 5	NTEEAANTMVNY
NTMRVVPVP	28.59	1011.55	9	55.6	9	-2.6417	0.2195	2.8	506.785	2	39.1772	309000	7350000	12888	20240701_6.raw	1	P14618|KPYM_HUMAN			DB Search	0 0 0 0 13 19 3 3 5	NTMRVVPVP
NVVKTGRVML	33.89	1115.65	10	50	10	-7.2579	0.8272	0.6	558.832	2	26.8919	205000	5550000	8471	20240701_6.raw	1	P22392|NDKB_HUMAN;O60361|NDK8_HUMAN;P15531|NDKA_HUMAN			DB Search	0 0 48 50 12 0 0 0 3 3	NVVKTGRVML
NVVKTGRVMLG	27.69	1172.67	11	27.3	11	-7.3013	0.6324	-1.2	587.342	2	26.8207	411000	7310000	8436	20240701_6.raw	1	P22392|NDKB_HUMAN;O60361|NDK8_HUMAN;P15531|NDKA_HUMAN			DB Search	0 0 60 60 16 1 0 0 1 0 0	NVVKTGRVMLG
NYGFPDKQPR	39.31	1220.59	10	80	10	1.048	0.5807	-1.5	611.303	2	34.8523	13700000	48600000	10560	20240701_6.raw	12	O14646|CHD1_HUMAN;Q9BY07|S4A5_HUMAN;Q8WWA1|TMM40_HUMAN;P10915|HPLN1_HUMAN;Q8ND83|SLAI1_HUMAN;P26447|S10A4_HUMAN;P0C866|F91A2_HUMAN;Q9Y2J0|RP3A_HUMAN;O75747|P3C2G_HUMAN;Q9UHV7|MED13_HUMAN;Q70EL1|UBP54_HUMAN;Q02241|KIF23_HUMAN;Q5XKR4|OTP_HUMAN;Q658Y4|F91A1_HUMAN;O14578|CTRO_HUMAN;Q14119|VEZF1_HUMAN;Q9H1A4|APC1_HUMAN;Q9H347|UBQL3_HUMAN;Q9UHN6|CEIP2_HUMAN;Q12794|HYAL1_HUMAN;Q92835|SHIP1_HUMAN;Q9UPY5|…			DeepNovo	0 0 6 6 17 17 6 6 4 4	NYGFPDKQPR
PAAGSVIL	21.8	726.428	8	62.5	8	2.0626	0.7985	-0.4	727.435	1	47.4708	4160000	13500000	15371	20240701_6.raw	1	P00558|PGK1_HUMAN			DB Search	0 0 0 15 12 12 10 5	PAAGSVIL
PAELFRPGALPL	51.78	1279.73	12	83.3	12	-1.5881	0.8186	-0.1	640.872	2	71.8725	605000	5730000	25486	20240701_6.raw	1	Q8N1G4|LRC47_HUMAN			DB Search	5 23 19 17 5 2 0 0 2 17 3 3	PAELFRPGALPL
PAVGGKELDL	25.31	997.544	10	70	10	5.7178	0.1406	1.3	499.78	2	62.7207	652000	6570000	22013	20240701_6.raw	1	Q68CP9|ARID2_HUMAN			DB Search	0 0 3 3 3 3 3 0 31 5	PAVGGKELDL
PAVHASLDK	61.33	936.503	9	100	9	-10.3557	0.8315	1	469.259	2	26.7159	21400000	137000000	8411	20240701_6.raw	7	P69905|HBA_HUMAN			DB Search	5 9 9 22 16 4 3 18 5	PAVHASLDK
PAVHASLSR	47.81	936.514	9	88.9	9	-7.8908	0.641	5.1	469.267	2	26.8449	573000	13500000	8411	20240701_6.raw	1	A2RRP1|NBAS_HUMAN;Q9Y6N1|COX11_HUMAN;Q86UQ4|ABCAD_HUMAN;P25391|LAMA1_HUMAN;P56537|IF6_HUMAN;Q9P219|DAPLE_HUMAN;O75051|PLXA2_HUMAN;Q8N5H7|SH2D3_HUMAN;Q4KMG0|CDON_HUMAN;Q92556|ELMO1_HUMAN;Q96SZ4|ZSC10_HUMAN;Q96L73|NSD1_HUMAN;Q9BV73|CP250_HUMAN;A6H8Y1|BDP1_HUMAN;Q6PID6|TTC33_HUMAN;Q5T011|SZT2_HUMAN;Q8IV53|DEN1C_HUMAN;Q96DC8|ECHD3_HUMAN;Q9BUM1|G6PC3_HUMAN;O75843|AP1G2_HUMAN;Q9P2D6|F135A_HUMAN;O60831|…			DeepNovo	5 9 9 22 16 4 3 0 5	PAVHASLSR
PDDGLRHL	47.16	921.467	8	50	8	1.0007	0.7495	0.2	461.741	2	35.6722	13900000	21700000	10985	20240701_6.raw	1	Q9UBB9|TFP11_HUMAN;Q86UQ4|ABCAD_HUMAN;P14780|MMP9_HUMAN;Q9H2J7|S6A15_HUMAN;P41440|S19A1_HUMAN;Q96IG2|FXL20_HUMAN;Q9BUI4|RPC3_HUMAN;Q16515|ASIC2_HUMAN;P49765|VEGFB_HUMAN;O94813|SLIT2_HUMAN;Q8TE73|DYH5_HUMAN;Q76M96|CCD80_HUMAN;Q0VDI3|TM267_HUMAN;Q13884|SNTB1_HUMAN;Q15393|SF3B3_HUMAN;Q53HC5|KLH26_HUMAN;Q9BX93|PG12B_HUMAN;A0A1W2PPD8|KDM4F_HUMAN;Q9UK17|KCND3_HUMAN;Q99643|C560_HUMAN;Q13425|SNTB2_HUMAN;…			DeepNovo	5 10 10 1 1 2 1 1	PDDGLRHL
PDDM(+15.99)PDLGRHL	45.08	1280.58	11	45.5	11	9.9451	0.5742	-4.4	641.295	2	46.7569	10600000	40700000	15131	20240701_6.raw	3	A2RRP1|NBAS_HUMAN;Q5TI25|NBPFE_HUMAN;O75541|ZN821_HUMAN;O43766|LIAS_HUMAN;P0C7N4|T191B_HUMAN;Q52LR7|EPC2_HUMAN;Q14161|GIT2_HUMAN;Q9N2J8|ENH3_HUMAN;Q8IVV2|LOXH1_HUMAN;Q5TAG4|NBPFC_HUMAN;O75023|LIRB5_HUMAN;Q562E7|WDR81_HUMAN;Q9H094|NBPF3_HUMAN;Q9HBL0|TENS1_HUMAN;A6NGB0|T191C_HUMAN;B4DH59|NBPFP_HUMAN;O15020|SPTN2_HUMAN;Q9UK96|FBX10_HUMAN;Q8N423|LIRB2_HUMAN;P06276|CHLE_HUMAN;Q8NHL6|LIRB1_HUMAN;Q8NFY9…	Oxidation (M)	M4:Oxidation (M):1001.00	DeepNovo	0 0 0 0 11 11 5 2 2 1 1	PDDM(+15.99)PDLGRHL
PDGGLRHL	43.55	863.461	8	25	8	-6.6421	0.7905	0.8	432.738	2	27.5216			8663	20240701_6.raw	1	P0CG21|NHLC4_HUMAN;Q86UQ4|ABCAD_HUMAN;Q8WWB7|GLMP_HUMAN;Q16553|LY6E_HUMAN;O94813|SLIT2_HUMAN;Q8TE73|DYH5_HUMAN;Q86TI0|TBCD1_HUMAN;Q8N6M5|ALLC_HUMAN;Q76M96|CCD80_HUMAN;Q9UN67|PCDBA_HUMAN;Q15393|SF3B3_HUMAN;Q5SY80|CTSRE_HUMAN;Q9BX93|PG12B_HUMAN;O14841|OPLA_HUMAN;P59045|NAL11_HUMAN;O14513|NCKP5_HUMAN;Q13490|BIRC2_HUMAN;P30876|RPB2_HUMAN;Q13489|BIRC3_HUMAN;Q2TAC6|KIF19_HUMAN;P51797|CLCN6_HUMAN;Q4G0Z9…			DeepNovo	5 10 1 0 0 1 1 1	PDGGLRHL
PDIAVGTKRG	42.64	1012.57	10	60	10	6.4016	0.8822	-0.6	507.29	2	39.1193	163000	2970000	12888	20240701_6.raw	1	P26599|PTBP1_HUMAN			DB Search	5 10 10 14 14 2 1 0 0 0	PDIAVGTKRG
PDKQPRKK	27.04	995.588	8	100	8	-11.496	0.7843	-1.6	498.8	2	19.8428	5380000	19400000	5592	20240701_6.raw	2	P26447|S10A4_HUMAN			DB Search	5 42 32 32 2 2 3 5	PDKQPRKK
PDKTHPPDKEPR	53.09	1415.72	12	66.7	12	3.4614	0.4489	-1.2	472.912	3	35.2586	11100000	32300000	10819	20240701_6.raw	3	P21817|RYR1_HUMAN;Q15438|CYH1_HUMAN;Q8NF37|PCAT1_HUMAN;A8K0S8|ME3L2_HUMAN;Q8NFI3|ENASE_HUMAN;O60240|PLIN1_HUMAN;Q9UIA0|CYH4_HUMAN;P10074|TZAP_HUMAN;O43739|CYH3_HUMAN;P35251|RFC1_HUMAN;P01031|CO5_HUMAN;Q96LJ8|UBX10_HUMAN;O60318|GANP_HUMAN;Q9C0C2|TB182_HUMAN;Q5SZK8|FREM2_HUMAN;Q9NTZ6|RBM12_HUMAN;P0C7T5|ATX1L_HUMAN;Q9NYQ6|CELR1_HUMAN;P26358|DNMT1_HUMAN;C9JH25|PRRT4_HUMAN;Q9H4Q4|PRD12_HUMAN;P78424|PO…			DeepNovo	1 1 6 0 0 9 49 45 6 6 7 5	PDKTHPPDKEPR
PDLGRHHL	40.36	943.499	8	100	8	-7.3165	0.651	0.5	472.757	2	25.9747	24200000	69000000	8129	20240701_6.raw	2	Q5TI25|NBPFE_HUMAN;P14780|MMP9_HUMAN;Q8NFP9|NBEA_HUMAN;O14939|PLD2_HUMAN;A0A087WUL8|NBPFJ_HUMAN;Q3BBV2|NBPF8_HUMAN;Q9UIU6|SIX4_HUMAN;P0C7N4|T191B_HUMAN;Q8IVV2|LOXH1_HUMAN;Q86T75|NBPFB_HUMAN;Q5TAG4|NBPFC_HUMAN;Q9HDC5|JPH1_HUMAN;Q9UKN7|MYO15_HUMAN;Q9H094|NBPF3_HUMAN;A6NGB0|T191C_HUMAN;B4DH59|NBPFP_HUMAN;O15020|SPTN2_HUMAN;Q9UK96|FBX10_HUMAN;Q8NBV4|PLPP7_HUMAN;O95125|ZN202_HUMAN;Q8NFY9|KBTB8_HUMAN;Q…			DeepNovo	5 7 7 2 2 8 2 2	PDLGRHHL
PDM(+15.99)DPDLGRHL	42.2	1280.58	11	45.5	11	6.9481	0.6922	-1.9	641.297	2	43.0079	1190000	12800000	14046	20240701_6.raw	3	A2RRP1|NBAS_HUMAN;Q96JQ0|PCD16_HUMAN;Q5TI25|NBPFE_HUMAN;O14646|CHD1_HUMAN;Q86UP0|CAD24_HUMAN;Q96JS3|PGBD1_HUMAN;O75541|ZN821_HUMAN;Q9P107|GMIP_HUMAN;P0C7N4|T191B_HUMAN;Q9Y5F7|PCDGL_HUMAN;Q9Y5F9|PCDGI_HUMAN;Q14161|GIT2_HUMAN;Q9N2J8|ENH3_HUMAN;Q8IVV2|LOXH1_HUMAN;Q13029|PRDM2_HUMAN;Q5TAG4|NBPFC_HUMAN;Q9BXF6|RFIP5_HUMAN;O75023|LIRB5_HUMAN;Q9H094|NBPF3_HUMAN;Q9HBL0|TENS1_HUMAN;A6NGB0|T191C_HUMAN;B4DH5…	Oxidation (M)	M3:Oxidation (M):1001.00	DeepNovo	0 0 0 0 8 8 4 2 2 0 0	PDM(+15.99)DPDLGRHL
PDMYPDLGRHL	61.32	1312.62	11	63.6	11	-2.9083	0.3769	-0.4	438.548	3	50.2979	279000	1990000	16727	20240701_6.raw	2	Q12767|TMM94_HUMAN;A2RRP1|NBAS_HUMAN;Q5TI25|NBPFE_HUMAN;P98153|IDD_HUMAN;Q8N1W2|ZN710_HUMAN;P21817|RYR1_HUMAN;O75694|NU155_HUMAN;O75541|ZN821_HUMAN;P49754|VPS41_HUMAN;P0C7N4|T191B_HUMAN;O94911|ABCA8_HUMAN;Q14161|GIT2_HUMAN;Q9N2J8|ENH3_HUMAN;Q8IVV2|LOXH1_HUMAN;Q5TAG4|NBPFC_HUMAN;Q92502|STAR8_HUMAN;O75023|LIRB5_HUMAN;P29475|NOS1_HUMAN;Q9H094|NBPF3_HUMAN;Q9HBL0|TENS1_HUMAN;A6NGB0|T191C_HUMAN;P12259|…			DeepNovo	0 0 0 0 31 31 6 6 7 8 5	PDMYPDLGRHL
PDQALQQMLDR	73.76	1313.64	11	100	11	1.4729	0.8726	-3.7	657.825	2	54.518	2530000	13600000	18637	20240701_6.raw	1	Q9NX47|MARH5_HUMAN			DB Search	5 35 52 65 50 28 23 8 8 12 5	PDQALQQMLDR
PDQALQQMLDRS	71.82	1400.67	12	83.3	12	-0.486	0.8253	-1.4	701.342	2	56.968	1020000	5940000	19890	20240701_6.raw	1	Q9NX47|MARH5_HUMAN			DB Search	5 27 77 72 86 47 36 25 16 16 0 0	PDQALQQMLDRS
PDRIMNTF	55.83	992.475	8	100	8	-2.4472	0.8392	-0.5	497.245	2	43.0662	5520000	32500000	14043	20240701_6.raw	3	P68371|TBB4B_HUMAN;Q13509|TBB3_HUMAN;Q9BUF5|TBB6_HUMAN;Q9BVA1|TBB2B_HUMAN;Q13885|TBB2A_HUMAN;P07437|TBB5_HUMAN;P04350|TBB4A_HUMAN			DB Search	5 4 6 26 26 37 14 5	PDRIMNTF
PEFARKALND	45.45	1159.6	10	80	10	-9.2148	0.7381	-0.2	580.807	2	25.1502	437000	4100000	7519	20240701_6.raw	1	P19623|SPEE_HUMAN			DB Search	5 28 10 2 2 4 7 12 0 0	PEFARKALND
PENFRLLG	20.7	944.508	8	37.5	8	3.0925	0.8242	1.3	473.262	2	51.4729			17375	20240701_6.raw	1	P02042|HBD_HUMAN;P68871|HBB_HUMAN			DB Search	5 8 2 1 0 0 0 0	PENFRLLG
PFFGPDLGRHL	44.34	1254.65	11	81.8	11	-6.503	0.3179	5.3	419.226	3	54.5383			18738	20240701_6.raw	1	A2RRP1|NBAS_HUMAN;Q5TI25|NBPFE_HUMAN;Q96BZ4|PLD4_HUMAN;Q96EW2|HBAP1_HUMAN;Q6GYQ0|RGPA1_HUMAN;Q9UKF5|ADA29_HUMAN;Q9NRP7|STK36_HUMAN;O75541|ZN821_HUMAN;A6NM10|AQ12B_HUMAN;Q9Y468|LMBL1_HUMAN;P0C7N4|T191B_HUMAN;Q14161|GIT2_HUMAN;Q9N2J8|ENH3_HUMAN;Q8IVV2|LOXH1_HUMAN;Q86UP3|ZFHX4_HUMAN;Q5TAG4|NBPFC_HUMAN;O75023|LIRB5_HUMAN;Q9H094|NBPF3_HUMAN;Q9HBL0|TENS1_HUMAN;A6NGB0|T191C_HUMAN;B4DH59|NBPFP_HUMAN;O150…			DeepNovo	5 6 0 0 33 33 5 5 8 10 5	PFFGPDLGRHL
PFLDIQKRFG	31.25	1219.67	10	40	10	6.3545	0.7641	0.9	407.565	3	56.2845	364000	3300000	19576	20240701_6.raw	1	O43920|NDUS5_HUMAN			DB Search	0 0 1 3 3 5 3 1 0 0	PFLDIQKRFG
PFLVVRHQLLK	60.16	1348.83	11	100	11	-3.4047	0.457	0.6	450.619	3	51.8366	4400000	18200000	17450	20240701_6.raw	2	P15954|COX7C_HUMAN			DB Search	5 5 13 16 4 4 6 13 4 21 5	PFLVVRHQLLK
PFLVVRHQLLKT	28.7	1449.88	12	50	12	-7.1593	0.5436	0.1	484.301	3	54.5252	5020000	15800000	18582	20240701_6.raw	1	P15954|COX7C_HUMAN			DB Search	0 0 7 2 0 0 2 6 0 1 10 5	PFLVVRHQLLKT
PGVTVKDVN	38.09	927.503	9	44.4	9	-11.5581	0.7312	0.2	464.759	2	21.5558	2580000	17300000	6018	20240701_6.raw	1	P39019|RS19_HUMAN			DB Search	1 0 7 3 2 0 0 0 5	PGVTVKDVN
PGVTVKDVNQQE	39.13	1312.66	12	75	12	-8.5813	0.6087	-3.4	657.336	2	25.4182	1920000	10200000	7617	20240701_6.raw	1	P39019|RS19_HUMAN			DB Search	0 0 20 10 4 3 3 5 4 0 5 5	PGVTVKDVNQQE
PHCGLRHL	38.55	931.481	8	75	8	6.5736	0.4294	6.5	466.751	2	38.4128	43500000	313000000	12394	20240701_6.raw	1	Q86UQ4|ABCAD_HUMAN;P14780|MMP9_HUMAN;Q96IG2|FXL20_HUMAN;Q16515|ASIC2_HUMAN;Q5GLZ8|HERC4_HUMAN;O94813|SLIT2_HUMAN;Q6PJQ5|FOXR2_HUMAN;Q8TE73|DYH5_HUMAN;Q76M96|CCD80_HUMAN;Q15393|SF3B3_HUMAN;Q53HC5|KLH26_HUMAN;Q9BX93|PG12B_HUMAN;A0A1W2PPD8|KDM4F_HUMAN;Q99643|C560_HUMAN;P51798|CLCN7_HUMAN;Q9BX69|CARD6_HUMAN;Q5VST9|OBSCN_HUMAN;Q2TAC6|KIF19_HUMAN;P51797|CLCN6_HUMAN;Q8WUR7|CO040_HUMAN;Q8IV48|ERI1_HUMAN;…			DeepNovo	5 0 0 4 4 7 3 3	PHCGLRHL
PHLVPVPPLP	10.21	1064.64	10	30	10	0.6157	0.2154	-5.6	533.323	2	70.1867	5040000	9300000	24926	20240701_6.raw	2	P24539|AT5F1_HUMAN			DB Search	0 0 4 0 0 0 0 0 5 5	PHLVPVPPLP
PHYFDPANGKF	66.74	1291.6	11	81.8	11	25.056	0.1452	-2.7	646.805	2	70.5165	9070000	50900000	24827	20240701_6.raw	2	P13639|EF2_HUMAN			HOMOLOG	0 0 3 3 5 4 4 8 3 6 5	PHYFDPANGKF
PIILNPAL	16.17	849.532	8	50	8	-1.7314	0.7804	2.5	425.774	2	70.1618	892000	6770000	24802	20240701_6.raw	1	Q92538|GBF1_HUMAN			DB Search	0 0 8 4 4 0 0 3	PIILNPAL
PIILNPALIE	31.87	1091.66	10	30	10	0.4613	0.626	1.3	546.837	2	75.7636	473000	5630000	27039	20240701_6.raw	1	Q92538|GBF1_HUMAN			DB Search	0 0 4 1 1 0 0 0 3 5	PIILNPALIE
PLAQLKEPWPL	52.14	1290.73	11	63.6	11	-0.1292	0.91	-1	646.373	2	72.0281	696000	13800000	25576	20240701_6.raw	2	Q15418|KS6A1_HUMAN			DB Search	0 0 14 14 7 4 4 2 2 0 0	PLAQLKEPWPL
PLPVQVFN	25.73	912.507	8	75	8	-3.454	0.2715	4.6	457.263	2	66.7854			23593	20240701_6.raw	1	Q13098|CSN1_HUMAN			DB Search	0 0 6 6 12 2 10 5	PLPVQVFN
PLVDTHSKR	46.61	1051.58	9	66.7	9	-8.3144	0.8551	-1.8	526.795	2	36.1284	767000	3830000	11309	20240701_6.raw	1	P08670|VIME_HUMAN			DB Search	5 18 30 28 4 0 1 1 5	PLVDTHSKR
PLVDTHSKRT	62.12	1152.63	10	100	10	-5.0922	0.8163	2.1	577.321	2	36.2277	1020000	4940000	11186	20240701_6.raw	1	P08670|VIME_HUMAN			DB Search	5 27 63 63 40 21 4 4 5 5	PLVDTHSKRT
PLVYPWTQRY	57.46	1321.68	10	60	10	-3.2842	0.4679	4.2	661.851	2	65.9992	7670000	46900000	23339	20240701_6.raw	1	A5PKW4|PSD1_HUMAN;P51965|UB2E1_HUMAN;P69892|HBG2_HUMAN;Q96F45|ZN503_HUMAN;Q9Y3T9|NOC2L_HUMAN;Q96GX1|TECT2_HUMAN;P68871|HBB_HUMAN;Q8N3Z6|ZCHC7_HUMAN;Q9H7S9|ZN703_HUMAN;Q9UKA4|AKA11_HUMAN;Q6ZV29|PLPL7_HUMAN;P09017|HXC4_HUMAN;Q7L775|EPMIP_HUMAN;P02100|HBE_HUMAN;P69891|HBG1_HUMAN;Q96LR5|UB2E2_HUMAN;Q92685|ALG3_HUMAN;Q96RI8|TAAR6_HUMAN;P02042|HBD_HUMAN;Q14653|IRF3_HUMAN;A6NML5|TM212_HUMAN;Q969T4|UB2E3…			DeepNovo	0 0 26 26 20 17 5 3 1 1	PLVYPWTQRY
PM(+15.99)HM(+15.99)ASKE	24.13	961.4	8	75	8	-16.5966	0.2208	1	481.708	2	19.1246	4140000	10500000	5138	20240701_6.raw	12	Q9Y5Q9|TF3C3_HUMAN;Q9Y6F8|CDY1_HUMAN;O43823|AKAP8_HUMAN;Q9BWV1|BOC_HUMAN;Q9C0G0|ZN407_HUMAN;Q6AI39|BICRL_HUMAN;P52746|ZN142_HUMAN;P04275|VWF_HUMAN;Q16576|RBBP7_HUMAN;P22307|SCP2_HUMAN;Q9Y6F7|CDY2_HUMAN;A6NC05|YD286_HUMAN;Q8N9V7|TOPZ1_HUMAN;P04406|G3P_HUMAN	Oxidation (M); Oxidation (M)	M2:Oxidation (M):1001.00;M4:Oxidation (M):1001.00	DeepNovo	5 0 0 11 6 6 10 5	PM(+15.99)HM(+15.99)ASKE
PM(+15.99)HMASKE	46.96	945.405	8	87.5	8	-8.7366	0.2759	1.5	473.71	2	24.3976	86200000	287000000	7083	20240701_6.raw	1	Q9Y5Q9|TF3C3_HUMAN;Q9Y6F8|CDY1_HUMAN;O43823|AKAP8_HUMAN;Q9BWV1|BOC_HUMAN;Q9C0G0|ZN407_HUMAN;Q6AI39|BICRL_HUMAN;P52746|ZN142_HUMAN;P04275|VWF_HUMAN;Q16576|RBBP7_HUMAN;P22307|SCP2_HUMAN;Q9Y6F7|CDY2_HUMAN;A6NC05|YD286_HUMAN;Q8N9V7|TOPZ1_HUMAN;P04406|G3P_HUMAN	Oxidation (M)	M2:Oxidation (M):36.05	DeepNovo	5 1 2 25 13 6 8 5	PM(+15.99)HMASKE
PPDDLGRHL	52.6	1018.52	9	100	9	2.5361	0.8691	4.9	510.27	2	36.7421	534000	3140000	11532	20240701_6.raw	1	A2RRP1|NBAS_HUMAN;Q5TI25|NBPFE_HUMAN;Q8WWV6|FCAMR_HUMAN;O75541|ZN821_HUMAN;O60243|H6ST1_HUMAN;Q8N966|ZDH22_HUMAN;O43247|CMIP4_HUMAN;Q9Y278|HS3S2_HUMAN;Q9UPW0|FOXJ3_HUMAN;Q14161|GIT2_HUMAN;Q9N2J8|ENH3_HUMAN;P57076|CF298_HUMAN;Q5TAG4|NBPFC_HUMAN;Q8IZP0|ABI1_HUMAN;O75023|LIRB5_HUMAN;Q9H094|NBPF3_HUMAN;Q9HBL0|TENS1_HUMAN;B4DH59|NBPFP_HUMAN;O15020|SPTN2_HUMAN;Q96CW1|AP2M1_HUMAN;P18054|LOX12_HUMAN;Q8N4…			DeepNovo	5 53 41 41 9 5 5 5 5	PPDDLGRHL
PPDLGRHHL	44.53	1040.55	9	100	9	-8.4682	0.7805	2.1	521.284	2	26.6554	983000	9550000	8299	20240701_6.raw	1	O75427|LRCH4_HUMAN;Q5TI25|NBPFE_HUMAN;Q8NFP9|NBEA_HUMAN;Q9UIU6|SIX4_HUMAN;P0C7N4|T191B_HUMAN;Q99619|SPSB2_HUMAN;Q9Y2V7|COG6_HUMAN;Q8IVV2|LOXH1_HUMAN;Q5TAG4|NBPFC_HUMAN;A6NM11|L37A2_HUMAN;Q9H094|NBPF3_HUMAN;A6NGB0|T191C_HUMAN;B4DH59|NBPFP_HUMAN;O15020|SPTN2_HUMAN;Q9UK96|FBX10_HUMAN;Q8NFY9|KBTB8_HUMAN;Q8N660|NBPFF_HUMAN;P98155|VLDLR_HUMAN;Q70EK8|UBP53_HUMAN;Q9Y5H6|PCDA8_HUMAN;Q15047|SETB1_HUMAN;Q9U…			DeepNovo	5 34 34 28 5 5 9 5 5	PPDLGRHHL
PPDLGRHL	39.64	903.493	8	50	8	1.4596	0.858	0.4	452.754	2	36.2277	10700000	39700000	11257	20240701_6.raw	2	O75427|LRCH4_HUMAN;A2RRP1|NBAS_HUMAN;Q5TI25|NBPFE_HUMAN;O75541|ZN821_HUMAN;P0C7N4|T191B_HUMAN;Q14161|GIT2_HUMAN;Q99619|SPSB2_HUMAN;Q9N2J8|ENH3_HUMAN;Q9Y2V7|COG6_HUMAN;Q8IVV2|LOXH1_HUMAN;Q5TAG4|NBPFC_HUMAN;O75023|LIRB5_HUMAN;A6NM11|L37A2_HUMAN;Q9H094|NBPF3_HUMAN;Q9HBL0|TENS1_HUMAN;A6NGB0|T191C_HUMAN;B4DH59|NBPFP_HUMAN;O15020|SPTN2_HUMAN;Q9UK96|FBX10_HUMAN;Q8N423|LIRB2_HUMAN;Q8NHL6|LIRB1_HUMAN;Q8NF…			DeepNovo	5 14 14 3 1 1 1 1	PPDLGRHL
PPPRMPPPI	13.44	1000.55	9	55.6	9	-14.2128	0.5207	-4.6	501.281	2	36.8437	1020000	3680000	11483	20240701_6.raw	1	O43390|HNRPR_HUMAN			DB Search	5 27 11 0 0 0 4 0 2	PPPRMPPPI
PPTRPTDKPLR	25.26	1276.73	11	54.5	11	-8.7598	0.1991	1.8	426.583	3	25.0955	247000	1670000	7521	20240701_6.raw	1	Q5VTE0|EF1A3_HUMAN;Q05639|EF1A2_HUMAN;P68104|EF1A1_HUMAN			DB Search	5 10 0 0 0 0 0 8 3 3 5	PPTRPTDKPLR
PQGDFLST	23.69	863.403	8	62.5	8	5.7234	0.0301	-2.7	432.707	2	55.8704			19374	20240701_6.raw	1	O15056|SYNJ2_HUMAN			DB Search	0 0 0 5 5 5 11 5	PQGDFLST
PRSPPPRAP	12.29	973.546	9	33.3	9	-11.7069	0.1449	0.5	487.78	2	19.2053	53900	240000	5209	20240701_6.raw	1	O43900|PRIC3_HUMAN			DB Search	0 0 0 0 5 0 0 3 5	PRSPPPRAP
PSELEKALSN	47.78	1086.56	10	70	10	-10.8874	0.3793	1.6	544.286	2	38.6014	2070000	16800000	12513	20240701_6.raw	1	Q96BZ4|PLD4_HUMAN;P05155|IC1_HUMAN;Q70Z35|PREX2_HUMAN;Q9NVK5|FGOP2_HUMAN;Q93009|UBP7_HUMAN;P16157|ANK1_HUMAN;P0DX00|GG6LX_HUMAN;Q86X83|COMD2_HUMAN;Q6ZRS2|SRCAP_HUMAN;Q9Y2Y6|TMM98_HUMAN;O14867|BACH1_HUMAN;O43716|GATC_HUMAN;Q9Y250|LZTS1_HUMAN;Q9H254|SPTN4_HUMAN;P11055|MYH3_HUMAN;Q3SYG4|PTHB1_HUMAN;H0YM25|GG6LV_HUMAN;Q92621|NU205_HUMAN;Q5VSG8|MANEL_HUMAN;O75382|TRIM3_HUMAN;Q5SQI0|ATAT_HUMAN;Q9UNN5|F…			DeepNovo	4 0 10 4 3 1 1 2 13 5	PSELEKALSN
PSELEKALSNL	63.59	1199.64	11	81.8	11	4.0646	0.6507	-1.2	600.826	2	72.0932	44200000	302000000	25556	20240701_6.raw	1	Q96QU8|XPO6_HUMAN;Q96BZ4|PLD4_HUMAN;P05155|IC1_HUMAN;Q93009|UBP7_HUMAN;P0DX00|GG6LX_HUMAN;Q86X83|COMD2_HUMAN;Q6ZRS2|SRCAP_HUMAN;Q9Y2Y6|TMM98_HUMAN;O14867|BACH1_HUMAN;O43716|GATC_HUMAN;Q9Y250|LZTS1_HUMAN;Q8IWU5|SULF2_HUMAN;Q9H254|SPTN4_HUMAN;P11055|MYH3_HUMAN;Q3SYG4|PTHB1_HUMAN;H0YM25|GG6LV_HUMAN;Q92621|NU205_HUMAN;Q6N043|Z280D_HUMAN;Q5VSG8|MANEL_HUMAN;O75382|TRIM3_HUMAN;Q5SQI0|ATAT_HUMAN;Q9UNN5|F…			DeepNovo	1 0 25 12 12 5 5 5 2 7 5	PSELEKALSNL
PSFSQYLQK	39.31	1096.56	9	55.6	9	0.986	0.4509	1.8	549.286	2	54.0848	716000000	905000000	19136	20240701_6.raw	7	P10619|PPGB_HUMAN;Q6UVJ0|SAS6_HUMAN;Q9Y6N7|ROBO1_HUMAN;Q8NDI1|EHBP1_HUMAN;Q96GM5|SMRD1_HUMAN;P35968|VGFR2_HUMAN;Q9Y6Q1|CAN6_HUMAN;Q7Z7B1|PIGW_HUMAN;Q8IXK0|PHC2_HUMAN;Q12772|SRBP2_HUMAN;C9JQI7|TM232_HUMAN;Q8TF45|ZN418_HUMAN;P02768|ALBU_HUMAN;Q9BUK6|MSTO1_HUMAN;Q9BSJ2|GCP2_HUMAN;Q9Y2E6|DTX4_HUMAN;Q99700|ATX2_HUMAN;Q14241|ELOA1_HUMAN;Q5TBB1|RNH2B_HUMAN;Q15007|FL2D_HUMAN;P35268|RL22_HUMAN;Q9P2K1|C2D2…			DeepNovo	0 0 5 1 1 5 5 4 4	PSFSQYLQK
PSGASTGIYEQL	41.4	1221.59	12	33.3	12	-9.5197	0.3992	-2.6	611.8	2	46.129	26200000	48600000	15040	20240701_6.raw	1	P09104|ENOG_HUMAN;P06733|ENOA_HUMAN;P13929|ENOB_HUMAN			HOMOLOG	0 0 4 7 4 1 1 4 0 0 0 0	PSGASTGIYEQL
PSIVHRKC	39.63	938.512	8	62.5	8	-10.2195	0.6854	-0.4	470.263	2	24.8865			7381	20240701_6.raw	1	P60709|ACTB_HUMAN;Q9BYX7|ACTBM_HUMAN;Q6S8J3|POTEE_HUMAN;P63267|ACTH_HUMAN;P68133|ACTS_HUMAN;P62736|ACTA_HUMAN;A5A3E0|POTEF_HUMAN;P0CG39|POTEJ_HUMAN;P63261|ACTG_HUMAN;P68032|ACTC_HUMAN;P0CG38|POTEI_HUMAN			DB Search	5 6 6 17 4 0 0 0	PSIVHRKC
PSIVHRKCF	33.56	1085.58	9	66.7	9	-2.3964	0.6741	0.2	543.798	2	36.5754	652000	4330000	11492	20240701_6.raw	1	P60709|ACTB_HUMAN;Q9BYX7|ACTBM_HUMAN;Q6S8J3|POTEE_HUMAN;P63267|ACTH_HUMAN;P68133|ACTS_HUMAN;P62736|ACTA_HUMAN;P0CG39|POTEJ_HUMAN;P63261|ACTG_HUMAN;P68032|ACTC_HUMAN;P0CG38|POTEI_HUMAN			DB Search	5 10 20 22 10 0 0 0 2	PSIVHRKCF
PSKEESNLHHLH	54.81	1426.7	12	75	12	-6.0882	0.489	-5.7	714.351	2	24.7833			7319	20240701_6.raw	1	Q5T0W9|FA83B_HUMAN;Q8TF46|DI3L1_HUMAN;P14316|IRF2_HUMAN;Q6A163|K1C39_HUMAN;Q13535|ATR_HUMAN;Q13155|AIMP2_HUMAN;Q9HCM3|K1549_HUMAN;Q8NI08|NCOA7_HUMAN;I3L3R5|CCER2_HUMAN;Q562E7|WDR81_HUMAN;Q6EMB2|TTLL5_HUMAN;P38398|BRCA1_HUMAN;Q96JB1|DYH8_HUMAN;Q96ST8|CEP89_HUMAN;P46821|MAP1B_HUMAN;Q5TIA1|MEI1_HUMAN;A4UGR9|XIRP2_HUMAN;Q99558|M3K14_HUMAN;O95873|CF047_HUMAN;P04280|PRP1_HUMAN;Q6PL18|ATAD2_HUMAN;P61129…			DeepNovo	2 0 5 4 2 0 0 3 4 2 2 3	PSKEESNLHHLH
PSKETIEQEKQ	66.9	1315.66	11	100	11	-14.9665	0.6968	-2.3	658.837	2	24.9742			7437	20240701_6.raw	1	P62328|TYB4_HUMAN			DB Search	2 2 6 7 3 3 2 2 4 14 5	PSKETIEQEKQ
PSQMEHAME	38.83	1058.42	9	44.4	9	-10.8918	0.3864	1.2	530.216	2	21.7735	250000	1590000	6142	20240701_6.raw	1	P60903|S10AA_HUMAN			DB Search	0 0 6 0 0 9 0 4 5	PSQMEHAME
PSQMEHAMET	62.79	1159.46	10	70	10	-7.845	0.7565	0.1	1160.47	1	24.926	2110000	17500000	7418	20240701_6.raw	2	P60903|S10AA_HUMAN			DB Search	0 0 0 6 6 17 35 19 19 5	PSQMEHAMET
PSRTGSLTDE	26.33	1061.5	10	40	10	-11.1308	0.3544	1	531.757	2	21.4916	182000	1250000	5987	20240701_6.raw	1	Q8IWY9|CDAN1_HUMAN			DB Search	0 0 0 0 0 7 13 0 20 5	PSRTGSLTDE
PTDDSLVP	33.98	842.402	8	50	8	5.5575	0.2238	-0.2	843.409	1	48.1018	423000	2390000	15814	20240701_6.raw	1	Q5JVL4|EFHC1_HUMAN;P78559|MAP1A_HUMAN;P30044|PRDX5_HUMAN;Q9Y6D5|BIG2_HUMAN;Q8TEU7|RPGF6_HUMAN;Q6UXN9|WDR82_HUMAN;O94856|NFASC_HUMAN;P25705|ATPA_HUMAN;P19835|CEL_HUMAN;Q5T7R7|CA185_HUMAN;Q9NV88|INT9_HUMAN;Q92823|NRCAM_HUMAN;Q03154|ACY1_HUMAN;Q9UKN8|TF3C4_HUMAN;Q06203|PUR1_HUMAN;Q9P2K8|E2AK4_HUMAN;Q8TCT1|PHOP1_HUMAN;Q6L8Q7|PDE12_HUMAN;Q14643|ITPR1_HUMAN;Q70EL2|UBP45_HUMAN;O95631|NET1_HUMAN;O14686|K…			DeepNovo	0 0 6 2 2 9 1 1	PTDDSLVP
PTETERCIE	20.66	1076.48	9	66.7	9	-19.0272	0.8441	1.1	539.248	2	22.06	2910000	14500000	6251	20240701_6.raw	1	P31949|S10AB_HUMAN			DB Search	5 50 35 8 8 0 0 0 5	PTETERCIE
PTETERCIES	24.79	1163.51	10	70	10	-16.2263	0.7925	-1.1	582.763	2	22.2027	457000	2940000	6368	20240701_6.raw	1	P31949|S10AB_HUMAN			DB Search	5 38 31 4 4 0 0 3 0 5	PTETERCIES
PTETERCIESL	55.48	1276.6	11	90.9	11	1.4104	0.7327	-1.3	639.305	2	51.7189	699000	10700000	17469	20240701_6.raw	2	P31949|S10AB_HUMAN			DB Search	5 66 45 11 10 0 11 9 9 25 5	PTETERCIESL
PTKETIEQEKR	54.73	1357.72	11	72.7	11	-10.3029	0.7618	0.6	453.581	3	22.6155	2140000	5890000	6294	20240701_6.raw	1	P63313|TYB10_HUMAN			DB Search	0 0 0 16 4 4 17 6 6 16 5	PTKETIEQEKR
PTKETIEQEKRS	46.79	1444.75	12	66.7	12	-10.1138	0.6043	0.3	482.591	3	22.4578			6486	20240701_6.raw	1	P63313|TYB10_HUMAN			DB Search	0 0 2 19 8 8 18 10 10 4 0 0	PTKETIEQEKRS
PTTKTYFPHF	44.09	1237.61	10	80	10	14.7872	0.6189	0.5	619.814	2	64.7172	82400	1500000	22762	20240701_6.raw	2	P69905|HBA_HUMAN			DB Search	0 0 4 4 2 2 6 48 39 5	PTTKTYFPHF
PTVEELYR	41.55	1005.51	8	100	8	-5.9108	0.7874	0	503.764	2	39.0158	871000	8510000	12768	20240701_6.raw	1	Q9BZZ5|API5_HUMAN			DB Search	5 16 12 9 6 3 3 5	PTVEELYR
PVDLSKWSGP	26.44	1084.56	10	40	10	0.9119	0.2509	2.6	543.286	2	56.0527	426000	3840000	19398	20240701_6.raw	2	P30086|PEBP1_HUMAN			DB Search	0 0 10 2 0 0 0 0 14 5	PVDLSKWSGP
PVDLSKWSGPL	59.72	1197.64	11	63.6	11	0.7986	0.6849	-0.4	599.827	2	70.3065	92100000	989000000	24548	20240701_6.raw	6	P30086|PEBP1_HUMAN			DB Search	0 0 23 4 8 3 1 1 9 9 5	PVDLSKWSGPL
PVDLSKWSGPLS	65.31	1284.67	12	75	12	-0.1095	0.7283	-1.8	643.342	2	67.759	34400000	137000000	23888	20240701_6.raw	2	P30086|PEBP1_HUMAN			DB Search	0 0 26 5 5 4 2 1 4 2 2 2	PVDLSKWSGPLS
PVLPRLDPE	23.79	1034.58	9	44.4	9	-12.7959	0.849	1.4	518.296	2	50.9898	35200000	78400000	17233	20240701_6.raw	1	Q9NRY2|SOSSC_HUMAN			DB Search	5 18 35 2 0 0 1 1 1	PVLPRLDPE
PVLSEKQSGDVE	22.38	1286.64	12	33.3	12	-10.4596	0.4244	-2	644.324	2	25.3275			7635	20240701_6.raw	1	Q96EY9|ADAT3_HUMAN			DB Search	0 0 7 1 1 3 0 0 0 0 7 5	PVLSEKQSGDVE
PVNFKLLS	33.13	916.538	8	75	8	9.5342	0.455	2.3	459.277	2	65.885	2100000	14700000	23269	20240701_6.raw	3	P69905|HBA_HUMAN;P02008|HBAZ_HUMAN			DB Search	0 0 11 3 2 2 4 4	PVNFKLLS
PVNFKLLSH	57.96	1053.6	9	100	9	10.4007	0.3604	1.9	527.807	2	55.1114	14800000	70100000	18946	20240701_6.raw	1	P69905|HBA_HUMAN;P02008|HBAZ_HUMAN			DB Search	2 2 20 9 11 12 12 27 5	PVNFKLLSH
PVVSIEDPFDQ	27.5	1244.59	11	27.3	11	-35.7208	0.3468	-3.9	623.301	2	35.7537			11057	20240701_6.raw	1	P09104|ENOG_HUMAN;P06733|ENOA_HUMAN;P13929|ENOB_HUMAN			DB Search	1 1 0 0 0 0 0 0 12 96 5	PVVSIEDPFDQ
PVYPWTQRY	46.61	1208.6	9	77.8	9	1.8651	0.6916	-0.5	605.306	2	59.187	8370000	17100000	20879	20240701_6.raw	1	A5PKW4|PSD1_HUMAN;P51965|UB2E1_HUMAN;P69892|HBG2_HUMAN;Q96GX1|TECT2_HUMAN;P68871|HBB_HUMAN;Q8IUL8|CILP2_HUMAN;Q8N3Z6|ZCHC7_HUMAN;P31267|HXA6_HUMAN;Q9UKA4|AKA11_HUMAN;Q6ZV29|PLPL7_HUMAN;Q7L775|EPMIP_HUMAN;P02100|HBE_HUMAN;P69891|HBG1_HUMAN;Q96LR5|UB2E2_HUMAN;P02042|HBD_HUMAN;P17509|HXB6_HUMAN;Q14653|IRF3_HUMAN;A6NML5|TM212_HUMAN;Q969T4|UB2E3_HUMAN			DeepNovo	2 2 20 42 36 8 4 1 1	PVYPWTQRY
PYEIKKVF	27.17	1022.58	8	100	8	0.959	0.5954	1	512.298	2	38.7413			12618	20240701_6.raw	1	O75083|WDR1_HUMAN			DB Search	5 5 11 2 3 2 2 5	PYEIKKVF
PYLKHVPSL	38.46	1052.6	9	77.8	9	-9.0681	0.4205	3.3	527.31	2	27.8293			8741	20240701_6.raw	3	P22413|ENPP1_HUMAN;Q9UIC8|LCMT1_HUMAN;Q5U3C3|TM164_HUMAN;Q8TEU7|RPGF6_HUMAN;Q9Y5H3|PCDGA_HUMAN;Q8N131|PORIM_HUMAN;A0A1W2PPK0|CPHL2_HUMAN;Q9Y5H1|PCDG2_HUMAN;Q9Y5F9|PCDGI_HUMAN;Q86V21|AACS_HUMAN;Q9H0W9|CK054_HUMAN;Q9NYK1|TLR7_HUMAN;P27816|MAP4_HUMAN;Q6EMB2|TTLL5_HUMAN;Q9Y5H0|PCDG3_HUMAN;Q4V339|ZNG1F_HUMAN;Q9Y5G8|PCDG5_HUMAN;Q9NZQ3|SPN90_HUMAN;Q9NZ71|RTEL1_HUMAN;Q92805|GOGA1_HUMAN;Q8IUF1|ZNG1B_HUMAN…			DeepNovo	1 1 4 4 6 13 13 16 5	PYLKHVPSL
QEAGIKTAFTRK	26.61	1348.75	12	50	12	-11.5609	0.6984	1.5	450.59	3	21.5835	19900	658000	6077	20240701_6.raw	2	P22234|PUR6_HUMAN			DB Search	5 0 0 0 0 7 9 7 4 0 0 5	QEAGIKTAFTRK
QERDPSKIKW	45.17	1285.68	10	70	10	-5.7605	0.6946	0.6	429.567	3	26.3877	1440000	7650000	8110	20240701_6.raw	1	P04406|G3P_HUMAN			DB Search	0 0 0 3 5 2 2 2 6 5	QERDPSKIKW
QERDPSKIKWG	71.76	1342.7	11	54.5	11	-6.8198	0.7343	-1.8	672.356	2	25.4792	35900000	130000000	7604	20240701_6.raw	2	P04406|G3P_HUMAN			DB Search	1 1 1 4 0 0 12 22 13 3 3	QERDPSKIKWG
QFFKNWRDPDQ	58.34	1479.69	11	100	11	9.6986	0.8032	-2.1	740.851	2	49.5248	419000	3930000	16370	20240701_6.raw	1	P06396|GELS_HUMAN			DB Search	4 4 26 26 28 15 4 4 10 10 5	QFFKNWRDPDQ
QFGSEPVLS	38.34	962.471	9	55.6	9	-4.6589	0.8345	-0.2	963.478	1	51.4145	380000	2860000	17323	20240701_6.raw	1	Q14157|UBP2L_HUMAN			DB Search	0 0 12 6 7 0 0 5 5	QFGSEPVLS
QGSTPPPHHL	44.46	1069.53	10	70	10	-5.7714	0.4969	4.6	535.775	2	26.497	4050000	10200000	7936	20240701_6.raw	1	P21817|RYR1_HUMAN;Q8NDI1|EHBP1_HUMAN;Q8N0V5|GNT2A_HUMAN;P35968|VGFR2_HUMAN;P16157|ANK1_HUMAN;P98169|ZXDB_HUMAN;Q96J84|KIRR1_HUMAN;P55198|AF17_HUMAN;Q8NDT2|RB15B_HUMAN;Q9BZC1|CELF4_HUMAN;P19823|ITIH2_HUMAN;O00327|BMAL1_HUMAN;Q86YV9|HPS6_HUMAN;Q07820|MCL1_HUMAN;Q7RTU5|ASCL5_HUMAN;O75081|MTG16_HUMAN;Q2VWA4|SKOR2_HUMAN;Q14112|NID2_HUMAN;Q9Y2K7|KDM2A_HUMAN;P04637|P53_HUMAN;Q9HCJ0|TNR6C_HUMAN;O75385|UL…			DeepNovo	1 1 1 3 17 8 7 7 13 5	QGSTPPPHHL
QKENAGEDPGLA	46.77	1227.57	12	66.7	12	-12.5639	0.795	-4.8	614.791	2	20.1014	158000	1870000	5461	20240701_6.raw	1	P81605|DCD_HUMAN			DB Search	4 2 2 0 0 0 0 3 3 3 3 3	QKENAGEDPGLA
QKGGVDAYLY	44.79	1112.55	10	80	10	-5.3638	0.206	2	557.284	2	40.0967	22300000	116000000	13157	20240701_6.raw	5	P49069|CAMLG_HUMAN;Q7Z5A4|PRS42_HUMAN;O75899|GABR2_HUMAN;Q9Y6Y0|NS1BP_HUMAN;Q9UN86|G3BP2_HUMAN;Q92619|HMHA1_HUMAN;Q6ZS30|NBEL1_HUMAN;Q9HC38|GLOD4_HUMAN;O14730|RIOK3_HUMAN;P49746|TSP3_HUMAN;O75366|AVIL_HUMAN;A5YM72|CRNS1_HUMAN;Q9P107|GMIP_HUMAN;Q8TCN5|ZN507_HUMAN;P49593|PPM1F_HUMAN;Q96JH7|VCIP1_HUMAN;O43424|GRID2_HUMAN;Q14728|MFS10_HUMAN;P08319|ADH4_HUMAN;Q7Z410|TMPS9_HUMAN;Q6VVX0|CP2R1_HUMAN;Q7Z5…			DeepNovo	3 2 2 2 6 3 3 1 0 5	QKGGVDAYLY
QKLQDQIFNL	21.8	1245.67	10	40	10	-2.1443	0.5852	-1.5	623.842	2	65.7645	1110000	8240000	23265	20240701_6.raw	1	O43665|RGS10_HUMAN			DB Search	0 0 0 0 0 4 4 0 8 5	QKLQDQIFNL
QKMLPDYHNPPQ	50.22	1466.7	12	75	12	1.1551	0.2043	-0.3	734.356	2	36.7281	96000	2040000	11554	20240701_6.raw	1	A2RRP1|NBAS_HUMAN;P21817|RYR1_HUMAN;Q15413|RYR3_HUMAN;A4D263|SMIP7_HUMAN;Q92673|SORL_HUMAN;O43663|PRC1_HUMAN;Q9UPU3|SORC3_HUMAN;O14980|XPO1_HUMAN;O43561|LAT_HUMAN;A7E2U8|CFA96_HUMAN;Q9Y6J0|CABIN_HUMAN;Q13467|FZD5_HUMAN;Q12996|CSTF3_HUMAN;Q9UKL0|RCOR1_HUMAN;Q3MJ13|WDR72_HUMAN;Q5JU00|DRC5_HUMAN;P30154|2AAB_HUMAN;Q8WUH2|TGFA1_HUMAN;P78344|IF4G2_HUMAN;Q96MN2|NALP4_HUMAN;Q15293|RCN1_HUMAN;Q6PL18|ATAD2…			DeepNovo	5 21 12 12 5 5 0 0 0 3 3 4	QKMLPDYHNPPQ
QLLRDNLTL	28.07	1084.62	9	55.6	9	-2.2946	0.6777	2.6	543.321	2	58.162	378000	3010000	20457	20240701_6.raw	1	Q04917|1433F_HUMAN;P61981|1433G_HUMAN;P62258|1433E_HUMAN;P63104|1433Z_HUMAN;P31947|1433S_HUMAN;P27348|1433T_HUMAN;P31946|1433B_HUMAN			DB Search	0 0 2 0 0 3 3 7 5	QLLRDNLTL
QLPFRGDDGIFD	48.04	1378.65	12	41.7	12	-0.704	0.6671	-1.7	690.332	2	69.2984	362000	4970000	24357	20240701_6.raw	1	O60493|SNX3_HUMAN			DB Search	5 3 1 0 0 0 0 4 13 4 1 1	QLPFRGDDGIFD
QLQEGKNVIG	20.84	1084.59	10	50	10	-7.4218	0.575	3	543.303	2	25.7432	891000	6260000	7780	20240701_6.raw	1	P37802|TAGL2_HUMAN			DB Search	5 6 2 0 0 0 2 2 0 0	QLQEGKNVIG
QLQIPRIE	13.99	995.576	8	37.5	8	-3.6661	0.918	1.1	498.796	2	53.7215			18363	20240701_6.raw	1	Q06323|PSME1_HUMAN			DB Search	1 1 19 19 2 0 0 0	QLQIPRIE
QLQIPRIEDG	19.74	1167.62	10	50	10	-3.5989	0.93	0.8	584.82	2	53.7887	508000	2650000	18449	20240701_6.raw	1	Q06323|PSME1_HUMAN			DB Search	4 4 23 23 5 0 0 0 0 0	QLQIPRIEDG
QLQIPRIEDGN	45.98	1281.67	11	63.6	11	-4.0699	0.8534	-1.5	641.84	2	52.9955	906000	3210000	17984	20240701_6.raw	1	Q06323|PSME1_HUMAN			DB Search	5 16 21 21 3 3 0 0 0 0 5	QLQIPRIEDGN
QLRPSLITGIMK	36.81	1355.8	12	58.3	12	-7.6036	0.7994	-1.4	452.939	3	55.0701	92100	2180000	19004	20240701_6.raw	1	Q9Y2Q3|GSTK1_HUMAN			DB Search	0 0 0 0 0 5 2 6 2 2 19 5	QLRPSLITGIMK
QM(+15.99)M(+15.99)GFGLFEKF	43.21	1365.61	11	63.6	11	-16.8535	0.7451	7	683.817	2	53.7419	18400000	35400000	18144	20240701_6.raw	3	Q12851|M4K2_HUMAN;Q6ZRV2|FA83H_HUMAN;Q8NGB4|OR4S1_HUMAN;Q8TEU7|RPGF6_HUMAN;P50395|GDIB_HUMAN;O43462|MBTP2_HUMAN;P82933|RT09_HUMAN;Q7RTS9|DYM_HUMAN;Q7Z5B4|RIC3_HUMAN;Q2KHR3|QSER1_HUMAN;O60312|AT10A_HUMAN;Q5VWI1|TCRGL_HUMAN;P0C626|OR5G3_HUMAN;Q5SZQ8|CELF3_HUMAN;Q8N6W0|CELF5_HUMAN;Q96P48|ARAP1_HUMAN;A7MD48|SRRM4_HUMAN;P78527|PRKDC_HUMAN;Q5VU65|P210L_HUMAN;Q6ZVE7|GOT1A_HUMAN;Q9Y2G3|AT11B_HUMAN;O95298…	Oxidation (M); Oxidation (M)	M2:Oxidation (M):1001.00;M3:Oxidation (M):1001.00	DeepNovo	0 0 5 2 2 7 7 9 11 1 1	QM(+15.99)M(+15.99)GFGLFEKF
QMGYPDLGRHL	38.15	1285.62	11	81.8	11	12.0291	0.7589	-9.8	643.813	2	56.2699	16300000	28200000	19951	20240701_6.raw	3	Q9BXA6|TSSK6_HUMAN;A2RRP1|NBAS_HUMAN;Q5TI25|NBPFE_HUMAN;P98153|IDD_HUMAN;Q8N1W2|ZN710_HUMAN;P21817|RYR1_HUMAN;O75541|ZN821_HUMAN;P0C7N4|T191B_HUMAN;O94911|ABCA8_HUMAN;P08514|ITA2B_HUMAN;P06756|ITAV_HUMAN;Q14161|GIT2_HUMAN;Q9N2J8|ENH3_HUMAN;Q8IVV2|LOXH1_HUMAN;P23229|ITA6_HUMAN;Q5TAG4|NBPFC_HUMAN;Q92502|STAR8_HUMAN;O43556|SGCE_HUMAN;O75023|LIRB5_HUMAN;Q9H094|NBPF3_HUMAN;Q9HBL0|TENS1_HUMAN;A6NGB0|T1…			DeepNovo	5 0 0 6 11 11 7 3 3 6 5	QMGYPDLGRHL
QMLQTRFPLD	36.01	1247.63	10	70	10	-2.8689	0.8753	-3.3	624.822	2	59.5381	325000	1740000	21082	20240701_6.raw	1	Q14157|UBP2L_HUMAN			DB Search	5 7 26 25 8 4 4 0 0 0	QMLQTRFPLD
QMMGFGLFEKF	26.54	1333.62	11	27.3	11	-18.8727	0.3279	0.1	667.817	2	57.0558	186000	2700000	20017	20240701_6.raw	2	Q12851|M4K2_HUMAN;Q6ZRV2|FA83H_HUMAN;Q8NGB4|OR4S1_HUMAN;Q8TEU7|RPGF6_HUMAN;P50395|GDIB_HUMAN;O43462|MBTP2_HUMAN;P82933|RT09_HUMAN;Q7RTS9|DYM_HUMAN;Q7Z5B4|RIC3_HUMAN;Q2KHR3|QSER1_HUMAN;O60312|AT10A_HUMAN;Q5VWI1|TCRGL_HUMAN;P0C626|OR5G3_HUMAN;Q5SZQ8|CELF3_HUMAN;Q8N6W0|CELF5_HUMAN;Q96P48|ARAP1_HUMAN;A7MD48|SRRM4_HUMAN;P78527|PRKDC_HUMAN;Q5VU65|P210L_HUMAN;Q6ZVE7|GOT1A_HUMAN;Q9Y2G3|AT11B_HUMAN;O95298…			DeepNovo	0 0 0 15 17 0 0 0 2 0 0	QMMGFGLFEKF
QNSDWDTVTVLR	61.21	1432.69	12	83.3	12	14.1223	0.8169	-8.2	717.349	2	74.3653	241000	4640000	26504	20240701_6.raw	1	Q96JQ0|PCD16_HUMAN;Q86Y38|XYLT1_HUMAN;Q6UVK1|CSPG4_HUMAN;Q9BZQ4|NMNA2_HUMAN;O75309|CAD16_HUMAN;Q9UQ10|DHDH_HUMAN;Q8N568|DCLK2_HUMAN;Q6ZMI0|PPR21_HUMAN;Q9UQF2|JIP1_HUMAN;P43307|SSRA_HUMAN;Q9NYQ7|CELR3_HUMAN;O43278|SPIT1_HUMAN;Q12983|BNIP3_HUMAN;Q86VZ4|LRP11_HUMAN;Q8WX77|IBPL1_HUMAN;Q149M9|NWD1_HUMAN;Q15032|R3HD1_HUMAN;P49863|GRAK_HUMAN;Q9H3S1|SEM4A_HUMAN;Q9BXF6|RFIP5_HUMAN;Q92870|APBB2_HUMAN;Q9HBE…			DeepNovo	0 0 28 33 77 83 28 28 14 14 28 5	QNSDWDTVTVLR
QNVEETLKR	40.14	1115.59	9	77.8	9	6.8548	0.6657	-9.3	558.799	2	39.1308	317000	5840000	12849	20240701_6.raw	1	Q13772|NCOA4_HUMAN;Q06730|ZN33A_HUMAN;O60290|ZN862_HUMAN;O75694|NU155_HUMAN;Q5VT06|CE350_HUMAN;P16870|CBPE_HUMAN;Q8NHP1|ARK74_HUMAN;Q9Y5K3|PCY1B_HUMAN;O75170|PP6R2_HUMAN;Q9P2K6|KLH42_HUMAN;Q96A49|SYAP1_HUMAN;Q9UDX3|S14L4_HUMAN;Q8IX21|SLF2_HUMAN;P04439|HLAA_HUMAN;A2RTX5|SYTC2_HUMAN;B4DZS4|T11X1_HUMAN;Q8TCU5|NMD3A_HUMAN;Q8N3P4|VPS8_HUMAN;Q9BQ39|DDX50_HUMAN;Q9NVE5|UBP40_HUMAN;Q5S007|LRRK2_HUMAN;Q6K0…			DeepNovo	0 0 26 33 24 4 4 9 5	QNVEETLKR
QPSGEPQVQFK	65.96	1243.62	11	90.9	11	0.2789	0.602	-5	622.814	2	47.6538	19800000	24500000	15374	20240701_6.raw	1	Q9ULS5|TMCC3_HUMAN;O14654|IRS4_HUMAN;Q7Z7H8|RM10_HUMAN;Q9H8M5|CNNM2_HUMAN;Q9H477|RBSK_HUMAN;Q0P6D6|CCD15_HUMAN;Q9NPR2|SEM4B_HUMAN;Q9UPY8|MARE3_HUMAN;Q2M385|MPEG1_HUMAN;Q5VT06|CE350_HUMAN;Q9H792|PEAK1_HUMAN;Q9P2N2|RHG28_HUMAN;P05455|LA_HUMAN;O60241|AGRB2_HUMAN;Q13410|BT1A1_HUMAN;Q9BRC7|PLCD4_HUMAN;Q8TCZ2|C99L2_HUMAN;P09848|LPH_HUMAN;Q6ZRQ5|MMS22_HUMAN;P02765|FETUA_HUMAN;Q96JQ2|CLMN_HUMAN;Q5VYP0|S3…			DeepNovo	4 4 14 14 0 4 4 26 26 22 5	QPSGEPQVQFK
QQYFDPANGKF	62.24	1313.6	11	63.6	11	9.5001	0.0475	-2.6	657.808	2	63.4013	462000	4290000	22194	20240701_6.raw	1	P13639|EF2_HUMAN			HOMOLOG	0 0 3 3 7 2 2 5 5 0 0	QQYFDPANGKF
QRDYYDRM	38.7	1145.49	8	100	8	-7.5758	0.5362	0	573.754	2	25.2405	948000	6820000	7570	20240701_6.raw	1	P07910|HNRPC_HUMAN			DB Search	4 4 16 10 5 5 32 5	QRDYYDRM
QSLLSPLV	25.36	855.506	8	62.5	8	0.6723	0.2553	0	428.761	2	73.3572	338000	3140000	26082	20240701_6.raw	1	P05787|K2C8_HUMAN			DB Search	0 0 7 2 2 1 2 5	QSLLSPLV
QVGYFDPANGKF	64.77	1341.64	12	66.7	12	-8.7138	0.079	-2.7	671.823	2	50.4815	5360000	18700000	16859	20240701_6.raw	5	Q5SYE7|NHSL1_HUMAN;P78559|MAP1A_HUMAN;Q96JB1|DYH8_HUMAN;Q15233|NONO_HUMAN;P35498|SCN1A_HUMAN;O15015|ZN646_HUMAN;Q15751|HERC1_HUMAN;Q9BW27|NUP85_HUMAN;Q9H6S0|YTDC2_HUMAN;Q8N5Y8|PAR16_HUMAN;Q5JQC9|AKAP4_HUMAN;P02751|FINC_HUMAN;Q9NY46|SCN3A_HUMAN;P12955|PEPD_HUMAN;O75443|TECTA_HUMAN;P13639|EF2_HUMAN;A7E2U8|CFA96_HUMAN;Q15911|ZFHX3_HUMAN;Q6NSI1|AR26L_HUMAN;Q4G0U5|PCDP1_HUMAN			DeepNovo	0 0 2 2 4 6 1 1 8 6 5 5	QVGYFDPANGKF
QVVNLDTAHSTK	55.88	1311.68	12	50	12	-11.5938	0.3741	-4	656.844	2	21.7626	215000	1620000	6174	20240701_6.raw	2	P11831|SRF_HUMAN			DB Search	5 5 7 0 0 0 0 10 11 0 0 5	QVVNLDTAHSTK
QYAKDIGFIK	48.62	1181.64	10	80	10	-6.2689	0.3507	-0.3	591.829	2	37.7389	7790000	51000000	12040	20240701_6.raw	1	P62273|RS29_HUMAN			DB Search	1 1 4 4 13 12 4 4 17 5	QYAKDIGFIK
RAAHAAPAA	38.27	834.446	9	55.6	9	-7.3196	0.1305	-1.6	418.23	2	22.9221			6657	20240701_6.raw	1	Q5TF21|SOGA3_HUMAN;Q9NRR2|TRYG1_HUMAN;Q8N6I1|EID2_HUMAN;Q14353|GAMT_HUMAN;Q9NU39|FX4L1_HUMAN;A6NF01|P121B_HUMAN;P49765|VEGFB_HUMAN;Q3ZCQ3|F174B_HUMAN;P07101|TY3H_HUMAN;P30049|ATPD_HUMAN;Q9P243|ZFAT_HUMAN;Q9BXH1|BBC3_HUMAN;Q7Z7K2|ZN467_HUMAN;Q8N5H7|SH2D3_HUMAN;Q5VV16|FX4L5_HUMAN;Q9UEG4|ZN629_HUMAN;Q6T4P5|PLPR3_HUMAN;Q4VCS5|AMOT_HUMAN;Q01650|LAT1_HUMAN;Q5VSG8|MANEL_HUMAN;Q6F5E8|CARL2_HUMAN;Q9HCS4|T…			DeepNovo	2 2 1 0 11 9 5 0 0	RAAHAAPAA
RAFPDGRLH	54.56	1067.56	9	55.6	9	-3.4403	0.2811	1.8	534.789	2	28.8433			9005	20240701_6.raw	3	Q8WUJ3|CEMIP_HUMAN;Q86Y38|XYLT1_HUMAN;Q8NBT0|POC1A_HUMAN;P61160|ARP2_HUMAN;Q5FWF5|ESCO1_HUMAN;O60290|ZN862_HUMAN;P53618|COPB_HUMAN;Q5TCH4|CP4AM_HUMAN;Q9HB96|FANCE_HUMAN;Q9NPR2|SEM4B_HUMAN;Q86UL8|MAGI2_HUMAN;Q9NX04|AIRIM_HUMAN;Q9BRK0|REEP2_HUMAN;Q02817|MUC2_HUMAN;Q86Y33|CD20B_HUMAN;P01889|HLAB_HUMAN;Q86WU2|LDHD_HUMAN;P06734|FCER2_HUMAN;Q8N3Y3|LARG2_HUMAN;P08620|FGF4_HUMAN;Q9ULD4|BRPF3_HUMAN;Q8TC44…			DeepNovo	2 0 0 5 5 5 5 1 1	RAFPDGRLH
RCFPDLGRHL	40.97	1212.62	10	80	10	-10.0138	0.5898	-2.9	405.212	3	29.6408	21800000	169000000	9268	20240701_6.raw	1	A2RRP1|NBAS_HUMAN;Q8NEB5|PLPP5_HUMAN;Q5TI25|NBPFE_HUMAN;O75541|ZN821_HUMAN;P0C7N4|T191B_HUMAN;O00321|ETV2_HUMAN;Q14161|GIT2_HUMAN;Q9N2J8|ENH3_HUMAN;Q8IVV2|LOXH1_HUMAN;Q5TAG4|NBPFC_HUMAN;O75023|LIRB5_HUMAN;Q9H094|NBPF3_HUMAN;Q9HBL0|TENS1_HUMAN;A6NGB0|T191C_HUMAN;B4DH59|NBPFP_HUMAN;O15020|SPTN2_HUMAN;Q9UK96|FBX10_HUMAN;Q8N423|LIRB2_HUMAN;Q8N6M9|ZFN2A_HUMAN;Q8IV77|CNGA4_HUMAN;Q8NB59|SYT14_HUMAN;Q8NH…			DeepNovo	5 0 0 16 64 21 16 16 13 5	RCFPDLGRHL
RCPDGRLH	37.25	952.466	8	87.5	8	-3.111	0.5918	8.7	477.245	2	28.2638	526000	9010000	8860	20240701_6.raw	1	Q8WUJ3|CEMIP_HUMAN;Q86Y38|XYLT1_HUMAN;Q8NBT0|POC1A_HUMAN;O00468|AGRIN_HUMAN;P61160|ARP2_HUMAN;Q5FWF5|ESCO1_HUMAN;O60290|ZN862_HUMAN;P53618|COPB_HUMAN;Q9HB96|FANCE_HUMAN;A6NGW2|STRCL_HUMAN;Q9NPR2|SEM4B_HUMAN;Q86UL8|MAGI2_HUMAN;Q9BRK0|REEP2_HUMAN;Q02817|MUC2_HUMAN;Q86Y33|CD20B_HUMAN;P01889|HLAB_HUMAN;Q86WU2|LDHD_HUMAN;P06734|FCER2_HUMAN;Q8N3Y3|LARG2_HUMAN;P08620|FGF4_HUMAN;Q9ULD4|BRPF3_HUMAN;Q8TC44…			DeepNovo	2 0 10 10 8 8 9 5	RCPDGRLH
RDGQVINETSQ	28.07	1245.6	11	45.5	11	-10.3697	0.7205	-0.3	623.805	2	21.6906	35700	313000	6102	20240701_6.raw	1	P08670|VIME_HUMAN			DB Search	0 0 0 0 0 13 13 10 0 25 5	RDGQVINETSQ
RDNEVDFQEY	33.8	1313.55	10	70	10	-0.4394	0.8047	-5.1	657.78	2	46.8719			15244	20240701_6.raw	1	P26447|S10A4_HUMAN			DB Search	0 0 2 2 13 13 11 7 0 5	RDNEVDFQEY
RDRYFDPANGKF	35.95	1484.72	12	58.3	12	22.0524	0.0596	-6.5	495.909	3	58.8856	1260000	9860000	20731	20240701_6.raw	2	P13639|EF2_HUMAN			HOMOLOG	0 0 0 0 0 11 10 5 5 7 7 5	RDRYFDPANGKF
RDWDILGKYVD	40.39	1378.69	11	36.4	11	-7.1064	0.7375	1.1	690.352	2	56.5896	1150000	15500000	19633	20240701_6.raw	2	P61604|CH10_HUMAN			HOMOLOG	0 0 0 0 27 27 28 22 0 0 0	RDWDILGKYVD
REEGPECETPG	27.89	1202.49	11	45.5	11	-11.0158	0.1738	-0.6	602.251	2	21.192	90900	397000	5885	20240701_6.raw	1	Q92797|SYMPK_HUMAN			DB Search	3 0 0 5 0 0 9 9 8 0 0	REEGPECETPG
RETNLDSLPL	41.65	1156.61	10	60	10	-3.53	0.754	1.4	579.312	2	55.7498	28200000	98700000	19445	20240701_6.raw	1	P08670|VIME_HUMAN			DB Search	0 0 0 0 5 5 36 9 2 2	RETNLDSLPL
RETNLDSLPLVD	66.57	1370.7	12	66.7	12	-5.7389	0.6977	-1.6	686.358	2	59.8468	33200000	164000000	21371	20240701_6.raw	4	P08670|VIME_HUMAN			DB Search	1 1 2 2 8 8 68 70 3 3 1 1	RETNLDSLPLVD
RFAVRDMRQT	26.09	1278.66	10	50	10	-7.04	0.4953	0.9	427.228	3	25.2822	439000	3030000	7563	20240701_6.raw	1	Q5VTE0|EF1A3_HUMAN;Q05639|EF1A2_HUMAN;P68104|EF1A1_HUMAN			DB Search	5 5 5 10 0 0 0 0 0 5	RFAVRDMRQT
RFDPANGKF	60.23	1050.52	9	100	9	0.9506	0.8218	0.3	526.27	2	34.329	90600000	508000000	10571	20240701_6.raw	4	P13639|EF2_HUMAN			HOMOLOG	4 4 5 10 10 19 13 4 4	RFDPANGKF
RFRVVYPWTQR	50.61	1506.82	11	72.7	11	5.1741	0.5434	3	754.42	2	49.4149			16343	20240701_6.raw	1	P09016|HXD4_HUMAN;Q8TE23|TS1R2_HUMAN;A5PKW4|PSD1_HUMAN;P69892|HBG2_HUMAN;P17483|HXB4_HUMAN;Q9Y3Q8|T22D4_HUMAN;Q96GX1|TECT2_HUMAN;P68871|HBB_HUMAN;O75626|PRDM1_HUMAN;Q15714|T22D1_HUMAN;Q9UKA4|AKA11_HUMAN;Q6ZV29|PLPL7_HUMAN;P02100|HBE_HUMAN;P69891|HBG1_HUMAN;Q9HCE0|EPG5_HUMAN;Q9Y535|RPC8_HUMAN;P02042|HBD_HUMAN;Q14653|IRF3_HUMAN;Q00056|HXA4_HUMAN;O60832|DKC1_HUMAN;Q9UN70|PCDGK_HUMAN;P20742|PZP_HUMAN…			DeepNovo	1 0 0 3 3 47 19 9 2 2 5	RFRVVYPWTQR
RGPEDEIGDPL	38.25	1196.57	11	72.7	11	-0.7682	0.8125	-1.1	599.29	2	50.8778	4360000	15300000	16946	20240701_6.raw	1	Q07954|LRP1_HUMAN			DB Search	3 0 0 0 6 27 3 3 9 2 2	RGPEDEIGDPL
RGPEDEIGDPLA	42.18	1267.6	12	50	12	-0.8211	0.8538	0.5	634.81	2	51.4166	481000	3180000	17326	20240701_6.raw	1	Q07954|LRP1_HUMAN			DB Search	0 0 0 0 8 28 5 5 12 6 0 0	RGPEDEIGDPLA
RIPPGVFSK	32.57	999.587	9	55.6	9	-8.1934	0.8122	2.6	500.802	2	26.6074	354000	3380000	8269	20240701_6.raw	1	P51888|PRELP_HUMAN			DB Search	0 0 5 0 0 20 15 14 5	RIPPGVFSK
RISPDRVY	38.31	1004.54	8	100	8	-8.5046	0.7647	1.5	503.278	2	24.8408	649000	5450000	7367	20240701_6.raw	1	P14174|MIF_HUMAN			DB Search	5 4 6 6 6 2 2 5	RISPDRVY
RLTPAAHENYR	60.31	1326.68	11	63.6	11	-8.8095	0.4164	6	443.236	3	22.1669	224000	1240000	6370	20240701_6.raw	1	P21817|RYR1_HUMAN;Q9UKY3|CES1P_HUMAN;O43781|DYRK3_HUMAN;Q96FJ0|STALP_HUMAN;O15015|ZN646_HUMAN;Q11203|SIAT6_HUMAN;Q8N531|FBXL6_HUMAN;A0A2R8Y7D0|TINCR_HUMAN;Q9BYB0|SHAN3_HUMAN;Q96JG9|ZN469_HUMAN;Q7Z3E5|ARMC9_HUMAN;Q09428|ABCC8_HUMAN;Q15532|SSXT_HUMAN;Q12852|M3K12_HUMAN;O60346|PHLP1_HUMAN;Q8N8U2|CDYL2_HUMAN;Q8ND82|Z280C_HUMAN;Q9NUQ6|SPS2L_HUMAN;A0A8I5KY20|CC92B_HUMAN;Q02505|MUC3A_HUMAN;Q9NXR1|NDE1_H…			DeepNovo	0 0 3 3 0 0 26 15 5 5 5	RLTPAAHENYR
RMTDQEAIQDL	35.13	1318.62	11	72.7	11	1.3061	0.6604	3.8	660.319	2	48.8082			16110	20240701_6.raw	1	P06748|NPM_HUMAN			DB Search	0 0 0 4 12 12 36 10 2 7 5	RMTDQEAIQDL
RMVEYPDRLMN	62.19	1422.67	11	54.5	11	-9.7122	0.1646	0.7	712.345	2	34.4162	1480000	7710000	10499	20240701_6.raw	1	P60510|PP4C_HUMAN;Q9BZQ4|NMNA2_HUMAN;Q86UQ4|ABCAD_HUMAN;Q8IZD9|DOCK3_HUMAN;P24043|LAMA2_HUMAN;Q9BVA1|TBB2B_HUMAN;Q96HR9|REEP6_HUMAN;P07437|TBB5_HUMAN;O43592|XPOT_HUMAN;Q9BZQ8|NIBA1_HUMAN;Q9P266|JCAD_HUMAN;Q9NSI6|BRWD1_HUMAN;Q13509|TBB3_HUMAN;Q9BUF5|TBB6_HUMAN;Q16478|GRIK5_HUMAN;Q3LIE5|ADPRM_HUMAN;P98198|AT8B2_HUMAN;Q5THJ4|VP13D_HUMAN;Q8N1M1|BEST3_HUMAN;Q9P2R6|RERE_HUMAN;P61020|RAB5B_HUMAN;Q92995|…			DeepNovo	1 0 0 3 3 12 10 0 0 3 5	RMVEYPDRLMN
RQYAKDIGFIK	70.27	1337.75	11	100	11	-9.3949	0.5026	0.1	446.923	3	26.9394	836000	16100000	8484	20240701_6.raw	1	P62273|RS29_HUMAN			DB Search	5 9 18 23 10 10 5 2 2 14 5	RQYAKDIGFIK
RRKPVEGYDI	26.41	1231.67	10	40	10	-7.0494	0.0357	2.9	411.564	3	25.1584	335000	2470000	7539	20240701_6.raw	1	P59998|ARPC4_HUMAN			DB Search	0 0 0 0 0 0 10 10 10 5	RRKPVEGYDI
RSSVPGVRLL	38.85	1082.66	10	60	10	-1.6958	0.5899	-0.2	542.335	2	38.9326	289000	6580000	12765	20240701_6.raw	1	P08670|VIME_HUMAN			DB Search	5 5 0 2 1 0 7 7 0 5	RSSVPGVRLL
RTPIGSFL	32.86	889.502	8	50	8	-0.8371	0.8118	1.8	445.759	2	57.2471	474000	2190000	20055	20240701_6.raw	1	P24752|THIL_HUMAN			DB Search	0 0 0 0 4 7 4 5	RTPIGSFL
RTYSLGSALRPS	46.74	1306.7	12	66.7	12	0.1905	0.6275	0.1	654.357	2	37.196			11813	20240701_6.raw	1	P08670|VIME_HUMAN			DB Search	5 3 3 2 2 0 1 3 8 8 0 0	RTYSLGSALRPS
RVAPEEHPVL	53.2	1145.62	10	40	10	-7.1634	0.7618	1.6	573.818	2	26.3277	52100000	318000000	8069	20240701_6.raw	1	P60709|ACTB_HUMAN;A5A3E0|POTEF_HUMAN;P63261|ACTG_HUMAN			DB Search	2 1 1 1 1 21 81 8 1 1	RVAPEEHPVL
RVAPEEHPVLLT	49.62	1359.75	12	50	12	-1.8598	0.7815	-0.7	680.882	2	36.6741	851000	6350000	11549	20240701_6.raw	1	P60709|ACTB_HUMAN;A5A3E0|POTEF_HUMAN;P63261|ACTG_HUMAN			DB Search	2 0 0 0 0 8 38 22 22 0 0 5	RVAPEEHPVLLT
RVAPQSSEFIG	33.2	1189.61	11	36.4	11	-1.1824	0.7274	-1.1	595.811	2	37.2988	217000	2530000	11862	20240701_6.raw	1	P00533|EGFR_HUMAN			DB Search	0 0 0 0 0 5 5 5 19 0 0	RVAPQSSEFIG
RVNPCIGGVIL	45.5	1139.65	11	54.5	11	1.1593	0.8486	-0.3	570.831	2	64.0915	803000	3570000	22442	20240701_6.raw	2	P04075|ALDOA_HUMAN			DB Search	0 0 0 0 0 2 2 9 25 7 5	RVNPCIGGVIL
RVVDLMAHMAS	44.06	1228.61	11	72.7	11	6.9815	0.8993	-1.8	410.542	3	51.5169			17399	20240701_6.raw	1	P04406|G3P_HUMAN			DB Search	5 5 7 7 14 6 6 0 0 0 5	RVVDLMAHMAS
RVVDLMAHMASK	74.42	1356.7	12	100	12	2.7645	0.8159	1.6	453.241	3	38.9394	1740000	34600000	12733	20240701_6.raw	2	P04406|G3P_HUMAN			DB Search	4 4 4 6 39 24 24 17 9 9 10 5	RVVDLMAHMASK
RYFANGKF	45.97	1001.51	8	100	8	-6.1563	0.6893	0.5	501.762	2	27.0606	912000	13500000	8541	20240701_6.raw	1	Q9UM54|MYO6_HUMAN;Q9NXR7|BABA2_HUMAN;Q5JQC9|AKAP4_HUMAN;Q969Y2|GTPB3_HUMAN;P12955|PEPD_HUMAN;Q6UX07|DHR13_HUMAN;P13639|EF2_HUMAN;Q92673|SORL_HUMAN;Q9Y2G1|MYRF_HUMAN;Q9UPV0|CE164_HUMAN;Q8TDY4|ASAP3_HUMAN			DeepNovo	5 6 7 12 18 18 2 5	RYFANGKF
RYFAPGELFEK	62.15	1355.69	11	81.8	11	-14.2181	0.079	3.6	678.853	2	39.3633	45700000	346000000	12945	20240701_6.raw	1	Q6UVK1|CSPG4_HUMAN;Q3KP31|ZN791_HUMAN;P63208|SKP1_HUMAN;Q14353|GAMT_HUMAN;Q9UGP5|DPOLL_HUMAN;P0CJ90|DU4L7_HUMAN;Q92626|PXDN_HUMAN;Q9UQ90|SPG7_HUMAN;Q93088|BHMT1_HUMAN;P02768|ALBU_HUMAN;P02765|FETUA_HUMAN;Q9P1Z9|CC180_HUMAN;Q96JN8|NEUL4_HUMAN;Q5JW98|CAHM4_HUMAN;Q5T5X7|BEND3_HUMAN;P04114|APOB_HUMAN;O95298|NDUC2_HUMAN;Q14185|DOCK1_HUMAN;Q5JTC6|AMER1_HUMAN;P63010|AP2B1_HUMAN;Q13554|KCC2B_HUMAN;Q8NDB2…			DeepNovo	5 8 8 0 0 3 3 9 7 7 5	RYFAPGELFEK
RYFDPAAGKF	60.68	1170.58	10	100	10	-3.2267	0.7796	-1.2	586.298	2	39.0904			12825	20240701_6.raw	1	P13639|EF2_HUMAN			HOMOLOG	5 2 2 4 7 4 4 5 3 3	RYFDPAAGKF
RYFDPAGKF	49.58	1099.55	9	100	9	-1.1253	0.828	1	550.78	2	39.2164	2030000	38200000	12894	20240701_6.raw	1	P00395|COX1_HUMAN;Q13162|PRDX4_HUMAN;Q96FT9|IFT43_HUMAN;Q8N5Y8|PAR16_HUMAN;Q15116|PDCD1_HUMAN;A7E2F4|GOG8A_HUMAN;P17405|ASM_HUMAN;P57059|SIK1_HUMAN;Q13585|MTR1L_HUMAN;Q09470|KCNA1_HUMAN;Q9C009|FOXQ1_HUMAN;P22460|KCNA5_HUMAN;Q15911|ZFHX3_HUMAN;Q15648|MED1_HUMAN;P22001|KCNA3_HUMAN;Q9BT22|ALG1_HUMAN;Q9NQV5|PRD11_HUMAN;Q8NHP8|PLBL2_HUMAN;Q8TE68|ES8L1_HUMAN;P58512|CU067_HUMAN;P13639|EF2_HUMAN;Q8WVM8|S…			DeepNovo	4 2 2 6 3 3 6 3 3	RYFDPAGKF
RYFDPANAKF	55.11	1227.6	10	100	10	-4.7675	0.7299	-1	614.808	2	39.1772	12700000	148000000	12847	20240701_6.raw	3	P13639|EF2_HUMAN			HOMOLOG	4 2 2 7 4 4 5 5 3 3	RYFDPANAKF
RYFDPANDKF	48.86	1271.59	10	90	10	12.9214	0.7505	1	424.872	3	54.3006	4760000	30700000	18594	20240701_6.raw	4	P13639|EF2_HUMAN			HOMOLOG	4 4 7 11 2 1 2 2 2 5	RYFDPANDKF
RYFDPANE	50.87	1010.45	8	12.5	8	3.1247	0.9013	0.7	1011.45	1	39.0697	3920000	29400000	12774	20240701_6.raw	2	P13639|EF2_HUMAN			HOMOLOG	1 1 1 3 0 0 1 1	RYFDPANE
RYFDPANEKF	53.35	1285.61	10	50	10	14.1987	0.7942	3.2	429.545	3	56.2955	74600000	207000000	18694	20240701_6.raw	20	P13639|EF2_HUMAN			HOMOLOG	0 0 4 9 2 1 3 0 0 5	RYFDPANEKF
RYFDPANG	43.3	938.425	8	75	8	-7.5176	0.9143	0.1	470.22	2	27.4332	27200000	79000000	8595	20240701_6.raw	1	P13639|EF2_HUMAN			DB Search	2 2 3 9 4 3 0 0	RYFDPANG
RYFDPANGDF	49.77	1200.52	10	100	10	3.2902	0.8265	-2.6	601.266	2	58.0269	2420000	11100000	20336	20240701_6.raw	2	P13639|EF2_HUMAN			HOMOLOG	3 2 2 6 14 12 3 3 2 5	RYFDPANGDF
RYFDPANGEF	56.04	1214.54	10	90	10	3.2631	0.8539	-0.2	608.275	2	58.5547	9470000	26500000	20673	20240701_6.raw	1	P13639|EF2_HUMAN			HOMOLOG	3 2 2 7 11 11 7 7 0 5	RYFDPANGEF
RYFDPANGEL	49.35	1180.55	10	100	10	2.0319	0.8718	0.2	591.283	2	54.6466	8920000	32500000	18786	20240701_6.raw	2	P78559|MAP1A_HUMAN;Q5M775|CYTSB_HUMAN;Q5TA45|INT11_HUMAN;Q6V0I7|FAT4_HUMAN;Q96PE2|ARHGH_HUMAN;Q9BW27|NUP85_HUMAN;Q14186|TFDP1_HUMAN;Q8N5Y8|PAR16_HUMAN;O75443|TECTA_HUMAN;Q09470|KCNA1_HUMAN;P22460|KCNA5_HUMAN;Q16763|UBE2S_HUMAN;Q8WXG9|AGRV1_HUMAN;O95206|PCDH8_HUMAN;Q15911|ZFHX3_HUMAN;Q96D05|F241B_HUMAN;P22001|KCNA3_HUMAN;Q4G0P3|HYDIN_HUMAN;P54253|ATX1_HUMAN;P08727|K1C19_HUMAN;O15350|P73_HUMAN;Q8TD…			DeepNovo	2 2 2 5 15 15 6 6 2 5	RYFDPANGEL
RYFDPANGFF	59.09	1232.56	10	70	10	2.9757	0.7265	-1.3	617.287	2	73.0978	399000	3710000	26012	20240701_6.raw	1	P13639|EF2_HUMAN			HOMOLOG	0 0 1 4 13 11 3 3 3 5	RYFDPANGFF
RYFDPANGGLF	63.17	1255.6	11	81.8	11	-6.7083	0.4904	-3.1	628.805	2	60.579	71100000	229000000	21310	20240701_6.raw	3	P78559|MAP1A_HUMAN;O95450|ATS2_HUMAN;Q5EB52|MEST_HUMAN;Q8NGN8|OR4A4_HUMAN;Q96JX3|SRAC1_HUMAN;Q96RW7|HMCN1_HUMAN;Q9H814|PHAX_HUMAN;O14924|RGS12_HUMAN;Q9BW27|NUP85_HUMAN;Q8N5Y8|PAR16_HUMAN;Q9P2S2|NRX2A_HUMAN;Q6IF82|O4A47_HUMAN;O75037|KI21B_HUMAN;O75157|T22D2_HUMAN;O75443|TECTA_HUMAN;Q14242|SELPL_HUMAN;Q09470|KCNA1_HUMAN;P22460|KCNA5_HUMAN;Q8NH70|O4A16_HUMAN;Q9UI32|GLSL_HUMAN;P57723|PCBP4_HUMAN;Q9UP…			DeepNovo	3 1 1 4 2 2 4 4 4 4 5	RYFDPANGGLF
RYFDPANGK	59.51	1066.52	9	100	9	-10.0176	0.8537	-1.1	534.266	2	22.7805	177000000	1220000000	6931	20240701_6.raw	5	P13639|EF2_HUMAN			DB Search	5 3 3 8 9 9 9 10 5	RYFDPANGK
RYFDPANGKE	54.43	1195.56	10	100	10	-8.0903	0.8217	-3.3	598.786	2	25.3215	355000	2000000	7582	20240701_6.raw	1	P13639|EF2_HUMAN			HOMOLOG	3 3 3 7 3 3 8 6 4 4	RYFDPANGKE
RYFDPANGKF	64.55	1213.59	10	20	10	3.39	0.8359	1.3	1214.6	1	41.924	49700000000	220000000000	13296	20240701_6.raw	638	P13639|EF2_HUMAN			DB Search	1 0 1 2 0 0 1 1 1 5	RYFDPANGKF
RYFDPANGKKF	59.47	1341.68	11	81.8	11	-7.5214	0.8684	0.5	448.235	3	26.8583	10500000	132000000	8440	20240701_6.raw	2	P78559|MAP1A_HUMAN;A0AVI2|FR1L5_HUMAN;P35498|SCN1A_HUMAN;P28324|ELK4_HUMAN;Q56P42|PYDC2_HUMAN;O15015|ZN646_HUMAN;Q9BZM6|ULBP1_HUMAN;Q9BW27|NUP85_HUMAN;P68106|FKB1B_HUMAN;Q8N5Y8|PAR16_HUMAN;O43663|PRC1_HUMAN;O00370|LORF2_HUMAN;Q9H808|TLE6_HUMAN;P17948|VGFR1_HUMAN;Q9NY46|SCN3A_HUMAN;P12955|PEPD_HUMAN;O75443|TECTA_HUMAN;Q09470|KCNA1_HUMAN;P22460|KCNA5_HUMAN;Q15911|ZFHX3_HUMAN;Q6NSI1|AR26L_HUMAN;Q4G0…			DeepNovo	4 4 12 17 3 3 3 1 1 3 3	RYFDPANGKKF
RYFDPANGKL	67.37	1179.6	10	80	10	1.318	0.8085	-0.6	590.809	2	38.7938	22300000	137000000	12624	20240701_6.raw	1	P13639|EF2_HUMAN			HOMOLOG	3 2 2 6 3 3 8 5 1 1	RYFDPANGKL
RYFDPANGKM	36.68	1197.56	10	40	10	21.8719	0.6122	6.6	400.197	3	56.943	48600	827000	19891	20240701_6.raw	9	P13639|EF2_HUMAN			HOMOLOG	5 10 20 20 1 0 0 0 0 0	RYFDPANGKM
RYFDPANGKM(+15.99)	26.09	1213.55	10	80	10	30.1318	0.8281	-1.1	607.784	2	63.3697	52300000	155000000	21966	20240701_6.raw	5	P13639|EF2_HUMAN	Oxidation (M)	M10:Oxidation (M):1001.00	HOMOLOG	2 2 2 5 3 3 8 5 0 0	RYFDPANGKM(+15.99)
RYFDPANGKY	49.83	1229.58	10	100	10	3.6151	0.7605	-7	615.794	2	39.1078	5800000	33300000	12830	20240701_6.raw	2	P13639|EF2_HUMAN			HOMOLOG	5 2 2 8 2 2 4 2 2 3	RYFDPANGKY
RYFDPANGL	57.96	1051.51	9	100	9	2.5408	0.8461	3.7	526.764	2	53.9721	1900000	8520000	18435	20240701_6.raw	1	P13639|EF2_HUMAN			HOMOLOG	3 3 4 9 7 7 3 10 5	RYFDPANGL
RYFDPANGLE	51.91	1180.55	10	100	10	1.8607	0.7602	-2	591.282	2	52.5438	7660000	26700000	17770	20240701_6.raw	3	P78559|MAP1A_HUMAN;Q8IWX5|SGPP2_HUMAN;Q9UBR4|LHX3_HUMAN;Q9ULL5|PRR12_HUMAN;P49640|EVX1_HUMAN;Q9H160|ING2_HUMAN;Q96EF0|MTMR8_HUMAN;Q7Z407|CSMD3_HUMAN;Q06033|ITIH3_HUMAN;Q9BW27|NUP85_HUMAN;P16442|BGAT_HUMAN;Q7Z408|CSMD2_HUMAN;Q8N5Y8|PAR16_HUMAN;Q96RI0|PAR4_HUMAN;P51610|HCFC1_HUMAN;Q8N119|MMP21_HUMAN;O75443|TECTA_HUMAN;Q09470|KCNA1_HUMAN;O95236|APOL3_HUMAN;P22460|KCNA5_HUMAN;Q15911|ZFHX3_HUMAN;Q1344…			DeepNovo	2 2 2 6 19 17 6 6 3 5	RYFDPANGLE
RYFDPANGLF	59.39	1198.58	10	100	10	2.1691	0.7562	0.3	600.296	2	71.3543	21700000	191000000	25367	20240701_6.raw	7	P13639|EF2_HUMAN			HOMOLOG	5 3 3 8 18 18 6 6 3 5	RYFDPANGLF
RYFDPANGLY	67.13	1214.57	10	90	10	2.8075	0.6852	0.5	608.294	2	60.6042	358000	4760000	21463	20240701_6.raw	1	P25067|CO8A2_HUMAN;P78559|MAP1A_HUMAN;Q8IWX5|SGPP2_HUMAN;Q9UBR4|LHX3_HUMAN;Q9BZP6|CHIA_HUMAN;Q9ULL5|PRR12_HUMAN;P49640|EVX1_HUMAN;Q96EF0|MTMR8_HUMAN;Q7Z407|CSMD3_HUMAN;P36537|UDB10_HUMAN;Q9BW27|NUP85_HUMAN;Q7Z408|CSMD2_HUMAN;O95602|RPA1_HUMAN;Q8N5Y8|PAR16_HUMAN;Q96RI0|PAR4_HUMAN;Q8N119|MMP21_HUMAN;P06133|UD2B4_HUMAN;O75443|TECTA_HUMAN;Q09470|KCNA1_HUMAN;P22460|KCNA5_HUMAN;Q15911|ZFHX3_HUMAN;Q9UGU…			DeepNovo	2 2 2 4 17 17 9 9 0 5	RYFDPANGLY
RYFDPANGM(+15.99)F	39.42	1232.53	10	50	10	3.8817	0.8479	-3.6	617.269	2	56.8193	489000	3470000	19826	20240701_6.raw	1	P13639|EF2_HUMAN	Oxidation (M)	M9:Oxidation (M):1001.00	HOMOLOG	0 0 1 7 20 18 6 6 0 0	RYFDPANGM(+15.99)F
RYFDPANGMF	52.74	1216.53	10	90	10	5.3065	0.6895	0.7	609.274	2	69.0025	2010000	6710000	24242	20240701_6.raw	1	P13639|EF2_HUMAN			HOMOLOG	2 2 3 6 4 4 5 5 1 5	RYFDPANGMF
RYFDPANGPF	52.8	1182.55	10	60	10	-0.3133	0.5261	1.5	592.281	2	60.6042	18700000	88000000	21379	20240701_6.raw	3	P13639|EF2_HUMAN			HOMOLOG	2 1 1 5 21 20 7 7 1 1	RYFDPANGPF
RYFDPANGTF	61.06	1186.54	10	100	10	3.7935	0.7897	-0.5	594.277	2	57.5883	69500000	358000000	20341	20240701_6.raw	2	P13639|EF2_HUMAN			HOMOLOG	2 2 2 6 5 5 4 4 5 5	RYFDPANGTF
RYFDPANGVF	55.52	1184.56	10	70	10	3.3169	0.7928	-0.4	593.288	2	65.7778	26100000	96200000	23124	20240701_6.raw	2	P13639|EF2_HUMAN			HOMOLOG	0 0 1 5 7 7 6 6 2 5	RYFDPANGVF
RYFDPANGVY	70.32	1200.56	10	90	10	5.263	0.7643	-1.3	601.285	2	55.8927	50600000	340000000	19086	20240701_6.raw	5	P78559|MAP1A_HUMAN;Q9UJW8|ZN180_HUMAN;P22001|KCNA3_HUMAN;Q76EJ3|S35D2_HUMAN;P36957|ODO2_HUMAN;Q9BW27|NUP85_HUMAN;Q5XXA6|ANO1_HUMAN;Q8N5Y8|PAR16_HUMAN;O75443|TECTA_HUMAN;Q09470|KCNA1_HUMAN;P22460|KCNA5_HUMAN;Q8ND24|RN214_HUMAN;P13639|EF2_HUMAN;Q8WVM8|SCFD1_HUMAN;Q96Q15|SMG1_HUMAN;Q15911|ZFHX3_HUMAN;P16389|KCNA2_HUMAN			DeepNovo	2 2 2 4 8 8 5 5 1 5	RYFDPANGVY
RYFDPANKF	47.5	1156.57	9	100	9	0.211	0.8045	0.8	579.291	2	39.0158	657000000	4180000000	12714	20240701_6.raw	1	Q2M1Z3|RHG31_HUMAN;Q7Z412|PEX26_HUMAN;P67870|CSK2B_HUMAN;P22001|KCNA3_HUMAN;Q99250|SCN2A_HUMAN;Q92484|ASM3A_HUMAN;A0A1B0GTC6|CC085_HUMAN;Q8N5Y8|PAR16_HUMAN;Q15397|PUM3_HUMAN;Q9NY46|SCN3A_HUMAN;Q09470|KCNA1_HUMAN;P22460|KCNA5_HUMAN;P13639|EF2_HUMAN;Q9NRD9|DUOX1_HUMAN;Q8WVM8|SCFD1_HUMAN;Q15911|ZFHX3_HUMAN;P16389|KCNA2_HUMAN			DeepNovo	4 2 2 7 4 4 9 2 2	RYFDPANKF
RYFDPANNGFK	55.65	1327.63	11	100	11	1.277	0.7256	-2.3	664.821	2	38.783	38700000	276000000	12564	20240701_6.raw	3	Q9NRM0|GTR9_HUMAN;Q5W0B1|OBI1_HUMAN;P22001|KCNA3_HUMAN;Q6UW60|PCSK4_HUMAN;Q7Z407|CSMD3_HUMAN;Q8IYA6|CKP2L_HUMAN;Q8N5Y8|PAR16_HUMAN;Q9BUD6|SPON2_HUMAN;Q09470|KCNA1_HUMAN;P22460|KCNA5_HUMAN;P13639|EF2_HUMAN;Q8WVM8|SCFD1_HUMAN;Q15911|ZFHX3_HUMAN;P16389|KCNA2_HUMAN			DeepNovo	4 2 2 6 6 6 12 3 3 2 2	RYFDPANNGFK
[truncated: 604 more rows]

## Sheet: 2#(MAE vs IP)
MAE(UniProt)	IP(UniProt)	MAE(UniProt)|IP(UniProt)
AAIVDMVPGKPM	VSEKGTVQQADE	ASSPGGVYATR
AANEKAVHADF	AM(+15.99)AAFPKKQN	DESGPSIVH
[truncated: 1,934 more rows]

## Sheet: 3#-MAE statistic
Sample	# MS1	# MS2	# PSM	# Peptides	# Sequences	Notes
[truncated: 2 more rows]

[truncated: 1 more sheets: 4#-MAE(UniProt)]
