# Supplementary material for: Rapid and direct discovery of functional tumor specific neoantigens by high resolution mass spectrometry and novel algorithm prediction
Source: Cell Insight. 2025 May 12;4(3):100251. doi: 10.1016/j.cellin.2025.100251 (PMC12179604; doi:10.1016/j.cellin.2025.100251)
Supplement: Multimedia component 12 [file mmc12.xlsx]

## Sheet: Sheet2
	Neural Network	Deep Learning
Architecture Depth	Typically have 1-3 hidden layers, "shallow"	Uses many layers (often dozens or hundreds), enabling hierarchical feature learning
Feature Engineering	Often require manual feature extraction	Automatically learns hierarchical features from raw data, reducing reliance on human intervention
Computational Requirements	Work with smaller datasets and less computational power	Demands large-scale datasets and high-performance hardware (e.g., GPUs/TPUs) due to model complexity
Training Techniques	Use basic backpropagation and may struggle with vanishing/exploding gradients in deeper layers	Employs advanced methods like ReLU activation, dropout, batch normalization, and optimization algorithms (e.g., Adam) to train deep architectures effectively
Applications	Suited for simpler tasks like linear regression, basic classification, or small-scale pattern recognition	Excels at complex tasks such as image recognition, natural language processing, and speech synthesis
