# Supplementary material for: Rapid and direct discovery of functional tumor specific neoantigens by high resolution mass spectrometry and novel algorithm prediction
Source: Cell Insight. 2025 May 12;4(3):100251. doi: 10.1016/j.cellin.2025.100251 (PMC12179604; doi:10.1016/j.cellin.2025.100251)
Supplement: Multimedia component 13 [file mmc13.xlsx]

## Sheet: 新算法-RNA-seq-1
Peptide	-10LgP	Mass	Length	ppm	m/z	z	RT	Area Sample 3	Intensity Sample 3	HLA-A_2402_VRAPERNet_binding_affinity(nM)	HLA-B_1402_VRAPERNet_binding_affinity(nM)	HLA-C_0802_VRAPERNet_binding_affinity(nM)
AYVHMVTHF	66.54	1103.52	9	1.4	552.769	2	34.5728	2500000	19300000	37.8569	7640.81	1913.58
RYLEKPMEI	23.53	1177.62	9	0.9	393.546	3	33.0092	626000	1560000	43.21	4815.27	547.825
TYGEIFEKF	61.57	1132.54	9	-0.1	567.279	2	55.4848	692000	5490000	84.1599	5766.8	1136.94
VYISEHEHF	66.48	1159.53	9	1.4	580.773	2	25.6292	2920000	15100000	102.063	9442.43	4240.1
VYIKHPVSL	65.81	1054.62	9	1.2	528.317	2	25.3439	1650000	11200000	107.297	6564.31	1576.38
EYPDRIMNTF	65.91	1300.58	10	-0.1	651.295	2	38.0398	4130000	8690000	157.597	4428.79	834.217
EYPDRIMNTF	65	1284.58	10	-0.1	643.298	2	49.1198	8550000	63700000	157.597	4428.79	834.217
SYISRTNQL	40.87	1080.56	9	0.6	541.286	2	24.8313	1860000	6540000	260.04	8262.76	1666.9
RYFDPANGKF	45.18	1213.59	10	2.7	607.803	2	34.9864			307.32	11818.8	611.005
LYADVGGKQF	66.59	1096.56	10	6.7	549.289	2	35.2765	385000	6600000	315.213	13006	115.796
EYNSDLHQF	66.7	1151.49	9	0.2	576.752	2	32.0119	397000	5020000	331.302	9731.04	1714.54
VYPDGIRHI	51.16	1068.57	9	0.9	357.198	3	24.4647	3840000	10600000	391.659	3772.58	694.865
KYISGPHEL	61.62	1042.54	9	1	522.28	2	19.348	825000	2480000	489.387	9408.97	2662.82
KYTPPPHHI	65.8	1088.58	9	0.1	363.866	3	10.0126	4420000	20400000	865.075	10035.2	2661.94
KFIDTTSKF	65.89	1085.58	9	0	543.795	2	27.8454	6120000	19700000	1263.09	8281.89	2986.91
RYIDTHNRV	30.18	1172.61	9	0.4	391.876	3	13.1612			1985.71	5936.58	1352.65
SGPERILSI	22.84	970.545	9	-2	486.279	2	39.7045	22400	1160000	4970.62	5558.06	2439.19
LTLGEFLKL	62.81	1032.62	9	1.1	517.319	2	71.2097	1120000	9660000	5263.06	8205.54	984.91
IYNEALKG	51.86	906.481	8	1.3	454.248	2	17.7856			10758.1	5864.42	340.561
GSGAGSSSFSRT	64.69	1099.49	12	2.3	550.753	2	10.7951	22800	430000	11005.7	28433.5	443.66
DESGPSIVHRK	65.99	1223.63	11	1.3	408.883	3	9.7705	378000	2500000	11797.8	24129.5	1624.45
GAGGSGSRISVS	34.59	1033.52	12	0.5	517.765	2	11.6082	153000	1480000	11808.8	12698.3	250.486
RVGSSNFRGGL	63.03	1148.61	11	1.2	383.876	3	19.6263	232000	870000	11900.6	9132.26	321.011
GSGAGSSSFSR	55	998.442	11	3.8	500.23	2	10.2385	13700	154000	11997.2	18478.4	575.942
DESGPSIVHR	66.63	1095.53	10	0.9	548.773	2	13.8816	669000	9480000	12360.2	22412.1	1467.4
ESGPSIVHRK	66.76	1108.6	10	0.5	370.54	3	9.2004	243000	1820000	12484.6	16181.5	1329.13
KSGNFGGSRNM	62.13	1153.53	11	1.6	385.518	3	9.9631	64800	568000	13133.1	15351.5	406.429
ATRSSAVRLR	47.93	1115.65	10	-0.1	372.891	3	9.3209	27100	263000	13807.3	11611.2	774.13
GYFNSCTMKS	23.77	1136.46	10	6.2	569.242	2	31.77			13860.1	9780.87	1458.82
GGSGSRISVSR	64.91	1061.56	11	0.8	354.86	3	9.5372	12100	278000	14688.8	10801.7	164.384
GGGPGGGNF	60.73	718.303	9	1.7	719.312	1	20.1258	106000	374000	14997.4	7335.43	624.613
SPGLSYSL	56.26	822.412	8	-0.7	823.419	1	48.1011	50200	568000	15656.8	8291.28	2342.77
ATAASSSSLEKS	65.81	1137.55	12	0.8	569.783	2	9.9267	358000	4050000	16674.3	14016.3	840.077
SSPGGVYATRSS	65.85	1167.55	12	1.2	584.784	2	13.3064	127000	2630000	17102.6	20474.7	722.497
YGGGSEGGRAPK	66.6	1134.54	12	-0.9	379.188	3	8.9279	17300	315000	17164.8	19166.3	108.138
SYVGDEAQSKR	62.63	1238.59	11	1.8	413.871	3	10.1845	50200	515000	17225.6	9368.06	1060.54
EKDKHIEEVR	63.74	1281.67	10	1.3	428.23	3	9.2004	118000	836000	17577.2	11249.4	144.047
VSEKGTVQQADE	66.17	1289.61	12	1.3	645.813	2	10.3478	20600000	269000000	17762.3	21366.6	562.446
ASSPGGVYATRS	27.41	1151.56	12	0.8	576.786	2	14.1968	446000	1450000	17789.7	20699.9	562.407
ASSPGGVYATR	24.91	1064.53	11	0.5	533.27	2	14.3564	404000	1820000	17865.6	16864.6	655.665
GSGSRISVSRST	65.83	1192.62	12	2	398.547	3	9.6861	159000	1070000	18187.8	14542.8	286.11
SESSDVLPK	65.52	960.476	9	1.3	481.246	2	16.2459	1120000	2710000	19045.3	7709.12	589.51
GGPGTASRPSSS	64.21	1059.49	12	0.5	530.755	2	9.0906	117000	1050000	19134.2	22334.7	588.233
SVPPPSAPPPKK	41.72	1200.69	12	1	401.236	3	9.3209	32800	359000	19224.2	23145.9	1686.01
YASGRTTGIVM	55.3	1154.58	11	3	578.297	2	26.9813	500000	1870000	19564.7	19941.8	1025.95
SVYAGAGGSGSR	38.77	1067.5	12	0.2	534.757	2	10.4539			19596	19459.6	409.957
YDESGPSIVHRK	58.57	1386.69	12	1.5	463.238	3	13.0762	720000	2480000	19860.9	20627.3	537.271
GAGSSSFSRT	53.57	955.436	10	1.2	478.726	2	10.4309			20050.8	30191.4	407.992
SSPGGVYATRS	65.73	1080.52	11	1.5	541.268	2	13.1743	413000	6010000	20145.2	16552.7	1330.42
RTNEKVELQ	28.05	1115.59	9	0.7	558.804	2	10.0126	713000	6260000	20226.5	6489.72	733.271
NRNNDALRQA	57.23	1170.59	10	4.8	391.204	3	9.4345	97100	549000	20358.4	7599.03	273.445
ESGMQNMSIHTK	24.35	1361.61	12	2.3	454.877	3	15.9957			20727.4	18241.7	508.873
SGPKAAEPVSR	65.47	1097.58	11	1.7	366.869	3	9.166	53800	623000	20728	6896.16	469.351
RVGSSNFR	65.75	921.478	8	-0.2	461.746	2	9.6055			21002	7094.88	672.346
AAPRPPPKPM	37.88	1076.58	10	1.3	359.868	3	9.3936			21298.2	11592.4	1018.72
NEATGGKYVPR	66.66	1190.6	11	0.7	397.876	3	11.1782	26200	351000	21403.7	11841.7	537.652
SETGAGKHVPRA	66.41	1208.63	12	0.9	403.883	3	9.1281	38400	313000	21592.5	21918.8	302.609
YDESGPSIVHR	66	1258.59	11	0.9	420.539	3	18.0698	1470000	6200000	21844.7	16359.4	748.676
QEYDESGPSIVH	57.95	1359.59	12	1.1	680.805	2	27.1332	1590000	5760000	22019.9	15918.2	1066.54
RSSVPGVRLLQ	61.95	1210.71	11	0.9	404.579	3	31.2715	30500	379000	22128.4	14294.4	1002.29
SGPGSRISSS	65.99	933.452	10	0.9	467.733	2	9.6853	209000	2620000	22464.3	13341.5	332.069
ESGMQNMSIHT	26.13	1233.51	11	0	617.763	2	27.1968	94700	604000	22759.6	16690.9	683.553
LHPRTRKHL	22.55	1156.69	9	-1	386.572	3	18.4281			22892	7019.37	10799.2
FGGPGTASRPS	63.46	1032.5	11	0.6	517.257	2	13.736			22938.7	20088.3	317.894
RVAPEEHPVL	66.77	1145.62	10	1.3	382.881	3	19.2418	3250000	17300000	23322.5	16375.2	474.472
SGPGSRISSSSF	23.14	1167.55	12	0.6	584.784	2	25.2002	401000	1260000	23397.7	12102.2	434.662
SGPGSRISSSS	65.07	1020.48	11	1.1	511.25	2	9.8558	272000	1970000	23983.8	11421.2	388.686
SETGAGKHVPR	37.3	1137.59	11	1.6	380.204	3	8.7762	99900	961000	24306	20483.3	584.387
VSESSDVLPK	58.12	1059.54	10	1	530.78	2	19.093	2880000	4990000	24317.6	23413.9	339.801
PAAKVSKKE	66.04	956.565	9	1.2	479.291	2	9.1624	124000	958000	25589.7	14464	2422.81
SPGGVYATRS	33.71	993.488	10	0	497.751	2	12.4613			26086.7	13769.1	921.329
PGGVYATRS	51.14	906.456	9	2.8	454.236	2	13.1094	52100	949000	26306	9824.2	1659.81
VDGKVVSETN	64.72	1046.52	10	1.4	524.27	2	10.7644	269000	2940000	26540.6	7012.63	201.02
LVSESSDVLPK	65.04	1172.63	11	6.7	587.326	2	27.0083	670000	2150000	26544.9	11095.1	217.605
GKVVSETNDTKV	65.83	1275.67	12	3.3	426.231	3	10.3002			26578	16264.6	691.843
EEFVQMMTAK	66.5	1212.55	10	6.9	405.194	3	12.9571			26654.7	5275.27	513.444
AKKVVVSPT	64.74	927.575	9	0.5	464.795	2	9.3191	195000	1670000	26838.1	7922.36	3641.48
DESGPSIVH	49.14	939.43	9	1.8	470.723	2	17.8128	1310000	5630000	27203.2	12083.4	3775.98
SGMQNMSIHT	58.22	1104.47	10	3.6	553.244	2	24.838	141000	685000	27569.8	15874	1016.65
VRLAHREQV	35.76	1106.63	9	1.6	369.885	3	12.4636			27725.3	3311.22	1634.26
VAPEEHPV	61.75	876.434	8	-2.8	439.223	2	11.408			28378.8	8974.26	2453.33
VDGKVVSE	64.38	831.434	8	0.9	416.724	2	10.5487	75300	943000	28870.5	5708.71	227.773
EPTEEERAQRPR	65.41	1496.73	12	0.5	375.191	4	9.2487	940000	5740000	29208.1	13629.4	1184.99
RPAPYSRPK	38.42	1070.6	9	0.6	357.874	3	9.0001	70000	711000	29524.3	21820.9	4641.48
SGPSIVHR	66.04	851.461	8	1.4	426.738	2	9.7705	94700	692000	29571.7	9019.26	4399.89
VVKKIETRDG	61.67	1143.66	10	0.9	382.228	3	9.0001	83600	567000	29979.4	8290.26	371.975
ALDSSNSMQ	64.95	951.397	9	1.1	476.706	2	16.7914	400000	3050000	30476.7	8769.25	385.7
NRIEKREVL	56.14	1155.67	9	1.1	386.232	3	15.6774	1330000	2520000	30550.4	5193.66	3222.89
FAGDDAPR	32.35	847.382	8	1.5	424.699	2	12.3271			30599.1	9205.55	450.078
ESSDVLPK	65.61	873.444	8	1.3	437.73	2	14.9805	228000	3060000	30685.5	11430.4	776.886
VVVKKIETRDGK	66.34	1370.82	12	0.4	457.949	3	9.5611	182000	946000	30697.8	17616.2	101.275
QNMSIHTKT	53.93	1058.52	9	0.6	353.847	3	9.5984	56700	842000	30857.3	12459.9	2367.15
SLPLVDTHSKR	65.84	1251.69	11	0.9	418.239	3	15.507	363000	3490000	30946.9	11182	2985.78
SVPGVRLLQ	63.79	967.581	9	0.5	484.798	2	37.2872	1910000	6990000	31075.2	7297.96	996.725
GIVMDSGDGVTH	36.46	1186.53	12	1.9	594.273	2	25.9456	9080	194000	31246.5	18059.1	210.004
YDESGPSIVH	66.68	1102.49	10	0.4	552.254	2	23.6492	3050000	22200000	31383.2	16318.4	1167.31
IVDGKVVSETN	25.39	1159.61	11	1.4	580.812	2	16.0474	292000	1920000	31414.6	16321.9	65.5468
SMQTIQKTTTR	65.76	1293.67	11	0.8	432.231	3	10.0917	91700	723000	31444.2	9153.19	621.664
MAHMASKE	42.52	903.394	8	0.7	452.705	2	8.7875	84800	1160000	31506.4	14403.5	1038.31
PSQPDPSVQP	24.5	1050.5	10	-6.9	526.253	2	33.2809			31518.4	17763.4	1246.82
VDPNIQAVRTQE	60.09	1368.7	12	0.7	685.358	2	25.3375	1160000	3760000	31682.7	15649	119.531
APGPKGEGERP	64.34	1093.55	11	0.5	365.525	3	9.2004	148000	1130000	31706.6	22600.7	1857.38
SSVPGVRLLQ	64.87	1054.61	10	1.1	528.315	2	38.1829	1540000	13100000	32283.3	12050.4	930.658
FSETGAGKHVPR	64.64	1284.66	12	-1.3	429.226	3	10.8916			32461.1	20919.2	188.961
ERLKIRGSL	37.93	1070.66	9	0.9	357.893	3	21.756	2710000	4210000	32478.1	1440.89	142.684
SFSRVGSSN	25.41	939.441	9	-0.1	470.728	2	10.9955	45000	592000	32511.8	5949.02	492.269
AQIQEQHVQ	46.53	1079.54	9	2.1	540.776	2	10.6114	143000	1530000	32673.8	7765.62	1066.97
VRTQEKEQIKT	41.78	1358.75	11	0.7	453.925	3	9.0906	73600	512000	32677.3	11933.5	686.012
ALTNGIYPH	57.42	984.503	9	2.1	493.26	2	28.9706	239000	1970000	32890.4	7478.33	1402.65
FEGFPDKQPRKK	65.61	1475.79	12	1.8	369.955	4	14.1833	5560000	14200000	33321.4	14605.4	2925.59
SLPLVDTHSKRT	65.62	1352.74	12	1.2	451.921	3	15.9053	1350000	3850000	33432.3	18194	2892.39
DRLNKKVVL	39.17	1083.68	9	0.6	362.233	3	17.0575	408000	3770000	33488.5	4385.15	704.467
NFDEASKNEAN	46.83	1237.52	11	0.3	619.768	2	11.8397	221000	1230000	33879.6	10105.4	1062.19
TRDGQVINETSQ	35.77	1346.64	12	0	674.329	2	13.5617			33952.7	10411.5	756.09
VVKKIETRD	64.31	1086.64	9	0.3	363.221	3	8.9491	384000	5950000	34039.7	4895.08	802.777
ALINMSSLPAQD	22.06	1258.62	12	-3.8	630.316	2	17.3044			34112.6	15311.7	269.22
RIVDGKVVSETN	66.01	1315.71	12	1.6	439.578	3	13.7703	152000	1190000	34130.8	9033.39	372.441
NMSIHTKTT	65.85	1031.51	9	0.7	516.761	2	9.5984	192000	2090000	34195	15193.9	2391.34
VDTHSKRTL	65.55	1055.57	9	0.2	352.865	3	9.0906	80400	791000	34228.3	9265.32	3332.72
INETSQHHDDLE	65.93	1436.62	12	0.9	719.316	2	11.1782	84000	1270000	34896.6	13206.6	1060.5
TRDGQVINETS	47.38	1218.58	11	1.3	610.3	2	16.0644	438000	4810000	34963.5	10157.3	837.64
NMSIHTKTTS	63.22	1118.54	10	0.8	373.854	3	9.5984	348000	3230000	35237.8	16081.5	1900.85
AKNLQEAEE	63.28	1030.49	9	1.4	516.255	2	10.1632	354000	3340000	35263.3	7086.53	2857.96
VVVKKIETRD	66.17	1185.71	10	1.4	396.244	3	9.8924	942000	4120000	35358.3	10257.2	188.312
FVRIGIGNHN	35.52	1125.6	10	1.5	376.209	3	23.8481	411000	1320000	35528	6651.66	99.6244
FEGFPDKQPRK	66.66	1347.69	11	1.2	450.239	3	17.4314			36236.7	10737.1	1707.3
FVQMMTAK	60.29	954.467	8	0.8	478.241	2	24.8246	4580000	15300000	36239.3	7149.48	915.007
SLNLRETNLD	65.64	1173.6	10	1.7	587.808	2	32.2428	2880000	22400000	36298.2	8393.48	647.41
NHRSFSLE	28.66	988.473	8	3.6	495.245	2	24.0024			36641.6	9107.23	6661.77
FEGFPDKQPR	66.77	1219.6	10	0.6	407.54	3	23.4685	15500000	109000000	36707	14443.9	580.611
VINETSQHHDD	60.62	1293.56	11	1.6	647.788	2	9.9267	24400	388000	36709.3	11633.7	2137.89
TEAPLNPKAN	40.04	1053.55	10	2	527.781	2	12.6381	400000	1380000	37357.7	12689.4	479.01
AVVVKKIETRDG	42.27	1313.77	12	1.1	438.93	3	12.1499	99500	325000	37590.7	11264.4	292.116
ETNDTKVLRH	61.9	1211.63	10	0.7	404.883	3	9.2004	94700	839000	37619.2	17686.5	1158.72
DSLPLVDTHSKR	65.99	1366.72	12	2.7	456.582	3	17.3018	3230000	8390000	37672.2	19290	1496.23
VDVSKPDLTA	28.84	1043.55	10	1.3	522.783	2	26.7195	908000	3620000	37717.6	13207.6	498.005
VVVKKIETRDG	55.95	1242.73	11	-1	415.25	3	10.0552	83200	347000	38108.4	8622.9	154.983
AVTAMKSRP	46.27	959.522	9	0.7	480.769	2	9.5154	422000	3750000	38527.4	13655.6	725.308
VDPNIQAVR	27.12	1010.55	9	-0.1	506.283	2	20.1377	536000	813000	38802.8	9182.26	348.078
GIVMDSGD	62.52	792.332	8	0.7	793.34	1	26.6096	225000	1010000	39301.6	10170.8	852.595
VTAMKSRP	28.7	888.485	8	0.6	445.25	2	9.5154	587000	2980000	39589.3	8895.18	1433.51
DSLPLVDTHSK	66.79	1210.62	11	1	404.548	3	23.6742	635000	1630000	39768.4	9466.97	920.732
AVVVKKIETRD	66.02	1256.75	11	1.1	419.923	3	11.666	190000	831000	39769.9	7060.78	462.355
RISVSRST	38.27	904.509	8	1.8	453.263	2	9.3857	545000	4340000	39809.6	6591.21	1074.65
SIKLQEEERE	38.32	1259.64	10	1.3	420.886	3	14.2698	36000	238000	39917.6	12131.3	3519.61
TRDGQVINET	33.82	1131.55	10	1.3	566.784	2	13.2498	205000	2200000	39992.8	12264.9	976.177
VDPNIQAVRT	26.58	1111.6	10	1	556.807	2	23.3272	310000	1130000	40079.7	16050	183.031
LRVAPEEHPVL	66.04	1258.7	11	0.9	420.575	3	29.6441	1300000	3210000	40094.9	5626.66	914.915
GGIQNEKETMQ	27.45	1233.57	11	1.4	617.791	2	13.2679	265000	3110000	40634.4	8920.56	1683.86
VDVSKPDLT	32.81	972.513	9	-1.2	487.263	2	23.4478	55000	343000	40910.7	8389.21	728.379
SLPLVDTH	64.32	880.465	8	1.6	441.241	2	29.4021	1330000	6580000	41165.9	8236.91	5033.29
APVNVTTEVKS	56.91	1143.61	11	1.3	572.815	2	18.5694	218000	1250000	41222.4	16810.3	673.22
VLEVDPNIQAVR	34.91	1351.75	12	1.5	676.881	2	39.6244			41245.8	16635.5	75.2745
SLPLVDTHS	36.93	967.497	9	1.8	484.757	2	29.0079	610000	1230000	41308.5	6720.1	3233.39
FDEASKNEAN	65.8	1123.48	10	0.7	562.747	2	9.9607	97000	1100000	42226.3	7431.94	926.869
LPLVDTHSKR	66.71	1164.66	10	1.5	389.228	3	14.6348	41800	709000	42461.3	20999	2003.82
VDIINAKQ	30.93	899.508	8	0.6	450.761	2	18.4236	2930000	14000000	42580.6	5323.49	278.299
LPLVDTHSKRT	65.86	1265.71	11	0.4	422.911	3	15.2578	154000	704000	42781	16274.7	2360.06
EVDPNIQAVR	36.21	1139.59	10	0.9	570.804	2	23.5561	455000	1550000	43701.2	8596.97	422.672
EVDPNIQAVRT	38.69	1240.64	11	1.3	621.329	2	26.4007	204000	911000	44625.5	9660.11	292.324
PLVDTHSKR	65.89	1051.58	9	1.3	351.534	3	15.2809	724000	2150000	45426.8	9156.83	7107.36
VLEVDPNIQ	39.82	1025.54	9	0.7	513.777	2	41.9781	495000	2620000	45637.6	8128.43	133.652
ALRDVRQQYE	31.04	1276.65	10	0.8	426.558	3	17.7251	691000	3450000	46026.3	9398.38	500.634
SLNLRETN	30.69	945.488	8	1.5	473.752	2	16.5811	78200	1330000	46379.2	4728.12	3095.64
EGFPDKQPRK	66.06	1200.63	10	0.8	401.216	3	9.5154	22700	278000	46449.7	26324.9	1089.54
TLLIKTVETRD	53.6	1287.74	11	1.4	430.255	3	28.0914			46839.6	6326.04	935.669
GQVINETSQH	63.8	1111.53	10	1.5	556.771	2	11.1395	38000	535000	48248	7981.01	741.713
AINTEFKNTRT	65.86	1293.67	11	-0.9	432.229	3	14.9805	19100	285000	48914.2	9068.8	923.438
AINTEFKNT	61.26	1036.52	9	1.8	519.268	2	18.6537	5650000	23300000	51182.3	6184.26	971.24
TVETRDGQVIN	52.5	1230.62	11	0.7	616.318	2	14.3384	4010000	16400000	51313.2	13412	610.013
LIKTVETRD	28.04	1073.61	9	0.6	537.812	2	11.699	1260000	5460000	51842	4882.84	813.081
FTVLPEKRT	33.86	1089.62	9	0.6	364.214	3	20.0466	797000	2160000	52110.3	15093.4	4124.58
PLVDTHSKRT	65.57	1152.63	10	0.2	577.32	2	18.322	314000	1030000	56500.2	16948.9	6968.33
