# Supplementary material for: Rapid and direct discovery of functional tumor specific neoantigens by high resolution mass spectrometry and novel algorithm prediction
Source: Cell Insight. 2025 May 12;4(3):100251. doi: 10.1016/j.cellin.2025.100251 (PMC12179604; doi:10.1016/j.cellin.2025.100251)
Supplement: Multimedia component 14 [file mmc14.xlsx]

## Sheet: 新算法_uniprot_peptide-1
Peptide	-10LgP	Mass	Tag Length	CAA (%)	Length	Delta Rt	MS2 Correlation	ppm	m/z	z	RT	Area Sample 3	Intensity Sample 3	Scan	Source File	#Spec Sample 3	Accession	PTM	AScore	Found By	local confidence (%)	tag(>=0.0%)	HLA-A_2402_VRAPERNet_binding_affinity(nM)	HLA-B_1402_VRAPERNet_binding_affinity(nM)	HLA-C_0802_VRAPERNet_binding_affinity(nM)
KYLSLGAHF	42.79	1034.55	9	55.6	9	-2.1307	0.5196	-6.8	518.281	2	37.2753			28964	20240118_THJ_3.raw	1	P49069|CAMLG_HUMAN;P02792|FRIL_HUMAN;P35503|UD13_HUMAN;O14654|IRS4_HUMAN;P06858|LIPL_HUMAN;P36955|PEDF_HUMAN;Q96EW2|HBAP1_HUMAN;Q6UWR7|ENPP6_HUMAN;P22309|UD11_HUMAN;Q9H1N7|S35B3_HUMAN;Q86U17|SPA11_HUMAN;P05154|IPSP_HUMAN;O75298|RTN2_HUMAN;A6NKW6|SHL2B_HUMAN;Q14161|GIT2_HUMAN;Q13370|PDE3B_HUMAN;P22888|LSHR_HUMAN;Q6UB98|ANR12_HUMAN;Q9Y258|CCL26_HUMAN;O60512|B4GT3_HUMAN;Q9UIQ6|LCAP_HUMAN;O15455|TLR3…			DeepNovo	5 14 7 4 0 0 5 0 0	KYLSLGAHF	16.35	6753.07	1706.27
AYVHMVTHF	43.21	1119.52	9	55.6	9	-3.4399	0.3301	1.4	560.767	2	22.8524	538000	1920000	17983	20240118_THJ_3.raw	1	P55061|BI1_HUMAN	Oxidation (M)	M5:Oxidation (M):1001.00	DB Search	0 0 52 16 8 7 0 0 4	AYVHM(+15.99)VTHF	37.8569	7640.81	1913.58
RYLEKPMEI	30.54	1177.62	9	44.4	9	-2.6985	0.5278	0.9	393.546	3	33.0092	2770000	6410000	26746	20240118_IP.raw	2	P40763|STAT3_HUMAN			DB Search	0 0 12 14 19 0 0 0 5	RYLEKPMEI	43.21	4815.27	547.825
RYTLQASTF	38.52	1085.55	9	55.6	9	-3.1823	0.7122	4	543.785	2	35.9871			28184	20240118_THJ_3.raw	2	Q13616|CUL1_HUMAN			DB Search	0 0 0 0 14 18 18 15 5	RYTLQASTF	46.081	7479.36	1934.98
TYGEIFEKF	63.19	1132.54	9	77.8	9	7.238	0.5873	-0.1	567.279	2	55.4848	692000	5490000	39379	20240118_THJ_3.raw	3	O95298|NDUC2_HUMAN			DB Search	5 5 3 3 7 3 3 1 1	TYGEIFEKF	84.1599	5766.8	1136.94
VYISEHEHF	41.42	1159.53	9	77.8	9	-2.146	0.6737	1.4	580.773	2	25.6292	2920000	15100000	20697	20240118_THJ_3.raw	3	O96005|CLPT1_HUMAN			DB Search	5 34 75 7 7 4 4 0 0	VYISEHEHF	102.063	9442.43	4240.1
VYIKHPVSL	59.12	1054.62	9	100	9	-3.4978	0.5951	1.2	528.317	2	25.3439	3100000	15100000	20586	20240118_THJ_3.raw	4	P48556|PSMD8_HUMAN			DB Search	5 30 23 14 14 12 22 10 5	VYIKHPVSL	107.297	6564.31	1576.38
EYPDRIMNTF	57.28	1300.58	10	70	10	0.0922	0.7257	-0.1	651.295	2	38.0398	4130000	17400000	29375	20240118_THJ_3.raw	2	P68371|TBB4B_HUMAN;Q13509|TBB3_HUMAN;Q9BVA1|TBB2B_HUMAN;Q13885|TBB2A_HUMAN;P07437|TBB5_HUMAN	Oxidation (M)	M7:Oxidation (M):1001.00	DB Search	0 0 5 4 0 2 2 4 6 5	EYPDRIM(+15.99)NTF	157.597	4428.79	834.217
VYIDRVRSL	30.81	1119.64	9	55.6	9	-2.3469	0.0355	1.9	374.221	3	29.4229	621000	1990000	24225	20240118_THJ_3.raw	1	P02545|LMNA_HUMAN			DB Search	5 39 29 14 3 0 0 0 0	VYIDRVRSL	223.15	3580.28	459.232
SYISRTNQL	52.3	1080.56	9	44.4	9	-3.7437	0.7487	0.6	541.286	2	24.8313	1860000	13100000	20253	20240118_IP.raw	2	Q8WYP5|ELYS_HUMAN			DB Search	0 0 73 5 0 0 0 11 5	SYISRTNQL	260.04	8262.76	1666.9
RYFDPANGKF	58.38	1213.59	10	80	10	-0.7213	0.9329	2.7	607.803	2	34.9864			27688	20240118_THJ_3.raw	4	P13639|EF2_HUMAN			DB Search	0 0 2 6 4 4 26 26 2 2	RYFDPANGKF	307.32	11818.8	611.005
LYADVGGKQF	63.09	1096.56	10	100	10	-4.1218	0.6579	6.7	549.289	2	35.2765	385000	6600000	27779	20240118_THJ_3.raw	2	P51571|SSRD_HUMAN			DB Search	5 12 31 19 19 8 5 5 5 5	LYADVGGKQF	315.213	13006	115.796
EYNSDLHQF	56.48	1151.49	9	77.8	9	-6.7083	0.6286	0.2	576.752	2	32.0119	397000	5020000	25808	20240118_THJ_3.raw	3	O43683|BUB1_HUMAN			DB Search	0 0 29 21 14 14 5 5 5	EYNSDLHQF	331.302	9731.04	1714.54
VYPDGIRHI	44.9	1068.57	9	55.6	9	-3.9817	0.6605	0.9	357.198	3	24.4647	5890000	34800000	19792	20240118_THJ_3.raw	5	Q15393|SF3B3_HUMAN			DB Search	0 0 44 81 3 3 6 1 1	VYPDGIRHI	391.659	3772.58	694.865
KYISGPHEL	57.11	1042.54	9	88.9	9	-6.7869	0.5889	1	522.28	2	19.348	825000	2480000	14737	20240118_THJ_3.raw	1	P49454|CENPF_HUMAN			DB Search	5 45 29 9 5 5 0 26 5	KYISGPHEL	489.387	9408.97	2662.82
THVMHVYAF	36.93	1103.52	9	66.7	9	-0.8251	0.2867	0.5	368.848	3	34.3424	2690000	9370000	27531	20240118_THJ_3.raw	1	Q8TDJ6|DMXL2_HUMAN			DeepNovo	0 0 5 5 5 0 13 4 4	THVMHVYAF	533.47	8802.74	6041.64
YYEEQHPEL	27.66	1206.52	9	66.7	9	-2.5318	0.6267	0.4	604.267	2	29.5029	795000	2430000	24216	20240118_THJ_3.raw	1	P24001|IL32_HUMAN			DB Search	5 24 10 4 3 3 0 0 0	YYEEQHPEL	617.909	7861.21	3081.38
KYTPPPHHI	55.56	1088.58	9	100	9	-17.8158	0.7541	0.1	363.866	3	10.0126	4420000	41200000	4632	20240118_THJ_3.raw	12	O43920|NDUS5_HUMAN			DB Search	5 9 9 34 51 31 31 3 3	KYTPPPHHI	865.075	10035.2	2661.94
RYLEKEMPL	44.39	1177.62	9	66.7	9	-4.048	0.3627	0.9	393.546	3	33.0092	626000	6220000	26732	20240118_THJ_3.raw	4	Q99417|MYCBP_HUMAN;Q14683|SMC1A_HUMAN;Q58FF7|H90B3_HUMAN;Q8N335|GPD1L_HUMAN;Q9NUB1|ACS2L_HUMAN;Q9H254|SPTN4_HUMAN;P19823|ITIH2_HUMAN;Q8N4N3|KLH36_HUMAN;Q9ULD4|BRPF3_HUMAN;Q9NP60|IRPL2_HUMAN;Q9C0J8|WDR33_HUMAN;O95429|BAG4_HUMAN;Q9P2I0|CPSF2_HUMAN;Q155Q3|DIXC1_HUMAN;Q6UW78|UQCC3_HUMAN;Q9BY12|SCAPE_HUMAN;A4UGR9|XIRP2_HUMAN;P49642|PRI1_HUMAN;Q99708|CTIP_HUMAN;A8MWY0|ELAP2_HUMAN;O15269|SPTC1_HUMAN;Q8T…			DeepNovo	0 0 4 4 6 6 3 0 5	RYLEKEMPL	961.913	4575.56	1341.51
KFIDTTSKF	53.46	1085.58	9	100	9	-1.3716	0.6472	0	543.795	2	27.8454	6120000	59200000	22915	20240118_THJ_3.raw	3	P39023|RL3_HUMAN;Q92901|RL3L_HUMAN			DB Search	5 37 14 11 3 3 6 7 5	KFIDTTSKF	1263.09	8281.89	2986.91
QYTPPPHHL	39.02	1088.54	9	66.7	9	-14.5318	0.5964	-1.3	363.854	3	10.9392			5116	20240118_THJ_3.raw	1	P05412|JUN_HUMAN;P98168|ZXDA_HUMAN;Q75N03|HAKAI_HUMAN;P42694|HELZ_HUMAN;Q8WXX7|AUTS2_HUMAN;Q9H6X2|ANTR1_HUMAN;Q8N0V5|GNT2A_HUMAN;P35968|VGFR2_HUMAN;Q2VWP7|PRTG_HUMAN;Q9NT68|TEN2_HUMAN;O43920|NDUS5_HUMAN;P98169|ZXDB_HUMAN;Q5TC82|RC3H1_HUMAN;O60563|CCNT1_HUMAN;Q6ZN30|BNC2_HUMAN;P19823|ITIH2_HUMAN;P20264|PO3F3_HUMAN;Q8IYR2|SMYD4_HUMAN;Q9UET6|TRM7_HUMAN;P00750|TPA_HUMAN;Q6ZRI6|CO039_HUMAN;P25440|BRD2…			DeepNovo	0 0 0 27 42 22 22 3 3	QYTPPPHHL	1870.08	8002.13	3091.34
YGNHMVTHF	35.28	1120.48	9	66.7	9	-3.1111	0.3097	4.5	374.501	3	22.8495			18111	20240118_THJ_3.raw	1	P55061|BI1_HUMAN;Q92508|PIEZ1_HUMAN;Q5T5U3|RHG21_HUMAN;Q66K89|E4F1_HUMAN;Q9UNU6|CP8B1_HUMAN;Q96K62|ZBT45_HUMAN;Q99418|CYH2_HUMAN;Q9HC78|ZBT20_HUMAN;Q9BS34|ZN670_HUMAN;O60315|ZEB2_HUMAN	Oxidation (M)	M5:Oxidation (M):1001.00	DeepNovo	0 0 0 20 11 11 13 8 5	YGNHM(+15.99)VTHF	1937.24	9108.31	1669.56
RYIDTHNRV	50.32	1172.61	9	66.7	9	-17.0462	0.6127	0.4	391.876	3	13.1612	1490000	6520000	7624	20240118_THJ_3.raw	2	Q9NYY3|PLK2_HUMAN			DB Search	5 0 0 14 37 69 5 0 5	RYIDTHNRV	1985.71	5936.58	1352.65
QHGELFEKF	45.36	1133.55	9	55.6	9	16.8639	0.3466	-2.2	567.781	2	55.379	23700	1100000	39379	20240118_THJ_3.raw	1	Q03188|CENPC_HUMAN;Q3KP31|ZN791_HUMAN;P63208|SKP1_HUMAN;Q9UGP5|DPOLL_HUMAN;Q2KHR3|QSER1_HUMAN;Q92626|PXDN_HUMAN;Q9UQ90|SPG7_HUMAN;Q93088|BHMT1_HUMAN;Q5VWI1|TCRGL_HUMAN;P02768|ALBU_HUMAN;Q8N6W0|CELF5_HUMAN;P02765|FETUA_HUMAN;A7MD48|SRRM4_HUMAN;Q9P1Z9|CC180_HUMAN;P51878|CASP5_HUMAN;Q96JN8|NEUL4_HUMAN;Q99996|AKAP9_HUMAN;Q5JW98|CAHM4_HUMAN;Q8N7K0|ZN433_HUMAN;Q5T5X7|BEND3_HUMAN;Q9Y2G3|AT11B_HUMAN;O952…			DeepNovo	0 0 3 3 7 3 3 1 1	QHGELFEKF	2455.51	5134.77	715.703
KYTPDAMLH	40.32	1090.51	9	77.8	9	-15.8683	0.6236	-8.8	364.508	3	10.2407	5210	76900	4321	20240118_THJ_3.raw	1	Q75N90|FBN3_HUMAN;P02792|FRIL_HUMAN;O43251|RFOX2_HUMAN;Q96RY7|IF140_HUMAN;Q53H47|SETMR_HUMAN;Q9NXC5|MIOS_HUMAN;Q8N4X5|AF1L2_HUMAN;Q16288|NTRK3_HUMAN;Q9UMZ2|SYNRG_HUMAN	Oxidation (M)	M7:Oxidation (M):1001.00	DeepNovo	5 11 11 17 0 0 24 3 3	KYTPDAM(+15.99)LH	3011.98	10175.9	2468.36
KMQDTTSKF	35.6	1084.52	9	77.8	9	-1.1935	0.2973	-4.1	543.266	2	27.6725			22579	20240118_THJ_3.raw	1	Q9Y2D4|EXC6B_HUMAN;P46939|UTRN_HUMAN;P40145|ADCY8_HUMAN;Q96J84|KIRR1_HUMAN;Q86W92|LIPB1_HUMAN;Q8TAG9|EXOC6_HUMAN;Q9H668|STN1_HUMAN;Q9P1Q0|VPS54_HUMAN;Q9BZD4|NUF2_HUMAN;Q6VY07|PACS1_HUMAN;P78382|S35A1_HUMAN;Q8WZ42|TITIN_HUMAN;Q6NYC1|JMJD6_HUMAN;P0DP24|CALM2_HUMAN;Q13018|PLA2R_HUMAN;Q9BTC0|DIDO1_HUMAN;Q86V87|FHI2B_HUMAN;Q69YN2|C19L1_HUMAN;Q9BSD3|RHNO1_HUMAN;Q01196|RUNX1_HUMAN;Q6ZTR5|CFA47_HUMAN;O75…			DeepNovo	5 0 0 13 2 2 4 5 5	KMQDTTSKF	4306.91	9599.69	1614.76
SGPERILSI	36.25	970.545	9	66.7	9	-9.0746	0.3515	-2	486.279	2	39.7045	22400	2320000	30038	20240118_THJ_3.raw	2	P61978|HNRPK_HUMAN			DB Search	0 0 8 7 0 8 12 11 5	SGPERILSI	4970.62	5558.06	2439.19
LTLGEFLKL	42.07	1032.62	9	88.9	9	-9.2003	0.5241	1.1	517.319	2	71.2097	1120000	9660000	52392	20240118_THJ_3.raw	1	A3E0Z5|A3E0Z5_HUMAN;O15392|BIRC5_HUMAN			DB Search	5 45 61 6 6 8 8 1 5	LTLGEFLKL	5263.06	8205.54	984.91
PYKVTQDEL	24.38	1091.55	9	55.6	9	-5.3687	0.3789	0.4	546.782	2	27.7174	229000	1220000	22553	20240118_THJ_3.raw	1	P19338|NUCL_HUMAN			DB Search	5 22 0 0 0 0 15 24 5	PYKVTQDEL	6164.29	10295.3	2244.08
MRYVASYLL	31.91	1130.58	9	55.6	9	7.8741	0.7824	0.4	566.297	2	47.7748	4810000	23600000	34517	20240118_THJ_3.raw	2	P05387|RLA2_HUMAN	Oxidation (M)	M1:Oxidation (M):1001.00	DB Search	0 0 0 0 7 7 29 17 5	M(+15.99)RYVASYLL	6501.86	8494.19	1018.07
RYLEKECHC	49.59	1179.52	9	66.7	9	5.3418	0.4947	1.1	394.18	3	32.903			26498	20240118_THJ_3.raw	1	Q86XA9|HTR5A_HUMAN;Q99417|MYCBP_HUMAN;Q9NUG4|CCM2L_HUMAN;Q567U6|CCD93_HUMAN;O94776|MTA2_HUMAN;Q99767|APBA2_HUMAN;Q58FF7|H90B3_HUMAN;Q96RS0|TGS1_HUMAN;Q8IWJ2|GCC2_HUMAN;P19823|ITIH2_HUMAN;Q8N4N3|KLH36_HUMAN;Q9H6T3|RPAP3_HUMAN;Q9ULD4|BRPF3_HUMAN;Q9NP60|IRPL2_HUMAN;O95429|BAG4_HUMAN;Q9P2I0|CPSF2_HUMAN;Q155Q3|DIXC1_HUMAN;P40763|STAT3_HUMAN;P55201|BRPF1_HUMAN;Q9Y2K5|R3HD2_HUMAN;P78325|ADAM8_HUMAN;Q5TD…			DeepNovo	3 3 30 30 52 20 0 0 0	RYLEKECHC	7659.52	5520.41	1710.78
KRYDAVAFDKE	58.21	1340.67	11	63.6	11	-14.9852	0.1946	8	447.902	3	10.6661			4806	20240118_THJ_3.raw	1	P49585|PCY1A_HUMAN;Q5JVL4|EFHC1_HUMAN;A2RRP1|NBAS_HUMAN;Q5T0U0|CC122_HUMAN;Q6P1N0|C2D1A_HUMAN;Q92889|XPF_HUMAN;O75064|DEN4B_HUMAN;Q9HAC7|SUCHY_HUMAN;Q8NF91|SYNE1_HUMAN;P06731|CEAM5_HUMAN;O95347|SMC2_HUMAN;Q92618|ZN516_HUMAN;P31997|CEAM8_HUMAN;Q9UKY1|ZHX1_HUMAN;O75564|JERKY_HUMAN;Q6P158|DHX57_HUMAN;O75631|UPK3A_HUMAN;O75093|SLIT1_HUMAN;Q8N350|CBARP_HUMAN;P13688|CEAM1_HUMAN;P25103|NK1R_HUMAN;P52848…			DeepNovo	5 0 0 34 30 0 0 10 10 10 5	KRYDAVAFDKE	7820.99	12296.1	1018.45
KKVAVATPA	29.61	883.549	9	77.8	9	-20.3282	0.7129	1.1	442.782	2	9.355	381000	2980000	3240	20240118_THJ_3.raw	1	P19338|NUCL_HUMAN			DB Search	5 3 2 2 4 9 9 0 0	KKVAVATPA	10544.6	9870.11	1494.66
IYNEALKG	56.44	906.481	8	75	8	-7.7773	0.6436	1.3	454.248	2	17.7856	10400000	76300000	12877	20240118_THJ_3.raw	3	P06703|S10A6_HUMAN			DB Search	5 84 12 10 10 11 0 0	IYNEALKG	10758.1	5864.43	340.561
KPMMPPHHL	45.12	1118.54	9	55.6	9	-13.1569	0.6725	-0.3	373.853	3	16.3918			11295	20240118_THJ_3.raw	1	P05412|JUN_HUMAN;Q92859|NEO1_HUMAN;Q9Y6I3|EPN1_HUMAN;Q5JSZ5|PRC2B_HUMAN;P00750|TPA_HUMAN;Q99743|NPAS2_HUMAN;P0C874|S31D3_HUMAN;P35968|VGFR2_HUMAN;Q99217|AMELX_HUMAN;Q2VWP7|PRTG_HUMAN;O43920|NDUS5_HUMAN;Q9BX97|PLVAP_HUMAN;Q9Y2K5|R3HD2_HUMAN;Q96NU1|SAM11_HUMAN;P41225|SOX3_HUMAN;Q86U86|PB1_HUMAN;P56470|LEG4_HUMAN;Q6ZQQ2|S31D1_HUMAN;Q6ZUB0|S31D4_HUMAN	Oxidation (M); Oxidation (M)	M3:Oxidation (M):1001.00;M4:Oxidation (M):1001.00	DeepNovo	5 4 0 0 6 6 6 0 0	KPM(+15.99)M(+15.99)PPHHL	11263.9	9567.98	2330.96
KPMMPPHHL	34.12	1086.55	9	66.7	9	-14.5115	0.5283	0.1	363.19	3	11.3285	948000	3950000	6012	20240118_THJ_3.raw	1	P05412|JUN_HUMAN;Q92859|NEO1_HUMAN;Q9Y6I3|EPN1_HUMAN;Q5JSZ5|PRC2B_HUMAN;P00750|TPA_HUMAN;Q99743|NPAS2_HUMAN;P0C874|S31D3_HUMAN;P35968|VGFR2_HUMAN;Q99217|AMELX_HUMAN;Q2VWP7|PRTG_HUMAN;O43920|NDUS5_HUMAN;Q9BX97|PLVAP_HUMAN;Q9Y2K5|R3HD2_HUMAN;Q96NU1|SAM11_HUMAN;P41225|SOX3_HUMAN;Q86U86|PB1_HUMAN;P56470|LEG4_HUMAN;Q6ZQQ2|S31D1_HUMAN;Q6ZUB0|S31D4_HUMAN			DeepNovo	5 0 0 0 11 9 9 5 5	KPMMPPHHL	11263.9	9567.98	2330.96
LKWFVGSRL	38.96	1104.64	9	55.6	9	-8.9509	0.2665	-0.8	369.222	3	30.5774			24841	20240118_THJ_3.raw	2	Q8NAA4|A16L2_HUMAN;P98160|PGBM_HUMAN;Q2VPA4|CR1L_HUMAN;O95248|MTMR5_HUMAN;P30536|TSPO_HUMAN;Q96LR7|CB050_HUMAN;Q7Z7M0|MEGF8_HUMAN;P29375|KDM5A_HUMAN;P21333|FLNA_HUMAN;Q7Z7N9|T179B_HUMAN;Q8NGZ9|O2T10_HUMAN;Q15633|TRBP2_HUMAN;Q8WXG9|AGRV1_HUMAN;Q53R41|FAKD1_HUMAN;Q9UM01|YLAT1_HUMAN;Q92536|YLAT2_HUMAN;Q01650|LAT1_HUMAN;Q8N103|TAGAP_HUMAN;P17927|CR1_HUMAN;Q9UBP4|DKK3_HUMAN;Q9NUQ7|UFSP2_HUMAN;Q9NS98|S…			DeepNovo	5 64 0 0 0 26 0 57 5	LKWFVGSRL	11427.3	5696.15	761.734
YDYLRPIAL	34.8	1122.61	9	55.6	9	-4.9894	0.7347	-0.1	562.311	2	58.9037			42185	20240118_THJ_3.raw	1	Q8TF05|PP4R1_HUMAN			DB Search	5 35 17 14 0 0 0 0 5	YDYLRPIAL	11738	6350.53	1161.45
DESGPSIVHRK	60.97	1223.63	11	81.8	11	-16.3963	0.4223	1.3	408.883	3	9.7705	378000	2500000	3754	20240118_THJ_3.raw	1	P60709|ACTB_HUMAN;Q9BYX7|ACTBM_HUMAN;Q6S8J3|POTEE_HUMAN;A5A3E0|POTEF_HUMAN;P0CG39|POTEJ_HUMAN;P63261|ACTG_HUMAN;P0CG38|POTEI_HUMAN			DB Search	0 0 55 55 75 39 39 45 11 2 2	DESGPSIVHRK	11797.8	24129.5	1624.45
RVGSSNFRGGL	50.17	1148.61	11	54.5	11	-5.8752	0.7466	1.2	383.876	3	19.6263	232000	870000	14740	20240118_THJ_3.raw	1	P05787|K2C8_HUMAN			DB Search	0 0 13 28 28 29 24 0 0 0 5	RVGSSNFRGGL	11900.6	9132.26	321.011
KSSSPSLVHR	53.73	1096.6	10	70	10	-16.8326	0.5791	1.9	366.541	3	13.7483	8930	287000	8329	20240118_THJ_3.raw	2	Q92681|RSCA1_HUMAN;O95218|ZRAB2_HUMAN;P32926|DSG3_HUMAN;P42858|HD_HUMAN;O60245|PCDH7_HUMAN;Q13029|PRDM2_HUMAN;Q96L73|NSD1_HUMAN;Q8NFH5|NUP35_HUMAN;P09848|LPH_HUMAN;A1L170|CA226_HUMAN;O14863|ZNT4_HUMAN;Q6YHU6|THADA_HUMAN;Q9NZQ3|SPN90_HUMAN;Q9UNA1|RHG26_HUMAN;P08172|ACM2_HUMAN;Q9H2X9|S12A5_HUMAN;Q6P0Q8|MAST2_HUMAN;Q8NI35|INADL_HUMAN;P46821|MAP1B_HUMAN;P35125|UBP6_HUMAN;Q53TS8|CTSRT_HUMAN;O15265|ATX…			DeepNovo	5 0 0 0 64 35 35 27 16 5	KSSSPSLVHR	12346.4	19549.9	2242.89
DESGPSIVHR	64.05	1095.53	10	80	10	-11.7782	0.6776	0.9	548.773	2	13.8816	669000	9480000	8536	20240118_THJ_3.raw	7	P60709|ACTB_HUMAN;Q9BYX7|ACTBM_HUMAN;Q6S8J3|POTEE_HUMAN;A5A3E0|POTEF_HUMAN;P0CG39|POTEJ_HUMAN;P63261|ACTG_HUMAN;P0CG38|POTEI_HUMAN			DB Search	0 0 46 46 8 7 7 11 5 5	DESGPSIVHR	12360.2	22412.1	1467.4
ESGPSIVHRK	56.34	1108.6	10	100	10	-19.0734	0.4699	0.5	370.54	3	9.2004	243000	1820000	3051	20240118_THJ_3.raw	1	P60709|ACTB_HUMAN;Q9BYX7|ACTBM_HUMAN;Q6S8J3|POTEE_HUMAN;A5A3E0|POTEF_HUMAN;P0CG39|POTEJ_HUMAN;P63261|ACTG_HUMAN;P0CG38|POTEI_HUMAN			DB Search	5 7 32 70 24 24 41 6 2 2	ESGPSIVHRK	12484.6	16181.5	1329.13
KAYENLVM	46.95	982.479	8	75	8	-14.089	0.3315	4.4	492.249	2	13.4034			7908	20240118_THJ_3.raw	7	Q14997|PSME4_HUMAN;Q9NR11|ZN302_HUMAN;Q13636|RAB31_HUMAN;Q8N4T4|ARG39_HUMAN;Q14185|DOCK1_HUMAN;Q8NGL3|OR5DE_HUMAN;Q8WXH0|SYNE2_HUMAN;Q3T906|GNPTA_HUMAN;P17026|ZNF22_HUMAN;P13521|SCG2_HUMAN;Q16363|LAMA4_HUMAN;Q08378|GOGA3_HUMAN;Q92581|SL9A6_HUMAN;Q16787|LAMA3_HUMAN;Q2M3W8|ZN181_HUMAN;Q96L58|B3GT6_HUMAN;Q4VCS5|AMOT_HUMAN	Oxidation (M)	M8:Oxidation (M):1001.00	DeepNovo	5 6 0 0 5 5 14 5	KAYENLVM(+15.99)	12579.6	4749.42	1888.38
KSGNFGGSRNM	39.44	1153.53	11	54.5	11	-20.8544	0.8666	1.6	385.518	3	9.9631	103000	900000	3961	20240118_THJ_3.raw	2	P22626|ROA2_HUMAN			DB Search	5 0 0 0 7 67 22 4 0 0 2	KSGNFGGSRNM	13133.1	15351.5	406.429
EEEDPGPFPK	28.5	1143.51	10	60	10	-16.7695	0.673	1.4	382.177	3	14.1833	7270	548000	8810	20240118_THJ_3.raw	2	Q8IXH8|CAD26_HUMAN			DB Search	5 5 0 0 0 0 12 12 7 5	EEEDPGPFPK	13188.1	11797.4	893.542
SFVDTRTLL	56.52	1050.57	9	66.7	9	8.1504	0.7366	1	526.293	2	49.4918	（netMHC有结合）		35419	20240118_THJ_3.raw	3	P08123|CO1A2_HUMAN			DB Search	0 0 68 55 3 0 2 2 2	SFVDTRTLL	14600	4557.7	3613.35
ASGPSLVHR	49.07	922.498	9	100	9	-6.6538	0.8025	-3.8	462.255	2	19.2932			14544	20240118_THJ_3.raw	1	Q8WXE1|ATRIP_HUMAN;Q9BZZ2|SN_HUMAN;Q9Y520|PRC2C_HUMAN;Q16270|IBP7_HUMAN;Q9ULW3|ABT1_HUMAN;Q2KHR3|QSER1_HUMAN;Q86TL0|ATG4D_HUMAN;Q9NUB1|ACS2L_HUMAN;P16473|TSHR_HUMAN;Q8N427|TXND3_HUMAN;Q562E7|WDR81_HUMAN;Q12906|ILF3_HUMAN;Q12968|NFAC3_HUMAN;Q09666|AHNK_HUMAN;Q9UNA1|RHG26_HUMAN;Q9UJ71|CLC4K_HUMAN;A8MVW0|F1712_HUMAN;P51532|SMCA4_HUMAN;Q5VTT2|CFA95_HUMAN;Q14004|CDK13_HUMAN;A0A5F9ZHS7|NFILZ_HUMAN;Q53Q…			DeepNovo	5 12 18 37 18 18 17 11 5	ASGPSLVHR	15299.1	11692.3	2255.84
KESLPAEQDVEK	53.59	1371.69	12	75	12	-16.8562	0.5849	0.5	458.237	3	9.0545			2868	20240118_THJ_3.raw	1	P48165|CXA8_HUMAN;Q14494|NF2L1_HUMAN;Q8IX94|CTGE4_HUMAN;Q16610|ECM1_HUMAN;Q6A163|K1C39_HUMAN;Q96JH7|VCIP1_HUMAN;Q13029|PRDM2_HUMAN;Q9UQ13|SHOC2_HUMAN;Q8TEV9|SMCR8_HUMAN;A6NHR9|SMHD1_HUMAN;Q9HCD6|TANC2_HUMAN;Q6XZF7|DNMBP_HUMAN;O76027|ANXA9_HUMAN;P0C860|MS3L2_HUMAN;Q13330|MTA1_HUMAN;F8WCM5|INSR2_HUMAN;A4D2H0|CTGEF_HUMAN;A6NMK7|CPS4L_HUMAN;Q8WWQ8|STAB2_HUMAN;Q6ULP2|AFTIN_HUMAN;Q9ULM6|CNOT6_HUMAN;Q96…			DeepNovo	5 5 0 0 0 16 14 10 10 6 6 5	KESLPAEQDVEK	15691.9	21501.4	462.933
VYLLERRAT	38.33	1119.64	9	55.6	9	2.255	0.0341	1.9	374.221	3	29.4229	627000	2160000	23806	20240118_THJ_3.raw	2	Q9H9L3|I20L2_HUMAN;A0AVI2|FR1L5_HUMAN;P61568|ENK11_HUMAN;O60290|ZN862_HUMAN;Q4ZIN3|MBRL_HUMAN;P51788|CLCN2_HUMAN;Q9HCM3|K1549_HUMAN;Q9UI26|IPO11_HUMAN;Q9H7D0|DOCK5_HUMAN;Q5JU85|IQEC2_HUMAN;Q6EMB2|TTLL5_HUMAN;O14948|TFEC_HUMAN;P48552|NRIP1_HUMAN;Q9P225|DYH2_HUMAN;P13762|DRB4_HUMAN;O95835|LATS1_HUMAN;O00458|IFRD1_HUMAN;Q9Y5R2|MMP24_HUMAN;Q5TZA2|CROCC_HUMAN;Q68DK2|ZFY26_HUMAN;Q99683|M3K5_HUMAN;Q8NC6…			DeepNovo	5 41 27 0 0 0 0 5 5	VYLLERRAT	15736.3	5866.99	1442.02
MNNTVEKSW	51.55	1107.5	9	77.8	9	-5.2369	0.2648	6	554.761	2	22.5383			17785	20240118_THJ_3.raw	1	Q12789|TF3C1_HUMAN;P50453|SPB9_HUMAN;Q6ZS30|NBEL1_HUMAN;Q14678|KANK1_HUMAN;P09871|C1S_HUMAN;P07942|LAMB1_HUMAN;Q6ZSJ9|SHSA6_HUMAN;Q02817|MUC2_HUMAN;O94892|ZN432_HUMAN;Q9BXK5|B2L13_HUMAN;P49459|UBE2A_HUMAN;B1AL88|NALF1_HUMAN;Q8NFC6|BD1L1_HUMAN;O15164|TIF1A_HUMAN;Q14571|ITPR2_HUMAN;P06737|PYGL_HUMAN;O60293|ZC3H1_HUMAN;Q8NEV4|MYO3A_HUMAN;O60449|LY75_HUMAN;Q92854|SEM4D_HUMAN;Q92544|TM9S4_HUMAN;P63146…			DeepNovo	5 39 40 40 24 15 4 0 0	MNNTVEKSW	15760.5	10614.1	1238.76
KAAVVVFDKE	46.91	1104.62	10	60	10	-16.4734	0.4835	-6.6	369.211	3	11.4132	7830	99500	5718	20240118_THJ_3.raw	1	P60660|MYL6_HUMAN;Q53S08|RAB6D_HUMAN;Q9NY91|SC5A4_HUMAN;Q9H461|FZD8_HUMAN;Q9UMS4|PRP19_HUMAN;Q9NV29|TM100_HUMAN;Q8NGG1|OR8J2_HUMAN;Q9H477|RBSK_HUMAN;P48039|MTR1A_HUMAN;Q92673|SORL_HUMAN;Q6P2Q9|PRP8_HUMAN;Q92824|PCSK5_HUMAN;Q6P2P2|ANM9_HUMAN;Q9UFH2|DYH17_HUMAN;Q9BZJ8|GPR61_HUMAN;Q8NFQ8|TOIP2_HUMAN;O15040|TCPR2_HUMAN;Q9BV73|CP250_HUMAN;Q7Z4H8|PLGT3_HUMAN;Q13151|ROA0_HUMAN;P01889|HLAB_HUMAN;P13010|X…			DeepNovo	5 5 0 0 0 0 11 11 5 5	KAAVVVFDKE	15908.7	14401.8	1601.41
ATAASSSSLEKS	59.37	1137.55	12	83.3	12	-19.5318	0.7312	0.8	569.783	2	9.9267	358000	4050000	3947	20240118_THJ_3.raw	1	P60709|ACTB_HUMAN;Q6S8J3|POTEE_HUMAN;P63267|ACTH_HUMAN;P68133|ACTS_HUMAN;P62736|ACTA_HUMAN;P63261|ACTG_HUMAN;P68032|ACTC_HUMAN			DB Search	5 10 73 73 32 15 8 3 3 6 0 0	ATAASSSSLEKS	16674.3	14016.3	840.077
KDSPHASL	41.39	853.429	8	75	8	-11.6182	0.3915	1.6	427.723	2	17.0877			12081	20240118_THJ_3.raw	2	Q96MK2|RIPR3_HUMAN;Q12887|COX10_HUMAN;O75290|Z780A_HUMAN;Q53SF7|COBL1_HUMAN;O60806|TBX19_HUMAN;Q8TF30|WHAMM_HUMAN;Q96AP0|ACD_HUMAN;Q6L9W6|B4GN3_HUMAN;Q96L73|NSD1_HUMAN;Q9UKT4|FBX5_HUMAN;Q9HBT8|Z286A_HUMAN;Q8NA57|CL050_HUMAN;Q15911|ZFHX3_HUMAN;P0C091|FREM3_HUMAN;Q9HCD6|TANC2_HUMAN;Q3B820|F161A_HUMAN;P23511|NFYA_HUMAN;Q8IZD2|KMT2E_HUMAN;B5MCY1|TDR15_HUMAN;Q8NFD5|ARI1B_HUMAN;Q8IYA7|MKX_HUMAN;P0CG31|…			DeepNovo	5 14 0 0 28 31 58 5	KDSPHASL	16847.4	10631.2	1471.82
KDHAGVFDKE	52.11	1144.55	10	60	10	-17.2437	0.4854	-6.3	382.522	3	12.3723	7190	85400	6720	20240118_THJ_3.raw	1	P60660|MYL6_HUMAN;Q9BXP8|PAPP2_HUMAN;P52306|GDS1_HUMAN;P05976|MYL1_HUMAN;P54687|BCAT1_HUMAN;Q6P4R8|NFRKB_HUMAN;Q68CP9|ARID2_HUMAN;Q8TD86|CALL6_HUMAN;Q6P2Q9|PRP8_HUMAN;Q9BX84|TRPM6_HUMAN;Q49AR2|CE022_HUMAN;Q9UFH2|DYH17_HUMAN;O15117|FYB1_HUMAN;Q7Z5L2|R3HCL_HUMAN;P08590|MYL3_HUMAN;P23443|KS6B1_HUMAN;Q16658|FSCN1_HUMAN;Q99728|BARD1_HUMAN;P98198|AT8B2_HUMAN;Q8N807|PDILT_HUMAN;P14649|MYL6B_HUMAN;Q8NEM2…			DeepNovo	5 20 0 0 0 0 18 18 15 5	KDHAGVFDKE	17188.6	18943.2	1857.46
SYVGDEAQSKR	59.21	1238.59	11	63.6	11	-18.6357	0.4531	1.8	413.871	3	10.1845	50200	515000	4262	20240118_THJ_3.raw	1	P60709|ACTB_HUMAN;P63267|ACTH_HUMAN;P68133|ACTS_HUMAN;P62736|ACTA_HUMAN;P63261|ACTG_HUMAN;P68032|ACTC_HUMAN			DB Search	0 0 31 24 11 11 19 13 0 0 5	SYVGDEAQSKR	17225.6	9368.06	1060.54
EKDKHIEEVR	50.91	1281.67	10	60	10	-22.9119	0.6787	1.3	428.23	3	9.2004	118000	836000	3060	20240118_THJ_3.raw	1	P16949|STMN1_HUMAN			DB Search	0 0 0 0 16 18 5 5 3 3	EKDKHIEEVR	17577.2	11249.4	144.047
ASTLHTTL	37.11	842.45	8	75	8	6.1277	0.3123	-6.2	422.23	2	31.5763			25487	20240118_THJ_3.raw	1	P35568|IRS1_HUMAN;Q8NHU6|TDRD7_HUMAN;Q86UQ4|ABCAD_HUMAN;Q8WXI7|MUC16_HUMAN;Q8IZU8|DSEL_HUMAN;Q14204|DYHC1_HUMAN;Q8IZJ1|UNC5B_HUMAN;O94915|FRYL_HUMAN;Q6IF36|O8G2P_HUMAN;P13473|LAMP2_HUMAN;P03951|FA11_HUMAN;Q5VTY9|HHAT_HUMAN;Q96MZ0|GD1L1_HUMAN;Q9H7D0|DOCK5_HUMAN;Q9Y2E8|SL9A8_HUMAN;Q8TCZ2|C99L2_HUMAN;Q9NQB0|TF7L2_HUMAN;Q9UKN1|MUC12_HUMAN;Q13555|KCC2G_HUMAN;Q9BX10|GTPB2_HUMAN;Q9HD33|RM47_HUMAN;Q6PJP8…			DeepNovo	0 0 30 5 5 13 18 5	ASTLHTTL	17720.7	11815.3	2222.22
VSEKGTVQQADE	59.28	1289.61	12	100	12	-18.5182	0.5773	1.3	645.813	2	10.3478	20600000	269000000	4329	20240118_THJ_3.raw	3	P32969|RL9_HUMAN			DB Search	5 17 11 3 4 5 27 60 33 33 24 5	VSEKGTVQQADE	17762.3	21366.6	562.446
AGDDAPRAV	32.16	870.419	9	55.6	9	-15.9529	0.8589	0.3	436.217	2	11.0818			5281	20240118_THJ_3.raw	1	P60709|ACTB_HUMAN;Q6S8J3|POTEE_HUMAN;P63267|ACTH_HUMAN;P68133|ACTS_HUMAN;P62736|ACTA_HUMAN;A5A3E0|POTEF_HUMAN;P0CG39|POTEJ_HUMAN;P63261|ACTG_HUMAN;P68032|ACTC_HUMAN;P0CG38|POTEI_HUMAN			DB Search	5 50 56 66 66 0 0 0 0	AGDDAPRAV	17777.1	7520.33	116.316
KSRRGDLRT	44.99	1087.62	9	66.7	9	-4.4103	0.1048	7.1	544.822	2	27.8997			22766	20240118_THJ_3.raw	2	Q8NI38|IKBD_HUMAN;P24821|TENA_HUMAN;Q8IYL2|TRM44_HUMAN;Q15413|RYR3_HUMAN;P07101|TY3H_HUMAN;Q92824|PCSK5_HUMAN;Q8TDU6|GPBAR_HUMAN;O95425|SVIL_HUMAN;Q9H6R4|NOL6_HUMAN;Q5BKX5|ACTMP_HUMAN;Q15003|CND2_HUMAN;P29400|CO4A5_HUMAN;P33992|MCM5_HUMAN;Q92621|NU205_HUMAN;P26640|SYVC_HUMAN;O14503|BHE40_HUMAN;Q6UW60|PCSK4_HUMAN;Q6ZV80|CB091_HUMAN;P51532|SMCA4_HUMAN;Q5VTE6|ANGE2_HUMAN;Q5TGL8|PXDC1_HUMAN;Q9NV70|EX…			DeepNovo	5 13 0 0 0 3 4 3 3	KSRRGDLRT	17859.9	6929.18	396.286
ATQQNDEVAFR	56.09	1277.6	11	72.7	11	6.8196	0.6455	8.3	639.813	2	33.6664			27000	20240118_THJ_3.raw	1	P43004|EAA2_HUMAN;Q8TDG4|HELQ_HUMAN;Q8WZ64|ARAP2_HUMAN;Q9H2G9|GO45_HUMAN;Q9NQ48|LZTL1_HUMAN;Q5MJ09|SPXN3_HUMAN;Q9Y5A7|NUB1_HUMAN;Q16612|NREP_HUMAN;Q08379|GOGA2_HUMAN;P46019|KPB2_HUMAN;P35556|FBN2_HUMAN;Q9C093|SPEF2_HUMAN;Q0P670|SPEM2_HUMAN;Q5MJ10|SPXN2_HUMAN;P07197|NFM_HUMAN;Q9UPW8|UN13A_HUMAN;P56715|RP1_HUMAN;Q8TAD8|SNIP1_HUMAN;Q9Y2L5|TPPC8_HUMAN;Q8TBR5|CSAS1_HUMAN;Q9Y6M5|ZNT1_HUMAN;Q8TEB1|DCA11…			DeepNovo	0 0 0 45 17 17 9 9 6 6 5	ATQQNDEVAFR	18046.4	5357.09	1647.35
GSGSRISVSRST	49.12	1192.62	12	58.3	12	-18.8827	0.6449	2	398.547	3	9.6861	159000	1070000	3664	20240118_THJ_3.raw	1	P05783|K1C18_HUMAN			DB Search	5 5 14 0 0 3 4 4 0 0 0 4	GSGSRISVSRST	18187.8	14542.8	286.11
KSSSDVLPK	49.57	959.529	9	88.9	9	-13.2126	0.3196	-6.3	480.769	2	16.0873			10944	20240118_THJ_3.raw	1	P42765|THIM_HUMAN;Q9ULB1|NRX1A_HUMAN;Q6PEV8|F199X_HUMAN;Q9UGU5|HMGX4_HUMAN;Q9P1Q0|VPS54_HUMAN;P48436|SOX9_HUMAN;Q8TBZ2|MYBPP_HUMAN;A4D0S4|LAMB4_HUMAN;Q9H0J9|PAR12_HUMAN;Q8NA75|DC4L2_HUMAN;Q09028|RBBP4_HUMAN;Q8TC57|M1AP_HUMAN;Q5T2E6|ARMD3_HUMAN;Q96SD1|DCR1C_HUMAN;Q68CZ2|TENS3_HUMAN;Q96P50|ACAP3_HUMAN;Q86YV5|PRAG1_HUMAN;P26012|ITB8_HUMAN;Q13480|GAB1_HUMAN;Q9Y4C0|NRX3A_HUMAN;Q9Y450|HBS1L_HUMAN;Q1657…			DeepNovo	5 0 12 6 6 8 12 2 2	KSSSDVLPK	18606.1	8341.47	523.985
LTAGVFDKE	45.82	978.502	9	55.6	9	-20.0883	0.5745	4.8	490.261	2	19.0169			14241	20240118_THJ_3.raw	1	P60660|MYL6_HUMAN;P05976|MYL1_HUMAN;P54687|BCAT1_HUMAN;Q15782|CH3L2_HUMAN;O95907|MOT3_HUMAN;P35573|GDE_HUMAN;O95297|MPZL1_HUMAN;Q68CP9|ARID2_HUMAN;Q6P2Q9|PRP8_HUMAN;P16144|ITB4_HUMAN;Q49AR2|CE022_HUMAN;Q9UFH2|DYH17_HUMAN;Q7Z5L2|R3HCL_HUMAN;Q9H4B0|OSGL1_HUMAN;P98198|AT8B2_HUMAN;Q8TBZ2|MYBPP_HUMAN;Q15003|CND2_HUMAN;Q8N807|PDILT_HUMAN;Q15109|RAGE_HUMAN;Q8NEM2|SHCBP_HUMAN;Q9BXP8|PAPP2_HUMAN;Q8NFQ6|BP…			DeepNovo	0 0 21 0 0 12 12 5 5	LTAGVFDKE	18632.3	11354.8	2004.41
KWGPPSGGKPQ	49.91	1137.59	11	63.6	11	-17.7507	0.3215	-4.6	380.203	3	9.0727	7520	212000	2957	20240118_THJ_3.raw	2	O43490|PROM1_HUMAN;A6H8M9|CDHR4_HUMAN;P46939|UTRN_HUMAN;Q9NT68|TEN2_HUMAN;P51582|P2RY4_HUMAN;P46937|YAP1_HUMAN;A6NGY3|CE052_HUMAN;P20963|CD3Z_HUMAN;Q9NRF2|SH2B1_HUMAN;Q53ET0|CRTC2_HUMAN;P17066|HSP76_HUMAN;Q9NWC5|TM45A_HUMAN;P84550|SKOR1_HUMAN;Q9UBX1|CATF_HUMAN;Q96RK0|CIC_HUMAN;P54652|HSP72_HUMAN;Q6V1X1|DPP8_HUMAN;Q8NFD5|ARI1B_HUMAN;P24928|RPB1_HUMAN;Q86X29|LSR_HUMAN;Q9HCJ0|TNR6C_HUMAN;Q5TCQ9|MAGI…			DeepNovo	5 25 0 0 0 0 10 9 9 4 4	KWGPPSGGKPQ	18633	12945.6	1376.58
NGGVDNAKQ	36.13	901.425	9	55.6	9	-6.9863	0.2625	-9.4	451.716	2	18.479	268000	2520000	13803	20240118_THJ_3.raw	2	Q03426|KIME_HUMAN;Q9NV58|RN19A_HUMAN;Q8TE49|OTU7A_HUMAN;Q4AE62|GTDC1_HUMAN;Q10570|CPSF1_HUMAN;Q9Y3B3|TMED7_HUMAN;Q9NRC1|ST7_HUMAN;O95347|SMC2_HUMAN;Q12797|ASPH_HUMAN;P38398|BRCA1_HUMAN;Q6UWP8|SBSN_HUMAN;Q8TED4|G6PT3_HUMAN;Q9P225|DYH2_HUMAN;Q9NQ69|LHX9_HUMAN;Q9BW62|KATL1_HUMAN;A8MZ97|CB074_HUMAN;Q9Y210|TRPC6_HUMAN;O95352|ATG7_HUMAN;Q9NYC9|DYH9_HUMAN;P30519|HMOX2_HUMAN;Q9Y3Q3|TMED3_HUMAN;Q9UEY8|ADD…			DeepNovo	5 0 0 0 0 18 18 14 5	NGGVDNAKQ	18808.3	12961.9	456.957
KQGSLVHR	44.65	923.53	8	75	8	-10.3563	0.0843	-0.1	462.772	2	19.2373			14482	20240118_THJ_3.raw	1	Q8WXE1|ATRIP_HUMAN;Q6IV72|ZN425_HUMAN;P19544|WT1_HUMAN;Q6ZQY3|GADL1_HUMAN;P07686|HEXB_HUMAN;P59046|NAL12_HUMAN;O00748|EST2_HUMAN;Q8WYK1|CNTP5_HUMAN;Q6PI77|GASP3_HUMAN;Q8WYL5|SSH1_HUMAN;O43247|CMIP4_HUMAN;Q8TBZ0|CC110_HUMAN;Q460N5|PAR14_HUMAN;Q8TF45|ZN418_HUMAN;Q49AG3|ZBED5_HUMAN;P17041|ZNF32_HUMAN;P49917|DNLI4_HUMAN;Q96JB1|DYH8_HUMAN;Q9UNA1|RHG26_HUMAN;Q6ZNA1|ZN836_HUMAN;Q8NFD5|ARI1B_HUMAN;P24928…			DeepNovo	5 0 0 17 17 18 16 5	KQGSLVHR	18852.7	14472	1567.73
SESSDVLPK	45.34	960.476	9	77.8	9	-9.2048	0.5872	1.3	481.246	2	16.2459	1120000	2710000	10806	20240118_THJ_3.raw	3	P05787|K2C8_HUMAN			DB Search	0 0 10 4 4 6 10 2 2	SESSDVLPK	19045.3	7709.12	589.51
KYRDPPFPK	46.31	1146.62	9	55.6	9	-11.5804	0.6027	-7.3	383.211	3	14.0231			8623	20240118_THJ_3.raw	1	Q9BXP8|PAPP2_HUMAN;Q9ULL5|PRR12_HUMAN;P10070|GLI2_HUMAN;Q9NQL9|DMRT3_HUMAN;Q9UK33|ZN580_HUMAN;A0A1B0GWB2|PRT1B_HUMAN;Q6ZN17|LN28B_HUMAN;Q32M45|ANO4_HUMAN;Q14679|TTLL4_HUMAN;Q01974|ROR2_HUMAN;Q13614|MTMR2_HUMAN;Q96HQ2|C2AIL_HUMAN;Q9BZF2|OSBL7_HUMAN;Q7Z7G1|CLNK_HUMAN;Q5VZK9|CARL1_HUMAN;Q8WZ42|TITIN_HUMAN;Q8NAB2|KBTB3_HUMAN;Q6ZUB1|S31E1_HUMAN;O14917|PCD17_HUMAN;O00408|PDE2A_HUMAN			DeepNovo	4 0 0 0 0 12 12 6 5	KYRDPPFPK	19123.8	9646.93	2116.76
SGAVRGSGF	41.66	836.414	9	55.6	9	-10.1653	0.4401	1.3	419.215	2	16.7914	329000	4780000	11740	20240118_THJ_3.raw	3	Q5MJ70|SPDYA_HUMAN;A2AJT9|BCLA3_HUMAN;Q7Z7G8|VP13B_HUMAN;Q9ULH0|KDIS_HUMAN;Q8IWA6|CCD60_HUMAN;Q8NEZ4|KMT2C_HUMAN;Q969K3|RNF34_HUMAN;Q9BXT8|RNF17_HUMAN;Q9H5J8|TAF1D_HUMAN;Q14703|MBTP1_HUMAN;Q6PJI9|WDR59_HUMAN;Q1W6H9|F110C_HUMAN;E7EW31|PROB1_HUMAN;Q8WZ42|TITIN_HUMAN;Q9BV79|MECR_HUMAN;Q14249|NUCG_HUMAN;O95631|NET1_HUMAN;Q9BZE1|RM37_HUMAN;Q14896|MYPC3_HUMAN;Q9UPW8|UN13A_HUMAN;Q5VTB9|RN220_HUMAN;O7544…			DeepNovo	0 0 9 0 0 4 5 14 5	SGAVRGSGF	19375.9	8779.17	389.276
RDGQVINET	36.58	1030.5	9	55.6	9	-13.6795	0.5802	3.6	516.261	2	13.9321	36200	546000	8483	20240118_THJ_3.raw	2	P08670|VIME_HUMAN			DB Search	0 0 0 0 17 22 23 18 5	RDGQVINET	19998.3	8018.8	752.67
GSATEFQFR	51.12	1041.49	9	77.8	9	-6.8826	0.8824	1.8	521.752	2	31.5953	72300	1670000	25547	20240118_THJ_3.raw	3	Q9NQ39|RS10L_HUMAN;P46783|RS10_HUMAN			DB Search	0 0 5 14 14 3 2 2 2	GSATEFQFR	20042	5978.14	2009.84
LSSGFMHLQ	46.33	1018.49	9	55.6	9	-12.7149	0.2204	7.2	510.256	2	24.7034	632000	2280000	19914	20240118_THJ_3.raw	1	P07900|HS90A_HUMAN;P98160|PGBM_HUMAN;Q9Y2T3|GUAD_HUMAN;Q8NCR9|CLRN3_HUMAN;P78381|S35A2_HUMAN;Q8NCI6|GLBL3_HUMAN;Q9BYI3|HYCCI_HUMAN;O75581|LRP6_HUMAN;P11216|PYGB_HUMAN;Q2M385|MPEG1_HUMAN;P19013|K2C4_HUMAN;Q8N8A2|ANR44_HUMAN;Q01081|U2AF1_HUMAN;Q58FF7|H90B3_HUMAN;P49750|YLPM1_HUMAN;Q9H1B7|I2BPL_HUMAN;Q9H4I0|RD21L_HUMAN;Q8N0U7|CA087_HUMAN;O60518|RNBP6_HUMAN;P08238|HS90B_HUMAN;A0A0A0MRZ9|LV552_HUMAN;Q…			DeepNovo	0 0 6 6 13 0 0 7 5	LSSGFMHLQ	20135.1	15277.6	472.941
RTNEKVELQ	34.59	1115.59	9	55.6	9	-19.2873	0.5166	0.7	558.804	2	10.0126	713000	6260000	4025	20240118_THJ_3.raw	1	P17661|DESM_HUMAN;P08670|VIME_HUMAN			DB Search	0 0 0 0 3 5 9 19 5	RTNEKVELQ	20226.5	6489.72	733.271
EGGAAPKVD	40.93	842.413	9	55.6	9	-17.8896	0.7213	1.2	422.214	2	11.0908	454000	5550000	5221	20240118_THJ_3.raw	1	Q14684|RRP1B_HUMAN;Q5TF21|SOGA3_HUMAN;Q12959|DLG1_HUMAN;O94901|SUN1_HUMAN;P0C646|O52Z1_HUMAN;Q9UHV2|SRTD1_HUMAN;Q8TF68|ZN384_HUMAN;Q96SB3|NEB2_HUMAN;Q9BZQ8|NIBA1_HUMAN;Q12772|SRBP2_HUMAN;Q96F46|I17RA_HUMAN;Q8TE85|GRHL3_HUMAN;Q03405|UPAR_HUMAN;P0C7V6|SP202_HUMAN;Q9NR82|KCNQ5_HUMAN;Q12857|NFIA_HUMAN;Q9BXF3|CECR2_HUMAN;Q5SYE7|NHSL1_HUMAN;Q8TC56|GAR3_HUMAN;Q09666|AHNK_HUMAN;Q2VWA4|SKOR2_HUMAN;Q99700|…			DeepNovo	0 0 0 0 53 22 3 3 5	EGGAAPKVD	20355.7	10852.1	614.917
PSSTASHRLPGK	59.52	1236.66	12	66.7	12	-18.1459	0.2934	0	413.226	3	9.7705	60700	527000	3775	20240118_THJ_3.raw	1	Q7Z692|CEA19_HUMAN;Q53EL9|SEZ6_HUMAN;P25391|LAMA1_HUMAN;Q9H1N7|S35B3_HUMAN;Q96QE4|LR37B_HUMAN;Q8N264|RHG24_HUMAN;Q8NE00|TM104_HUMAN;Q2KHR3|QSER1_HUMAN;Q9ULX5|RN112_HUMAN;Q9ULG1|INO80_HUMAN;P48378|RFX2_HUMAN;Q96N68|CR015_HUMAN;Q8IWZ3|ANKH1_HUMAN;O60397|COX7S_HUMAN;Q9UGU0|TCF20_HUMAN;Q53FE4|CD017_HUMAN;Q9HCD6|TANC2_HUMAN;P51828|ADCY7_HUMAN;Q9UL54|TAOK2_HUMAN;O75081|MTG16_HUMAN;P04114|APOB_HUMAN;P00…			DeepNovo	0 0 50 50 77 29 13 9 0 0 4 4	PSSTASHRLPGK	20445.3	13987.3	1401.35
SGPKAAEPVSR	53.19	1097.58	11	54.5	11	-21.1471	0.7045	1.7	366.869	3	9.166	53800	623000	3007	20240118_THJ_3.raw	1	Q9UHD8|SEPT9_HUMAN			DB Search	0 0 0 0 0 14 19 38 27 11 5	SGPKAAEPVSR	20728	6896.16	469.351
AAPRPPPKPM	50.4	1076.58	10	60	10	-18.3042	0.5914	1.3	359.868	3	9.3936			3283	20240118_THJ_3.raw	1	Q5JNZ5|RS26L_HUMAN;P62854|RS26_HUMAN	Oxidation (M)	M10:Oxidation (M):1001.00	DB Search	0 0 0 0 3 3 2 2 2 2	AAPRPPPKPM(+15.99)	21298.2	11592.4	1018.72
FVFGRPFPK	39.17	1093.61	9	66.7	9	-12.974	0.4521	-3	365.542	3	24.8393	108000	703000	20293	20240118_THJ_3.raw	2	P04075|ALDOA_HUMAN;P09326|CD48_HUMAN;Q9H4M7|PKHA4_HUMAN;Q92503|S14L1_HUMAN;Q96LT7|CI072_HUMAN;P04818|TYSY_HUMAN;Q5CZC0|FSIP2_HUMAN;Q86UU1|PHLB1_HUMAN;Q587J8|KHDC3_HUMAN;Q5VWN6|TASO2_HUMAN;Q13796|SHRM2_HUMAN;Q9NU22|MDN1_HUMAN;Q9UQ90|SPG7_HUMAN;Q8TAV3|CP2W1_HUMAN;P03999|OPSB_HUMAN;Q9H7X3|ZN696_HUMAN;Q96GW7|PGCB_HUMAN;Q16787|LAMA3_HUMAN;A6NGQ2|OOEP_HUMAN;Q9NRA1|PDGFC_HUMAN			DeepNovo	5 0 62 0 0 20 20 9 5	FVFGRPFPK	21359.2	6745.57	653.895
KAASSSFSR	36	939.477	9	77.8	9	-14.4292	0.1176	-9.6	470.741	2	17.5194			12574	20240118_THJ_3.raw	1	P35568|IRS1_HUMAN;Q14494|NF2L1_HUMAN;Q96PE2|ARHGH_HUMAN;Q5BKT4|AG10A_HUMAN;Q12837|PO4F2_HUMAN;Q9UF56|FXL17_HUMAN;Q8TCN5|ZN507_HUMAN;P17026|ZNF22_HUMAN;Q13029|PRDM2_HUMAN;Q6AI08|HEAT6_HUMAN;Q13434|MKRN4_HUMAN;P43360|MAGA6_HUMAN;Q6UX06|OLFM4_HUMAN;Q6N043|Z280D_HUMAN;P04439|HLAA_HUMAN;Q6P0Q8|MAST2_HUMAN;Q9NRL2|BAZ1A_HUMAN;Q9Y5Z7|HCFC2_HUMAN;Q8NFD5|ARI1B_HUMAN;Q5TIA1|MEI1_HUMAN;Q09019|DMWD_HUMAN;Q3SX…			DeepNovo	2 0 0 4 4 4 2 2 2	KAASSSFSR	21368	16463.2	759.137
NEATGGKYVPR	49.84	1190.6	11	54.5	11	-16.5196	0.4681	0.7	397.876	3	11.1782	26200	351000	5324	20240118_THJ_3.raw	1	P68371|TBB4B_HUMAN;P07437|TBB5_HUMAN			DB Search	0 0 61 81 0 0 0 31 31 17 5	NEATGGKYVPR	21403.7	11841.7	537.652
KDMMTLDNKL	52.44	1223.59	10	80	10	1.0094	0.3585	1.2	408.871	3	30.0359			24584	20240118_THJ_3.raw	1	O95171|SCEL_HUMAN;Q8WXI7|MUC16_HUMAN;Q9BZF9|UACA_HUMAN;Q96GM5|SMRD1_HUMAN;Q9Y3Q8|T22D4_HUMAN;Q6UW56|ARAID_HUMAN;Q7Z7G8|VP13B_HUMAN;P11831|SRF_HUMAN;Q8N8F6|YIPF7_HUMAN;Q9Y3Y2|CHTOP_HUMAN;Q6ZUT9|DEN5B_HUMAN;O75157|T22D2_HUMAN;Q9BZQ6|EDEM3_HUMAN;Q9C0H6|KLHL4_HUMAN;Q6PD74|AAGAB_HUMAN;Q6IQ26|DEN5A_HUMAN;Q4AC99|1A1L2_HUMAN;Q96T68|SETB2_HUMAN;O14578|CTRO_HUMAN;Q96Q77|CIB3_HUMAN;Q86T26|TM11B_HUMAN;Q5JQF8…	Oxidation (M)	M3:Oxidation (M):0.00	DeepNovo	5 8 0 0 53 29 21 11 7 5	KDM(+15.99)MTLDNKL	21483.1	8490.41	753.53
DDAQAPKVD	50.58	957.44	9	100	9	-12.3364	0.7302	1.5	479.728	2	14.9805	163000	1990000	9654	20240118_THJ_3.raw	2	P16402|H13_HUMAN;P52294|IMA5_HUMAN;P47914|RL29_HUMAN;O43781|DYRK3_HUMAN;Q8N8A6|DDX51_HUMAN;Q7RTT6|SSX6_HUMAN;O14639|ABLM1_HUMAN;Q9Y2G4|ANKR6_HUMAN;O60684|IMA7_HUMAN;P43403|ZAP70_HUMAN;Q6ZW49|PAXI1_HUMAN;Q96L73|NSD1_HUMAN;Q13428|TCOF_HUMAN;P46013|KI67_HUMAN;P27816|MAP4_HUMAN;Q9BY43|CHM4A_HUMAN;O60832|DKC1_HUMAN;Q9UMR5|PPT2_HUMAN;Q8WZ42|TITIN_HUMAN;P28370|SMCA1_HUMAN;P41250|GARS_HUMAN;P0C024|NUDT7_…			DeepNovo	5 7 12 7 54 9 2 2 2	DDAQAPKVD	21809.2	10965.7	319.919
YDESGPSIVHR	62.52	1258.59	11	72.7	11	-7.6722	0.799	0.9	420.539	3	18.0698	1470000	6200000	13419	20240118_THJ_3.raw	2	P60709|ACTB_HUMAN;Q9BYX7|ACTBM_HUMAN;Q6S8J3|POTEE_HUMAN;A5A3E0|POTEF_HUMAN;P0CG39|POTEJ_HUMAN;P63261|ACTG_HUMAN;P0CG38|POTEI_HUMAN			DB Search	0 0 0 7 7 7 4 4 5 4 4	YDESGPSIVHR	21844.7	16359.4	748.676
DRNAHLNAL	41.1	1022.53	9	55.6	9	-8.8823	0.3112	1.3	512.271	2	16.5836	185000	2980000	11544	20240118_THJ_3.raw	2	Q15021|CND1_HUMAN			DB Search	0 0 0 0 3 30 30 56 5	DRNAHLNAL	21971.4	5795.14	1181.2
VSAAKFDKE	40.78	993.513	9	66.7	9	-4.3183	0.4065	8.5	497.768	2	22.322			17565	20240118_THJ_3.raw	1	Q6UXH1|CREL2_HUMAN;Q6ZRS4|ITPI1_HUMAN;Q16878|CDO1_HUMAN;Q96GN5|CDA7L_HUMAN;Q92616|GCN1_HUMAN;P33176|KINH_HUMAN;A6NI28|RHG42_HUMAN;Q01780|EXOSX_HUMAN;P49754|VPS41_HUMAN;A0A0B4J266|TVA41_HUMAN;Q8TE73|DYH5_HUMAN;A6NJZ7|RIM3C_HUMAN;Q96NT1|NP1L5_HUMAN;Q9UFH2|DYH17_HUMAN;Q6UXI9|NPNT_HUMAN;Q7Z6B0|CCD91_HUMAN;A6NNM3|RIM3B_HUMAN;Q08378|GOGA3_HUMAN;O94892|ZN432_HUMAN;Q05DH4|FHI1A_HUMAN;P35237|SPB6_HUMAN;A0…			DeepNovo	0 0 0 32 26 14 14 9 5	VSAAKFDKE	22083.8	10393.3	2603.85
SSNSMVKLQ	50.87	992.496	9	55.6	9	-7.5053	0.0468	-3.9	497.253	2	18.1605			13294	20240118_THJ_3.raw	1	Q9NVN8|GNL3L_HUMAN;Q5T0W9|FA83B_HUMAN;Q8WWI1|LMO7_HUMAN;Q17R98|ZN827_HUMAN;O15516|CLOCK_HUMAN;Q9H944|MED20_HUMAN;Q9UJT9|FBXL7_HUMAN;Q9NRF2|SH2B1_HUMAN;O76024|WFS1_HUMAN;O94964|SOGA1_HUMAN;P48552|NRIP1_HUMAN;Q14185|DOCK1_HUMAN;Q66K74|MAP1S_HUMAN;Q01538|MYT1_HUMAN;Q86YW9|MD12L_HUMAN;Q9HAK2|COE2_HUMAN;P13056|NR2C1_HUMAN;Q13620|CUL4B_HUMAN;Q9NTI5|PDS5B_HUMAN;P68402|PA1B2_HUMAN;Q6ZVC0|NYAP1_HUMAN;Q8N2…			DeepNovo	0 0 5 5 7 0 0 12 5	SSNSMVKLQ	22164.7	11027.9	2342.11
SGPGSRISSS	41.61	933.452	10	90	10	-20.2192	0.393	0.9	467.733	2	9.6853	209000	2620000	3658	20240118_THJ_3.raw	2	P05787|K2C8_HUMAN			DB Search	5 10 35 10 2 0 3 4 2 2	SGPGSRISSS	22464.3	13341.5	332.069
EAPAAKVSKKE	60.23	1156.65	11	90.9	11	-23.1558	0.2639	1.1	386.556	3	9.1249	535000	3680000	2956	20240118_THJ_3.raw	1	Q12796|PNRC1_HUMAN;Q92791|SC65_HUMAN;Q9BWH6|RPAP1_HUMAN;P48165|CXA8_HUMAN;Q5VT06|CE350_HUMAN;Q9Y250|LZTS1_HUMAN;P50552|VASP_HUMAN;P20929|NEBU_HUMAN;Q96C03|MID49_HUMAN;Q13428|TCOF_HUMAN;P17987|TCPA_HUMAN;Q14145|KEAP1_HUMAN;Q92621|NU205_HUMAN;Q07820|MCL1_HUMAN;A2A368|MAGBG_HUMAN;Q5VV63|ATRN1_HUMAN;Q86VH2|KIF27_HUMAN;Q8N8U3|RTL3_HUMAN;Q96JN8|NEUL4_HUMAN;Q8NA58|PNDC1_HUMAN;O94991|SLIK5_HUMAN;Q6XZF7|D…			DeepNovo	5 12 31 17 8 8 8 2 2 1 2	EAPAAKVSKKE	22696.6	14331.4	517.731
KPNPQSSDVLPK	63.56	1308.7	12	75	12	-10.6286	0.6456	-5.9	437.239	3	14.9332			9644	20240118_THJ_3.raw	1	Q9BWH6|RPAP1_HUMAN;Q9H8M5|CNNM2_HUMAN;Q92673|SORL_HUMAN;Q8IU80|TMPS6_HUMAN;Q6PEV8|F199X_HUMAN;Q6AI08|HEAT6_HUMAN;P48436|SOX9_HUMAN;A4D0S4|LAMB4_HUMAN;Q8NA75|DC4L2_HUMAN;Q96T52|IMP2L_HUMAN;Q09028|RBBP4_HUMAN;Q86VH2|KIF27_HUMAN;Q5T2E6|ARMD3_HUMAN;O75122|CLAP2_HUMAN;Q02779|M3K10_HUMAN;Q96P50|ACAP3_HUMAN;Q86WP2|GPBP1_HUMAN;P24928|RPB1_HUMAN;P30260|CDC27_HUMAN;O95503|CBX6_HUMAN;Q13480|GAB1_HUMAN;Q9Y45…			DeepNovo	5 6 0 0 0 11 19 19 22 43 6 5	KPNPQSSDVLPK	22782.4	20844.3	1054.93
MAYMASKE	24.72	945.394	8	62.5	8	-18.8944	0.3914	3.2	473.706	2	11.1843			5399	20240118_THJ_3.raw	1	O14548|COX7R_HUMAN;Q9Y6F8|CDY1_HUMAN;Q00403|TF2B_HUMAN;Q9BWV1|BOC_HUMAN;Q6IA69|NADE_HUMAN;Q9C0G0|ZN407_HUMAN;Q8TE73|DYH5_HUMAN;Q6AI39|BICRL_HUMAN;P04275|VWF_HUMAN;Q16576|RBBP7_HUMAN;P22307|SCP2_HUMAN;Q9Y6F7|CDY2_HUMAN;Q8N9V7|TOPZ1_HUMAN;P04406|G3P_HUMAN	Oxidation (M)	M1:Oxidation (M):7.77	DeepNovo	2 0 0 0 2 2 2 2	M(+15.99)AYMASKE	22854.1	12545.8	903.056
MAYMASKE	35.29	929.399	8	75	8	-10.5872	0.6012	1	465.707	2	15.9135	2320000	18700000	11150	20240118_THJ_3.raw	2	O14548|COX7R_HUMAN;Q9Y6F8|CDY1_HUMAN;Q00403|TF2B_HUMAN;Q9BWV1|BOC_HUMAN;Q6IA69|NADE_HUMAN;Q9C0G0|ZN407_HUMAN;Q8TE73|DYH5_HUMAN;Q6AI39|BICRL_HUMAN;P04275|VWF_HUMAN;Q16576|RBBP7_HUMAN;P22307|SCP2_HUMAN;Q9Y6F7|CDY2_HUMAN;Q8N9V7|TOPZ1_HUMAN;P04406|G3P_HUMAN			DeepNovo	5 53 44 29 16 16 0 0	MAYMASKE	22854.1	12545.8	903.056
LGANVLPTE	50.68	912.492	9	77.8	9	-8.388	0.534	1.7	457.254	2	31.0228	980000	4740000	25268	20240118_THJ_3.raw	2	Q14789|GOGB1_HUMAN;O15438|MRP3_HUMAN;Q5VTH9|DNAI4_HUMAN;P53618|COPB_HUMAN;O14730|RIOK3_HUMAN;O75436|VP26A_HUMAN;Q9Y2G4|ANKR6_HUMAN;Q9P2H0|CE126_HUMAN;A6NF34|ANTRL_HUMAN;Q96M32|KAD7_HUMAN;P23468|PTPRD_HUMAN;Q9NZD1|GPC5D_HUMAN;A6H8Y1|BDP1_HUMAN;P46013|KI67_HUMAN;Q9NQC3|RTN4_HUMAN;Q9BXT4|TDRD1_HUMAN;Q9NY93|DDX56_HUMAN;Q6UB98|ANR12_HUMAN;P27816|MAP4_HUMAN;P62380|TBPL1_HUMAN;P17987|TCPA_HUMAN;Q9NP58|A…			DeepNovo	0 0 19 31 18 18 19 19 5	LGANVLPTE	22876.2	7463.42	231.296
FGGPGTASRPS	57.13	1032.5	11	63.6	11	-12.5365	0.5868	0.6	517.257	2	13.736			8295	20240118_THJ_3.raw	2	P08670|VIME_HUMAN			DB Search	5 13 13 54 20 20 12 0 0 0 0	FGGPGTASRPS	22938.7	20088.3	317.894
KNAPVDAKFDK	57.3	1231.66	11	72.7	11	-19.004	0.4148	6.6	411.562	3	10.7015			4842	20240118_THJ_3.raw	1	Q6ZR08|DYH12_HUMAN;Q16878|CDO1_HUMAN;Q8TAL5|CI043_HUMAN;Q96GX1|TECT2_HUMAN;Q68CP9|ARID2_HUMAN;Q16401|PSMD5_HUMAN;Q8NBK3|SUMF1_HUMAN;Q8TE73|DYH5_HUMAN;Q96NT1|NP1L5_HUMAN;Q8N1W1|ARG28_HUMAN;P54577|SYYC_HUMAN;Q13017|RHG05_HUMAN;Q06203|PUR1_HUMAN;O43303|CP110_HUMAN;Q09028|RBBP4_HUMAN;Q8WZ42|TITIN_HUMAN;Q14249|NUCG_HUMAN;Q9Y2F5|ICE1_HUMAN;Q13615|MTMR3_HUMAN;Q96N96|SPT13_HUMAN;Q9H5V9|STEEP_HUMAN;P06744…			DeepNovo	5 0 0 0 41 60 11 11 3 3 5	KNAPVDAKFDK	23099.2	13054.8	469.086
KEDLEMVPQ	55.59	1103.52	9	55.6	9	-5.412	0.7934	5.2	552.769	2	21.8182	236000	2130000	17264	20240118_THJ_3.raw	2	Q8NHP6|MSPD2_HUMAN;Q68D10|SPT2_HUMAN;Q01484|ANK2_HUMAN;Q92611|EDEM1_HUMAN;Q86T82|UBP37_HUMAN;Q03169|TNAP2_HUMAN;O75691|UTP20_HUMAN;Q8NEA9|GMCL2_HUMAN;Q9ULL0|K1210_HUMAN;Q9Y5B6|PAXB1_HUMAN;O00566|MPP10_HUMAN;Q99469|STAC_HUMAN;Q5VW38|GP107_HUMAN;Q8WWH5|TRUB1_HUMAN;P14317|HCLS1_HUMAN;O94804|STK10_HUMAN;P42695|CNDD3_HUMAN;Q9BYV7|BCDO2_HUMAN;Q0VD83|APOBR_HUMAN;Q99996|AKAP9_HUMAN;P0DJH9|RD3L_HUMAN;O004…	Oxidation (M)	M6:Oxidation (M):1001.00	DeepNovo	1 0 10 10 0 0 9 2 2	KEDLEM(+15.99)VPQ	23272.8	2557.93	249.646
HTSYVFAGGHT	56.75	1175.54	11	54.5	11	4.9658	0.4005	9.1	588.781	2	30.6996			24896	20240118_THJ_3.raw	1	Q96GR2|ACBG1_HUMAN;Q9Y651|SOX21_HUMAN;P54764|EPHA4_HUMAN;Q8NHA4|O2AE1_HUMAN;Q8NGL3|OR5DE_HUMAN;Q9HBX8|LGR6_HUMAN;Q8WV83|S35F5_HUMAN;P35658|NU214_HUMAN;Q86SQ6|AGRA1_HUMAN;Q9HA92|RSAD1_HUMAN;Q13641|TPBG_HUMAN;P35869|AHR_HUMAN;Q96LM5|SMIP2_HUMAN;P09131|P3_HUMAN;Q14393|GAS6_HUMAN;Q9NP58|ABCB6_HUMAN;Q9UMZ3|PTPRQ_HUMAN;A8K2U0|A2ML1_HUMAN;Q6ZMU1|C3P1_HUMAN;P19532|TFE3_HUMAN;Q9BZW4|TM6S2_HUMAN;Q12913|PTP…			DeepNovo	0 0 0 0 0 23 23 23 21 15 5	HTSYVFAGGHT	23308.2	12167.5	2088.91
RVAPEEHPVL	59.41	1145.62	10	60	10	-6.2611	0.6333	1.3	382.881	3	19.2418	3250000	36900000	14520	20240118_THJ_3.raw	11	P60709|ACTB_HUMAN;A5A3E0|POTEF_HUMAN;P63261|ACTG_HUMAN			DB Search	3 3 32 0 0 18 90 0 0 5	RVAPEEHPVL	23322.5	16375.2	474.472
KASSGKEFPQ	52.32	1077.55	10	70	10	-19.7033	0.0594	3.1	360.19	3	10.6098			4755	20240118_THJ_3.raw	1	Q6TFL4|KLH24_HUMAN;Q96Q11|TRNT1_HUMAN;P19544|WT1_HUMAN;Q5JTH9|RRP12_HUMAN;Q9NZ53|PDXL2_HUMAN;Q9BWX1|PHF7_HUMAN;Q13508|NAR3_HUMAN;Q7L2E3|DHX30_HUMAN;O43772|MCAT_HUMAN;Q8N119|MMP21_HUMAN;Q6UX52|IL40_HUMAN;O60393|NOBOX_HUMAN;Q9BXP8|PAPP2_HUMAN;Q13018|PLA2R_HUMAN;Q96ST8|CEP89_HUMAN;B1AL88|NALF1_HUMAN;O14513|NCKP5_HUMAN;Q15034|HERC3_HUMAN;Q9UMD9|COHA1_HUMAN;Q92831|KAT2B_HUMAN;Q13769|THOC5_HUMAN;Q709C8…			DeepNovo	5 6 0 0 0 7 11 4 3 3	KASSGKEFPQ	23462.5	16192.8	539.729
LQKPTFDKE	51.27	1104.58	9	55.6	9	-11.6369	0.2532	-8.7	369.198	3	13.8154			8386	20240118_THJ_3.raw	2	Q8WWL7|CCNB3_HUMAN;Q9Y6V7|DDX49_HUMAN;O15442|MPPD1_HUMAN;Q6ZN04|MEX3B_HUMAN;Q5U5Z8|CBPC2_HUMAN;Q8WXH0|SYNE2_HUMAN;Q13492|PICAL_HUMAN;P0C7V6|SP202_HUMAN;Q99469|STAC_HUMAN;P0C024|NUDT7_HUMAN;O14686|KMT2D_HUMAN;Q86VZ6|JAZF1_HUMAN;Q9NUT2|MITOS_HUMAN;P09914|IFIT1_HUMAN;Q96QD5|DEPD7_HUMAN;Q9BQI3|E2AK1_HUMAN;O15056|SYNJ2_HUMAN;Q9UPT8|ZC3H4_HUMAN;O60306|AQR_HUMAN;Q96MK2|RIPR3_HUMAN;A0PJZ3|GXLT2_HUMAN;Q92…			DeepNovo	5 0 0 0 0 9 9 15 5	LQKPTFDKE	23696	18644.3	5838.41
RMPSLVHR	47	1010.54	8	87.5	8	-8.4293	0.4902	2.3	506.281	2	21.365			16608	20240118_THJ_3.raw	1	Q8WXE1|ATRIP_HUMAN;Q8N568|DCLK2_HUMAN;Q8IWA4|MFN1_HUMAN;Q9P0X4|CAC1I_HUMAN;Q8NEZ4|KMT2C_HUMAN;P0CG38|POTEI_HUMAN;Q8NGK1|O51G1_HUMAN;Q2KHR3|QSER1_HUMAN;Q8IZL2|MAML2_HUMAN;Q8NAV2|CH058_HUMAN;Q9BYX7|ACTBM_HUMAN;O95714|HERC2_HUMAN;Q9UNA1|RHG26_HUMAN;Q6SA08|TSSK4_HUMAN;O15016|TRI66_HUMAN;P38935|SMBP2_HUMAN;Q5VTT2|CFA95_HUMAN;Q6ZWT7|MBOA2_HUMAN;Q13610|PWP1_HUMAN;Q8N3X1|FNBP4_HUMAN;Q96HP0|DOCK6_HUMAN;Q5…	Oxidation (M)	M2:Oxidation (M):1001.00	DeepNovo	2 0 61 32 32 16 11 5	RM(+15.99)PSLVHR	23776.2	7467.4	3533.08
VDAGVFDKE	39.45	978.466	9	77.8	9	-19.8455	0.5221	0.9	490.241	2	18.8636	6040000	21900000	14480	20240118_THJ_3.raw	3	P60660|MYL6_HUMAN;P48741|HSP77_HUMAN;P05976|MYL1_HUMAN;P54687|BCAT1_HUMAN;P52732|KIF11_HUMAN;A0A597|TVB55_HUMAN;Q68CP9|ARID2_HUMAN;Q6P2Q9|PRP8_HUMAN;Q49AR2|CE022_HUMAN;Q96DX4|RSPRY_HUMAN;Q9UFH2|DYH17_HUMAN;Q4G0T1|SRCRM_HUMAN;Q7Z5L2|R3HCL_HUMAN;P17066|HSP76_HUMAN;P98198|AT8B2_HUMAN;P29475|NOS1_HUMAN;Q8N807|PDILT_HUMAN;Q8NEM2|SHCBP_HUMAN;Q6P531|GGT6_HUMAN;A0A0A0MS05|TVB57_HUMAN;Q9BXP8|PAPP2_HUMAN;Q…			DeepNovo	5 79 20 0 0 12 12 6 5	VDAGVFDKE	23785.3	9916.18	2662.98
TDAKTGPTLE	51.09	1031.51	10	60	10	-5.3234	0.5033	-1.3	516.763	2	20.7856	147000	722000	16024	20240118_THJ_3.raw	1	O00221|IKBE_HUMAN;Q8WXI7|MUC16_HUMAN;P11717|MPRI_HUMAN;A6NKT7|RGPD3_HUMAN;Q08426|ECHP_HUMAN;A6NMU1|O52A4_HUMAN;Q6UXZ4|UNC5D_HUMAN;Q9P0K1|ADA22_HUMAN;Q86V88|MGDP1_HUMAN;Q5THR3|EFCB6_HUMAN;Q9H2K0|IF3M_HUMAN;Q9BYP7|WNK3_HUMAN;Q8N8S7|ENAH_HUMAN;Q9Y3R4|NEUR2_HUMAN;Q9H1J1|REN3A_HUMAN;Q13428|TCOF_HUMAN;O14841|OPLA_HUMAN;Q8WZ42|TITIN_HUMAN;P0DMV8|HS71A_HUMAN;O00327|BMAL1_HUMAN;O14715|RGPD8_HUMAN;Q3KR16|P…			DeepNovo	5 19 19 0 0 0 0 10 8 5	TDAKTGPTLE	23858.9	17052.6	536.374
MAYMASEK	32.66	945.394	8	75	8	-16.866	0.8573	1.6	473.705	2	10.8102	271000	2440000	4800	20240118_THJ_3.raw	1	Q8NFP9|NBEA_HUMAN;P53602|MVD1_HUMAN;O76041|NEBL_HUMAN;Q3KQV9|UAP1L_HUMAN;Q53GS7|GLE1_HUMAN;Q9NV70|EXOC1_HUMAN;Q6ZNL6|FGD5_HUMAN	Oxidation (M)	M4:Oxidation (M):56.34	DeepNovo	5 51 27 24 15 9 0 0	MAYM(+15.99)ASEK	23863.6	10217.6	1214.72
VTVSAAKTTA	36.1	947.529	10	60	10	-17.1861	0.636	0.9	474.772	2	10.6423	139000	1600000	4767	20240118_THJ_3.raw	1	Q6ZRS4|ITPI1_HUMAN;P32745|SSR3_HUMAN;Q16553|LY6E_HUMAN;O95425|SVIL_HUMAN;P25705|ATPA_HUMAN;P49750|YLPM1_HUMAN;Q7Z6B0|CCD91_HUMAN;Q05DH4|FHI1A_HUMAN;Q9Y4K0|LOXL2_HUMAN;A0A096LP49|CC187_HUMAN;Q9BXF3|CECR2_HUMAN;P01374|TNFB_HUMAN;Q96JB1|DYH8_HUMAN;Q05209|PTN12_HUMAN;Q5VWQ0|RSBN1_HUMAN;A8MWP4|YU008_HUMAN;Q96L91|EP400_HUMAN;O15127|SCAM2_HUMAN;Q14966|ZN638_HUMAN;Q9ULI4|KI26A_HUMAN;Q9HC77|CENPJ_HUMAN;Q9…			DeepNovo	5 17 43 26 21 11 0 0 0 0	VTVSAAKTTA	23882.1	18545.5	467.671
NDAQAPKVD	60.31	956.456	9	100	9	-17.4217	0.7288	1.3	479.236	2	10.7171	2940000	128000000	4927	20240118_THJ_3.raw	8	P16402|H13_HUMAN;P52294|IMA5_HUMAN;P47914|RL29_HUMAN;O43781|DYRK3_HUMAN;Q8N8A6|DDX51_HUMAN;O14639|ABLM1_HUMAN;Q9Y2G4|ANKR6_HUMAN;O60684|IMA7_HUMAN;P43403|ZAP70_HUMAN;Q6ZW49|PAXI1_HUMAN;Q96KJ4|MSLNL_HUMAN;Q96L73|NSD1_HUMAN;Q13428|TCOF_HUMAN;P46013|KI67_HUMAN;P27816|MAP4_HUMAN;Q9BY43|CHM4A_HUMAN;O60832|DKC1_HUMAN;Q9UMR5|PPT2_HUMAN;Q8WZ42|TITIN_HUMAN;P28370|SMCA1_HUMAN;P41250|GARS_HUMAN;Q5JPB2|ZN831…			DeepNovo	5 14 40 21 66 13 5 3 3	NDAQAPKVD	23896.3	9719.42	771.739
KAGLAKFDKE	50.43	1105.61	10	80	10	-17.444	0.6419	-8.6	369.542	3	10.7622	336000	1220000	4911	20240118_THJ_3.raw	2	Q9H9F9|ARP5_HUMAN;A6NI28|RHG42_HUMAN;P49746|TSP3_HUMAN;Q8IUH5|ZDH17_HUMAN;Q9Y275|TN13B_HUMAN;Q9NPD5|SO1B3_HUMAN;Q8N8F6|YIPF7_HUMAN;O60331|PI51C_HUMAN;O14556|G3PT_HUMAN;P09467|F16P1_HUMAN;A0A1W2PPH5|TFLM_HUMAN;Q08378|GOGA3_HUMAN;P35237|SPB6_HUMAN;Q5T2N8|ATD3C_HUMAN;Q9UJA3|MCM8_HUMAN;O43272|PROD_HUMAN;Q9H4I2|ZHX3_HUMAN;O95905|ECD_HUMAN;Q9Y4C0|NRX3A_HUMAN;Q8WTR8|NET5_HUMAN;Q5T9A4|ATD3B_HUMAN;Q9Y6L6|…			DeepNovo	5 12 0 0 28 43 30 30 10 5	KAGLAKFDKE	23903.7	21070.4	524.934
LKNQHYEL	48.04	1043.54	8	62.5	8	-2.4694	0.3771	1	522.778	2	23.964	1680000	5510000	19447	20240118_THJ_3.raw	1	Q92896|GSLG1_HUMAN;Q14683|SMC1A_HUMAN;Q8NBS9|TXND5_HUMAN;Q76KX8|ZN534_HUMAN;Q7Z5R6|AB1IP_HUMAN;O00291|HIP1_HUMAN;Q9NZ20|PA2G3_HUMAN;Q96QT6|PHF12_HUMAN;Q7RTX7|CTSR4_HUMAN;Q3KNW5|SOAT_HUMAN;P15309|PPAP_HUMAN;Q9NY27|PP4R2_HUMAN;Q6UXY1|BI2L2_HUMAN;Q6ZRH7|CTSRG_HUMAN;Q76FK4|NOL8_HUMAN;Q9NSI6|BRWD1_HUMAN;Q6P3W7|SCYL2_HUMAN;Q9P243|ZFAT_HUMAN;O14525|ASTN1_HUMAN;A8MW92|P20L1_HUMAN;Q92574|TSC1_HUMAN;Q8WZ42…			DeepNovo	5 0 0 0 10 50 50 5	LKNQHYEL	23945	5054.56	1791.98
SGPGSRISSSS	43.45	1020.48	11	90.9	11	-20.0048	0.3142	1.1	511.25	2	9.8558	272000	1970000	3807	20240118_THJ_3.raw	1	P05787|K2C8_HUMAN			DB Search	5 7 22 10 2 0 4 6 8 7 5	SGPGSRISSSS	23983.8	11421.2	388.686
VDACVPDKE	40.52	974.438	9	77.8	9	-18.0642	0.3197	-7.5	488.223	2	10.5984			4745	20240118_THJ_3.raw	1	Q9UBK7|RBL2A_HUMAN;Q6UXH1|CREL2_HUMAN;Q96KR4|LMLN_HUMAN;Q13573|SNW1_HUMAN;Q9BQ24|ZFY21_HUMAN;O75445|USH2A_HUMAN;P55107|GDF10_HUMAN;O95786|RIGI_HUMAN;O94941|RNF37_HUMAN;P01871|IGHM_HUMAN;Q9UNT1|RBL2B_HUMAN;O94956|SO2B1_HUMAN;P40306|PSB10_HUMAN;P0DOX6|IGM_HUMAN;Q9P2P5|HECW2_HUMAN;Q9BYK8|HELZ2_HUMAN;O94823|AT10B_HUMAN;Q9H2V7|SPNS1_HUMAN;Q8NG31|KNL1_HUMAN;Q8NCD3|HJURP_HUMAN;Q8WZ42|TITIN_HUMAN;O75106|…			DeepNovo	5 50 7 0 0 8 8 10 5	VDACVPDKE	24081	10680.9	3108.01
KSAPLASKE	50.62	929.518	9	77.8	9	-15.7428	0.3092	-6.3	465.763	2	15.7858			10600	20240118_THJ_3.raw	1	Q92743|HTRA1_HUMAN;Q9NZJ0|DTL_HUMAN;Q9ULD5|ZN777_HUMAN;Q8N7P3|CLD22_HUMAN;Q12837|PO4F2_HUMAN;Q15545|TAF7_HUMAN;Q9UN88|GBRT_HUMAN;P16157|ANK1_HUMAN;Q96EY1|DNJA3_HUMAN;B1ANS9|WDR64_HUMAN;Q8N7U6|EFHB_HUMAN;O60861|GAS7_HUMAN;Q13535|ATR_HUMAN;Q9UGL1|KDM5B_HUMAN;Q02790|FKBP4_HUMAN;Q8IWZ3|ANKH1_HUMAN;Q9BXT4|TDRD1_HUMAN;Q9H254|SPTN4_HUMAN;Q9C004|SPY4_HUMAN;P05161|ISG15_HUMAN;Q96RK0|CIC_HUMAN;Q9BSJ2|GCP2_…			DeepNovo	5 23 11 0 0 31 23 5 5	KSAPLASKE	24313.5	8545.72	1115.25
VSESSDVLPK	40.24	1059.54	10	80	10	-8.3655	0.5863	1	530.78	2	19.093	2890000	10100000	14627	20240118_THJ_3.raw	3	P05787|K2C8_HUMAN			DB Search	5 66 56 13 0 0 8 8 3 3	VSESSDVLPK	24317.6	23413.9	339.801
LSPLVGMARH	43.51	1095.59	10	60	10	-8.8657	0.2216	8.6	548.805	2	18.0334			13154	20240118_THJ_3.raw	1	Q6UVK1|CSPG4_HUMAN;Q8WWB7|GLMP_HUMAN;Q15742|NAB2_HUMAN;Q9UMX9|S45A2_HUMAN;Q9Y6X0|SETBP_HUMAN;Q8N531|FBXL6_HUMAN;Q13496|MTM1_HUMAN;P61619|S61A1_HUMAN;P08514|ITA2B_HUMAN;Q99685|MGLL_HUMAN;Q969W0|SPTSA_HUMAN;Q9NYL4|FKB11_HUMAN;Q9NWC5|TM45A_HUMAN;Q8NFH5|NUP35_HUMAN;Q01094|E2F1_HUMAN;O00237|RN103_HUMAN;Q9H9S3|S61A2_HUMAN;Q5T011|SZT2_HUMAN;Q8NGJ5|O51L1_HUMAN;Q8NBF1|GLIS1_HUMAN;Q8IYT8|ULK2_HUMAN;Q6P2M8|…	Oxidation (M)	M7:Oxidation (M):1001.00	DeepNovo	0 0 7 7 8 7 6 6 0 0	LSPLVGM(+15.99)ARH	24411.9	11291.1	473.845
CDGGFPDKQPR	55.78	1218.55	11	54.5	11	-1.8619	0.3813	2.1	407.19	3	23.9022			19161	20240118_THJ_3.raw	2	O14646|CHD1_HUMAN;P24043|LAMA2_HUMAN;Q9BY07|S4A5_HUMAN;Q8WWA1|TMM40_HUMAN;P10915|HPLN1_HUMAN;Q8ND83|SLAI1_HUMAN;P26447|S10A4_HUMAN;Q9BZA7|PC11X_HUMAN;Q9Y2J0|RP3A_HUMAN;O75747|P3C2G_HUMAN;Q86Y91|KI18B_HUMAN;Q9UHV7|MED13_HUMAN;Q70EL1|UBP54_HUMAN;Q6V1P9|PCD23_HUMAN;Q02241|KIF23_HUMAN;Q5XKR4|OTP_HUMAN;O14578|CTRO_HUMAN;Q14119|VEZF1_HUMAN;Q8NB59|SYT14_HUMAN;Q9H347|UBQL3_HUMAN;Q9UHN6|CEIP2_HUMAN;Q92835…			DeepNovo	0 0 0 5 5 16 14 5 5 1 1	CDGGFPDKQPR	24459.7	14453.1	1129.22
KNAVTNKTD	58.48	989.514	9	88.9	9	-16.9746	0.3546	6	495.767	2	13.7062			8259	20240118_THJ_3.raw	1	O95436|NPT2B_HUMAN;O15118|NPC1_HUMAN;Q9NW08|RPC2_HUMAN;P07910|HNRPC_HUMAN;Q9Y3A2|UTP11_HUMAN;O15015|ZN646_HUMAN;P0C7P4|UCRIL_HUMAN;Q5T6X5|GPC6A_HUMAN;P17181|INAR1_HUMAN;Q96PD7|DGAT2_HUMAN;Q14289|FAK2_HUMAN;Q9BXI3|5NT1A_HUMAN;Q504Y2|PKDCC_HUMAN;Q12774|ARHG5_HUMAN;P41970|ELK3_HUMAN;Q9HAU8|RNPL1_HUMAN;P20742|PZP_HUMAN;Q5VYJ5|MALR1_HUMAN;Q8N103|TAGAP_HUMAN;O95359|TACC2_HUMAN;Q9UIQ6|LCAP_HUMAN;Q8N163|…			DeepNovo	5 10 0 29 33 15 10 7 5	KNAVTNKTD	24654.2	17263.2	1950.4
FKDKAFDVCG	49.87	1128.53	10	80	10	-6.8629	0.4473	-6.9	565.267	2	21.0237	2250000	15900000	16526	20240118_THJ_3.raw	2	Q96BY7|ATG2B_HUMAN;O43490|PROM1_HUMAN;O14646|CHD1_HUMAN;Q86W24|NAL14_HUMAN;O95502|NPTXR_HUMAN;Q14524|SCN5A_HUMAN;P11717|MPRI_HUMAN;Q86SQ0|PHLB2_HUMAN;Q7Z4S6|KI21A_HUMAN;Q92878|RAD50_HUMAN;O75037|KI21B_HUMAN;Q5SQS8|CJ120_HUMAN;Q460N5|PAR14_HUMAN;Q6ZNG9|KRBA2_HUMAN;Q8IYX8|CE57L_HUMAN;Q8IYB7|DI3L2_HUMAN;O00292|LFTY2_HUMAN;Q13319|CD5R2_HUMAN;Q14765|STAT4_HUMAN;O00442|RTCA_HUMAN;Q15562|TEAD2_HUMAN;Q9H…			DeepNovo	5 6 6 4 4 9 43 47 0 0	FKDKAFDVCG	24732.2	5680.47	413.695
KCVGPSLVHR	51.71	1094.6	10	70	10	-11.853	0.5634	-1.7	365.874	3	13.7658			8329	20240118_THJ_3.raw	1	P54284|CACB3_HUMAN;Q8WXE1|ATRIP_HUMAN;Q08289|CACB2_HUMAN;Q8N568|DCLK2_HUMAN;Q8IWA4|MFN1_HUMAN;Q8N7B6|PACRL_HUMAN;Q16270|IBP7_HUMAN;Q9ULW3|ABT1_HUMAN;P0CG38|POTEI_HUMAN;Q8WW52|F151A_HUMAN;Q8NGK1|O51G1_HUMAN;Q2KHR3|QSER1_HUMAN;Q86TL0|ATG4D_HUMAN;Q9HCM3|K1549_HUMAN;Q9UQV4|LAMP3_HUMAN;P35348|ADA1A_HUMAN;O43186|CRX_HUMAN;O15417|TNC18_HUMAN;Q9BYX7|ACTBM_HUMAN;Q9UNA1|RHG26_HUMAN;Q9UJ71|CLC4K_HUMAN;Q6SA0…			DeepNovo	5 0 0 0 64 35 35 27 16 5	KCVGPSLVHR	24826.7	13819.1	1745.76
KSAKFDRE	40.45	979.509	8	87.5	8	-11.8164	0.324	0.7	490.762	2	20.3896			15704	20240118_THJ_3.raw	1	Q6V0I7|FAT4_HUMAN;Q9UBI1|COMD3_HUMAN;P33151|CADH5_HUMAN;P24821|TENA_HUMAN;Q9NRR6|INP5E_HUMAN;Q86SX3|TEDC1_HUMAN;Q6B0B8|TIGD3_HUMAN;Q02880|TOP2B_HUMAN;A2RRH5|WDR27_HUMAN;Q14005|IL16_HUMAN;Q8WWQ0|PHIP_HUMAN;Q8NCM8|DYHC2_HUMAN;Q70JA7|CHSS3_HUMAN;Q9UIL8|PHF11_HUMAN;Q5UIP0|RIF1_HUMAN;Q8NHX9|TPC2_HUMAN			DeepNovo	5 0 28 10 10 13 11 5	KSAKFDRE	24951.7	15228.9	2115.44
KETAAAKFE	47.33	993.513	9	100	9	-19.845	0.5336	0.9	497.764	2	10.1252	208000	1530000	4190	20240118_THJ_3.raw	1	O60239|3BP5_HUMAN;Q00577|PURA_HUMAN;Q8IXQ6|PARP9_HUMAN;Q8WWL7|CCNB3_HUMAN;Q7Z5W3|BN3D2_HUMAN;O60502|OGA_HUMAN;P15502|ELN_HUMAN;Q9BRK0|REEP2_HUMAN;Q9H4D0|CSTN2_HUMAN;Q96JH7|VCIP1_HUMAN;Q13535|ATR_HUMAN;A6NFI3|ZN316_HUMAN;Q13029|PRDM2_HUMAN;Q13428|TCOF_HUMAN;Q69YW2|STUM_HUMAN;Q08378|GOGA3_HUMAN;P12318|FCG2A_HUMAN;P19823|ITIH2_HUMAN;Q8N8U3|RTL3_HUMAN;Q9NZ71|RTEL1_HUMAN;Q8IVF6|AN18A_HUMAN;Q86WI3|NLRC…			DeepNovo	5 15 6 6 5 4 12 12 5	KETAAAKFE	25012.6	9944.68	489.859
EESPNAKQ	22.76	901.414	8	62.5	8	-13.559	0.3558	3	451.716	2	18.479	268000	1260000	13482	20240118_THJ_3.raw	1	Q6ICC9|RTL6_HUMAN;Q70Z35|PREX2_HUMAN;Q6IC98|GRAM4_HUMAN;O43781|DYRK3_HUMAN;Q01780|EXOSX_HUMAN;Q14527|HLTF_HUMAN;Q9C000|NLRP1_HUMAN;Q8TE73|DYH5_HUMAN;Q5VST6|AB17B_HUMAN;Q14106|TOB2_HUMAN;Q9H694|BICC1_HUMAN;P50616|TOB1_HUMAN;O43734|CIKS_HUMAN;Q9BXX3|AN30A_HUMAN;P08254|MMP3_HUMAN;Q9NZM5|NOP53_HUMAN;Q15697|ZN174_HUMAN;Q9Y4P3|TBL2_HUMAN;Q2LD37|BLTP1_HUMAN;Q14258|TRI25_HUMAN;A0PJY2|FEZF1_HUMAN;Q9HCI5|M…			DeepNovo	5 0 0 0 9 9 10 5	EESPNAKQ	25525.6	7447.99	1295.17
AMAAFPKKQN	56.25	1120.57	10	100	10	-21.755	0.5737	2	374.531	3	9.4303	621000	5320000	3280	20240118_THJ_3.raw	1	O60404|O10H3_HUMAN;P14406|CX7A2_HUMAN;Q9H9L3|I20L2_HUMAN;Q96IZ5|RBM41_HUMAN;O75396|SC22B_HUMAN;Q6UVJ0|SAS6_HUMAN;P78406|RAE1L_HUMAN;Q7Z570|Z804A_HUMAN;Q6ZW49|PAXI1_HUMAN;Q2NL67|PARP6_HUMAN;Q6PEV8|F199X_HUMAN;Q9UGU5|HMGX4_HUMAN;P32455|GBP1_HUMAN;Q9P219|DAPLE_HUMAN;Q8IZX4|TAF1L_HUMAN;P19622|HME2_HUMAN;Q9UHV7|MED13_HUMAN;Q460N5|PAR14_HUMAN;Q8WWX8|SC5AB_HUMAN;P0DMB1|P23D2_HUMAN;Q7Z5J8|ANKAR_HUMAN;O43…	Oxidation (M)	M2:Oxidation (M):1001.00	DeepNovo	4 4 12 6 36 14 14 4 4 5	AM(+15.99)AAFPKKQN	25540.3	14491.2	853.861
AMAAFPKKQN	54.18	1104.58	10	80	10	-15.5987	0.6836	0.6	369.199	3	11.8221	1830000	8910000	6010	20240118_THJ_3.raw	3	O60404|O10H3_HUMAN;P14406|CX7A2_HUMAN;Q9H9L3|I20L2_HUMAN;Q96IZ5|RBM41_HUMAN;O75396|SC22B_HUMAN;Q6UVJ0|SAS6_HUMAN;P78406|RAE1L_HUMAN;Q7Z570|Z804A_HUMAN;Q6ZW49|PAXI1_HUMAN;Q2NL67|PARP6_HUMAN;Q6PEV8|F199X_HUMAN;Q9UGU5|HMGX4_HUMAN;P32455|GBP1_HUMAN;Q9P219|DAPLE_HUMAN;Q8IZX4|TAF1L_HUMAN;P19622|HME2_HUMAN;Q9UHV7|MED13_HUMAN;Q460N5|PAR14_HUMAN;Q8WWX8|SC5AB_HUMAN;P0DMB1|P23D2_HUMAN;Q7Z5J8|ANKAR_HUMAN;O43…			DeepNovo	0 0 11 6 34 8 8 2 2 2	AMAAFPKKQN	25540.3	14491.2	853.861
PAAKVSKKE	62.39	956.565	9	100	9	-23.1244	0.3988	1.2	479.291	2	9.1624	124000	958000	3006	20240118_THJ_3.raw	1	Q12796|PNRC1_HUMAN;Q9BWH6|RPAP1_HUMAN;P48165|CXA8_HUMAN;P01730|CD4_HUMAN;Q5VT06|CE350_HUMAN;Q9Y250|LZTS1_HUMAN;P50552|VASP_HUMAN;P20929|NEBU_HUMAN;Q96C03|MID49_HUMAN;Q8IV61|GRP3_HUMAN;Q13428|TCOF_HUMAN;Q8TBY8|PMFBP_HUMAN;P17987|TCPA_HUMAN;Q92621|NU205_HUMAN;A2A368|MAGBG_HUMAN;Q5VV63|ATRN1_HUMAN;Q86VH2|KIF27_HUMAN;Q8NA58|PNDC1_HUMAN;O94991|SLIK5_HUMAN;Q6XZF7|DNMBP_HUMAN;Q8NEN9|PDZD8_HUMAN;Q9HC29|N…			DeepNovo	5 5 4 3 2 2 2 4 5	PAAKVSKKE	25589.7	14464	2422.81
TTKDAAFR	39.89	908.472	8	75	8	-19.7773	0.3588	3.8	455.245	2	9.4087	62900	733000	3334	20240118_THJ_3.raw	1	P20592|MX2_HUMAN;Q8NBU5|ATAD1_HUMAN;Q7Z398|ZN550_HUMAN;P39880|CUX1_HUMAN;Q9H477|RBSK_HUMAN;Q9UBS5|GABR1_HUMAN;Q53SF7|COBL1_HUMAN;Q9BW27|NUP85_HUMAN;Q49AH0|CDNF_HUMAN;Q5T890|ER6L2_HUMAN;Q96Q42|ALS2_HUMAN;Q9NY15|STAB1_HUMAN;Q6UY01|LRC31_HUMAN;Q9P013|CWC15_HUMAN;Q13948|CASP_HUMAN;Q96BA8|CR3L1_HUMAN;P16050|LOX15_HUMAN;Q93033|IGSF2_HUMAN;A7MCY6|TBKB1_HUMAN;A6NKF1|SAC31_HUMAN;Q0VD83|APOBR_HUMAN;Q96A98|…			DeepNovo	5 95 32 14 0 0 20 5	TTKDAAFR	26007.8	7243.47	1570.33
SPGGVYATRS	43.97	993.488	10	60	10	-14.0737	0.6265	0	497.751	2	12.4613	667000	2570000	6828	20240118_THJ_3.raw	2	P08670|VIME_HUMAN			DB Search	5 55 20 8 8 10 0 0 0 0	SPGGVYATRS	26086.7	13769.1	921.329
PGGVYATRS	51.09	906.456	9	66.7	9	-14.0045	0.7476	2.8	454.236	2	13.1094	307000	2190000	7707	20240118_THJ_3.raw	2	P08670|VIME_HUMAN			DB Search	5 27 7 6 11 3 0 0 0	PGGVYATRS	26306	9824.2	1659.81
VDAFAFDKE	40.21	1040.48	9	55.6	9	-5.3946	0.3314	1.2	521.249	2	32.2447	1010000	7990000	26085	20240118_THJ_3.raw	3	O95197|RTN3_HUMAN;Q8IZQ8|MYCD_HUMAN;Q9NVV4|PAPD1_HUMAN;Q6P1N0|C2D1A_HUMAN;P43119|PI2R_HUMAN;Q8TDW7|FAT3_HUMAN;Q5U651|RAIN_HUMAN;O60641|AP180_HUMAN;Q92736|RYR2_HUMAN;Q7Z401|MYCPP_HUMAN;Q15437|SC23B_HUMAN			DeepNovo	5 11 3 0 0 2 2 1 1	VDAFAFDKE	26403.2	10402	3286.57
KPAAEAAPVSR	56.96	1095.6	11	81.8	11	-20.5201	0.647	-4.9	366.207	3	9.163			3002	20240118_THJ_3.raw	1	Q9HAP2|MLXIP_HUMAN;Q5TF21|SOGA3_HUMAN;P35568|IRS1_HUMAN;Q8N8A6|DDX51_HUMAN;Q504T8|MIDN_HUMAN;Q9UNF1|MAGD2_HUMAN;Q96Q06|PLIN4_HUMAN;Q6AI08|HEAT6_HUMAN;Q9BZC1|CELF4_HUMAN;Q13434|MKRN4_HUMAN;Q7RTT9|S29A4_HUMAN;O75843|AP1G2_HUMAN;Q5F1R6|DJC21_HUMAN;Q9NZQ3|SPN90_HUMAN;Q5K4E3|POLS2_HUMAN;Q2VWA4|SKOR2_HUMAN;Q14241|ELOA1_HUMAN;P27487|DPP4_HUMAN;P0DTL6|ZTRF1_HUMAN;Q6ZMZ0|RN19B_HUMAN;Q96P50|ACAP3_HUMAN;Q14…			DeepNovo	5 15 2 2 3 0 0 31 24 12 5	KPAAEAAPVSR	26444.8	12117.5	514.803
ADLQNDEVAFR	63.18	1276.6	11	72.7	11	-5.4446	0.8394	1.1	639.31	2	33.5791	144000	1310000	26910	20240118_THJ_3.raw	1	P61247|RS3A_HUMAN			DB Search	0 0 0 40 32 20 12 12 8 4 4	ADLQNDEVAFR	26501.4	6945.41	705.021
TRAKFDKE	38.98	993.524	8	75	8	-8.1613	0.1207	-0.2	497.769	2	22.4797	7870	160000	17743	20240118_THJ_3.raw	1	Q16878|CDO1_HUMAN;P11801|KPSH1_HUMAN;Q92616|GCN1_HUMAN;Q9H9E3|COG4_HUMAN;P33176|KINH_HUMAN;A6NI28|RHG42_HUMAN;Q86SX3|TEDC1_HUMAN;Q8TE73|DYH5_HUMAN;Q5W0Z9|ZDH20_HUMAN;Q13206|DDX10_HUMAN;Q96NT1|NP1L5_HUMAN;Q8N1W1|ARG28_HUMAN;Q9UFH2|DYH17_HUMAN;Q9BX66|SRBS1_HUMAN;Q0JRZ9|FCHO2_HUMAN;Q08378|GOGA3_HUMAN;Q9NWZ3|IRAK4_HUMAN;P35237|SPB6_HUMAN;Q9UBU9|NXF1_HUMAN;Q96NS5|ASB16_HUMAN;A1A4S6|RHG10_HUMAN;Q96QS6|…			DeepNovo	0 0 6 6 3 3 4 5	TRAKFDKE	26519.4	9705.08	2531.71
VDGKVVSETN	54.28	1046.52	10	60	10	-16.9334	0.614	1.4	524.27	2	10.7644	269000	2940000	4851	20240118_THJ_3.raw	1	P05783|K1C18_HUMAN			DB Search	5 38 0 0 21 49 0 0 76 5	VDGKVVSETN	26540.6	7012.63	201.02
LVSESSDVLPK	56.8	1172.63	11	63.6	11	-12.1709	0.6597	6.7	587.326	2	27.0083	670000	6440000	21864	20240118_THJ_3.raw	4	P05787|K2C8_HUMAN			DB Search	5 5 6 6 3 0 0 2 4 0 0	LVSESSDVLPK	26544.9	11095.1	217.605
VDAVGFDKE	39.49	978.466	9	100	9	-14.1495	0.3203	0.9	490.241	2	18.8636	1420000	4520000	13924	20240118_THJ_3.raw	1	Q9H5P4|PDZD7_HUMAN;P16519|NEC2_HUMAN;Q14500|KCJ12_HUMAN;B7U540|KCJ18_HUMAN;Q04726|TLE3_HUMAN;Q08554|DSC1_HUMAN;Q5BKX6|S45A4_HUMAN;O95453|PARN_HUMAN;Q92599|SEPT8_HUMAN;P35354|PGH2_HUMAN;O60264|SMCA5_HUMAN;Q9HAZ2|PRD16_HUMAN;P02042|HBD_HUMAN;O60308|CE104_HUMAN;P14317|HCLS1_HUMAN;P0C091|FREM3_HUMAN;Q15166|PON3_HUMAN;Q32NB8|PGPS1_HUMAN;Q14247|SRC8_HUMAN;Q8N1G2|CMTR1_HUMAN;Q9BYW2|SETD2_HUMAN;Q9BTT0|AN…			DeepNovo	5 59 20 2 4 12 6 4 4	VDAVGFDKE	26588.1	11330.9	2112.5
EEFVQMMTAK	49.47	1212.55	10	60	10	-24.7294	0.4269	6.9	405.194	3	12.9571			7389	20240118_THJ_3.raw	1	P0DP23|CALM1_HUMAN;P0DP25|CALM3_HUMAN;P0DP24|CALM2_HUMAN			DB Search	0 0 0 0 52 23 23 15 5 5	EEFVQMMTAK	26654.7	5275.27	513.444
SLKDDPSQSAN	58.49	1160.53	11	81.8	11	-17.4634	0.51	0.5	581.273	2	9.8124	3170000	23700000	3783	20240118_THJ_3.raw	4	Q14789|GOGB1_HUMAN;Q9Y698|CCG2_HUMAN;Q9UII4|HERC5_HUMAN;Q15436|SC23A_HUMAN;Q8NEW0|ZNT7_HUMAN;P46939|UTRN_HUMAN;P35222|CTNB1_HUMAN;Q9Y5E8|PCDBF_HUMAN;Q8N5F7|NKAP_HUMAN;Q15517|CDSN_HUMAN;P20929|NEBU_HUMAN;Q5SR53|CA200_HUMAN;Q99877|H2B1N_HUMAN;Q96IC2|REXO5_HUMAN;P55039|DRG2_HUMAN;Q9H6V9|LDAH_HUMAN;Q6UXN8|CLC9A_HUMAN;Q9H2C1|LHX5_HUMAN;Q6STE5|SMRD3_HUMAN;Q8WYA1|BMAL2_HUMAN;Q9Y5E7|PCDB2_HUMAN;Q9HCJ0|TN…			DeepNovo	0 0 2 2 11 9 9 47 68 45 5	SLKDDPSQSAN	26728.1	7713.95	1704.39
KHLPVDAKFDKE	57.43	1425.76	12	58.3	12	-10.7728	0.1771	6.5	476.264	3	15.5788	9220	161000	10369	20240118_THJ_3.raw	4	Q15477|SKI2_HUMAN;Q16878|CDO1_HUMAN;Q9UKF5|ADA29_HUMAN;Q01484|ANK2_HUMAN;Q92616|GCN1_HUMAN;P33176|KINH_HUMAN;A6NI28|RHG42_HUMAN;Q8TE73|DYH5_HUMAN;Q96NT1|NP1L5_HUMAN;Q9UFH2|DYH17_HUMAN;Q96RV3|PCX1_HUMAN;P20929|NEBU_HUMAN;O75564|JERKY_HUMAN;Q08378|GOGA3_HUMAN;P35237|SPB6_HUMAN;Q09028|RBBP4_HUMAN;Q8WZ42|TITIN_HUMAN;Q9Y466|NR2E1_HUMAN;O75570|RF1M_HUMAN;Q96SN7|ORAI2_HUMAN;Q14241|ELOA1_HUMAN;Q01196|RUN…			DeepNovo	4 0 0 0 45 36 5 5 4 0 0 4	KHLPVDAKFDKE	26741.4	21728.3	1015.3
AKKVVVSPT	36.24	927.575	9	55.6	9	-20.0942	0.6507	0.5	464.795	2	9.3191	195000	1670000	3152	20240118_THJ_3.raw	1	P19338|NUCL_HUMAN			DB Search	0 0 0 0 13 16 39 10 5	AKKVVVSPT	26838.1	7922.36	3641.48
KHLVVDAKFDKE	61.49	1427.78	12	75	12	-15.4769	0.2983	4.7	476.935	3	10.4585			4585	20240118_THJ_3.raw	1	O60779|S19A2_HUMAN;O75369|FLNB_HUMAN;Q16878|CDO1_HUMAN;Q92616|GCN1_HUMAN;P33176|KINH_HUMAN;A6NI28|RHG42_HUMAN;Q9P2R3|ANFY1_HUMAN;P42285|MTREX_HUMAN;Q9UGP5|DPOLL_HUMAN;Q8TE73|DYH5_HUMAN;Q9Y4E6|WDR7_HUMAN;Q96NT1|NP1L5_HUMAN;Q9UFH2|DYH17_HUMAN;P20929|NEBU_HUMAN;A6XGL0|YJEN3_HUMAN;Q9HCM2|PLXA4_HUMAN;Q08378|GOGA3_HUMAN;P35237|SPB6_HUMAN;P13010|XRCC5_HUMAN;Q09028|RBBP4_HUMAN;P78527|PRKDC_HUMAN;O60513|B…			DeepNovo	5 0 0 0 58 57 10 10 4 3 3 5	KHLVVDAKFDKE	26889.8	19858.8	541.887
RQDVDNASL	49.09	1016.49	9	55.6	9	-9.5447	0.5353	1.6	509.252	2	16.082	527000	2300000	10823	20240118_THJ_3.raw	1	P08670|VIME_HUMAN			DB Search	0 0 0 0 15 20 49 14 5	RQDVDNASL	26969.7	3996.07	427.225
VDAGPAQNVE	38.91	998.467	10	60	10	-3.9259	0.0739	4.7	500.243	2	23.4658	8850000	15500000	19279	20240118_THJ_3.raw	2	Q96FA3|PELI1_HUMAN;Q8N1W2|ZN710_HUMAN;Q6IPT2|GAR5A_HUMAN;Q9UGM5|FETUB_HUMAN;Q9BX70|BTBD2_HUMAN;Q15398|DLGP5_HUMAN;Q96B18|DACT3_HUMAN;P35318|ADML_HUMAN;Q8TDR0|MIPT3_HUMAN;Q9BZQ6|EDEM3_HUMAN;Q9BXF6|RFIP5_HUMAN;Q9H910|JUPI2_HUMAN;P49715|CEBPA_HUMAN;Q6NTE8|MRNIP_HUMAN;Q9C093|SPEF2_HUMAN;O14686|KMT2D_HUMAN;P19532|TFE3_HUMAN;Q14938|NFIX_HUMAN;Q14185|DOCK1_HUMAN;Q70CQ1|UBP49_HUMAN;O75147|OBSL1_HUMAN;P24…			DeepNovo	5 60 10 0 0 0 0 6 6 5	VDAGPAQNVE	26998.6	13560.3	275.76
VDAKSHDVE	36.79	998.467	9	66.7	9	-8.4493	0.4108	4.7	500.243	2	23.4658	8860000	15600000	18782	20240118_THJ_3.raw	3	Q6P1M9|ARMX5_HUMAN;O94827|PKHG5_HUMAN;Q6ZNJ1|NBEL2_HUMAN;Q9Y2Z9|COQ6_HUMAN;Q01484|ANK2_HUMAN;P16144|ITB4_HUMAN;Q6ZNX1|SHLD3_HUMAN;Q7Z572|SPT21_HUMAN;Q8NF91|SYNE1_HUMAN;Q8TEU8|WFKN2_HUMAN;Q13017|RHG05_HUMAN;Q9Y5F8|PCDGJ_HUMAN;Q5H9K5|ZMAT1_HUMAN;Q9P2N5|RBM27_HUMAN;Q14241|ELOA1_HUMAN;Q96S52|PIGS_HUMAN;Q6ZTR5|CFA47_HUMAN;P35125|UBP6_HUMAN;Q8NFA0|UBP32_HUMAN;Q96NZ8|WFKN1_HUMAN;Q03001|DYST_HUMAN;O15230…			DeepNovo	5 59 9 0 0 0 4 5 5	VDAKSHDVE	27119.9	12084.3	1229.05
DESGPSIVH	58.76	939.43	9	55.6	9	-8.7986	0.5631	1.8	470.723	2	17.8128	1310000	11300000	12767	20240118_THJ_3.raw	2	P60709|ACTB_HUMAN;Q9BYX7|ACTBM_HUMAN;Q6S8J3|POTEE_HUMAN;A5A3E0|POTEF_HUMAN;P0CG39|POTEJ_HUMAN;P63261|ACTG_HUMAN;P0CG38|POTEI_HUMAN			DB Search	0 0 23 23 5 3 3 0 0	DESGPSIVH	27203.2	12083.4	3775.98
QNAKFDKE	46.44	978.477	8	75	8	-3.2861	0.6741	5.3	490.248	2	22.6493			17904	20240118_THJ_3.raw	1	Q16878|CDO1_HUMAN;Q86VF2|IGFN1_HUMAN;Q92616|GCN1_HUMAN;P54851|EMP2_HUMAN;Q9H9E3|COG4_HUMAN;P33176|KINH_HUMAN;A6NI28|RHG42_HUMAN;Q8TE73|DYH5_HUMAN;Q13206|DDX10_HUMAN;Q96NT1|NP1L5_HUMAN;Q8N1W1|ARG28_HUMAN;Q9UFH2|DYH17_HUMAN;Q08378|GOGA3_HUMAN;Q9NWZ3|IRAK4_HUMAN;P35237|SPB6_HUMAN;Q96CW5|GCP3_HUMAN;Q13018|PLA2R_HUMAN;A1A4S6|RHG10_HUMAN;Q52LD8|RFTN2_HUMAN;O94766|B3GA3_HUMAN;Q9NQ90|ANO2_HUMAN;Q9HC78|ZB…			DeepNovo	0 0 13 13 4 6 8 5	QNAKFDKE	27237.1	14767.7	2395.74
LAGRDLTD	27.31	859.44	8	62.5	8	-10.1041	0.7928	2.2	430.728	2	15.4144	26400	316000	10258	20240118_THJ_3.raw	1	P60709|ACTB_HUMAN;P63267|ACTH_HUMAN;P68133|ACTS_HUMAN;P62736|ACTA_HUMAN;Q562R1|ACTBL_HUMAN;P63261|ACTG_HUMAN;P68032|ACTC_HUMAN			DB Search	5 41 0 0 0 6 7 5	LAGRDLTD	27697.6	7507.03	307.176
KSPEFDKK	29.22	977.518	8	62.5	8	-8.2301	0.145	0.8	489.767	2	22.8846			18144	20240118_THJ_3.raw	1	A0PJZ3|GXLT2_HUMAN;O94827|PKHG5_HUMAN;Q96Q11|TRNT1_HUMAN;Q9Y5H7|PCDA5_HUMAN;Q9Y5X3|SNX5_HUMAN;Q86VK4|ZN410_HUMAN;Q03113|GNA12_HUMAN;Q9Y5I1|PCDAB_HUMAN;Q9UPT5|EXOC7_HUMAN;Q6ZN68|D19P2_HUMAN;Q86SJ6|DSG4_HUMAN;P63167|DYL1_HUMAN;Q96P64|AGAP4_HUMAN;Q5T0F9|C2D1B_HUMAN;Q8WW38|FOG2_HUMAN;Q9H511|KLH31_HUMAN;Q12931|TRAP1_HUMAN;Q96PY6|NEK1_HUMAN;A6NIR3|AGAP5_HUMAN;Q4G0P3|HYDIN_HUMAN;Q8NCY6|MSD4_HUMAN;Q96HP0…			DeepNovo	5 0 0 1 3 7 7 5	KSPEFDKK	27722.7	15710.4	1870.32
KMNDGLKN	32.53	934.454	8	75	8	-7.6602	0.3758	6	468.237	2	20.704			16022	20240118_THJ_3.raw	1	O95436|NPT2B_HUMAN;Q96NB1|CEP20_HUMAN;Q9NV58|RN19A_HUMAN;Q9H6X2|ANTR1_HUMAN;Q6ZNQ3|LRC69_HUMAN;P49746|TSP3_HUMAN;Q8N3S3|PHTF2_HUMAN;Q96NJ3|ZN285_HUMAN;P04275|VWF_HUMAN;Q6P3W7|SCYL2_HUMAN;Q6R327|RICTR_HUMAN;Q8IUK5|PLDX1_HUMAN;P10275|ANDR_HUMAN;Q9NRR4|RNC_HUMAN;A8MT33|SYC1L_HUMAN;P35443|TSP4_HUMAN;Q96PZ0|PUS7_HUMAN;P35914|HMGCL_HUMAN;Q96ST8|CEP89_HUMAN;P10586|PTPRF_HUMAN;Q99996|AKAP9_HUMAN;O00505|I…	Oxidation (M)	M2:Oxidation (M):1001.00	DeepNovo	5 35 0 0 8 8 11 5	KM(+15.99)NDGLKN	27803.7	9203.25	870.02
WLENDEVAFR	56.69	1277.6	10	100	10	-13.8239	0.3459	7.8	639.814	2	33.472			26893	20240118_THJ_3.raw	1	Q2M1Z3|RHG31_HUMAN;Q9H6X4|TM134_HUMAN;Q9UL68|MYT1L_HUMAN;P48553|TPC10_HUMAN;Q5JYT7|K1755_HUMAN;Q9HCX4|TRPC7_HUMAN;P09497|CLCB_HUMAN;P42357|HUTH_HUMAN;P0C6C1|AN34C_HUMAN;Q6I9Y2|THOC7_HUMAN;P61247|RS3A_HUMAN;Q8N6M5|ALLC_HUMAN;Q0VGL1|LTOR4_HUMAN;P62266|RS23_HUMAN;Q5TFE4|NT5D1_HUMAN;Q5JR59|MTUS2_HUMAN;Q9UK61|TASOR_HUMAN;A8K7I4|CLCA1_HUMAN;O00590|ACKR2_HUMAN;Q08379|GOGA2_HUMAN;P46019|KPB2_HUMAN;P35556…			DeepNovo	3 3 17 26 8 8 10 5 5 5	WLENDEVAFR	27838.7	7591.42	468.802
VPGRLLVQ	30.41	880.549	8	75	8	-3.5177	0.3772	1.3	441.283	2	34.8027	295000	5240000	27581	20240118_THJ_3.raw	2	P23467|PTPRB_HUMAN;Q68EM7|RHG17_HUMAN;Q8NBS9|TXND5_HUMAN;P41252|SYIC_HUMAN;Q6A163|K1C39_HUMAN;Q99519|NEUR1_HUMAN;Q9Y5Y7|LYVE1_HUMAN;P04275|VWF_HUMAN;Q86XP3|DDX42_HUMAN;Q96KK4|O10C1_HUMAN;Q9BVV2|FND11_HUMAN;Q9HBI1|PARVB_HUMAN;P17844|DDX5_HUMAN;Q86TX2|ACOT1_HUMAN;Q5T5X7|BEND3_HUMAN;Q5VVX9|UBE2U_HUMAN;Q96GQ7|DDX27_HUMAN;Q86WA8|LONP2_HUMAN;Q8N3I7|BBS5_HUMAN;Q9NVE5|UBP40_HUMAN;O95630|STABP_HUMAN;Q9NUT…			DeepNovo	5 45 5 0 2 2 0 4	VPGRLLVQ	27946.7	6226.11	1473.1
RAVGDDLGGYK	60.45	1149.58	11	63.6	11	-12.667	0.1906	3.4	384.201	3	12.79			7197	20240118_THJ_3.raw	1	P09104|ENOG_HUMAN;Q16822|PCKGM_HUMAN;P21817|RYR1_HUMAN;Q15413|RYR3_HUMAN;Q92673|SORL_HUMAN;P13929|ENOB_HUMAN;Q9H4D0|CSTN2_HUMAN;Q6ZVD7|STOX1_HUMAN;Q9H2G9|GO45_HUMAN;Q96MI6|PPM1M_HUMAN;Q96BJ8|ELMO3_HUMAN;P06733|ENOA_HUMAN;P17010|ZFX_HUMAN;P55072|TERA_HUMAN;Q14D33|RTP5_HUMAN;Q9NR71|ASAH2_HUMAN;Q5T4B2|GT253_HUMAN;P49326|FMO5_HUMAN;Q9Y2X8|UB2D4_HUMAN;Q9BRQ4|CF300_HUMAN;Q9HCS4|TF7L1_HUMAN;O75417|DPOLQ…			DeepNovo	0 0 8 8 0 0 12 8 8 9 5	RAVGDDLGGYK	28199.2	11777.7	224.167
LQTSQKLR	32.82	972.572	8	62.5	8	-21.5978	0.7562	0.9	487.293	2	9.2004	375000	4060000	3048	20240118_THJ_3.raw	1	Q8IYA2|C144C_HUMAN;A6NJ88|SGE2P_HUMAN;Q13253|NOGG_HUMAN;Q9Y573|IPP_HUMAN;O00429|DNM1L_HUMAN;Q7Z589|EMSY_HUMAN;Q8N5H7|SH2D3_HUMAN;P0DN26|PAL4F_HUMAN;Q68DL7|CR063_HUMAN;Q75QN2|INT8_HUMAN;Q96JN0|LCOR_HUMAN;Q8N6Q8|MET25_HUMAN;Q99447|PCY2_HUMAN;Q6IQ26|DEN5A_HUMAN;A6NHR9|SMHD1_HUMAN;Q6PJG2|MDEAS_HUMAN;Q155Q3|DIXC1_HUMAN;O94855|SC24D_HUMAN;Q92750|TAF4B_HUMAN;Q9P2D6|F135A_HUMAN;Q8N398|VW5B2_HUMAN;Q9UBT7|…			DeepNovo	5 47 16 2 2 1 1 1	LQTSQKLR	28246.6	7526.88	1541.55
KCASLPMKE	33.74	1021.49	9	66.7	9	-14.5693	0.2203	-4.8	511.752	2	10.9866			5170	20240118_THJ_3.raw	1	Q86XJ1|GA2L3_HUMAN;Q10570|CPSF1_HUMAN;Q9UHI8|ATS1_HUMAN;Q53TQ3|IN80D_HUMAN;Q6NZY4|ZCHC8_HUMAN;Q13029|PRDM2_HUMAN;P48668|K2C6C_HUMAN;P39060|COIA1_HUMAN;Q08378|GOGA3_HUMAN;Q6NT32|EST5A_HUMAN;Q5JV73|FRPD3_HUMAN;P02768|ALBU_HUMAN;Q13625|ASPP2_HUMAN;Q2T9J0|TYSD1_HUMAN;O14948|TFEC_HUMAN;O00292|LFTY2_HUMAN;P11055|MYH3_HUMAN;P78527|PRKDC_HUMAN;Q8N9F8|ZN454_HUMAN;Q68DE3|USF3_HUMAN;Q96JB1|DYH8_HUMAN;Q9Y4D1…	Oxidation (M)	M7:Oxidation (M):1001.00	DeepNovo	5 0 10 4 4 0 0 16 5	KCASLPM(+15.99)KE	28247.1	10046.2	919.961
SSGVSEIR	41.29	833.424	8	75	8	-16.3715	0.6189	1.4	417.72	2	11.1336			5343	20240118_THJ_3.raw	1	P04792|HSPB1_HUMAN			DB Search	0 0 11 11 74 20 3 3	SSGVSEIR	28573.3	7262.24	1832.36
VDADHTRVE	33.8	1040.49	9	55.6	9	-3.3294	0.428	-4.8	521.249	2	25.2167	204000	1010000	20241	20240118_THJ_3.raw	1	Q9NYQ7|CELR3_HUMAN;P12532|KCRU_HUMAN;Q9H1H9|KI13A_HUMAN;Q9Y2Z9|COQ6_HUMAN;P10242|MYB_HUMAN;P17540|KCRS_HUMAN;P42261|GRIA1_HUMAN;Q8NCG7|DGLB_HUMAN;Q6PIZ9|TRAT1_HUMAN;Q06124|PTN11_HUMAN;Q8N428|GLT16_HUMAN			DeepNovo	5 58 12 0 0 0 0 5 5	VDADHTRVE	28750	6248.88	1127.29
VDGKVVSE	32.88	831.434	8	75	8	-17.4563	0.5665	0.9	416.724	2	10.5487	75300	943000	4693	20240118_THJ_3.raw	1	P05783|K1C18_HUMAN			DB Search	5 63 0 0 72 20 23 5	VDGKVVSE	28870.5	5708.71	227.773
KGDETLNYK	49.65	1066.53	9	66.7	9	-15.7727	0.686	0.8	356.517	3	13.2763	174000	891000	7758	20240118_THJ_3.raw	3	Q86XA9|HTR5A_HUMAN;Q2M1P5|KIF7_HUMAN;Q9H0E9|BRD8_HUMAN;P00813|ADA_HUMAN;Q8N1I0|DOCK4_HUMAN;Q9Y3I1|FBX7_HUMAN;Q9ULL8|SHRM4_HUMAN;Q8TE73|DYH5_HUMAN;Q96QE4|LR37B_HUMAN;Q96DU9|PABP5_HUMAN;Q9H808|TLE6_HUMAN;Q8NE09|RGS22_HUMAN;O60518|RNBP6_HUMAN;Q1HG43|DOXA1_HUMAN;Q70EL1|UBP54_HUMAN;Q14956|GPNMB_HUMAN;P36896|ACV1B_HUMAN;Q96Q89|KI20B_HUMAN;O15018|PDZD2_HUMAN;Q7L8L6|FAKD5_HUMAN;P32519|ELF1_HUMAN;O60282|K…			DeepNovo	5 2 0 0 0 3 5 3 3	KGDETLNYK	28969.7	12304.6	396.363
LKSFATLKHL	31.79	1156.7	10	60	10	-9.185	0.4003	-1.7	386.572	3	18.7775			13983	20240118_THJ_3.raw	2	Q9H2K8|TAOK3_HUMAN;O14817|TSN4_HUMAN;Q8TC36|SUN5_HUMAN;Q86T82|UBP37_HUMAN;Q9NYB5|SO1C1_HUMAN;Q96QC0|PP1RA_HUMAN;A0AVK6|E2F8_HUMAN;Q9Y6F1|PARP3_HUMAN;Q8NI08|NCOA7_HUMAN;Q13315|ATM_HUMAN;P11055|MYH3_HUMAN;Q5SYE7|NHSL1_HUMAN;P51828|ADCY7_HUMAN;P51957|NEK4_HUMAN;Q6YHU6|THADA_HUMAN;Q9BXX3|AN30A_HUMAN;Q8IZF6|AGRG4_HUMAN;Q9H3Y6|SRMS_HUMAN;Q15051|IQCB1_HUMAN;Q00597|FANCC_HUMAN;Q6ZMB0|B3GN6_HUMAN;P78363|A…			DeepNovo	5 33 0 0 0 0 9 9 4 4	LKSFATLKHL	28995.6	16014.8	400.845
EQRDAFLQ	34.2	1005.49	8	75	8	-11.1298	0.6915	1.7	503.752	2	19.823	1640000	6050000	15035	20240118_THJ_3.raw	1	Q9C0B0|UNK_HUMAN;O95427|PIGN_HUMAN;Q6PEW1|ZCH12_HUMAN;Q06323|PSME1_HUMAN;Q7Z3J2|VP35L_HUMAN;Q5SRE5|NU188_HUMAN;P09848|LPH_HUMAN;Q8N8R5|CB069_HUMAN;Q8WZ42|TITIN_HUMAN;Q96T60|PNKP_HUMAN;O95613|PCNT_HUMAN;Q9Y2I7|FYV1_HUMAN;P28329|CLAT_HUMAN;Q99700|ATX2_HUMAN;P35916|VGFR3_HUMAN;O43847|NRDC_HUMAN;P27037|AVR2A_HUMAN;P43155|CACP_HUMAN;O14649|KCNK3_HUMAN;Q8N7X0|ADGB_HUMAN;Q8N442|GUF1_HUMAN;Q9Y3Z3|SAMH1_H…			DeepNovo	5 0 0 4 15 15 81 5	EQRDAFLQ	29137.7	4635.42	2942.56
VDAKYDKE	37.68	966.466	8	75	8	-19.9504	0.4988	2.9	484.242	2	10.9245			5099	20240118_THJ_3.raw	1	Q5VWT5|FYB2_HUMAN;P49454|CENPF_HUMAN;Q9H1J5|WNT8A_HUMAN;Q08AD1|CAMP2_HUMAN;P0DMR1|HNRC4_HUMAN;O15050|TRNK1_HUMAN;Q6ZSJ9|SHSA6_HUMAN;P0C875|F228B_HUMAN;Q13367|AP3B2_HUMAN;Q05DH4|FHI1A_HUMAN;Q9H2G2|SLK_HUMAN;P09917|LOX5_HUMAN;Q9UNA1|RHG26_HUMAN;O60812|HNRC1_HUMAN;O43572|AKA10_HUMAN;Q9BQ16|TICN3_HUMAN;B7ZW38|HNRC3_HUMAN;Q8NEV4|MYO3A_HUMAN;O95995|DRC4_HUMAN;P17600|SYN1_HUMAN;Q15147|PLCB4_HUMAN;Q8IZP9…			DeepNovo	5 35 0 0 8 5 5 5	VDAKYDKE	29412.9	11960.1	2601.34
LGTAMPKKQE	55.78	1101.59	10	60	10	-18.4718	0.8003	-6.2	368.2	3	10.8962			5065	20240118_THJ_3.raw	1	P14406|CX7A2_HUMAN;Q8N8A8|F169B_HUMAN;Q96PP4|TSG13_HUMAN;P0C6T2|OST4_HUMAN;Q6NW29|RWDD4_HUMAN;Q8N4W9|ZN808_HUMAN;O75298|RTN2_HUMAN;Q8IVV2|LOXH1_HUMAN;Q8TBF4|ZCRB1_HUMAN;Q3KP44|ANR55_HUMAN;Q9UDX3|S14L4_HUMAN;Q96T68|SETB2_HUMAN;Q9NPF8|ADAP2_HUMAN;P46821|MAP1B_HUMAN;Q86V35|CABP7_HUMAN;O95208|EPN2_HUMAN;Q9Y2L5|TPPC8_HUMAN;P32004|L1CAM_HUMAN;O14617|AP3D1_HUMAN;Q9UPA5|BSN_HUMAN;P07476|INVO_HUMAN;Q9Y2E5…			DeepNovo	5 0 5 4 0 11 11 0 0 3	LGTAMPKKQE	29505.9	20482.7	901.31
RPAPYSRPK	53.93	1070.6	9	55.6	9	-22.8685	0.8676	0.6	357.874	3	9.0001	70000	711000	2747	20240118_THJ_3.raw	1	Q86V81|THOC4_HUMAN			DB Search	0 0 18 10 44 5 5 0 0	RPAPYSRPK	29524.3	21820.9	4641.48
PEPVKSAPVPKK	49.24	1275.76	12	83.3	12	-19.6642	0.6779	0.4	426.259	3	9.2476	137000	2370000	3146	20240118_THJ_3.raw	2	Q99879|H2B1M_HUMAN			DB Search	0 0 9 9 42 13 13 9 9 7 7 5	PEPVKSAPVPKK	29554.4	19345.4	602.332
PAAKVSCP	39.62	771.395	8	62.5	8	-17.4217	0.3257	-6.9	386.702	2	9.1166			2944	20240118_THJ_3.raw	1	Q8NG11|TSN14_HUMAN;Q9H400|LIME1_HUMAN;P07996|TSP1_HUMAN;Q96RL1|UIMC1_HUMAN;Q6ZS17|RIPR1_HUMAN;Q96N23|CFA54_HUMAN;Q9NYQ6|CELR1_HUMAN;O14727|APAF_HUMAN;O43491|E41L2_HUMAN;Q8NGI0|O52N2_HUMAN;Q8N2X6|EXAS1_HUMAN;Q9BY15|AGRE3_HUMAN;O95347|SMC2_HUMAN;Q9H1B7|I2BPL_HUMAN;Q5VUA4|ZN318_HUMAN;Q96C03|MID49_HUMAN;Q8WXB4|ZN606_HUMAN;Q02817|MUC2_HUMAN;P52747|ZN143_HUMAN;P16219|ACADS_HUMAN;Q8WZ42|TITIN_HUMAN;P179…			DeepNovo	3 0 18 11 11 5 0 0	PAAKVSCP	29561.4	8838.06	2620.55
SGPSIVHR	49.35	851.461	8	100	8	-21.1823	0.5584	1.4	426.738	2	9.7705	94700	692000	3806	20240118_THJ_3.raw	1	P60709|ACTB_HUMAN;Q9BYX7|ACTBM_HUMAN;Q6S8J3|POTEE_HUMAN;A5A3E0|POTEF_HUMAN;P0CG39|POTEJ_HUMAN;P63261|ACTG_HUMAN;P0CG38|POTEI_HUMAN			DB Search	5 25 74 31 31 16 11 5	SGPSIVHR	29571.7	9019.26	4399.89
SLDKDPSQSAN	55.85	1160.53	11	63.6	11	-18.0394	0.4807	1.1	581.273	2	10.2118	1600000	6010000	3737	20240118_THJ_3.raw	1	O75818|RPP40_HUMAN;Q01484|ANK2_HUMAN;P48637|GSHB_HUMAN;P46939|UTRN_HUMAN;Q8N5F7|NKAP_HUMAN;Q15517|CDSN_HUMAN;Q96EU7|C1GLC_HUMAN;Q5SR53|CA200_HUMAN;Q96JN0|LCOR_HUMAN;A0A1B0GVT2|SIM36_HUMAN;Q99877|H2B1N_HUMAN;P55039|DRG2_HUMAN;Q9P1Z9|CC180_HUMAN;Q6UXN8|CLC9A_HUMAN;Q9P225|DYH2_HUMAN;Q9UL54|TAOK2_HUMAN;Q8WYA1|BMAL2_HUMAN;Q8N660|NBPFF_HUMAN;Q96QP1|ALPK1_HUMAN;Q9HCJ0|TNR6C_HUMAN;Q9Y450|HBS1L_HUMAN;Q96J…			DeepNovo	0 0 0 0 8 7 7 60 71 57 5	SLDKDPSQSAN	29688.9	10675	1554.57
HEAERNIAL	33.17	1051.54	9	55.6	9	-9.6241	0.5934	1	526.778	2	16.3113	1310000	6940000	11022	20240118_THJ_3.raw	2	P49792|RBP2_HUMAN;A6NKT7|RGPD3_HUMAN;Q7Z3J3|RGPD4_HUMAN;P0DJD1|RGPD2_HUMAN;P0DJD0|RGPD1_HUMAN;Q99666|RGPD5_HUMAN;O14715|RGPD8_HUMAN			DB Search	5 28 3 0 0 0 0 16 5	HEAERNIAL	29784.8	8254.66	1547.56
VDAKYQVE	28.41	950.471	8	62.5	8	-9.0832	0.4561	1.8	476.244	2	16.3655	86400	462000	11128	20240118_THJ_3.raw	1	Q6XQN6|PNCB_HUMAN;Q16827|PTPRO_HUMAN;Q96SI9|STRBP_HUMAN;P17152|TMM11_HUMAN;Q7Z408|CSMD2_HUMAN;Q9UPY3|DICER_HUMAN;O15050|TRNK1_HUMAN;Q8NF91|SYNE1_HUMAN;Q92576|PHF3_HUMAN;Q8NEZ3|WDR19_HUMAN;Q63HN8|RN213_HUMAN;Q96DY2|DRC10_HUMAN;Q9Y221|NIP7_HUMAN;Q6L8Q7|PDE12_HUMAN;Q5JWR5|DOP1_HUMAN;P98170|XIAP_HUMAN;P30988|CALCR_HUMAN;Q9UGM1|ACHA9_HUMAN;P35227|PCGF2_HUMAN;O14880|MGST3_HUMAN;Q6P3X8|PGBD2_HUMAN;Q9C0G…			DeepNovo	5 14 5 5 0 0 0 5	VDAKYQVE	30019	6327.3	604.122
LEHHAPLLSR	40.48	1171.65	10	60	10	-12.7294	0.4634	-1.6	391.555	3	13.6222	44800	1860000	8117	20240118_THJ_3.raw	2	Q6ZRS4|ITPI1_HUMAN;Q08289|CACB2_HUMAN;B1APH4|ZN487_HUMAN;Q96J92|WNK4_HUMAN;P16871|IL7RA_HUMAN;Q16222|UAP1_HUMAN;Q9P2N2|RHG28_HUMAN;A8K010|CF176_HUMAN;A0A1B0GVR7|F240C_HUMAN;A6NHR9|SMHD1_HUMAN;Q9H6S3|ES8L2_HUMAN;P49736|MCM2_HUMAN;H7C350|CC188_HUMAN;O43609|SPY1_HUMAN;Q9HCS4|TF7L1_HUMAN;Q9UP95|S12A4_HUMAN;Q32NB8|PGPS1_HUMAN;Q8IX21|SLF2_HUMAN;O14802|RPC1_HUMAN;Q9ULD6|INTU_HUMAN;O43272|PROD_HUMAN;Q9H2…			DeepNovo	5 12 0 0 0 0 3 2 2 2	LEHHAPLLSR	30054.2	22614.4	783.456
DGNKDWKE	38.3	990.441	8	75	8	-1.2177	0.3268	3.6	496.229	2	24.6453	193000	722000	19599	20240118_THJ_3.raw	1	P48735|IDHP_HUMAN;P35712|SOX6_HUMAN;Q9H6R0|DHX33_HUMAN;Q9H089|LSG1_HUMAN;O60488|ACSL4_HUMAN;P21854|CD72_HUMAN;Q14678|KANK1_HUMAN;Q96JC1|VPS39_HUMAN;Q96JB5|CK5P3_HUMAN;P78316|NOP14_HUMAN;B1ANS9|WDR64_HUMAN			DeepNovo	0 0 2 20 15 11 11 5	DGNKDWKE	30161.9	7346.09	853.51
NRIEKREVL	35.17	1155.67	9	55.6	9	-14.4659	0.3169	1.1	386.232	3	15.6774	1330000	2520000	10290	20240118_THJ_3.raw	1	Q92541|RTF1_HUMAN			DB Search	0 0 1 2 3 0 8 33 5	NRIEKREVL	30550.4	5193.66	3222.89
ESSDVLPK	48.48	873.444	8	100	8	-10.715	0.755	1.3	437.73	2	14.9805	228000	3060000	9644	20240118_THJ_3.raw	4	P05787|K2C8_HUMAN			DB Search	5 11 19 19 22 43 6 5	ESSDVLPK	30685.5	11430.4	776.886
VVVKKIETRDGK	45.14	1370.82	12	58.3	12	-21.3705	0.3959	0.4	457.949	3	9.5611	182000	946000	3397	20240118_THJ_3.raw	1	P05787|K2C8_HUMAN			DB Search	5 36 22 22 24 18 5 0 0 0 0 0	VVVKKIETRDGK	30697.8	17616.2	101.275
LPTKETIEQ	56.56	1057.57	9	77.8	9	-8.8458	0.4409	1.2	529.791	2	17.7409	916000	8200000	12804	20240118_THJ_3.raw	3	P63313|TYB10_HUMAN			DB Search	5 25 4 1 1 2 15 15 5	LPTKETIEQ	30734	6918.19	992.105
NEVERTQAL	54.64	1058.54	9	55.6	9	-9.2483	0.838	0.7	530.275	2	16.2294	1180000	6500000	10981	20240118_THJ_3.raw	1	Q6R327|RICTR_HUMAN			DB Search	0 0 56 13 0 0 6 8 5	NEVERTQAL	30797.3	7532.09	1121.63
QNMSIHTKT	51.06	1058.52	9	77.8	9	-15.8528	0.6116	0.6	353.847	3	9.5984	56700	842000	3561	20240118_THJ_3.raw	1	P05787|K2C8_HUMAN			DB Search	5 0 0 13 13 60 23 23 5	QNMSIHTKT	30857.3	12459.9	2367.15
SLPLVDTHSKR	49.26	1251.69	11	54.5	11	-10.1277	0.4133	0.9	418.239	3	15.507	363000	3490000	10291	20240118_THJ_3.raw	4	P08670|VIME_HUMAN			DB Search	0 0 50 50 33 33 6 6 0 0 0	SLPLVDTHSKR	30946.9	11182	2985.78
YVTTSTRTY	25.78	1090.53	9	55.6	9	-8.7822	0.8714	1.1	546.273	2	16.667	95300	1600000	11608	20240118_THJ_3.raw	2	P08670|VIME_HUMAN			DB Search	5 6 19 13 3 0 0 0 0	YVTTSTRTY	30959.5	14455.1	2376.83
VKGPCPPLQ	42.14	937.505	9	66.7	9	-9.487	0.2656	-8.4	469.756	2	16.6666	9720	327000	11566	20240118_THJ_3.raw	1	Q9HAB3|S52A2_HUMAN;Q12986|NFX1_HUMAN;Q2L4Q9|PRS53_HUMAN;P39880|CUX1_HUMAN;P49746|TSP3_HUMAN;Q9NWF4|S52A1_HUMAN;Q14999|CUL7_HUMAN;Q15517|CDSN_HUMAN;Q9NYQ7|CELR3_HUMAN;Q99767|APBA2_HUMAN;Q562E7|WDR81_HUMAN;Q8WZ42|TITIN_HUMAN;Q14956|GPNMB_HUMAN;Q96JB3|HIC2_HUMAN;H7C350|CC188_HUMAN;Q9H8N7|ZN395_HUMAN;Q6ZNB6|NFXL1_HUMAN;Q15437|SC23B_HUMAN;Q8IWY9|CDAN1_HUMAN;Q9P2D1|CHD7_HUMAN;Q9NS82|AAA1_HUMAN;Q8TDI0|C…			DeepNovo	5 18 6 0 0 0 10 9 5	VKGPCPPLQ	31000.4	8045.87	810.147
VDAPRDDVE	29.42	1014.46	9	66.7	9	-5.3155	0.4796	4.5	508.24	2	20.2219	1960000	8890000	15663	20240118_THJ_3.raw	5	Q93008|USP9X_HUMAN;Q86VY4|TSYL5_HUMAN;Q9NTJ5|SAC1_HUMAN;Q92503|S14L1_HUMAN;Q96PU4|UHRF2_HUMAN;P0DI83|NARR_HUMAN;Q6NUM6|TYW1B_HUMAN;Q9H6B9|EPHX3_HUMAN;Q9HBW1|LRRC4_HUMAN;P14735|IDE_HUMAN;Q9UH99|SUN2_HUMAN;Q8WZ42|TITIN_HUMAN;O43819|SCO2_HUMAN;O00507|USP9Y_HUMAN;Q9BXF3|CECR2_HUMAN;Q9Y5H8|PCDA3_HUMAN;Q9P2P6|STAR9_HUMAN;Q14542|S29A2_HUMAN;Q8N7J2|AMER2_HUMAN;Q9BQS7|HEPH_HUMAN;O43304|S14L5_HUMAN;Q8ND04|…			DeepNovo	5 48 8 0 0 0 4 3 3	VDAPRDDVE	31091	5919.73	1404.73
KCACFPDKQPR	45.08	1291.62	11	63.6	11	-1.3816	0.5529	3.8	431.548	3	24.0998	1320000	6630000	19698	20240118_THJ_3.raw	8	O14646|CHD1_HUMAN;Q9HC77|CENPJ_HUMAN;Q765I0|UTS2B_HUMAN;Q9BY07|S4A5_HUMAN;Q7L576|CYFP1_HUMAN;Q8WWA1|TMM40_HUMAN;P10915|HPLN1_HUMAN;O75326|SEM7A_HUMAN;Q96RR1|PEO1_HUMAN;Q8ND83|SLAI1_HUMAN;P26447|S10A4_HUMAN;P98095|FBLN2_HUMAN;Q9Y2J0|RP3A_HUMAN;O75747|P3C2G_HUMAN;Q149M9|NWD1_HUMAN;Q9UHV7|MED13_HUMAN;P18146|EGR1_HUMAN;Q15911|ZFHX3_HUMAN;Q70EL1|UBP54_HUMAN;Q5T7M4|ADIPL_HUMAN;Q5XKR4|OTP_HUMAN;Q8IV77|C…			DeepNovo	5 0 0 0 0 13 11 10 8 4 4	KCACFPDKQPR	31147.4	12586.3	1747.94
KSLPDAKFDKE	50.34	1276.67	11	63.6	11	-14.7197	0.2867	9.4	426.567	3	11.7471			6049	20240118_THJ_3.raw	1	Q16878|CDO1_HUMAN;A6NI28|RHG42_HUMAN;Q8TE73|DYH5_HUMAN;P04066|FUCO_HUMAN;O94911|ABCA8_HUMAN;P20929|NEBU_HUMAN;O43665|RGS10_HUMAN;Q5GH70|XKR9_HUMAN;P46013|KI67_HUMAN;Q9H7D0|DOCK5_HUMAN;Q9H0J9|PAR12_HUMAN;Q08378|GOGA3_HUMAN;Q5TEA6|SE1L2_HUMAN;P35237|SPB6_HUMAN;Q09028|RBBP4_HUMAN;Q9BUK6|MSTO1_HUMAN;Q4AC99|1A1L2_HUMAN;Q9C093|SPEF2_HUMAN;Q13530|SERC3_HUMAN;Q9NQG5|RPR1B_HUMAN;Q9Y4F5|C170B_HUMAN;Q0VDD8|…			DeepNovo	5 0 0 0 0 70 70 28 28 28 5	KSLPDAKFDKE	31200.6	13041.2	1144.87
HQGLPQEV	51.64	906.456	8	75	8	-5.4414	0.7919	1.5	454.236	2	20.1288	493000	1470000	15350	20240118_THJ_3.raw	1	Q9UNE2|RPH3L_HUMAN;Q16822|PCKGM_HUMAN;P21817|RYR1_HUMAN;Q15646|OASL_HUMAN;Q96QE4|LR37B_HUMAN;Q2TBE0|C19L2_HUMAN;Q9BRQ3|NUD22_HUMAN;O94911|ABCA8_HUMAN;Q6P3W7|SCYL2_HUMAN;P52790|HXK3_HUMAN;O60241|AGRB2_HUMAN;Q99469|STAC_HUMAN;Q8TBY8|PMFBP_HUMAN;Q9NSE4|SYIM_HUMAN;Q69YW2|STUM_HUMAN;Q5T011|SZT2_HUMAN;P49736|MCM2_HUMAN;Q99700|ATX2_HUMAN;P04114|APOB_HUMAN;P57055|DSCR6_HUMAN;Q9Y5R2|MMP24_HUMAN;Q9NQG5|RPR…			DeepNovo	0 0 8 8 8 8 19 5	HQGLPQEV	31255.3	9763.83	889.235
FEGFPDKQRPK	39.21	1347.69	11	63.6	11	-9.8155	0.3203	2.4	450.24	3	16.3763	11500	174000	11277	20240118_THJ_3.raw	2	Q14683|SMC1A_HUMAN;Q494X3|ZN404_HUMAN;Q96HA7|TONSL_HUMAN;P26447|S10A4_HUMAN;Q9Y2J0|RP3A_HUMAN;Q96EK4|THA11_HUMAN;P46013|KI67_HUMAN;Q8WXS8|ATS14_HUMAN;O14578|CTRO_HUMAN;Q0P670|SPEM2_HUMAN;P24844|MYL9_HUMAN;A2RTX5|SYTC2_HUMAN;Q04771|ACVR1_HUMAN;Q8N5B7|CERS5_HUMAN;Q9BTY7|HGH1_HUMAN;Q0VDD8|DYH14_HUMAN;P52333|JAK3_HUMAN;Q8WXI3|ASB10_HUMAN;Q8IXT1|DDIAS_HUMAN;Q8IYF1|ELOA2_HUMAN;Q96ME7|ZN512_HUMAN;P20248…			DeepNovo	5 32 2 0 6 6 6 8 0 0 0	FEGFPDKQRPK	31348.6	9270.1	1387
PMEKEVVLC	49.89	1046.51	9	55.6	9	-6.2697	0.2246	9.1	524.269	2	32.9502	558000	2680000	26680	20240118_THJ_3.raw	3	Q8WXE1|ATRIP_HUMAN;Q96EF6|FBX17_HUMAN;Q15195|PLGA_HUMAN;Q12986|NFX1_HUMAN;P42765|THIM_HUMAN;P40145|ADCY8_HUMAN;Q9H254|SPTN4_HUMAN;O43290|SNUT1_HUMAN;Q5VSY0|GKAP1_HUMAN;Q9Y572|RIPK3_HUMAN;Q8NHQ8|RASF8_HUMAN;Q15751|HERC1_HUMAN;P56645|PER3_HUMAN;P63010|AP2B1_HUMAN;O60503|ADCY9_HUMAN;Q6PL18|ATAD2_HUMAN;P58005|SESN3_HUMAN;Q9Y4G8|RPGF2_HUMAN;Q5SZD4|GLYL3_HUMAN;Q96T76|MMS19_HUMAN;Q5JNZ3|ZN311_HUMAN;Q7Z4…			DeepNovo	3 3 6 6 3 0 0 0 0	PMEKEVVLC	31363	5463.89	5050.74
YDESGPSIVH	59.68	1102.49	10	70	10	-5.0133	0.5501	0.4	552.254	2	23.6492	3050000	22200000	19171	20240118_THJ_3.raw	2	P60709|ACTB_HUMAN;Q9BYX7|ACTBM_HUMAN;Q6S8J3|POTEE_HUMAN;A5A3E0|POTEF_HUMAN;P0CG39|POTEJ_HUMAN;P63261|ACTG_HUMAN;P0CG38|POTEI_HUMAN			DB Search	5 85 84 68 0 0 0 8 24 5	YDESGPSIVH	31383.2	16318.4	1167.31
SMQTIQKTTTR	64.44	1293.67	11	54.5	11	-18.2725	0.7318	0.8	432.231	3	10.0917	91700	723000	4152	20240118_THJ_3.raw	1	P05783|K1C18_HUMAN			DB Search	0 0 0 19 19 28 28 6 0 0 3	SMQTIQKTTTR	31444.2	9153.19	621.664
MAHMASKE	46.45	903.394	8	62.5	8	-19.8311	0.3634	0.7	452.705	2	8.7875	84800	1160000	2528	20240118_THJ_3.raw	1	P04406|G3P_HUMAN			DB Search	0 0 10 6 5 4 0 3	MAHMASKE	31506.4	14403.5	1038.31
APGPKGEGERP	43.44	1093.55	11	63.6	11	-21.5785	0.2389	0.5	365.525	3	9.2004	148000	1130000	3022	20240118_THJ_3.raw	1	P52272|HNRPM_HUMAN			DB Search	5 73 24 24 29 4 4 0 0 0 0	APGPKGEGERP	31706.6	22600.7	1857.38
KAQYPNVY	44.83	981.492	8	75	8	-8.5305	0.0318	-3.3	491.752	2	18.344			13505	20240118_THJ_3.raw	2	O43505|B4GA1_HUMAN;Q96KN1|LRAT2_HUMAN;Q6ZTQ4|CDHR3_HUMAN;P50135|HNMT_HUMAN;O15229|KMO_HUMAN;Q8IWT0|ARCH_HUMAN;O43768|ENSA_HUMAN;Q9NRX4|PHP14_HUMAN;Q9NW38|FANCL_HUMAN;Q8IZM8|ZN654_HUMAN;Q5MJ08|SPXN4_HUMAN;Q9Y315|DEOC_HUMAN;Q5KSL6|DGKK_HUMAN;Q8N0W4|NLGNX_HUMAN;Q6PJI9|WDR59_HUMAN;Q8NFZ3|NLGNY_HUMAN;Q13423|NNTM_HUMAN;O43865|SAHH2_HUMAN;Q16739|CEGT_HUMAN;Q9UMX5|NENF_HUMAN;Q01433|AMPD2_HUMAN			DeepNovo	5 5 0 0 5 4 4 4	KAQYPNVY	31843.7	14431.6	3657.5
KGDDLPGK	42.08	828.434	8	62.5	8	-12.3637	0.6766	-2	415.224	2	19.5958			14869	20240118_THJ_3.raw	1	Q9BWM5|ZN416_HUMAN;O75369|FLNB_HUMAN;O15439|MRP4_HUMAN;Q96MM7|H6ST2_HUMAN;Q86VQ3|TXND2_HUMAN;Q3SY52|ZIK1_HUMAN;Q5VT06|CE350_HUMAN;P0DMR1|HNRC4_HUMAN;P01008|ANT3_HUMAN;Q9NP70|AMBN_HUMAN;Q96RS0|TGS1_HUMAN;Q96MI6|PPM1M_HUMAN;P24347|MMP11_HUMAN;Q8TBZ2|MYBPP_HUMAN;O60739|EIF1B_HUMAN;Q8WZ42|TITIN_HUMAN;P55072|TERA_HUMAN;Q5T2N8|ATD3C_HUMAN;P41567|EIF1_HUMAN;Q6N043|Z280D_HUMAN;Q13956|CNCG_HUMAN;Q9BU20|CP…			DeepNovo	2 1 0 0 3 6 2 2	KGDDLPGK	31865.8	10542.4	566.054
NPLHLTGPRTE	49.56	1233.65	11	54.5	11	-3.1166	0.044	-8.9	412.219	3	24.0512			19306	20240118_THJ_3.raw	1	Q8IWV8|UBR2_HUMAN;Q86UQ4|ABCAD_HUMAN;Q8WXI7|MUC16_HUMAN;Q8N468|MFD4A_HUMAN;Q8IWT6|LRC8A_HUMAN;P01730|CD4_HUMAN;Q969V4|TEKT1_HUMAN;P86397|HTD2_HUMAN;Q7Z6I6|RHG30_HUMAN;Q12772|SRBP2_HUMAN;Q9H706|GARE1_HUMAN;Q86X59|CQ082_HUMAN;Q9Y283|INVS_HUMAN;Q15485|FCN2_HUMAN;Q9Y5A7|NUB1_HUMAN;Q13751|LAMB3_HUMAN;Q86Y33|CD20B_HUMAN;Q06250|WIT1_HUMAN;Q7L1W4|LRC8D_HUMAN;O95460|MATN4_HUMAN;Q8N3Y3|LARG2_HUMAN;Q99788|C…			DeepNovo	0 0 16 28 66 9 0 0 0 37 5	NPLHLTGPRTE	32086.5	26041.8	1477.23
ERLKIRGSL	34.46	1070.66	9	55.6	9	-4.7277	0.6885	0.9	357.893	3	21.756	2710000	12600000	16933	20240118_THJ_3.raw	3	P62851|RS25_HUMAN			DB Search	0 0 0 8 35 0 10 17 5	ERLKIRGSL	32478.1	1440.89	142.684
PSGFRKSE	38.71	906.456	8	75	8	-17.7585	0.4148	1.9	454.236	2	12.6381	255000	1240000	6881	20240118_THJ_3.raw	1	Q14789|GOGB1_HUMAN;P59923|ZN445_HUMAN;Q8WZ82|OVCA2_HUMAN;Q86UQ4|ABCAD_HUMAN;Q8WXI7|MUC16_HUMAN;Q53EP0|FND3B_HUMAN;Q5T7M9|DIK1A_HUMAN;Q2M385|MPEG1_HUMAN;Q2TBE0|C19L2_HUMAN;Q9Y4D8|HECD4_HUMAN;Q13796|SHRM2_HUMAN;P62910|RL32_HUMAN;Q9P1Y6|PHRF1_HUMAN;Q9H7D0|DOCK5_HUMAN;Q5T2T1|MPP7_HUMAN;Q9HBT6|CAD20_HUMAN;O00534|VMA5A_HUMAN;Q96JM7|LMBL3_HUMAN;Q92538|GBF1_HUMAN;O00151|PDLI1_HUMAN;Q5TGS1|HES3_HUMAN;Q9H7…			DeepNovo	5 29 21 0 0 14 14 5	PSGFRKSE	32482.7	11065.3	2747.44
EHRAMGPGTAF	44.29	1172.54	11	54.5	11	-8.4024	0.2627	7.2	587.281	2	17.2535	262000	3710000	12172	20240118_THJ_3.raw	1	P20592|MX2_HUMAN;P23246|SFPQ_HUMAN;Q9H0H9|C4F30_HUMAN;C9J069|AJM1_HUMAN;Q14549|GBX1_HUMAN;Q07075|AMPE_HUMAN;Q9NSC7|SIA7A_HUMAN;A6NHQ4|EPOP_HUMAN;P42345|MTOR_HUMAN;Q8NBP0|TTC13_HUMAN;Q6IEE7|T132E_HUMAN;Q96J84|KIRR1_HUMAN;P07988|PSPB_HUMAN;Q96G03|PGM2_HUMAN;O43157|PLXB1_HUMAN;Q13683|ITA7_HUMAN;A0JLT2|MED19_HUMAN;Q9UN66|PCDB8_HUMAN;Q99967|CITE2_HUMAN;P08620|FGF4_HUMAN;Q13207|TBX2_HUMAN;Q6V1P9|PCD23_…			DeepNovo	5 0 0 13 0 0 0 7 12 35 5	EHRAMGPGTAF	32532.7	7214.37	1182
AQIQEQHVQ	51.55	1079.54	9	55.6	9	-17.239	0.68	2.1	540.776	2	10.6114	143000	3060000	4741	20240118_THJ_3.raw	2	P08670|VIME_HUMAN			DB Search	0 0 30 17 6 6 0 0 3	AQIQEQHVQ	32673.8	7765.62	1066.97
DRMVGQVL	29.86	932.475	8	62.5	8	-6.9171	0.8284	1	467.245	2	23.6808	854000	1980000	19080	20240118_THJ_3.raw	1	P41091|IF2G_HUMAN	Oxidation (M)	M3:Oxidation (M):1001.00	DB Search	0 0 0 2 5 11 20 5	DRM(+15.99)VGQVL	32820.8	5876.08	1546.21
DRMVGQVL	40.52	916.48	8	62.5	8	-6.6203	0.8894	-0.5	459.247	2	32.6657	3000000	16700000	26170	20240118_THJ_3.raw	2	P41091|IF2G_HUMAN			DB Search	0 0 1 2 11 12 27 5	DRMVGQVL	32820.8	5876.08	1546.21
APGCLNAKQ	37.29	900.449	9	55.6	9	-7.9513	0.423	-0.2	451.232	2	18.4327			13605	20240118_THJ_3.raw	2	P51784|UBP11_HUMAN;Q17RS7|GEN_HUMAN;Q9BYQ4|KRA92_HUMAN;P42694|HELZ_HUMAN;Q92630|DYRK2_HUMAN;Q8TEU7|RPGF6_HUMAN;Q7L014|DDX46_HUMAN;Q86YV6|MYLK4_HUMAN;Q96PD4|IL17F_HUMAN;Q8TEQ8|PIGO_HUMAN;Q9NXZ1|SAGE1_HUMAN;O95622|ADCY5_HUMAN;Q92817|EVPL_HUMAN;Q9BYQ2|KRA94_HUMAN;Q49A92|CH034_HUMAN;P55198|AF17_HUMAN;O94933|SLIK3_HUMAN;Q9H777|RNZ1_HUMAN;A8MW92|P20L1_HUMAN;Q9UKY0|PRND_HUMAN;O94804|STK10_HUMAN;Q9BYP9|K…			DeepNovo	0 0 0 0 33 22 22 15 5	APGCLNAKQ	32865.2	8051.17	1157.69
LKAVPSQKRT	41.61	1126.68	10	70	10	-23.2564	0.4456	1.3	376.568	3	8.8641	809000	8020000	2546	20240118_THJ_3.raw	1	P31949|S10AB_HUMAN			DB Search	5 2 2 6 13 4 3 0 0 0	LKAVPSQKRT	32971.5	15857.6	1098.13
VDAKQMLE	43.52	932.464	8	75	8	-13.9301	0.3342	-1.3	467.238	2	13.5285			8053	20240118_THJ_3.raw	1	P0C7W6|CC172_HUMAN;Q14117|DPYS_HUMAN;Q8N7C3|TRIMM_HUMAN;Q9Y584|TIM22_HUMAN;Q6ZQY3|GADL1_HUMAN;P46100|ATRX_HUMAN;Q8IU80|TMPS6_HUMAN;Q8NF67|A2012_HUMAN;Q9H116|GZF1_HUMAN;Q86UE8|TLK2_HUMAN;P46013|KI67_HUMAN;Q9H254|SPTN4_HUMAN;Q7Z7G2|CPLX4_HUMAN;Q00872|MYPC1_HUMAN;P49589|SYCC_HUMAN;O15020|SPTN2_HUMAN;Q15760|GPR19_HUMAN;Q12996|CSTF3_HUMAN;P32456|GBP2_HUMAN;Q8IVF6|AN18A_HUMAN;P35499|SCN4A_HUMAN;Q155Q3|…			DeepNovo	5 75 12 12 8 0 0 4	VDAKQMLE	33178.5	8140.7	903.132
SLPLVDTHSKRT	47.25	1352.74	12	58.3	12	-10.0682	0.2361	1.2	451.921	3	15.9053	1360000	4010000	10844	20240118_THJ_3.raw	2	P08670|VIME_HUMAN			DB Search	0 0 32 32 15 15 2 2 1 0 0 3	SLPLVDTHSKRT	33432.3	18194	2892.39
DRLNKKVVL	22.91	1083.68	9	77.8	9	-10.7709	0.2184	0.6	362.233	3	17.0575	408000	3770000	11911	20240118_THJ_3.raw	2	O75643|U520_HUMAN			DB Search	0 0 10 11 11 40 69 59 5	DRLNKKVVL	33488.5	4385.15	704.467
VDAKFDKE	46.01	950.471	8	100	8	-14.879	0.547	0.6	476.243	2	10.5926	199000000	4690000000	4814	20240118_THJ_3.raw	16	Q16878|CDO1_HUMAN;Q92616|GCN1_HUMAN;Q9H9E3|COG4_HUMAN;P33176|KINH_HUMAN;A6NI28|RHG42_HUMAN;O14958|CASQ2_HUMAN;Q8TE73|DYH5_HUMAN;Q13206|DDX10_HUMAN;Q96NT1|NP1L5_HUMAN;Q8N1W1|ARG28_HUMAN;Q9UFH2|DYH17_HUMAN;P54577|SYYC_HUMAN;A2VDJ0|T131L_HUMAN;Q08378|GOGA3_HUMAN;Q9NWZ3|IRAK4_HUMAN;P35237|SPB6_HUMAN;Q09028|RBBP4_HUMAN;Q9ULU8|CAPS1_HUMAN;A1A4S6|RHG10_HUMAN;Q52LD8|RFTN2_HUMAN;Q9NQ90|ANO2_HUMAN;Q9BQ24|Z…			DeepNovo	5 88 21 21 8 8 8 5	VDAKFDKE	33511.7	9828.42	1393.91
DAVAFDKE	47.09	893.413	8	75	8	-15.588	0.2641	1.5	447.714	2	10.6837	789000	11500000	4806	20240118_THJ_3.raw	2	Q5JVL4|EFHC1_HUMAN;Q6P1N0|C2D1A_HUMAN;Q92889|XPF_HUMAN;O75064|DEN4B_HUMAN;Q8NF91|SYNE1_HUMAN;P06731|CEAM5_HUMAN;O95347|SMC2_HUMAN;Q92618|ZN516_HUMAN;P31997|CEAM8_HUMAN;O75564|JERKY_HUMAN;O75631|UPK3A_HUMAN;O75093|SLIT1_HUMAN;Q8N350|CBARP_HUMAN;P13688|CEAM1_HUMAN;P25103|NK1R_HUMAN;P52848|NDST1_HUMAN;Q7Z401|MYCPP_HUMAN;Q15437|SC23B_HUMAN;Q8TA94|ZN563_HUMAN;Q09019|DMWD_HUMAN;Q99567|NUP88_HUMAN;Q5JST…			DeepNovo	5 30 0 0 10 10 10 5	DAVAFDKE	33743.1	11745.7	2935.5
WIASHTTE	48.97	943.44	8	75	8	-9.1737	0.8059	0.6	472.728	2	16.4152	111000	1330000	11223	20240118_THJ_3.raw	1	P0C0L4|CO4A_HUMAN;P0C0L5|CO4B_HUMAN			DB Search	5 35 14 14 0 0 9 5	WIASHTTE	33765.8	7281.93	2981.99
KTHMASKE	36.95	930.459	8	75	8	-9.4793	0.428	7.8	466.24	2	16.1242			10987	20240118_THJ_3.raw	1	Q9Y5Q9|TF3C3_HUMAN;Q9Y6F8|CDY1_HUMAN;Q86VV8|RTTN_HUMAN;Q9BWV1|BOC_HUMAN;Q9C0G0|ZN407_HUMAN;Q6AI39|BICRL_HUMAN;P52746|ZN142_HUMAN;P04275|VWF_HUMAN;Q16576|RBBP7_HUMAN;P22307|SCP2_HUMAN;Q9Y6F7|CDY2_HUMAN;A6NC05|YD286_HUMAN;Q8N9V7|TOPZ1_HUMAN;P04406|G3P_HUMAN;Q8N6T7|SIR6_HUMAN			DeepNovo	5 0 0 72 38 32 9 5	KTHMASKE	33922.7	19607.1	2618.91
TRDGQVINETSQ	51.31	1346.64	12	58.3	12	-12.4379	0.6272	1.1	674.329	2	14.0799			8689	20240118_THJ_3.raw	3	P08670|VIME_HUMAN			DB Search	0 0 0 0 0 17 48 46 46 86 52 5	TRDGQVINETSQ	33952.7	10411.5	756.09
TCPGTASRPS	60.75	975.444	10	60	10	-11.9705	0.3626	-2.1	488.728	2	17.3294	395000	2200000	12412	20240118_THJ_3.raw	2	Q2M1P5|KIF7_HUMAN;O15116|LSM1_HUMAN;P78381|S35A2_HUMAN;P0DPF6|CB27B_HUMAN;Q12952|FOXL1_HUMAN;Q9P227|RHG23_HUMAN;Q5EBL2|ZN628_HUMAN;Q3YBM2|T176B_HUMAN;Q6PCB0|VWA1_HUMAN;O00237|RN103_HUMAN;Q6ZUT6|CCD9B_HUMAN;Q7Z3E5|ARMC9_HUMAN;Q9HBL0|TENS1_HUMAN;Q8NC74|RB8NL_HUMAN;Q01167|FOXK2_HUMAN;Q96GY0|ZC21A_HUMAN;Q14151|SAFB2_HUMAN;Q86YV5|PRAG1_HUMAN;P08670|VIME_HUMAN;Q8WV28|BLNK_HUMAN;Q14686|NCOA6_HUMAN;Q6NUI…			DeepNovo	0 0 4 4 27 31 5 5 0 0	TCPGTASRPS	33999.2	17621.2	924.897
VDPKFDKE	45.16	976.486	8	100	8	-10.9472	0.448	1.9	489.252	2	16.3286	2390000	13700000	11238	20240118_THJ_3.raw	3	P47914|RL29_HUMAN;Q92616|GCN1_HUMAN;Q9H9E3|COG4_HUMAN;P17483|HXB4_HUMAN;P33176|KINH_HUMAN;A6NI28|RHG42_HUMAN;Q93009|UBP7_HUMAN;Q13206|DDX10_HUMAN;Q9Y4D8|HECD4_HUMAN;Q96NT1|NP1L5_HUMAN;Q9UFH2|DYH17_HUMAN;Q9Y5F9|PCDGI_HUMAN;Q9H694|BICC1_HUMAN;Q08378|GOGA3_HUMAN;Q9NWZ3|IRAK4_HUMAN;Q9UKX3|MYH13_HUMAN;P35237|SPB6_HUMAN;P09016|HXD4_HUMAN;A1A4S6|RHG10_HUMAN;P12883|MYH7_HUMAN;Q8N3C0|ASCC3_HUMAN;O43164|PJ…			DeepNovo	5 25 5 5 4 4 12 5	VDPKFDKE	34005.2	8508.74	1847.05
VVKKIETRD	30.8	1086.64	9	66.7	9	-22.4704	0.6646	0.3	363.221	3	8.9491	448000	6340000	2676	20240118_THJ_3.raw	2	P05787|K2C8_HUMAN			DB Search	5 23 46 58 28 16 0 0 0	VVKKIETRD	34039.7	4895.08	802.777
VSTLTARAT	44.64	918.513	9	77.8	9	-11.4214	0.4836	1	460.264	2	15.3277	31500	347000	10029	20240118_THJ_3.raw	1	P35568|IRS1_HUMAN;Q9Y698|CCG2_HUMAN;Q96T54|KCNKH_HUMAN;Q96R69|OR4F4_HUMAN;Q96Q11|TRNT1_HUMAN;Q8TEH3|DEN1A_HUMAN;P42858|HD_HUMAN;O95704|APBB3_HUMAN;Q9P255|ZN492_HUMAN;O15516|CLOCK_HUMAN;Q9GZR7|DDX24_HUMAN;Q9UL36|ZN236_HUMAN;P20929|NEBU_HUMAN;A0A1B0GXF2|TVB72_HUMAN;Q9HD43|PTPRH_HUMAN;Q8NH21|OR4F5_HUMAN;P43490|NAMPT_HUMAN;P49146|NPY2R_HUMAN;Q6F5E8|CARL2_HUMAN;Q03938|ZNF90_HUMAN;Q658Y4|F91A1_HUMAN;Q8…			DeepNovo	5 16 15 15 13 0 0 23 5	VSTLTARAT	34059.7	12241.7	188.994
QQLSYTHVRN	50.43	1244.63	10	80	10	-12.1329	0.3289	1.4	415.883	3	14.1088	155000	430000	8838	20240118_THJ_3.raw	2	Q8NC51|SERB1_HUMAN;P20848|A1ATR_HUMAN;Q9Y5E9|PCDBE_HUMAN;Q5VT25|MRCKA_HUMAN;Q7L3T8|SYPM_HUMAN;P07585|PGS2_HUMAN;Q9NY30|BTG4_HUMAN;Q9Y5E6|PCDB3_HUMAN;Q8WZ42|TITIN_HUMAN;Q96P68|OXGR1_HUMAN;Q9UDX3|S14L4_HUMAN;Q14667|BLTP2_HUMAN;Q96IV0|NGLY1_HUMAN;O75128|COBL_HUMAN;P28221|5HT1D_HUMAN;Q8N1G2|CMTR1_HUMAN;Q5VW36|FOCAD_HUMAN;O60449|LY75_HUMAN;O60346|PHLP1_HUMAN;A5PLK6|RGSL_HUMAN;Q9NRJ7|PCDBG_HUMAN;P13533…			DeepNovo	2 2 8 8 19 20 15 4 0 0	QQLSYTHVRN	34116.3	15501.7	2303.24
RIVDGKVVSETN	63.22	1315.71	12	66.7	12	-11.7148	0.7379	1.6	439.578	3	13.7703	152000	1190000	8348	20240118_THJ_3.raw	2	P05783|K1C18_HUMAN			DB Search	0 0 8 8 48 33 19 17 0 0 21 5	RIVDGKVVSETN	34130.8	9033.39	372.441
NMSIHTKTT	58.03	1031.51	9	100	9	-20.0848	0.5431	0.7	516.761	2	9.5984	192000	2090000	3540	20240118_THJ_3.raw	1	P05787|K2C8_HUMAN			DB Search	5 36 14 14 13 13 11 15 5	NMSIHTKTT	34195	15193.9	2391.34
VDTHSKRTL	42.43	1055.57	9	66.7	9	-17.1975	0.388	0.2	352.865	3	9.0906	80400	791000	2913	20240118_THJ_3.raw	1	P08670|VIME_HUMAN			DB Search	5 39 39 96 18 5 0 0 0	VDTHSKRTL	34228.3	9265.32	3332.72
ETHDSSKE	37.93	931.388	8	75	8	-15.8369	0.4495	1.3	466.702	2	15.5957	613000	2890000	10347	20240118_THJ_3.raw	1	Q504Q3|PAN2_HUMAN;Q8N0S2|SYCE1_HUMAN;Q8TB45|DPTOR_HUMAN;Q99570|PI3R4_HUMAN;P0C7W6|CC172_HUMAN;Q5VT52|RPRD2_HUMAN;O15400|STX7_HUMAN;Q9UL58|ZN215_HUMAN;Q9BZW7|TSG10_HUMAN;Q8NCG7|DGLB_HUMAN;Q9P0X4|CAC1I_HUMAN;Q8IY33|MILK2_HUMAN;Q9Y462|ZN711_HUMAN;P02679|FIBG_HUMAN;Q13535|ATR_HUMAN;Q14168|MPP2_HUMAN;Q96GQ5|RUSF1_HUMAN;Q96L73|NSD1_HUMAN;Q15032|R3HD1_HUMAN;Q9UKT7|FBXL3_HUMAN;Q96P69|GPR78_HUMAN;Q93086|P…			DeepNovo	5 13 19 0 0 22 6 5	ETHDSSKE	34603.4	20983.2	1424.33
KTTTVDAK	45.3	862.476	8	62.5	8	-11.0569	0.1907	1.8	432.246	2	14.3933			9043	20240118_THJ_3.raw	3	P20702|ITAX_HUMAN;O43490|PROM1_HUMAN;P08F94|PKHD1_HUMAN;P53708|ITA8_HUMAN;Q5H9R7|PP6R3_HUMAN;P35523|CLCN1_HUMAN;P21333|FLNA_HUMAN;Q8NA92|THAP8_HUMAN;Q9NRF2|SH2B1_HUMAN;P05543|THBG_HUMAN;Q9UKX5|ITA11_HUMAN;O14737|PDCD5_HUMAN;Q3KR37|ASTRB_HUMAN;O75360|PROP1_HUMAN;Q9H3S7|PTN23_HUMAN;Q8IWZ8|SUGP1_HUMAN;Q7Z3K3|POGZ_HUMAN;P21815|SIAL_HUMAN;Q5XKE5|K2C79_HUMAN;P38935|SMBP2_HUMAN;O14523|C2C2L_HUMAN;Q96RG2…			DeepNovo	5 0 0 0 7 7 8 5	KTTTVDAK	34649	17405.2	2305.15
KPDLAAEY	48.86	905.449	8	62.5	8	-13.868	0.0141	0.7	453.732	2	18.6458	3510	191000	13859	20240118_THJ_3.raw	2	Q9P2D8|UNC79_HUMAN;P09629|HXB7_HUMAN;Q2M3C6|TM266_HUMAN;P36508|ZNF76_HUMAN;Q5VZ46|K1614_HUMAN;Q9Y3A4|RRP7A_HUMAN;Q86WR0|CCD25_HUMAN;Q13371|PHLP_HUMAN;O75691|UTP20_HUMAN;Q9GZR7|DDX24_HUMAN;A8MYZ6|FOXO6_HUMAN;Q96RV3|PCX1_HUMAN;Q13535|ATR_HUMAN;Q8NCU7|C2C4A_HUMAN;P84550|SKOR1_HUMAN;O75106|AOC2_HUMAN;O95613|PCNT_HUMAN;Q9BTE3|MCMBP_HUMAN;Q9UMZ3|PTPRQ_HUMAN;Q9UMX0|UBQL1_HUMAN;Q9UNM6|PSD13_HUMAN;O75912|…			DeepNovo	5 5 0 4 0 0 4 4	KPDLAAEY	34680.8	8396.84	1786.89
MVDAKFDKE	49.91	1097.51	9	100	9	-16.6395	0.6556	1	549.761	2	11.6794	525000	6400000	6262	20240118_THJ_3.raw	6	Q16878|CDO1_HUMAN;Q92616|GCN1_HUMAN;Q9H9E3|COG4_HUMAN;P33176|KINH_HUMAN;A6NI28|RHG42_HUMAN;O14958|CASQ2_HUMAN;Q8TE73|DYH5_HUMAN;Q13206|DDX10_HUMAN;Q96NT1|NP1L5_HUMAN;Q8N1W1|ARG28_HUMAN;Q9UFH2|DYH17_HUMAN;P54577|SYYC_HUMAN;A2VDJ0|T131L_HUMAN;Q08378|GOGA3_HUMAN;Q9NWZ3|IRAK4_HUMAN;P35237|SPB6_HUMAN;Q09028|RBBP4_HUMAN;Q9ULU8|CAPS1_HUMAN;A1A4S6|RHG10_HUMAN;Q52LD8|RFTN2_HUMAN;Q9NQ90|ANO2_HUMAN;Q9BQ24|Z…	Oxidation (M)	M1:Oxidation (M):1001.00	DeepNovo	5 6 5 3 3 2 2 6 5	M(+15.99)VDAKFDKE	34798.8	9980.58	1675.17
MVDAKFDKE	50.93	1081.51	9	77.8	9	-10.2052	0.6328	1.1	361.512	3	15.344	700000	3350000	10109	20240118_THJ_3.raw	2	Q16878|CDO1_HUMAN;Q92616|GCN1_HUMAN;Q9H9E3|COG4_HUMAN;P33176|KINH_HUMAN;A6NI28|RHG42_HUMAN;O14958|CASQ2_HUMAN;Q8TE73|DYH5_HUMAN;Q13206|DDX10_HUMAN;Q96NT1|NP1L5_HUMAN;Q8N1W1|ARG28_HUMAN;Q9UFH2|DYH17_HUMAN;P54577|SYYC_HUMAN;A2VDJ0|T131L_HUMAN;Q08378|GOGA3_HUMAN;Q9NWZ3|IRAK4_HUMAN;P35237|SPB6_HUMAN;Q09028|RBBP4_HUMAN;Q9ULU8|CAPS1_HUMAN;A1A4S6|RHG10_HUMAN;Q52LD8|RFTN2_HUMAN;Q9NQ90|ANO2_HUMAN;Q9BQ24|Z…			DeepNovo	0 0 12 12 14 15 14 10 5	MVDAKFDKE	34798.8	9980.58	1675.17
VDKFAGPA	36.15	803.418	8	75	8	-14.8998	0.3188	-0.3	402.716	2	10.5779			4726	20240118_THJ_3.raw	1	O43820|HYAL3_HUMAN;P40818|UBP8_HUMAN;Q2NKJ3|CTC1_HUMAN;P14415|AT1B2_HUMAN;P54315|LIPR1_HUMAN;Q8IY21|DDX60_HUMAN;Q96PV6|LENG8_HUMAN;P08123|CO1A2_HUMAN;P45880|VDAC2_HUMAN;A1E959|ODAM_HUMAN;Q7Z2D5|PLPR4_HUMAN;P13798|ACPH_HUMAN;Q9C0B9|ZCHC2_HUMAN;A6NJG6|ARGFX_HUMAN;Q9C040|TRIM2_HUMAN;P41250|GARS_HUMAN;Q9UKG9|OCTC_HUMAN			DeepNovo	5 65 65 20 12 12 0 0	VDKFAGPA	34833.8	6853.41	261.849
INETSQHHDDLE	52.5	1436.62	12	58.3	12	-22.1293	0.3126	0.9	719.316	2	11.1782	84000	1270000	5396	20240118_THJ_3.raw	2	P08670|VIME_HUMAN			DB Search	5 9 9 10 0 0 8 0 0 0 21 5	INETSQHHDDLE	34896.6	13206.6	1060.5
MVQMMAKT	19.86	970.429	8	62.5	8	-13.8934	0.2795	-8	486.218	2	16.055			10907	20240118_THJ_3.raw	1	P54284|CACB3_HUMAN;P56715|RP1_HUMAN;Q5M775|CYTSB_HUMAN;Q16594|TAF9_HUMAN;Q14241|ELOA1_HUMAN;Q8N8W4|PLPL1_HUMAN;Q14191|WRN_HUMAN;Q96BY6|DOC10_HUMAN;A8TX70|CO6A5_HUMAN;P05121|PAI1_HUMAN;P58397|ATS12_HUMAN	Oxidation (M); Oxidation (M)	M1:Oxidation (M):47.09;M5:Oxidation (M):7.21	DeepNovo	5 6 5 2 1 0 0 5	M(+15.99)VQMM(+15.99)AKT	34972.7	8775.36	1120.92
DAQAPKVD	42.45	842.413	8	100	8	-16.4143	0.7375	1.2	422.214	2	11.0908	454000	5550000	5197	20240118_THJ_3.raw	3	P16402|H13_HUMAN;P52294|IMA5_HUMAN;P47914|RL29_HUMAN;O43781|DYRK3_HUMAN;Q8N8A6|DDX51_HUMAN;O14639|ABLM1_HUMAN;Q9Y2G4|ANKR6_HUMAN;O60684|IMA7_HUMAN;P43403|ZAP70_HUMAN;Q6ZW49|PAXI1_HUMAN;Q96L73|NSD1_HUMAN;Q13428|TCOF_HUMAN;P46013|KI67_HUMAN;P27816|MAP4_HUMAN;Q9BY43|CHM4A_HUMAN;O60832|DKC1_HUMAN;Q9UMR5|PPT2_HUMAN;Q8WZ42|TITIN_HUMAN;P28370|SMCA1_HUMAN;P41250|GARS_HUMAN;Q5JPB2|ZN831_HUMAN;O15417|TNC18…			DeepNovo	5 7 14 57 14 2 2 5	DAQAPKVD	35047.6	9386.6	921.247
HRDGQVINETSQ	49.13	1382.65	12	58.3	12	-15.1099	0.6571	-6.3	692.33	2	14.0305	27600	210000	8590	20240118_THJ_3.raw	1	P08670|VIME_HUMAN			HOMOLOG	0 0 0 0 0 16 56 31 31 37 20 5	HRDGQVINETSQ	35140.9	10494.1	888.993
KTDFAGPA	44.19	805.397	8	62.5	8	-15.565	0.1269	0.4	403.706	2	10.5726			4719	20240118_THJ_3.raw	1	O43820|HYAL3_HUMAN;Q99487|PAFA2_HUMAN;P43268|ETV4_HUMAN;Q96DZ5|CLIP3_HUMAN;Q9BYT8|NEUL_HUMAN;P41252|SYIC_HUMAN;O94813|SLIT2_HUMAN;Q16650|TBR1_HUMAN;Q8NF91|SYNE1_HUMAN;P08123|CO1A2_HUMAN;P45880|VDAC2_HUMAN;O14901|KLF11_HUMAN;Q7Z2D5|PLPR4_HUMAN;P13798|ACPH_HUMAN;A6NJG6|ARGFX_HUMAN;Q9H0R3|TM222_HUMAN;Q9UKG9|OCTC_HUMAN;Q8IXW5|RPAP2_HUMAN			DeepNovo	5 0 23 14 8 8 0 0	KTDFAGPA	35239.5	6976.15	1206.25
AKNLQEAEE	42.37	1030.49	9	77.8	9	-18.7257	0.5307	1.4	516.255	2	10.1632	354000	3340000	4237	20240118_THJ_3.raw	1	P41219|PERI_HUMAN;P08670|VIME_HUMAN			DB Search	0 0 7 7 25 26 47 54 5	AKNLQEAEE	35263.3	7086.53	2857.96
ELTADLEPSLR	61.17	1242.65	11	54.5	11	-12.3595	0.4897	-2.5	415.221	3	25.0603	4690	123000	20238	20240118_THJ_3.raw	1	Q8N140|EID3_HUMAN;P35568|IRS1_HUMAN;O75309|CAD16_HUMAN;Q9H9F9|ARP5_HUMAN;Q9P2F5|STOX2_HUMAN;O00429|DNM1L_HUMAN;Q9UGL1|KDM5B_HUMAN;Q7Z4J2|GL6D1_HUMAN;Q8N119|MMP21_HUMAN;Q5VZV1|MT21C_HUMAN;Q9UEG4|ZN629_HUMAN;Q9Y5I7|CLD16_HUMAN;A4D0S4|LAMB4_HUMAN;Q9NRB3|CHSTC_HUMAN;O60566|BUB1B_HUMAN;P00736|C1R_HUMAN;O60512|B4GT3_HUMAN;Q12968|NFAC3_HUMAN;Q5VWM4|PRAM8_HUMAN;Q6P0Q8|MAST2_HUMAN;O95522|PRA12_HUMAN;Q1415…			DeepNovo	0 0 0 0 0 36 95 4 2 2 5	ELTADLEPSLR	35306.3	8541.38	423.414
VVVKKIETRD	39.64	1185.71	10	70	10	-19.4529	0.5872	1.4	396.244	3	9.8924	942000	4120000	3816	20240118_THJ_3.raw	1	P05787|K2C8_HUMAN			DB Search	5 41 41 69 53 20 14 0 0 0	VVVKKIETRD	35358.3	10257.2	188.312
LPAGVQSKE	54.45	927.503	9	66.7	9	-8.4501	0.2285	-4.9	464.756	2	18.3733	41000	279000	13538	20240118_THJ_3.raw	2	Q8N865|SMIP4_HUMAN;Q6NSI8|SANBR_HUMAN;Q96A09|TET5B_HUMAN;P25391|LAMA1_HUMAN;Q7Z7G8|VP13B_HUMAN;Q9ULR5|PAI2B_HUMAN;Q9H6R4|NOL6_HUMAN;Q9Y5U5|TNR18_HUMAN;Q6UXD7|S49A3_HUMAN;Q96A49|SYAP1_HUMAN;Q4VXF1|F74A3_HUMAN;Q5T011|SZT2_HUMAN;P52655|TF2AA_HUMAN;A0A1B0GTH6|CS2IP_HUMAN;P18627|LAG3_HUMAN;O14513|NCKP5_HUMAN;Q9NWN3|FBX34_HUMAN;Q96GQ7|DDX27_HUMAN;Q9HD90|NDF4_HUMAN;Q9Y4C0|NRX3A_HUMAN;P46934|NEDD4_HUMAN;…			DeepNovo	0 0 0 10 24 26 17 5 5	LPAGVQSKE	35415.8	10800.8	693.189
VVTQAPKVD	23.53	955.534	9	77.8	9	-14.8664	0.6425	-8.5	478.77	2	10.6365	1100000	5230000	4742	20240118_THJ_3.raw	1	Q13772|NCOA4_HUMAN;P78559|MAP1A_HUMAN;Q9BZZ2|SN_HUMAN;O43557|TNF14_HUMAN;P52294|IMA5_HUMAN;Q9UKS7|IKZF2_HUMAN;Q92954|PRG4_HUMAN;O75891|AL1L1_HUMAN;O43781|DYRK3_HUMAN;P62753|RS6_HUMAN;Q8N8A6|DDX51_HUMAN;Q9NP99|TREM1_HUMAN;Q9Y2G4|ANKR6_HUMAN;O60684|IMA7_HUMAN;P43403|ZAP70_HUMAN;Q6ZW49|PAXI1_HUMAN;Q9P275|UBP36_HUMAN;P08514|ITA2B_HUMAN;Q6IE37|OVOS1_HUMAN;Q2M3C7|SPKAP_HUMAN;Q13428|TCOF_HUMAN;Q96J02|IT…			DeepNovo	0 0 6 21 66 12 3 3 3	VVTQAPKVD	35604.5	8860.26	190.72
NNDVNAKQ	27.61	901.425	8	75	8	-13.5503	0.5127	-9.4	451.716	2	18.479	268000	1260000	13605	20240118_THJ_3.raw	1	Q68DC2|ANKS6_HUMAN;P16157|ANK1_HUMAN;O95271|TNKS1_HUMAN;Q14678|KANK1_HUMAN;Q13546|RIPK1_HUMAN;Q6NY19|KANK3_HUMAN;Q9NUQ8|ABCF3_HUMAN;Q06547|GABP1_HUMAN;Q9P219|DAPLE_HUMAN;Q14149|MORC3_HUMAN;Q96KQ7|EHMT2_HUMAN;Q9H2K2|TNKS2_HUMAN;Q8NGG0|OR8J3_HUMAN;P23511|NFYA_HUMAN;P19838|NFKB1_HUMAN;Q5TAX3|TUT4_HUMAN;P98170|XIAP_HUMAN;O00754|MA2B1_HUMAN;P05452|TETN_HUMAN;Q04656|ATP7A_HUMAN;O94822|LTN1_HUMAN;Q9H223…			DeepNovo	5 4 0 0 22 22 15 5	NNDVNAKQ	35661	12159.3	1185.6
VDAKFDFAE	39.23	1040.48	9	55.6	9	-3.0755	0.2233	0.2	521.248	2	34.3461	1600000	6180000	27385	20240118_THJ_3.raw	1	Q07869|PPARA_HUMAN;P54577|SYYC_HUMAN;Q16576|RBBP7_HUMAN;Q9BX66|SRBS1_HUMAN;Q13588|GRAP_HUMAN;Q9BQ24|ZFY21_HUMAN;Q09028|RBBP4_HUMAN;O75791|GRAP2_HUMAN			DeepNovo	5 62 12 1 1 2 0 0 5	VDAKFDFAE	35783.2	4859.45	580.162
FEGFPDKQPRK	51.06	1347.69	11	72.7	11	-8.9664	0.3463	0.9	450.239	3	16.9058	68100	1330000	11872	20240118_THJ_3.raw	3	P26447|S10A4_HUMAN			DB Search	5 32 7 7 9 9 8 8 0 0 0	FEGFPDKQPRK	36236.7	10737.1	1707.3
FVQMMTAK	40.7	954.467	8	75	8	-8.1885	0.6231	0.8	478.241	2	24.8246	4580000	30600000	20393	20240118_THJ_3.raw	2	P0DP23|CALM1_HUMAN;P0DP25|CALM3_HUMAN;P0DP24|CALM2_HUMAN			DB Search	5 8 11 5 5 2 1 1	FVQMMTAK	36239.3	7149.48	915.007
SLNLRETNLD	52.72	1173.6	10	70	10	-6.9532	0.7486	1.7	587.808	2	32.2428	2880000	44900000	26141	20240118_THJ_3.raw	4	P08670|VIME_HUMAN			DB Search	0 0 7 7 0 3 3 8 2 2	SLNLRETNLD	36298.2	8393.48	647.41
HDVGVLKAVD	39.46	1051.57	10	70	10	-13.7481	0.057	-3.6	351.528	3	14.3309			8972	20240118_THJ_3.raw	1	Q8WU10|PYRD1_HUMAN;Q96JB6|LOXL4_HUMAN;Q8NH07|O11H2_HUMAN;Q5JTH9|RRP12_HUMAN;Q93009|UBP7_HUMAN;Q5VYV0|FOXB2_HUMAN;Q96HA7|TONSL_HUMAN;O60291|MGRN1_HUMAN;Q9UL36|ZN236_HUMAN;Q7RTN6|STRAA_HUMAN;Q7L2E3|DHX30_HUMAN;O75298|RTN2_HUMAN;Q460N5|PAR14_HUMAN;P0DPD8|EFCE2_HUMAN;Q6UB98|ANR12_HUMAN;O94905|ERLN2_HUMAN;Q86YV9|HPS6_HUMAN;B2RN74|O11HC_HUMAN;Q6XZF7|DNMBP_HUMAN;Q6IQ32|ADNP2_HUMAN;P0C5J1|F86B2_HUMAN;Q9P…			DeepNovo	2 2 0 0 0 29 3 3 4 5	HDVGVLKAVD	36352.8	11183	610.378
FAATEVRAT	45.05	964.498	9	77.8	9	-6.9251	0.6982	3	483.258	2	19.0699	14200	302000	14276	20240118_THJ_3.raw	2	Q8N1N4|K2C78_HUMAN;Q96MI9|CBPC4_HUMAN;Q8N6V9|TEX9_HUMAN;Q8WXI7|MUC16_HUMAN;Q496Y0|LONF3_HUMAN;Q96DN0|ERP27_HUMAN;Q5VTT5|MYOM3_HUMAN;O95425|SVIL_HUMAN;B1AKI9|ISM1_HUMAN;O75475|PSIP1_HUMAN;Q5VYK3|ECM29_HUMAN;P39059|COFA1_HUMAN;Q02952|AKA12_HUMAN;A8MX80|YM017_HUMAN;Q9UI30|TR112_HUMAN;Q9P2D7|DYH1_HUMAN;Q6J4K2|NCLX_HUMAN;Q8IUX7|AEBP1_HUMAN;P40126|TYRP2_HUMAN;P48643|TCPE_HUMAN;Q5SW79|CE170_HUMAN;Q08999…			DeepNovo	5 5 12 3 2 0 0 5 5	FAATEVRAT	36355.8	6054.22	392.641
AHLESYKKSSAA	75.63	1290.66	12	83.3	12	-22.0178	0.6803	1.8	431.227	3	9.3857	2210000	14500000	3239	20240118_THJ_3.raw	1	Q9UPT6|JIP3_HUMAN;P21817|RYR1_HUMAN;B1APH4|ZN487_HUMAN;Q96KB5|TOPK_HUMAN;Q5VT06|CE350_HUMAN;Q9BZQ8|NIBA1_HUMAN;Q9NS56|TOPRS_HUMAN;Q9H792|PEAK1_HUMAN;Q8IZP0|ABI1_HUMAN;P11055|MYH3_HUMAN;Q8NGD3|OR4K5_HUMAN;Q7RTU5|ASCL5_HUMAN;Q15760|GPR19_HUMAN;P60014|KR10A_HUMAN;P0DTE5|UD2A2_HUMAN;O75122|CLAP2_HUMAN;Q8IV32|CCD71_HUMAN;Q14151|SAFB2_HUMAN;Q13255|GRM1_HUMAN;Q5SQ80|A20A2_HUMAN;Q8N660|NBPFF_HUMAN;Q13166…			DeepNovo	5 55 19 16 12 4 14 2 0 1 22 5	AHLESYKKSSAA	36399.9	9483.82	1264.56
LPRDLVDPPM	48.21	1151.6	10	60	10	-12.2521	0.3477	2.7	384.875	3	29.0106			23706	20240118_THJ_3.raw	1	Q96EF6|FBX17_HUMAN;O94889|KLH18_HUMAN;Q9BZQ2|SHP1L_HUMAN;Q53G59|KLH12_HUMAN;Q9GZT4|SRR_HUMAN;Q9P215|POGK_HUMAN;Q9H4K1|RIBC2_HUMAN;Q0P6D6|CCD15_HUMAN;P49407|ARRB1_HUMAN;Q9Y4D8|HECD4_HUMAN;Q7Z589|EMSY_HUMAN;Q27J81|INF2_HUMAN;Q13751|LAMB3_HUMAN;P16473|TSHR_HUMAN;P22557|HEM0_HUMAN;Q9NR22|ANM8_HUMAN;Q5JU85|IQEC2_HUMAN;Q9UQ05|KCNH4_HUMAN;B0I1T2|MYO1G_HUMAN;Q13315|ATM_HUMAN;Q5T4B2|GT253_HUMAN;Q96GX8|CP0…			DeepNovo	0 0 0 0 25 10 10 5 5 5	LPRDLVDPPM	36630.9	9255.73	407.504
FEGFPDKQPR	67.07	1219.6	10	80	10	-7.2462	0.481	0.6	407.54	3	23.4685	20200000	95300000	18848	20240118_THJ_3.raw	5	P26447|S10A4_HUMAN			DB Search	5 7 5 5 17 17 5 5 1 1	FEGFPDKQPR	36707	14443.9	580.611
MDNTVEKGCL	48.69	1108.49	10	70	10	-3.2952	0.4046	2.2	555.253	2	22.3064			17550	20240118_THJ_3.raw	1	Q6IV72|ZN425_HUMAN;Q8WVQ1|CANT1_HUMAN;Q12789|TF3C1_HUMAN;Q8NBT0|POC1A_HUMAN;Q96M20|CNBD2_HUMAN;Q15542|TAF5_HUMAN;Q96DI7|SNR40_HUMAN;Q8N4B4|FBX39_HUMAN;Q6ZSJ9|SHSA6_HUMAN;Q9UKS6|PACN3_HUMAN;O60264|SMCA5_HUMAN;Q9HCU4|CELR2_HUMAN;Q8NFQ8|TOIP2_HUMAN;O43157|PLXB1_HUMAN;Q9H1K6|TLRN1_HUMAN;Q8IVF4|DYH10_HUMAN;Q8NFT6|DBF4B_HUMAN;O75072|FKTN_HUMAN;Q96L73|NSD1_HUMAN;P99999|CYC_HUMAN;P28370|SMCA1_HUMAN;Q86UN…			DeepNovo	5 24 21 21 23 11 0 0 0 5	MDNTVEKGCL	36731.2	12605.6	183.078
DMAVHPDKQPR	58.21	1292.63	11	63.6	11	-1.0013	0.7312	-5.8	431.881	3	24.4764			19698	20240118_THJ_3.raw	2	O14646|CHD1_HUMAN;Q8TCB7|METL6_HUMAN;Q8WWA1|TMM40_HUMAN;Q8ND83|SLAI1_HUMAN;P26447|S10A4_HUMAN;P20929|NEBU_HUMAN;Q9Y2J0|RP3A_HUMAN;O75747|P3C2G_HUMAN;Q5ST30|SYVM_HUMAN;Q70EL1|UBP54_HUMAN;Q5XKR4|OTP_HUMAN;Q9H0A0|NAT10_HUMAN;Q9UBB4|ATX10_HUMAN;Q14119|VEZF1_HUMAN;Q9UHN6|CEIP2_HUMAN;Q92835|SHIP1_HUMAN;Q6P3W2|DJC24_HUMAN;Q9UPY5|XCT_HUMAN;O75061|AUXI_HUMAN;Q86US8|EST1A_HUMAN;P42704|LPPRC_HUMAN;Q7L576|CY…			DeepNovo	0 0 6 0 0 13 11 10 8 4 4	DMAVHPDKQPR	36739.9	13778.8	2994.15
KAFFTATTT	28.88	986.507	9	55.6	9	-21.2529	0.1779	-4.6	494.259	2	14.4548			9113	20240118_THJ_3.raw	1	Q92954|PRG4_HUMAN;Q6P2Q9|PRP8_HUMAN;Q8NFF2|NCKX4_HUMAN;Q6ZRS2|SRCAP_HUMAN;Q9NSD7|RL3R1_HUMAN;P37198|NUP62_HUMAN;P41970|ELK3_HUMAN;P0C626|OR5G3_HUMAN;Q9H7D0|DOCK5_HUMAN;Q96JM7|LMBL3_HUMAN;Q9NR99|MXRA5_HUMAN;P13716|HEM2_HUMAN;Q9Y466|NR2E1_HUMAN;P56159|GFRA1_HUMAN;A2RTX5|SYTC2_HUMAN;Q96S52|PIGS_HUMAN;Q14185|DOCK1_HUMAN;P26012|ITB8_HUMAN;Q9Y4F5|C170B_HUMAN;Q9UBC3|DNM3B_HUMAN;Q7Z443|PK1L3_HUMAN;Q68BL7…			DeepNovo	5 10 8 8 0 0 0 0 5	KAFFTATTT	36946	6281.47	6496.62
VAEMMTAK	41.57	879.419	8	75	8	-12.4446	0.2984	0.9	440.717	2	13.1589			7623	20240118_THJ_3.raw	1	Q5S007|LRRK2_HUMAN;Q12802|AKP13_HUMAN;O95180|CAC1H_HUMAN;P0DP23|CALM1_HUMAN;P0DP25|CALM3_HUMAN;P11161|EGR2_HUMAN;P0DP24|CALM2_HUMAN;Q5JPH6|SYEM_HUMAN			DeepNovo	0 0 11 28 28 12 10 5	VAEMMTAK	37023.8	7731.6	788.127
TTKSFSRTGP	54.77	1080.56	10	60	10	-21.8414	0.486	1.8	361.193	3	9.4299	1780000	12000000	3243	20240118_THJ_3.raw	1	Q8N140|EID3_HUMAN;Q5TF21|SOGA3_HUMAN;Q5T0W9|FA83B_HUMAN;Q9ULD5|ZN777_HUMAN;Q8NBT0|POC1A_HUMAN;Q12888|TP53B_HUMAN;Q96HQ0|ZN419_HUMAN;Q8TCY5|MRAP_HUMAN;P25391|LAMA1_HUMAN;Q93009|UBP7_HUMAN;Q6PK81|ZN773_HUMAN;Q9UIE0|ZN230_HUMAN;Q6P3W7|SCYL2_HUMAN;Q7Z7K2|ZN467_HUMAN;P21506|ZNF10_HUMAN;Q96SZ4|ZSC10_HUMAN;Q9ULL0|K1210_HUMAN;Q96MZ0|GD1L1_HUMAN;Q8TF45|ZN418_HUMAN;Q6ZMP0|THSD4_HUMAN;Q2M3W8|ZN181_HUMAN;Q6P…			DeepNovo	0 0 8 23 23 7 2 2 0 0	TTKSFSRTGP	37083.1	19155.4	1039.25
ETNDTKVLRH	40.74	1211.63	10	90	10	-18.1579	0.5674	0.7	404.883	3	9.2004	94700	839000	3055	20240118_THJ_3.raw	1	P05783|K1C18_HUMAN			DB Search	5 0 35 35 12 12 52 16 16 5	ETNDTKVLRH	37619.2	17686.5	1158.72
DSLPLVDTHSKR	67.82	1366.72	12	66.7	12	-19.9419	0.499	0.9	456.581	3	17.9705	3230000	8390000	12908	20240118_THJ_3.raw	5	P08670|VIME_HUMAN			DB Search	0 0 5 30 30 23 17 9 2 1 1 2	DSLPLVDTHSKR	37672.2	19290	1496.23
KFAFPKKQN	49.38	1106.62	9	88.9	9	-17.2175	0.4467	7	369.884	3	12.3761	355000	1340000	6258	20240118_THJ_3.raw	1	O60404|O10H3_HUMAN;P14406|CX7A2_HUMAN;Q9H9L3|I20L2_HUMAN;Q96IZ5|RBM41_HUMAN;O75396|SC22B_HUMAN;Q9Y651|SOX21_HUMAN;Q6UVJ0|SAS6_HUMAN;P78406|RAE1L_HUMAN;Q7Z570|Z804A_HUMAN;Q6ZW49|PAXI1_HUMAN;Q2NL67|PARP6_HUMAN;Q6PEV8|F199X_HUMAN;Q9UGU5|HMGX4_HUMAN;P32455|GBP1_HUMAN;Q9P219|DAPLE_HUMAN;Q8IZX4|TAF1L_HUMAN;P19622|HME2_HUMAN;Q9UHV7|MED13_HUMAN;Q460N5|PAR14_HUMAN;Q8WWX8|SC5AB_HUMAN;O43143|DHX15_HUMAN;Q99…			DeepNovo	5 0 5 27 7 7 4 3 3	KFAFPKKQN	38261.1	11309.8	3096.44
VPQLELVPN	31.52	1007.57	9	66.7	9	-8.8035	0.7236	-0.3	504.79	2	50.0342	1500000	13400000	35597	20240118_THJ_3.raw	2	P28908|TNR8_HUMAN;Q9Y6U3|SCIN_HUMAN;Q9UQF2|JIP1_HUMAN;Q86U17|SPA11_HUMAN;P52797|EFNA3_HUMAN;Q9H706|GARE1_HUMAN;P31943|HNRH1_HUMAN;Q00526|CDK3_HUMAN;Q9ULX5|RN112_HUMAN;P17066|HSP76_HUMAN;P0DPD8|EFCE2_HUMAN;O60566|BUB1B_HUMAN;Q8N428|GLT16_HUMAN;O00292|LFTY2_HUMAN;Q5T5M9|CCNJ_HUMAN;P58557|YBEY_HUMAN;P54652|HSP72_HUMAN;O75382|TRIM3_HUMAN;Q09666|AHNK_HUMAN;Q12766|HMGX3_HUMAN;Q13387|JIP2_HUMAN;P46821|M…			DeepNovo	0 0 1 3 7 32 18 3 3	VPQLELVPN	38262.4	4632.73	1509.49
PQLELVKVPN	44.36	1135.66	10	60	10	1.4664	0.6378	2.3	568.839	2	39.3793	136000	5570000	29925	20240118_THJ_3.raw	2	P28908|TNR8_HUMAN;Q9UQF2|JIP1_HUMAN;Q86WK6|AMGO1_HUMAN;Q86U17|SPA11_HUMAN;Q96JH7|VCIP1_HUMAN;Q7Z6K4|NRARP_HUMAN;P55198|AF17_HUMAN;P16499|PDE6A_HUMAN;Q9ULX5|RN112_HUMAN;Q9BX63|FANCJ_HUMAN;O75564|JERKY_HUMAN;Q8IWZ3|ANKH1_HUMAN;P0DPD8|EFCE2_HUMAN;Q9Y4A5|TRRAP_HUMAN;O60566|BUB1B_HUMAN;P49917|DNLI4_HUMAN;O00292|LFTY2_HUMAN;P58557|YBEY_HUMAN;Q86YJ7|AN13B_HUMAN;O75382|TRIM3_HUMAN;Q9HBI1|PARVB_HUMAN;Q8NA…			DeepNovo	0 0 6 10 20 29 21 21 0 0	PQLELVKVPN	38346.7	9643.88	482.322
KLTEESRLDN	52.78	1203.61	10	60	10	-3.1396	0.5301	-3.9	602.81	2	25.0666			20267	20240118_THJ_3.raw	1	Q14684|RRP1B_HUMAN;Q6ZW13|CP086_HUMAN;Q3MIN7|RGL3_HUMAN;Q9P2E2|KIF17_HUMAN;Q96A05|VATE2_HUMAN;Q9NP99|TREM1_HUMAN;Q9HC35|EMAL4_HUMAN;Q9NZ53|PDXL2_HUMAN;Q8NHQ9|DDX55_HUMAN;Q9H792|PEAK1_HUMAN;Q9Y6I9|TX264_HUMAN;Q9UBS4|DJB11_HUMAN;Q6P9F5|TRI40_HUMAN;P36543|VATE1_HUMAN;Q6PCT2|FXL19_HUMAN;Q9UPQ4|TRI35_HUMAN;P21730|C5AR1_HUMAN;P49184|DNSL1_HUMAN;Q8IYB1|M21D2_HUMAN;O15344|TRI18_HUMAN;O75935|DCTN3_HUMAN;Q…			DeepNovo	2 0 26 26 14 0 0 0 14 5	KLTEESRLDN	38524.7	13123.4	1086.06
AVTAMKSRP	50.51	959.522	9	100	9	-21.8881	0.6628	0.7	480.769	2	9.5154	422000	3750000	3440	20240118_THJ_3.raw	1	Q9BW72|HIG2A_HUMAN			DB Search	5 9 28 27 11 5 4 6 5	AVTAMKSRP	38527.4	13655.6	725.308
EVLERKPAAG	19.84	1068.59	10	60	10	-18.1703	0.1925	-0.1	357.205	3	9.8124	241000	2000000	3808	20240118_THJ_3.raw	1	Q9NQC3|RTN4_HUMAN			DB Search	3 3 37 6 2 2 0 0 0 0	EVLERKPAAG	38586.7	8381.06	1289.27
AAFPKKQN	60.8	902.497	8	87.5	8	-21.8938	0.719	1.5	452.257	2	10.3785	897000	7050000	4503	20240118_THJ_3.raw	5	O60404|O10H3_HUMAN;P14406|CX7A2_HUMAN;Q9H9L3|I20L2_HUMAN;Q96IZ5|RBM41_HUMAN;O75396|SC22B_HUMAN;Q6UVJ0|SAS6_HUMAN;P78406|RAE1L_HUMAN;Q7Z570|Z804A_HUMAN;Q6ZW49|PAXI1_HUMAN;Q2NL67|PARP6_HUMAN;Q6PEV8|F199X_HUMAN;Q9UGU5|HMGX4_HUMAN;P32455|GBP1_HUMAN;Q9P219|DAPLE_HUMAN;Q8IZX4|TAF1L_HUMAN;P19622|HME2_HUMAN;Q9UHV7|MED13_HUMAN;Q460N5|PAR14_HUMAN;Q8WWX8|SC5AB_HUMAN;P0DMB1|P23D2_HUMAN;O43143|DHX15_HUMAN;Q9B…			DeepNovo	5 5 52 8 8 1 3 3	AAFPKKQN	38688.4	10236	2664.7
EGFPDKQPR	50.41	1072.53	9	55.6	9	-2.3639	0.7017	0.9	537.273	2	23.4211	1590000	3890000	18953	20240118_THJ_3.raw	2	P26447|S10A4_HUMAN			DB Search	0 0 11 7 2 2 2 0 0	EGFPDKQPR	38869	13364.1	1732.16
EAFATKVQ	49.62	892.465	8	75	8	-6.8862	0.4499	0.6	447.24	2	19.1947	181000	793000	14298	20240118_THJ_3.raw	1	Q5JWF2|GNAS1_HUMAN;O60437|PEPL_HUMAN;P0CG42|F157B_HUMAN;P63092|GNAS2_HUMAN;Q92673|SORL_HUMAN;Q8NFZ0|FBH1_HUMAN;O95342|ABCBB_HUMAN;Q8NFI3|ENASE_HUMAN;Q9UFH2|DYH17_HUMAN;Q6IAN0|DRS7B_HUMAN;P56270|MAZ_HUMAN;Q9UIW0|VAX2_HUMAN;Q8IZ52|CHSS2_HUMAN;P18146|EGR1_HUMAN;Q9H2M9|RBGPR_HUMAN;Q9UPN9|TRI33_HUMAN;Q86X02|CDR2L_HUMAN;Q14119|VEZF1_HUMAN;Q96RY7|IF140_HUMAN;Q9UIA0|CYH4_HUMAN;O75794|CD123_HUMAN;P08195|4…			DeepNovo	2 2 8 5 0 0 2 2	EAFATKVQ	39008	8188.61	1030.46
PQLELVVPN	30.76	1007.57	9	55.6	9	-12.2968	0.6784	-0.3	504.79	2	50.0342	1500000	6720000	35555	20240118_THJ_3.raw	1	P28908|TNR8_HUMAN;P62424|RL7A_HUMAN;Q9Y6U3|SCIN_HUMAN;Q9UQF2|JIP1_HUMAN;Q9UKJ8|ADA21_HUMAN;O60331|PI51C_HUMAN;Q8N3J5|PPM1K_HUMAN;Q86U17|SPA11_HUMAN;Q9H706|GARE1_HUMAN;Q9ULX5|RN112_HUMAN;P0DPD8|EFCE2_HUMAN;Q8N149|LIRA2_HUMAN;O60566|BUB1B_HUMAN;O00292|LFTY2_HUMAN;P58557|YBEY_HUMAN;Q6ZNB7|ALKMO_HUMAN;P38398|BRCA1_HUMAN;O75382|TRIM3_HUMAN;Q8TBE7|S35G2_HUMAN;O43272|PROD_HUMAN;Q12766|HMGX3_HUMAN;Q5T5X7…			DeepNovo	0 0 3 4 9 9 8 0 0	PQLELVVPN	39137.8	7576.1	4474.91
LDDAVGPR	33.34	841.429	8	62.5	8	-7.8203	0.642	1.2	421.723	2	18.0663	320000	1670000	13014	20240118_THJ_3.raw	1	Q684P5|RPGP2_HUMAN;P43243|MATR3_HUMAN;Q68CR1|SE1L3_HUMAN;Q8IXQ6|PARP9_HUMAN;Q86UR5|RIMS1_HUMAN;Q9Y5S2|MRCKB_HUMAN;O94819|KBTBB_HUMAN;Q8TF50|ZN526_HUMAN;Q02156|KPCE_HUMAN;Q8TDJ6|DMXL2_HUMAN;O75691|UTP20_HUMAN;P20585|MSH3_HUMAN;P08123|CO1A2_HUMAN;Q460N5|PAR14_HUMAN;Q8NDZ4|DIK2A_HUMAN;Q9UI32|GLSL_HUMAN;Q96MG7|NSE3_HUMAN;Q9UL52|TM11E_HUMAN;P14868|SYDC_HUMAN;Q9C029|TRIM7_HUMAN;Q8N0W3|FCSK_HUMAN;P12883…			DeepNovo	5 8 4 0 0 1 2 3	LDDAVGPR	39235.2	7867.13	330.978
EVLERKPA	29.18	940.534	8	62.5	8	-19.2697	0.7174	1.4	471.275	2	9.6421	77600	998000	3596	20240118_THJ_3.raw	1	Q9NQC3|RTN4_HUMAN			DB Search	5 11 22 0 0 0 12 5	EVLERKPA	39387.8	12441.7	2244.45
VTAMKSRP	35.09	888.485	8	100	8	-22.7685	0.5663	0.6	445.25	2	9.5154	587000	2980000	3448	20240118_THJ_3.raw	1	Q9BW72|HIG2A_HUMAN			DB Search	5 99 43 25 12 3 3 3	VTAMKSRP	39589.3	8895.18	1433.51
DSLPLVDTHSK	61.12	1210.62	11	54.5	11	-14.7847	0.581	1	404.548	3	23.6742	994000	5880000	18878	20240118_THJ_3.raw	5	P08670|VIME_HUMAN			DB Search	0 0 0 80 80 42 20 11 7 0 0	DSLPLVDTHSK	39768.4	9466.97	920.732
LRVAPEEHPVL	61.24	1258.7	11	72.7	11	-7.1491	0.5399	0.9	420.575	3	29.6441	1300000	6420000	24347	20240118_THJ_3.raw	4	P60709|ACTB_HUMAN;A5A3E0|POTEF_HUMAN;P63261|ACTG_HUMAN			DB Search	0 0 10 16 5 3 7 42 22 0 5	LRVAPEEHPVL	40094.9	5626.66	914.915
LQVVRVAT	41.7	884.544	8	62.5	8	-1.9002	0.793	-1.2	443.279	2	26.8066	40700	286000	21746	20240118_THJ_3.raw	1	O14522|PTPRT_HUMAN;Q8IWB1|IPRI_HUMAN;Q8NCM2|KCNH5_HUMAN;Q719H9|KCTD1_HUMAN;Q9C026|TRIM9_HUMAN;Q9Y5Y4|PD2R2_HUMAN;Q5EBL4|RIPL1_HUMAN;Q9ULK5|VANG2_HUMAN;P40337|VHL_HUMAN;Q6X784|ZPBP2_HUMAN;Q6P9A2|GLT18_HUMAN;P52655|TF2AA_HUMAN;P40305|IFI27_HUMAN;Q93063|EXT2_HUMAN;Q96GM1|PLPR2_HUMAN;O60462|NRP2_HUMAN;Q66K74|MAP1S_HUMAN;Q6GV28|TM225_HUMAN;A4UGR9|XIRP2_HUMAN;P20042|IF2B_HUMAN;Q96QD5|DEPD7_HUMAN;Q6P087…			DeepNovo	5 26 12 0 0 0 7 5	LQVVRVAT	40165.4	5800.48	668.268
LTTVTNKTD	52.5	991.519	9	66.7	9	-16.2519	0.5343	-7.6	496.763	2	13.7183	6120	178000	8231	20240118_THJ_3.raw	1	Q9UGF6|OR5V1_HUMAN;O15015|ZN646_HUMAN;Q9C0D2|CE295_HUMAN;Q5T6X5|GPC6A_HUMAN;Q8TE73|DYH5_HUMAN;Q9UPW0|FOXJ3_HUMAN;P41970|ELK3_HUMAN;Q9HC24|LFG4_HUMAN;Q5VYJ5|MALR1_HUMAN;Q969V6|MRTFA_HUMAN;Q8N103|TAGAP_HUMAN;Q9UK73|FEM1B_HUMAN;Q6YHK3|CD109_HUMAN;Q9UIQ6|LCAP_HUMAN;Q96L91|EP400_HUMAN;P25942|TNR5_HUMAN;Q6PGP7|SKI3_HUMAN;O95970|LGI1_HUMAN;Q02505|MUC3A_HUMAN;Q96SL1|DIRC2_HUMAN;O95436|NPT2B_HUMAN;O15118|…			DeepNovo	0 0 0 14 9 9 8 7 5	LTTVTNKTD	40240.8	17630.6	1353.23
VDAFKDGVE	36.35	978.466	9	77.8	9	-10.8578	0.3799	1.3	490.241	2	20.2776	808000	1700000	15968	20240118_THJ_3.raw	1	P50453|SPB9_HUMAN;Q9NS00|C1GLT_HUMAN;Q86VF2|IGFN1_HUMAN;Q01484|ANK2_HUMAN;Q9NQV7|PRDM9_HUMAN;O94813|SLIT2_HUMAN;Q6P2Q9|PRP8_HUMAN;Q8TE73|DYH5_HUMAN;Q7Z333|SETX_HUMAN;A8MVZ5|BTNLA_HUMAN;O75023|LIRB5_HUMAN;Q96RP9|EFGM_HUMAN;Q8WZ42|TITIN_HUMAN;Q9HBL0|TENS1_HUMAN;O75093|SLIT1_HUMAN;O14777|NDC80_HUMAN;Q658Y4|F91A1_HUMAN;Q14896|MYPC3_HUMAN;Q5T6C5|AT7L2_HUMAN;Q8TEW8|PAR3L_HUMAN;Q14152|EIF3A_HUMAN;Q8TEL6…			DeepNovo	5 72 20 10 10 7 0 0 5	VDAFKDGVE	40476.2	5139.91	165.215
EHDELQAAT	49.21	1012.45	9	77.8	9	-14.7977	0.0865	-9.5	507.226	2	10.946	19300	293000	5126	20240118_THJ_3.raw	1	P48556|PSMD8_HUMAN;Q96M20|CNBD2_HUMAN;Q9UH65|SWP70_HUMAN;Q9Y6D5|BIG2_HUMAN;Q5VZ46|K1614_HUMAN;Q8NH07|O11H2_HUMAN;P25205|MCM3_HUMAN;Q15545|TAF7_HUMAN;Q7L0Q8|RHOU_HUMAN;Q9Y235|ABEC2_HUMAN;Q13155|AIMP2_HUMAN;Q08378|GOGA3_HUMAN;Q9Y4A5|TRRAP_HUMAN;Q9H254|SPTN4_HUMAN;Q96IC2|REXO5_HUMAN;O00193|SMAP_HUMAN;Q8IZ83|A16A1_HUMAN;B2RN74|O11HC_HUMAN;P06744|G6PI_HUMAN;O95835|LATS1_HUMAN;Q8IVU1|IGDC3_HUMAN;Q9P218…			DeepNovo	0 0 19 14 8 8 8 7 5	EHDELQAAT	40796.9	7732.61	592.919
VDVSKPDLT	49.03	972.513	9	66.7	9	-12.4865	0.6107	-1.2	487.263	2	23.4478	55000	343000	18659	20240118_THJ_3.raw	1	P08670|VIME_HUMAN			DB Search	5 21 18 8 8 0 0 0 4	VDVSKPDLT	40910.7	8389.21	728.379
FVQMKCVT	25.74	970.462	8	75	8	-11.2795	0.3716	1.8	486.239	2	14.6675	2170000	8120000	9128	20240118_THJ_3.raw	3	Q8N6S4|AN13C_HUMAN;Q8N1I0|DOCK4_HUMAN;P98088|MUC5A_HUMAN;Q6P2C0|WDR93_HUMAN;P40200|TACT_HUMAN;Q9ULL8|SHRM4_HUMAN;Q6P4A7|SFXN4_HUMAN;Q8NEZ4|KMT2C_HUMAN;Q13796|SHRM2_HUMAN;O15294|OGT1_HUMAN;P49750|YLPM1_HUMAN;Q8IV04|TB10C_HUMAN;Q9UKT4|FBX5_HUMAN;Q8TF72|SHRM3_HUMAN;Q92620|PRP16_HUMAN;Q9HC84|MUC5B_HUMAN;Q8NCN2|ZBT34_HUMAN;Q96JA1|LRIG1_HUMAN	Oxidation (M)	M4:Oxidation (M):1001.00	DeepNovo	5 11 13 12 0 0 16 5	FVQM(+15.99)KCVT	40915.2	9900.2	432.914
SLPLVDTH	38.87	880.465	8	75	8	-10.0023	0.4603	1.6	441.241	2	29.4021	1330000	6580000	24134	20240118_THJ_3.raw	2	P08670|VIME_HUMAN			DB Search	0 0 24 24 10 10 7 5	SLPLVDTH	41165.9	8236.91	5033.29
APVNVTTEVKS	47.32	1143.61	11	54.5	11	-19.5984	0.4395	1.3	572.815	2	18.5694	218000	1250000	13641	20240118_THJ_3.raw	1	Q5VTE0|EF1A3_HUMAN;P68104|EF1A1_HUMAN			DB Search	5 16 16 10 10 8 0 0 0 0 0	APVNVTTEVKS	41222.4	16810.3	673.22
SLPLVDTHS	42.09	967.497	9	55.6	9	-10.1539	0.4567	1.8	484.757	2	29.0079	610000	1230000	23794	20240118_THJ_3.raw	2	P08670|VIME_HUMAN			DB Search	0 0 21 21 8 8 5 0 0	SLPLVDTHS	41308.5	6720.1	3233.39
PRDAKFDKE	43.5	1104.56	9	66.7	9	-14.7124	0.2043	7.5	369.195	3	10.8653			5030	20240118_THJ_3.raw	2	Q16878|CDO1_HUMAN;Q92616|GCN1_HUMAN;Q9H9E3|COG4_HUMAN;P33176|KINH_HUMAN;A6NI28|RHG42_HUMAN;Q8TE73|DYH5_HUMAN;Q13206|DDX10_HUMAN;Q96NT1|NP1L5_HUMAN;Q8N1W1|ARG28_HUMAN;Q9UFH2|DYH17_HUMAN;Q08378|GOGA3_HUMAN;O95571|ETHE1_HUMAN;Q9NWZ3|IRAK4_HUMAN;Q9NQB0|TF7L2_HUMAN;P35237|SPB6_HUMAN;Q09028|RBBP4_HUMAN;O95398|RPGF3_HUMAN;P05023|AT1A1_HUMAN;A2RUC4|TYW5_HUMAN;A1A4S6|RHG10_HUMAN;Q52LD8|RFTN2_HUMAN;P13637|…			DeepNovo	0 0 0 27 27 25 25 10 5	PRDAKFDKE	41443.4	7548.68	1794.18
EVKSVEMHHE	35.07	1223.56	10	60	10	-21.3837	0.7547	2.1	408.862	3	9.2772	117000	1350000	3148	20240118_THJ_3.raw	1	Q5VTE0|EF1A3_HUMAN;Q05639|EF1A2_HUMAN;P68104|EF1A1_HUMAN			DB Search	4 0 0 0 0 15 22 22 4 4	EVKSVEMHHE	41601.4	20813.5	544.789
EPDAKFDKE	33.88	1077.5	9	66.7	9	-16.9248	0.7217	-4.2	360.172	3	9.5086			3428	20240118_THJ_3.raw	1	Q92791|SC65_HUMAN;Q16878|CDO1_HUMAN;Q99593|TBX5_HUMAN;Q9BYV9|BACH2_HUMAN;Q92616|GCN1_HUMAN;Q9HB96|FANCE_HUMAN;Q9H9E3|COG4_HUMAN;P33176|KINH_HUMAN;A6NI28|RHG42_HUMAN;Q8TE73|DYH5_HUMAN;Q13206|DDX10_HUMAN;Q96NT1|NP1L5_HUMAN;Q8N1W1|ARG28_HUMAN;Q9UFH2|DYH17_HUMAN;O15085|ARHGB_HUMAN;Q08378|GOGA3_HUMAN;Q9NWZ3|IRAK4_HUMAN;Q5TEA6|SE1L2_HUMAN;P35237|SPB6_HUMAN;Q09028|RBBP4_HUMAN;Q9ULE6|PALD_HUMAN;Q9C0A1|ZF…			DeepNovo	2 0 6 0 0 12 8 4 4	EPDAKFDKE	41924.1	10836.8	1129.15
LLVKNTEN	52.02	929.518	8	75	8	-12.7599	0.4503	0.7	465.767	2	14.1968	416000	2040000	8760	20240118_THJ_3.raw	1	Q12796|PNRC1_HUMAN;Q9UPW5|CBPC1_HUMAN;O95819|M4K4_HUMAN;P41252|SYIC_HUMAN;Q8N4C8|MINK1_HUMAN;A0A286YF58|TM271_HUMAN;Q9Y5F9|PCDGI_HUMAN;Q9HCJ3|RAVR2_HUMAN;Q9Y4A5|TRRAP_HUMAN;Q5SRN2|TSBP1_HUMAN;Q96T68|SETB2_HUMAN;Q99996|AKAP9_HUMAN;Q99715|COCA1_HUMAN;Q9Y3B9|RRP15_HUMAN;Q92610|ZN592_HUMAN;Q8WYA6|CTBL1_HUMAN;Q9Y5W7|SNX14_HUMAN;Q9Y2D5|PLAK2_HUMAN;P49441|INPP_HUMAN;Q13336|UT1_HUMAN;Q9Y6A5|TACC3_HUMAN;Q…			DeepNovo	5 25 0 0 6 6 7 5	LLVKNTEN	42018.3	9015.4	1967.92
HTKSFSRTGP	54.41	1116.57	10	70	10	-22.3909	0.6509	-9.2	373.193	3	9.5128	345000	2900000	3396	20240118_THJ_3.raw	1	Q8N140|EID3_HUMAN;Q5TF21|SOGA3_HUMAN;Q9ULD5|ZN777_HUMAN;Q8NBT0|POC1A_HUMAN;Q12888|TP53B_HUMAN;Q96HQ0|ZN419_HUMAN;Q8TCY5|MRAP_HUMAN;Q93009|UBP7_HUMAN;Q6PK81|ZN773_HUMAN;Q9UIE0|ZN230_HUMAN;Q6P3W7|SCYL2_HUMAN;Q7Z7K2|ZN467_HUMAN;P21506|ZNF10_HUMAN;Q96SZ4|ZSC10_HUMAN;Q9ULL0|K1210_HUMAN;Q96MZ0|GD1L1_HUMAN;Q8TF45|ZN418_HUMAN;Q6UXT9|ABH15_HUMAN;Q6ZMP0|THSD4_HUMAN;Q2M3W8|ZN181_HUMAN;Q6P9A1|ZN530_HUMAN;Q7R…			DeepNovo	4 4 0 21 21 22 4 20 0 0	HTKSFSRTGP	42167.9	16041.5	1001.12
FDEASKNEAN	59.06	1123.48	10	80	10	-19.3165	0.6166	0.7	562.747	2	9.9607	97000	1100000	3993	20240118_THJ_3.raw	1	P20290|BTF3_HUMAN;Q96K17|BT3L4_HUMAN			DB Search	5 33 70 62 14 0 0 15 22 5	FDEASKNEAN	42226.3	7431.94	926.869
FGGLETPGT	22.81	877.418	9	55.6	9	8.7029	0.0432	1.5	439.717	2	46.8897			33824	20240118_THJ_3.raw	1	Q8NGL7|OR4P4_HUMAN;Q96T54|KCNKH_HUMAN;Q9BY07|S4A5_HUMAN;Q6UWP7|LCLT1_HUMAN;P05362|ICAM1_HUMAN;Q04844|ACHE_HUMAN;Q12772|SRBP2_HUMAN;Q2KHR3|QSER1_HUMAN;O75157|T22D2_HUMAN;Q9UBX1|CATF_HUMAN;P05067|A4_HUMAN;Q9UPX0|TUTLB_HUMAN;P60508|SYCY2_HUMAN;Q06416|P5F1B_HUMAN;Q9UBL3|ASH2L_HUMAN;Q6N022|TEN4_HUMAN;Q9P2B4|CT2NL_HUMAN;Q5XX13|FBW10_HUMAN;Q4ZG55|GREB1_HUMAN;Q9P2K5|MYEF2_HUMAN;P49790|NU153_HUMAN;Q9ULZ9|…			DeepNovo	5 8 4 0 0 0 0 3 5	FGGLETPGT	42313.5	10378.2	374.96
VDIINAKQ	54.89	899.508	8	75	8	-9.3757	0.5743	1.7	450.762	2	18.2203	2930000	14000000	13364	20240118_THJ_3.raw	2	P60174|TPIS_HUMAN			DB Search	5 17 14 13 0 0 4 4	VDIINAKQ	42580.6	5323.49	278.299
VPTTEFKNT	43.88	1035.52	9	66.7	9	-6.8187	0.4795	1.5	518.77	2	18.6702			13866	20240118_THJ_3.raw	1	Q02223|TNR17_HUMAN;O75400|PR40A_HUMAN;Q14494|NF2L1_HUMAN;Q96MT8|CEP63_HUMAN;Q9BUI4|RPC3_HUMAN;Q96KQ4|ASPP1_HUMAN;Q9HCX4|TRPC7_HUMAN;Q15165|PON2_HUMAN;P28566|5HT1E_HUMAN;Q8NFJ6|PKR2_HUMAN;P00390|GSHR_HUMAN;Q96D21|RHES_HUMAN;Q13616|CUL1_HUMAN;P40967|PMEL_HUMAN;A0A2R8YFM6|OOSP3_HUMAN;Q03111|ENL_HUMAN;P08670|VIME_HUMAN;P09913|IFIT2_HUMAN;Q9BQ39|DDX50_HUMAN;P40222|TXLNA_HUMAN;Q9BXS6|NUSAP_HUMAN;Q9BZ95…			DeepNovo	0 0 0 21 21 19 5 4 4	VPTTEFKNT	42678.9	9135.57	5164.71
LPLVDTHSKRT	53.86	1265.71	11	72.7	11	-22.3394	0.3166	0.4	422.911	3	15.2578	154000	704000	9856	20240118_THJ_3.raw	2	P08670|VIME_HUMAN			DB Search	5 81 85 24 24 19 19 0 0 0 5	LPLVDTHSKRT	42781	16274.7	2360.06
KCPLNAKQ	40.9	900.485	8	75	8	-9.9629	0.4999	-8.4	451.246	2	18.6516			13847	20240118_THJ_3.raw	1	P42694|HELZ_HUMAN;Q92630|DYRK2_HUMAN;Q8TEU7|RPGF6_HUMAN;Q7L014|DDX46_HUMAN;Q86YV6|MYLK4_HUMAN;Q8TEQ8|PIGO_HUMAN;O95622|ADCY5_HUMAN;Q92817|EVPL_HUMAN;Q49A92|CH034_HUMAN;O94933|SLIK3_HUMAN;Q9H777|RNZ1_HUMAN;A8MW92|P20L1_HUMAN;O94804|STK10_HUMAN;Q8WVR3|TPC14_HUMAN;Q8IX21|SLF2_HUMAN;Q96PY6|NEK1_HUMAN;Q9Y5Q0|FADS3_HUMAN;Q9ULE0|WWC3_HUMAN;Q8TE54|S26A7_HUMAN;Q9ULL1|PKHG1_HUMAN;Q86UK5|LBN_HUMAN;Q5T4D3|TM…			DeepNovo	5 0 0 50 10 10 8 5	KCPLNAKQ	42829.4	9063.41	1142.43
YETALKAEGPL	57.33	1190.62	11	63.6	11	-10.9342	0.3568	-5.7	596.313	2	26.5288			21546	20240118_THJ_3.raw	3	Q86V59|PNM8A_HUMAN;Q8N0V5|GNT2A_HUMAN;Q00610|CLH1_HUMAN;P45974|UBP5_HUMAN;Q9Y5Y7|LYVE1_HUMAN;Q6ZRS2|SRCAP_HUMAN;Q8N7U6|EFHB_HUMAN;Q58FF7|H90B3_HUMAN;Q13535|ATR_HUMAN;O95396|MOCS3_HUMAN;Q9P209|CEP72_HUMAN;Q5VSG8|MANEL_HUMAN;Q9C093|SPEF2_HUMAN;Q9Y2P5|S27A5_HUMAN;Q09666|AHNK_HUMAN;A2RTX5|SYTC2_HUMAN;O76027|ANXA9_HUMAN;O14513|NCKP5_HUMAN;Q9BPW9|DHRS9_HUMAN;Q15768|EFNB3_HUMAN;P30408|T4S1_HUMAN;Q9H446|…			DeepNovo	0 0 87 23 23 0 0 6 2 2 3	YETALKAEGPL	43004.4	5970.13	106.238
FRNIGLDD	40.84	948.466	8	75	8	-8.6182	0.7623	1.5	475.241	2	30.7174			24907	20240118_THJ_3.raw	1	O60256|KPRB_HUMAN			DB Search	5 0 0 10 10 48 42 5	FRNIGLDD	43384.4	5783.97	1596.28
GCHLVDTH	41.83	880.386	8	62.5	8	4.3595	0.2571	-6.3	441.197	2	29.8311			24407	20240118_THJ_3.raw	1	Q9Y2T3|GUAD_HUMAN;Q9H9L3|I20L2_HUMAN;Q13976|KGP1_HUMAN;Q12986|NFX1_HUMAN;O95833|CLIC3_HUMAN;Q9Y493|ZAN_HUMAN;Q8WYB5|KAT6B_HUMAN;Q13237|KGP2_HUMAN;P56749|CLD12_HUMAN;P08670|VIME_HUMAN;Q96QP1|ALPK1_HUMAN;O60522|TDRD6_HUMAN;Q92794|KAT6A_HUMAN;Q6NUQ1|RINT1_HUMAN;Q96AP4|ZUP1_HUMAN;Q9Y4J8|DTNA_HUMAN;Q3YBR2|TBRG1_HUMAN;Q6P4E1|GOLM2_HUMAN;Q8WZ42|TITIN_HUMAN;Q5T601|AGRF1_HUMAN;Q8TAI7|REBL1_HUMAN;Q96HH9|GR…			DeepNovo	0 0 0 14 6 5 5 5	GCHLVDTH	43401.9	7662.84	3200.56
WSVDVEPR	29.57	986.482	8	62.5	8	5.7009	0.4591	0.7	494.249	2	44.9768	1770000	13600000	33098	20240118_THJ_3.raw	2	Q13368|MPP3_HUMAN;Q2WGJ9|FR1L6_HUMAN;P28288|ABCD3_HUMAN;O75376|NCOR1_HUMAN;P40617|ARL4A_HUMAN;Q9UHH9|IP6K2_HUMAN;P62314|SMD1_HUMAN;P20396|TRH_HUMAN;A8K0R7|ZN839_HUMAN;Q6IQ19|CCSAP_HUMAN;Q8NEZ3|WDR19_HUMAN;Q9BYB0|SHAN3_HUMAN;Q8NB14|UBP38_HUMAN;Q9H967|WDR76_HUMAN;Q5VU65|P210L_HUMAN;P49662|CASP4_HUMAN;Q09666|AHNK_HUMAN;Q86X10|RLGPB_HUMAN;O75317|UBP12_HUMAN;Q9Y566|SHAN1_HUMAN;Q15020|SART3_HUMAN;P6206…			DeepNovo	5 38 28 28 0 0 0 5	WSVDVEPR	43832.5	7247.42	1278.24
VEELKTPPE	48.29	1040.54	9	77.8	9	-9.4173	0.2906	1.4	521.278	2	16.7745	161000	1350000	11629	20240118_THJ_3.raw	1	Q2M3C6|TM266_HUMAN;P21817|RYR1_HUMAN;Q9Y620|RA54B_HUMAN;Q9NV79|PCMD2_HUMAN;Q8N0V5|GNT2A_HUMAN;P35968|VGFR2_HUMAN;Q01850|CDR2_HUMAN;Q8NF37|PCAT1_HUMAN;Q8IWF9|CCD83_HUMAN;E9PIF3|NPIA2_HUMAN;Q7L0Y3|TM10C_HUMAN;Q6N069|NAA16_HUMAN;Q86SX6|GLRX5_HUMAN;Q9ULC8|ZDHC8_HUMAN;O43493|TGON2_HUMAN;Q9P225|DYH2_HUMAN;Q6NWY9|PR40B_HUMAN;O94855|SC24D_HUMAN;P55211|CASP9_HUMAN;Q9UK32|KS6A6_HUMAN;A1E959|ODAM_HUMAN;Q709…			DeepNovo	5 34 15 15 19 0 0 18 5	VEELKTPPE	44410.9	3318.01	995.871
KFEGFDKK	29.07	997.523	8	75	8	-5.194	0.2723	-6.7	499.766	2	24.5115			19731	20240118_THJ_3.raw	1	P29965|CD40L_HUMAN;P53370|NUDT6_HUMAN;Q9Y5B9|SP16H_HUMAN;Q52LW3|RHG29_HUMAN;Q14686|NCOA6_HUMAN;P40126|TYRP2_HUMAN;Q9NNW7|TRXR2_HUMAN;A4FU69|EFCB5_HUMAN;P53779|MK10_HUMAN;Q96RL7|VP13A_HUMAN;Q5QP82|DCA10_HUMAN;Q6UUV7|CRTC3_HUMAN;Q3SY69|AL1L2_HUMAN;Q7Z3F1|LYCHS_HUMAN			DeepNovo	5 4 0 0 5 10 23 5	KFEGFDKK	44506.9	11007	4113.64
AVLEKRAP	34.53	882.529	8	75	8	-21.106	0.7387	1.1	442.272	2	9.2906			3157	20240118_THJ_3.raw	1	Q14789|GOGB1_HUMAN;Q6ZRS4|ITPI1_HUMAN;Q96JX3|SRAC1_HUMAN;Q68EM7|RHG17_HUMAN;B7U540|KCJ18_HUMAN;Q6UVJ0|SAS6_HUMAN;P32926|DSG3_HUMAN;Q8WV24|PHLA1_HUMAN;Q9Y376|CAB39_HUMAN;Q86VP1|TAXB1_HUMAN;Q6P158|DHX57_HUMAN;Q6NUI2|GPAT2_HUMAN;Q9UHI6|DDX20_HUMAN;P55268|LAMB2_HUMAN;P38398|BRCA1_HUMAN;Q9ULD4|BRPF3_HUMAN;Q9UK73|FEM1B_HUMAN;Q6XZF7|DNMBP_HUMAN;P35499|SCN4A_HUMAN;Q9NQR7|CC177_HUMAN;Q9NWN3|FBX34_HUMAN;Q9…			DeepNovo	5 18 47 26 3 3 0 0	AVLEKRAP	44893.6	8296.18	4634.52
LPLVDTHS	31.17	880.465	8	75	8	-11.6994	0.4526	-2.3	441.239	2	26.1795	101000	856000	21251	20240118_THJ_3.raw	2	P08670|VIME_HUMAN			DB Search	5 6 6 2 2 2 0 0	LPLVDTHS	44994.6	6872.57	1713.86
VSDFRGEK	38.38	936.466	8	75	8	-3.9648	0.7523	1.5	469.241	2	26.8528	94300	629000	21744	20240118_THJ_3.raw	1	Q9NST1|PLPL3_HUMAN;Q8WVR3|TPC14_HUMAN;Q8N350|CBARP_HUMAN;Q8IV76|PASD1_HUMAN;P48167|GLRB_HUMAN;Q5HYK7|SH319_HUMAN;O75419|CDC45_HUMAN;Q9NQW5|PRDM7_HUMAN;Q6N063|OGFD2_HUMAN;Q9ULH1|ASAP1_HUMAN;O60422|ONEC3_HUMAN;A8MPP1|D11L8_HUMAN;Q12913|PTPRJ_HUMAN;Q96FC9|DDX11_HUMAN;Q9UKF6|CPSF3_HUMAN;P78332|RBM6_HUMAN;P05981|HEPS_HUMAN;Q5TH69|BIG3_HUMAN;Q8N1P7|CRBG2_HUMAN;Q7Z2Z1|TICRR_HUMAN;Q8NB91|FANCB_HUMAN;P269…			DeepNovo	5 97 71 40 0 0 5 5	VSDFRGEK	45332.7	7314.92	713.408
PLVDTHSKR	62.44	1051.58	9	66.7	9	-21.4921	0.6651	1.6	526.797	2	17.905	863000	2820000	13010	20240118_THJ_3.raw	8	P08670|VIME_HUMAN			DB Search	5 20 19 8 3 0 0 0 3	PLVDTHSKR	45426.8	9156.83	7107.36
TIEQEKQAGES	55.03	1218.57	11	63.6	11	-19.2099	0.5929	1.5	610.295	2	9.7705	170000	1700000	3761	20240118_THJ_3.raw	1	P62328|TYB4_HUMAN			DB Search	0 0 20 18 18 4 3 7 10 0 0	TIEQEKQAGES	45770.3	9917.91	921.767
ELERVAKSNR	48.3	1200.66	10	60	10	-20.1548	0.7567	1.5	401.227	3	9.0312	54300	673000	2841	20240118_THJ_3.raw	1	P46782|RS5_HUMAN			DB Search	5 26 23 0 0 12 30 0 0 5	ELERVAKSNR	46357.8	11773.1	264.805
VEWTNDGK	42.36	947.435	8	75	8	-8.6917	0.7279	1	474.725	2	16.7636	258000	1840000	11779	20240118_THJ_3.raw	1	Q14118|DAG1_HUMAN;Q5H9T9|FSCB_HUMAN;Q9HBG6|IF122_HUMAN;A6NJ88|SGE2P_HUMAN;Q9C0A0|CNTP4_HUMAN;Q8NEU8|DP13B_HUMAN;Q9NZR2|LRP1B_HUMAN;Q9NTI5|PDS5B_HUMAN;Q8WYK1|CNTP5_HUMAN;Q9Y6F9|WNT6_HUMAN;Q9NXZ1|SAGE1_HUMAN			DeepNovo	5 31 25 17 8 8 0 0	VEWTNDGK	46431.6	9224.04	1443.47
TLLIKTVETRD	43.59	1287.74	11	54.5	11	-7.2317	0.6144	1.4	430.255	3	28.0914			22936	20240118_THJ_3.raw	3	P08670|VIME_HUMAN			DB Search	0 0 6 8 24 5 3 3 0 0 0	TLLIKTVETRD	46839.6	6326.04	935.669
VPQLENVPN	40.85	1008.52	9	66.7	9	10.8113	0.8266	-0.5	505.269	2	50.0872			35733	20240118_THJ_3.raw	1	Q16678|CP1B1_HUMAN;Q8IYA2|C144C_HUMAN;Q9Y620|RA54B_HUMAN;Q5VT06|CE350_HUMAN;P52797|EFNA3_HUMAN;Q9UGL1|KDM5B_HUMAN;P17066|HSP76_HUMAN;Q08378|GOGA3_HUMAN;O43447|PPIH_HUMAN;Q5T5M9|CCNJ_HUMAN;Q86VV4|RNB3L_HUMAN;P54652|HSP72_HUMAN;Q09666|AHNK_HUMAN;Q6E213|AWAT2_HUMAN;Q9ULD6|INTU_HUMAN;Q8WZ75|ROBO4_HUMAN;Q9P2D7|DYH1_HUMAN;Q8WWT9|S13A3_HUMAN;O60346|PHLP1_HUMAN;P16383|GCFC2_HUMAN;Q14315|FLNC_HUMAN;P20042…			DeepNovo	0 0 2 3 6 0 2 3 3	VPQLENVPN	47011.9	7182.98	692.996
PLVDTHSK	32.94	895.476	8	75	8	-21.2012	0.7199	0.3	448.746	2	18.1526	298000	1410000	13286	20240118_THJ_3.raw	3	P08670|VIME_HUMAN			DB Search	5 74 10 10 11 8 0 0	PLVDTHSK	49278.6	11912.9	3432.19
EVNQTEARYQ	42.34	1236.57	10	60	10	6.1031	0.4463	5	619.297	2	33.3994			26860	20240118_THJ_3.raw	1	P17030|ZNF25_HUMAN;P62683|GAK21_HUMAN;O95149|SPN1_HUMAN;Q86W28|NALP8_HUMAN;Q8N4U5|T11L2_HUMAN;P63145|GAK24_HUMAN;Q6A163|K1C39_HUMAN;P48547|KCNC1_HUMAN;Q96KJ4|MSLNL_HUMAN;P20929|NEBU_HUMAN;Q9BR39|JPH2_HUMAN;Q9BV73|CP250_HUMAN;Q9ULL0|K1210_HUMAN;P46013|KI67_HUMAN;P35237|SPB6_HUMAN;Q53R41|FAKD1_HUMAN;P62684|GA113_HUMAN;P40337|VHL_HUMAN;Q9HCD6|TANC2_HUMAN;Q9NTX9|F217B_HUMAN;P63128|POK9_HUMAN;O75909|C…			DeepNovo	5 0 0 74 15 9 0 0 8 5	EVNQTEARYQ	49589.9	21971.9	1288.45
VEWTNKGN	39.92	946.451	8	62.5	8	-11.1786	0.5185	1.6	474.233	2	14.4249	1300000	5330000	8849	20240118_THJ_3.raw	1	Q14118|DAG1_HUMAN;Q9UKU9|ANGL2_HUMAN;Q9ULJ3|ZBT21_HUMAN;O95171|SCEL_HUMAN;Q9H0U3|MAGT1_HUMAN;Q8NAM6|ZSCA4_HUMAN;Q13099|IFT88_HUMAN;P29475|NOS1_HUMAN;Q9H3R2|MUC13_HUMAN;Q96L93|KI16B_HUMAN			DeepNovo	5 14 30 11 7 0 0 0	VEWTNKGN	49915.7	6095.55	1539.81
LPNLTEEQRN	59.17	1212.61	10	70	10	-11.3121	0.4917	0.6	607.313	2	24.6969	419000	3250000	19655	20240118_THJ_3.raw	3	Q12959|DLG1_HUMAN;Q8IYA2|C144C_HUMAN;P58107|EPIPL_HUMAN;Q96AA3|RFT1_HUMAN;Q9NSC7|SIA7A_HUMAN;Q9NP99|TREM1_HUMAN;Q93009|UBP7_HUMAN;Q8NF37|PCAT1_HUMAN;Q9Y4L1|HYOU1_HUMAN;Q5MCW4|ZN569_HUMAN;P41208|CETN2_HUMAN;P08709|FA7_HUMAN;Q9H7D0|DOCK5_HUMAN;Q9UBF1|MAGC2_HUMAN;Q86VR8|FJX1_HUMAN;Q969M7|UBE2F_HUMAN;O00292|LFTY2_HUMAN;Q9P209|CEP72_HUMAN;P11055|MYH3_HUMAN;Q96DC8|ECHD3_HUMAN;O60309|L37A3_HUMAN;Q96GU1|…			DeepNovo	5 35 22 22 23 10 6 0 0 0	LPNLTEEQRN	50560.6	11978.3	5106.9
AINTEFKNT	58.9	1036.52	9	77.8	9	-7.0767	0.5299	1.8	519.268	2	18.6537	5650000	46700000	14120	20240118_THJ_3.raw	2	P08670|VIME_HUMAN			DB Search	0 0 19 13 13 12 4 3 3	AINTEFKNT	51182.3	6184.26	971.24
VEWTDNGK	38.16	947.435	8	75	8	-9.0951	0.8303	1	474.725	2	16.3759	78400	3380000	11203	20240118_THJ_3.raw	2	P16519|NEC2_HUMAN;Q9H6L5|RETR1_HUMAN;Q9H3R1|NDST4_HUMAN;Q92783|STAM1_HUMAN;Q8WWA0|ITLN1_HUMAN;O43868|S28A2_HUMAN;Q9UK28|TM59L_HUMAN;Q99102|MUC4_HUMAN;Q8WWQ8|STAB2_HUMAN			DeepNovo	5 34 37 30 23 6 0 0	VEWTDNGK	51354.6	7349.36	726.833
TVLPEKRT	32.88	942.55	8	62.5	8	-19.9259	0.7078	0.6	472.282	2	9.6902	437000	2910000	3650	20240118_THJ_3.raw	1	Q13435|SF3B2_HUMAN			DB Search	3 3 62 3 3 0 0 0	TVLPEKRT	54179.6	13112.6	11159.8
VIDEVRTGT	39.91	988.519	9	55.6	9	-9.6459	0.8653	1.4	495.267	2	15.8557	246000	1390000	10749	20240118_THJ_3.raw	1	Q71U36|TBA1A_HUMAN;P68363|TBA1B_HUMAN;Q9BQE3|TBA1C_HUMAN			DB Search	5 14 8 8 2 0 0 0 0	VIDEVRTGT	58914.3	3152.68	78.1153
